# Supplementary material for: Gender-affirming hormone therapy induces specific DNA methylation changes in blood
Source: Clin Epigenetics. 2022 Feb 17;14:24. doi: 10.1186/s13148-022-01236-4 (PMC8851870; doi:10.1186/s13148-022-01236-4)
Supplement: Supplementary file 1 — Additional file 1: Table S1. DMPs in transgender women (TW) on feminizing GAHT 6-month or 12-month comparison. [file 13148_2022_1236_MOESM1_ESM.xlsx]

## Sheet: Supplementary_Table_1_Feminisin
Transgender women, 6-month and/or 12-month feminizing GAHT-associated DMPs (Change in methylation 12months vs baseline dB > 0.02, p-value < 0.05 or 6months vs baseline dB > 0.02, p-value < 0.05). TW= transgender women, TM = transgender men. Kmeans cluster refers to dynamics in Figure S4.
probe	logFC	AveExpr	t	P.Value	adj.P.Val	TM_0m_mean	TM_6m_mean	TM_12m_mean	TW_0m_mean	TW_6m_mean	TW_12m_mean	Significant_comparison	kmeans_cluster	Significant_FunNorm	Significant_with_age_covariate	significant_without_CellComposition	Significant_in_all_models
cg09716037	-0.496378	2.54257	-4.98852	8.91646e-05	1	0.852452	0.853217	0.854	0.864386	0.837128	0.859642	Specific_to_6m	Transient_Hypo_cl7	common	Specific_to_6m	Specific_to_6m	Yes
cg01716122	-0.282433	2.23765	-4.94497	9.81142e-05	1	0.829341	0.839923	0.82812	0.834028	0.813952	0.826097	Specific_to_6m	Transient_Hypo_cl7	Specific_to_6m	Specific_to_6m	Specific_to_6m	Yes
cg18632018	-0.361037	1.79108	-4.93548	0.000100184	1	0.77029	0.761519	0.782924	0.789149	0.758752	0.765274	Specific_to_6m	Early_Hypo_cl4	Specific_to_6m	Specific_to_6m	Specific_to_6m	Yes
cg00164546	-0.478625	1.70669	-4.78726	0.000138921	1	0.735053	0.781695	0.777405	0.776916	0.746931	0.757056	Specific_to_6m	Early_Hypo_cl4	Specific_to_6m	Specific_to_6m	Specific_to_6m	Yes
cg07927718	-0.670932	2.54705	-4.77013	0.000144288	1	0.807123	0.821306	0.819002	0.872477	0.8262	0.858221	Specific_to_6m	Transient_Hypo_cl7	Specific_to_6m	Specific_to_6m	Specific_to_6m	Yes
cg19418162	0.627197	2.46947	4.73303	0.000156643	1	0.8214	0.830676	0.812753	0.830695	0.856297	0.847586	Specific_to_6m	Early_Hyper_cl5	Specific_to_6m	Specific_to_6m	Specific_to_6m	Yes
cg16485893	0.647066	-1.9557	4.71454	0.000163199	1	0.196418	0.184727	0.20726	0.183571	0.237626	0.199044	Specific_to_6m	Transient_Hyper_cl3	Specific_to_6m	Specific_to_6m	Specific_to_6m	Yes
cg19105362	0.622866	-1.92976	4.48056	0.000274725	1	0.175286	0.191406	0.174081	0.185364	0.243229	0.18726	Specific_to_6m	Transient_Hyper_cl3	Specific_to_6m	Specific_to_6m	Specific_to_6m	Yes
cg23659056	0.375697	1.24739	4.45877	0.000288437	1	0.728704	0.721032	0.720962	0.687937	0.718373	0.691611	Specific_to_6m	Transient_Hyper_cl3	Specific_to_6m	Specific_to_6m	Specific_to_6m	Yes
cg11553667	-0.42557	1.68273	-4.24516	0.000465456	1	0.743641	0.754567	0.73231	0.775208	0.744415	0.755234	Specific_to_6m	Early_Hypo_cl4	Specific_to_6m	Specific_to_6m	Specific_to_6m	Yes
cg26422851	-1.06469	2.44832	-4.21106	0.000502493	1	0.855827	0.860689	0.861903	0.842083	0.805005	0.833128	Specific_to_6m	Transient_Hypo_cl7	Specific_to_6m	Specific_to_6m	Specific_to_6m	Yes
cg04498907	0.445198	-3.01909	4.10535	0.00063729	1	0.111215	0.113109	0.102765	0.0997935	0.127792	0.100933	Specific_to_6m	Transient_Hyper_cl3	Specific_to_6m	Specific_to_6m	Specific_to_6m	Yes
cg07354995	-0.468161	-0.274166	-3.93016	0.000945344	1	0.46595	0.470701	0.470119	0.488909	0.414728	0.473795	Specific_to_6m	Transient_Hypo_cl7	Specific_to_6m	Specific_to_6m	Specific_to_6m	Yes
cg11070989	-0.487813	-1.80451	-3.91275	0.000983149	1	0.238569	0.242074	0.251505	0.243899	0.221499	0.233787	Specific_to_6m	Early_Hypo_cl4	Specific_to_6m	Specific_to_6m	Specific_to_6m	Yes
cg22217660	0.258329	1.92713	3.87783	0.00106357	1	0.789589	0.782979	0.797507	0.776915	0.805034	0.790443	Specific_to_6m	Early_Hyper_cl5	Specific_to_6m	Specific_to_6m	Specific_to_6m	Yes
cg10944584	-0.434876	1.64437	-3.8053	0.00125226	1	0.779245	0.75683	0.765691	0.774549	0.733962	0.754164	Specific_to_6m	Early_Hypo_cl4	Specific_to_6m	Specific_to_6m	Specific_to_6m	Yes
cg13722096	0.225649	0.782829	3.77089	0.00135312	1	0.638489	0.637879	0.649756	0.616756	0.647499	0.631518	Specific_to_6m	Early_Hyper_cl5	Specific_to_6m	Specific_to_6m	Specific_to_6m	Yes
cg23535596	0.563979	-1.94314	3.7431	0.00144046	1	0.186127	0.188045	0.185062	0.188206	0.235107	0.204093	Specific_to_6m	Transient_Hyper_cl3	Specific_to_6m	Specific_to_6m	Specific_to_6m	Yes
cg18537182	-0.307843	1.13546	-3.72108	0.00151362	1	0.704351	0.707584	0.701686	0.698435	0.67276	0.691295	Specific_to_6m	Transient_Hypo_cl7	Specific_to_6m	Specific_to_6m	Specific_to_6m	Yes
cg14746767	-0.355331	0.696476	-3.71629	0.00153002	1	0.575326	0.571757	0.565812	0.627913	0.60368	0.613892	Specific_to_6m	Early_Hypo_cl4	Specific_to_6m	Specific_to_6m	Specific_to_6m	Yes
cg11445579	0.601581	-2.88028	3.69811	0.00159386	1	0.123092	0.121982	0.12525	0.109971	0.137383	0.135746	Specific_to_6m	Early_Hyper_cl5	Specific_to_6m	Specific_to_6m	Specific_to_6m	Yes
cg07654282	-0.379656	2.13437	-3.69442	0.00160716	1	0.818697	0.817522	0.816381	0.826838	0.798045	0.816435	Specific_to_6m	Transient_Hypo_cl7	Specific_to_6m	Specific_to_6m	Specific_to_6m	Yes
cg02140004	0.553898	2.75498	3.55901	0.00217866	1	0.87888	0.870542	0.876082	0.852395	0.882343	0.869203	Specific_to_6m	Early_Hyper_cl5	Specific_to_6m	Specific_to_6m	Specific_to_6m	Yes
cg21123519	0.878671	-2.1852	3.5435	0.00225581	1	0.211412	0.214022	0.2292	0.176408	0.219477	0.17959	Specific_to_6m	Transient_Hyper_cl3	Specific_to_6m	Specific_to_6m	Specific_to_6m	Yes
cg05824709	0.242369	0.571509	3.54348	0.00225592	1	0.601579	0.597266	0.6021	0.579535	0.616275	0.603635	Specific_to_6m	Early_Hyper_cl5	common	Specific_to_6m	Specific_to_6m	Yes
cg20469391	-0.437361	1.6392	-3.53268	0.00231121	1	0.778806	0.75709	0.770288	0.769475	0.738631	0.767221	Specific_to_6m	Transient_Hypo_cl7	Specific_to_6m	Specific_to_6m	Specific_to_6m	Yes
cg18936471	-0.232806	0.489625	-3.5045	0.002462	1	0.582472	0.603553	0.611159	0.596692	0.56897	0.604564	Specific_to_6m	Transient_Hypo_cl7	Specific_to_6m	Specific_to_6m	Specific_to_6m	Yes
cg05041997	-0.453496	1.74028	-3.49049	0.0025405	1	0.787298	0.795107	0.792762	0.778152	0.753031	0.75776	Specific_to_6m	Early_Hypo_cl4	Specific_to_6m	Specific_to_6m	Specific_to_6m	Yes
cg27505447	-0.31065	1.89244	-3.48507	0.00257151	1	0.78405	0.794882	0.790542	0.801412	0.769721	0.78018	Specific_to_6m	Early_Hypo_cl4	Specific_to_6m	Specific_to_6m	Specific_to_6m	Yes
cg04010296	0.342208	0.541077	3.41309	0.00302101	1	0.574947	0.581569	0.597175	0.572566	0.612013	0.572485	Specific_to_6m	Transient_Hyper_cl3	Specific_to_6m	Specific_to_6m	Specific_to_6m	Yes
cg01245721	-0.23967	1.57962	-3.4128	0.003023	1	0.754313	0.744297	0.752116	0.762382	0.733192	0.75344	Specific_to_6m	Transient_Hypo_cl7	Specific_to_6m	Specific_to_6m	Specific_to_6m	Yes
cg11038340	0.34511	-0.661671	3.40491	0.00307674	1	0.371008	0.364609	0.368305	0.371844	0.405938	0.375659	Specific_to_6m	Transient_Hyper_cl3	Specific_to_6m	Specific_to_6m	Specific_to_6m	Yes
cg05293856	-0.247492	1.38374	-3.37671	0.00327685	1	0.735194	0.733803	0.726722	0.731421	0.710729	0.715105	Specific_to_6m	Early_Hypo_cl4	Specific_to_6m	Specific_to_6m	Specific_to_6m	Yes
cg16785827	0.404159	2.80965	3.36129	0.00339161	1	0.868151	0.857115	0.849745	0.862835	0.883576	0.869999	Specific_to_6m	Transient_Hyper_cl3	Specific_to_6m	Specific_to_6m	Specific_to_6m	Yes
cg22197936	-0.236954	0.913419	-3.35366	0.00344981	1	0.65098	0.647949	0.655282	0.667243	0.636469	0.65774	Specific_to_6m	Transient_Hypo_cl7	Specific_to_6m	Specific_to_6m	Specific_to_6m	Yes
cg08891959	0.283433	0.681527	3.31338	0.00377396	1	0.503344	0.517652	0.517661	0.599966	0.631839	0.608288	Specific_to_6m	Transient_Hyper_cl3	Specific_to_6m	Specific_to_6m	Specific_to_6m	Yes
cg21499486	0.436106	2.00855	3.30436	0.00385058	1	0.775677	0.812848	0.780698	0.777879	0.818331	0.79266	Specific_to_6m	Transient_Hyper_cl3	Specific_to_6m	Specific_to_6m	Specific_to_6m	Yes
cg15216253	-0.235037	0.0643121	-3.30305	0.00386178	1	0.528693	0.532831	0.529355	0.520834	0.500451	0.504562	Specific_to_6m	Early_Hypo_cl4	Specific_to_6m	Specific_to_6m	Specific_to_6m	Yes
cg21486973	-0.336625	0.0993514	-3.29081	0.00396847	1	0.586179	0.599289	0.597359	0.536362	0.496067	0.514263	Specific_to_6m	Early_Hypo_cl4	Specific_to_6m	Specific_to_6m	Specific_to_6m	Yes
cg17808132	0.599675	2.65945	3.28063	0.0040594	1	0.857129	0.832487	0.876174	0.845401	0.873962	0.864364	Specific_to_6m	Early_Hyper_cl5	Specific_to_6m	Specific_to_6m	Specific_to_6m	Yes
cg08357120	-0.650225	1.79063	-3.27864	0.00407739	1	0.781614	0.799149	0.765238	0.805329	0.724123	0.773989	Specific_to_6m	Transient_Hypo_cl7	Specific_to_6m	Specific_to_6m	Specific_to_6m	Yes
cg08005660	0.473723	-1.33259	3.26893	0.00416643	1	0.325531	0.327844	0.318267	0.276702	0.302189	0.284952	Specific_to_6m	Transient_Hyper_cl3	Specific_to_6m	Specific_to_6m	Specific_to_6m	Yes
cg10305875	-0.403868	-0.665032	-3.2482	0.00436285	1	0.43198	0.426451	0.422576	0.41493	0.358843	0.389977	Specific_to_6m	Early_Hypo_cl4	Specific_to_6m	Specific_to_6m	Specific_to_6m	Yes
cg07439618	-0.35167	0.405997	-3.24715	0.00437302	1	0.546997	0.550814	0.562867	0.588026	0.54835	0.564291	Specific_to_6m	Early_Hypo_cl4	Specific_to_6m	Specific_to_6m	Specific_to_6m	Yes
cg22698986	0.232847	-0.346809	3.2394	0.00444897	1	0.439157	0.452435	0.459042	0.429563	0.452823	0.443992	Specific_to_6m	Early_Hyper_cl5	Specific_to_6m	Specific_to_6m	Specific_to_6m	Yes
cg09728337	0.383085	-2.98244	3.22645	0.0045788	1	0.103098	0.110356	0.114584	0.102161	0.129715	0.104691	Specific_to_6m	Transient_Hyper_cl3	Specific_to_6m	Specific_to_6m	Specific_to_6m	Yes
cg16403016	0.202008	1.34583	3.21124	0.00473594	1	0.741453	0.735523	0.738246	0.704298	0.728435	0.714428	Specific_to_6m	Transient_Hyper_cl3	Specific_to_6m	Specific_to_6m	Specific_to_6m	Yes
cg12510912	0.33203	-0.86767	3.19506	0.00490883	1	0.325992	0.330103	0.335114	0.332015	0.382943	0.357959	Specific_to_6m	Early_Hyper_cl5	Specific_to_6m	Specific_to_6m	Specific_to_6m	Yes
cg03456993	-0.338553	-2.65657	-3.17079	0.00518002	1	0.118005	0.133003	0.128114	0.148412	0.127085	0.136351	Specific_to_6m	Early_Hypo_cl4	Specific_to_6m	Specific_to_6m	Specific_to_6m	Yes
cg11171732	-0.372014	0.287579	-3.15985	0.00530694	1	0.62614	0.629868	0.639409	0.559616	0.536708	0.558612	Specific_to_6m	Transient_Hypo_cl7	Specific_to_6m	Specific_to_6m	Specific_to_6m	Yes
cg05882858	-0.409429	-3.01975	-3.14753	0.00545342	1	0.117798	0.125789	0.118812	0.121792	0.101609	0.113967	Specific_to_6m	Transient_Hypo_cl7	Specific_to_6m	Specific_to_6m	Specific_to_6m	Yes
cg09730272	-0.892329	0.930218	-3.14727	0.00545665	1	0.594939	0.60217	0.569029	0.628291	0.589684	0.635865	Specific_to_6m	Transient_Hypo_cl7	Specific_to_6m	Specific_to_6m	Specific_to_6m	Yes
cg05987503	0.210723	1.52192	3.14583	0.00547405	1	0.732171	0.750401	0.746342	0.728721	0.754517	0.737494	Specific_to_6m	Transient_Hyper_cl3	common	Specific_to_6m	Specific_to_6m	Yes
cg14548509	0.390026	-1.62853	3.14389	0.00549753	1	0.267336	0.25523	0.262296	0.23385	0.262413	0.248386	Specific_to_6m	Early_Hyper_cl5	Specific_to_6m	Specific_to_6m	Specific_to_6m	Yes
cg15846536	-0.234583	0.661114	-3.14358	0.00550131	1	0.618003	0.611949	0.63028	0.623102	0.599853	0.623833	Specific_to_6m	Transient_Hypo_cl7	Specific_to_6m	Specific_to_6m	Specific_to_6m	Yes
cg04922513	-0.204631	-1.01076	-3.14259	0.00551341	1	0.343831	0.345948	0.356065	0.342497	0.320929	0.336529	Specific_to_6m	Transient_Hypo_cl7	Specific_to_6m	Specific_to_6m	Specific_to_6m	Yes
cg12091779	-0.294998	-2.38636	-3.13227	0.00564054	1	0.151096	0.162165	0.155379	0.174159	0.150626	0.169017	Specific_to_6m	Transient_Hypo_cl7	Specific_to_6m	Specific_to_6m	Specific_to_6m	Yes
cg21554895	-0.311749	1.00955	-3.12935	0.00567706	1	0.707975	0.715295	0.699153	0.675538	0.654634	0.668048	Specific_to_6m	Transient_Hypo_cl7	Specific_to_6m	Specific_to_6m	Specific_to_6m	Yes
cg10448258	-0.421689	-2.23176	-3.12927	0.00567804	1	0.451022	0.454471	0.450983	0.19923	0.159435	0.194925	Specific_to_6m	Transient_Hypo_cl7	Specific_to_6m	Specific_to_6m	Specific_to_6m	Yes
cg16101902	-0.77377	2.14539	-3.12731	0.00570261	1	0.857103	0.858757	0.866092	0.804834	0.774766	0.787803	Specific_to_6m	Early_Hypo_cl4	Specific_to_6m	Specific_to_6m	Specific_to_6m	Yes
cg15019095	0.291815	1.5854	3.12534	0.00572752	1	0.732508	0.734403	0.755088	0.731236	0.7666	0.739535	Specific_to_6m	Transient_Hyper_cl3	Specific_to_6m	Specific_to_6m	Specific_to_6m	Yes
cg00036347	-0.343741	-1.51141	-3.11591	0.00584796	1	0.233194	0.242993	0.254014	0.275871	0.247583	0.275206	Specific_to_6m	Transient_Hypo_cl7	Specific_to_6m	Specific_to_6m	Specific_to_6m	Yes
cg02019988	-0.487665	-2.25916	-3.11518	0.00585738	1	0.172281	0.18512	0.187492	0.18865	0.166213	0.180154	Specific_to_6m	Transient_Hypo_cl7	Specific_to_6m	Specific_to_6m	Specific_to_6m	Yes
cg10678465	-0.267907	1.05235	-3.09474	0.00612749	1	0.677914	0.67158	0.673721	0.684915	0.6616	0.675436	Specific_to_6m	Early_Hypo_cl4	Specific_to_6m	Specific_to_6m	Specific_to_6m	Yes
cg12728097	0.219417	1.49002	3.09058	0.00618402	1	0.746593	0.735774	0.740325	0.723677	0.751072	0.726769	Specific_to_6m	Transient_Hyper_cl3	Specific_to_6m	Specific_to_6m	Specific_to_6m	Yes
cg05899507	0.208206	2.35051	3.06409	0.00655537	1	0.838182	0.83072	0.835655	0.823487	0.847899	0.823392	Specific_to_6m	Transient_Hyper_cl3	Specific_to_6m	Specific_to_6m	Specific_to_6m	Yes
cg04529679	-0.342995	-2.02578	-3.05978	0.00661792	1	0.199985	0.193234	0.201606	0.212696	0.185031	0.210585	Specific_to_6m	Transient_Hypo_cl7	Specific_to_6m	Specific_to_6m	Specific_to_6m	Yes
cg12925881	-0.286434	1.87206	-3.05906	0.00662831	1	0.798193	0.79876	0.800498	0.7943	0.773441	0.785818	Specific_to_6m	Early_Hypo_cl4	Specific_to_6m	Specific_to_6m	Specific_to_6m	Yes
cg04865841	0.516449	-1.93902	3.05484	0.00669015	1	0.216594	0.203312	0.183455	0.190601	0.235921	0.214888	Specific_to_6m	Early_Hyper_cl5	Specific_to_6m	Specific_to_6m	Specific_to_6m	Yes
cg17315940	0.626016	2.38677	3.04993	0.0067628	1	0.826338	0.825433	0.783978	0.808858	0.860303	0.817958	Specific_to_6m	Transient_Hyper_cl3	Specific_to_6m	Specific_to_6m	Specific_to_6m	Yes
cg27571448	-0.325274	0.858565	-3.04667	0.00681148	1	0.682384	0.677839	0.682969	0.653757	0.631137	0.638528	Specific_to_6m	Early_Hypo_cl4	Specific_to_6m	Specific_to_6m	Specific_to_6m	Yes
cg04306926	0.248646	0.45654	3.03744	0.00695104	1	0.575062	0.579466	0.56591	0.556302	0.600767	0.570592	Specific_to_6m	Transient_Hyper_cl3	Specific_to_6m	Specific_to_6m	Specific_to_6m	Yes
cg10963167	0.418712	2.96917	3.0037	0.00748518	1	0.880246	0.888116	0.889272	0.873261	0.895185	0.886993	Specific_to_6m	Early_Hyper_cl5	Specific_to_6m	Specific_to_6m	Specific_to_6m	Yes
cg03102669	0.666916	1.58666	2.9976	0.00758584	1	0.75766	0.757644	0.76314	0.710837	0.779962	0.734868	Specific_to_6m	Transient_Hyper_cl3	Specific_to_6m	Specific_to_6m	Specific_to_6m	Yes
cg02317258	-0.236031	1.40593	-2.98747	0.00775612	1	0.725862	0.734748	0.727775	0.734599	0.713312	0.730259	Specific_to_6m	Transient_Hypo_cl7	Specific_to_6m	Specific_to_6m	Specific_to_6m	Yes
cg21122375	0.614667	-3.52311	2.98237	0.00784318	1	0.0810791	0.087333	0.0816682	0.0733313	0.0959561	0.0789512	Specific_to_6m	Transient_Hyper_cl3	Specific_to_6m	Specific_to_6m	Specific_to_6m	Yes
cg10500909	0.287488	1.62281	2.96427	0.00815984	1	0.766857	0.769106	0.767406	0.737147	0.769692	0.747673	Specific_to_6m	Transient_Hyper_cl3	Specific_to_6m	Specific_to_6m	Specific_to_6m	Yes
cg23762657	-0.296138	1.72658	-2.95598	0.0083091	1	0.793511	0.799334	0.80035	0.778098	0.75154	0.757089	Specific_to_6m	Early_Hypo_cl4	Specific_to_6m	Specific_to_6m	Specific_to_6m	Yes
cg05835514	-0.352268	-1.51971	-2.92481	0.00889391	1	0.275761	0.270271	0.273785	0.27241	0.24983	0.259766	Specific_to_6m	Early_Hypo_cl4	Specific_to_6m	Specific_to_6m	Specific_to_6m	Yes
cg09057685	-0.264092	0.0120493	-2.91959	0.00899558	1	0.524518	0.522053	0.510011	0.515293	0.48783	0.504468	Specific_to_6m	Transient_Hypo_cl7	Specific_to_6m	Specific_to_6m	Specific_to_6m	Yes
cg13702222	0.237033	-1.4918	2.9141	0.00910396	1	0.256432	0.275459	0.266914	0.246549	0.281699	0.265905	Specific_to_6m	Early_Hyper_cl5	common	Specific_to_6m	Specific_to_6m	Yes
cg11941811	-1.47293	1.87218	-2.91256	0.00913448	1	0.776052	0.658962	0.730239	0.80729	0.68791	0.693696	Specific_to_6m	Early_Hypo_cl6	Specific_to_6m	Specific_to_6m	Specific_to_6m	Yes
cg14306688	-0.225999	0.529087	-2.90729	0.00923982	1	0.604961	0.605073	0.617562	0.60334	0.575919	0.587232	Specific_to_6m	Early_Hypo_cl4	Specific_to_6m	Specific_to_6m	Specific_to_6m	Yes
cg14435720	-1.50904	-0.973662	-2.90251	0.00933654	1	0.416297	0.520943	0.473527	0.481994	0.23451	0.449803	Specific_to_6m	Transient_Hypo_cl7	Specific_to_6m	Specific_to_6m	Specific_to_6m	Yes
cg19645994	-0.316338	0.62088	-2.89981	0.00939162	1	0.578754	0.591509	0.596144	0.622058	0.585698	0.595263	Specific_to_6m	Early_Hypo_cl4	Specific_to_6m	Specific_to_6m	Specific_to_6m	Yes
cg06476341	-0.386437	-2.90634	-2.89841	0.00942024	1	0.185052	0.191556	0.191823	0.131261	0.10706	0.123001	Specific_to_6m	Transient_Hypo_cl7	Specific_to_6m	Specific_to_6m	Specific_to_6m	Yes
cg20714968	-0.315493	1.78374	-2.89336	0.00952422	1	0.804858	0.795672	0.799339	0.785794	0.759418	0.770964	Specific_to_6m	Early_Hypo_cl4	Specific_to_6m	Specific_to_6m	Specific_to_6m	Yes
cg21542303	0.231372	-1.66064	2.88772	0.00964179	1	0.237384	0.253328	0.247834	0.228072	0.256198	0.239561	Specific_to_6m	Transient_Hyper_cl3	Specific_to_6m	Specific_to_6m	Specific_to_6m	Yes
cg14612544	0.378841	-2.14014	2.87134	0.00999089	1	0.161963	0.157932	0.187254	0.179454	0.206493	0.178783	Specific_to_6m	Transient_Hyper_cl3	Specific_to_6m	Specific_to_6m	Specific_to_6m	Yes
cg00937286	-0.262932	1.85466	-2.86847	0.0100534	1	0.798253	0.805506	0.800019	0.794871	0.767514	0.779995	Specific_to_6m	Early_Hypo_cl4	Specific_to_6m	Specific_to_6m	Specific_to_6m	Yes
cg03217090	0.287885	2.54009	2.86845	0.0100539	1	0.851375	0.853129	0.853809	0.839256	0.865674	0.851081	Specific_to_6m	Transient_Hyper_cl3	Specific_to_6m	Specific_to_6m	Specific_to_6m	Yes
cg07189027	0.405348	-3.36532	2.863	0.0101735	1	0.0967964	0.0847402	0.10528	0.0808385	0.10195	0.119107	Specific_to_6m	Progressive_Hyper_cl1	Specific_to_6m	Specific_to_6m	Specific_to_6m	Yes
cg20552882	-0.444587	2.66697	-2.8539	0.0103762	1	0.87014	0.875945	0.874034	0.87386	0.847117	0.876926	Specific_to_6m	Transient_Hypo_cl7	Specific_to_6m	Specific_to_6m	Specific_to_6m	Yes
cg16810343	-0.281146	-1.26745	-2.84777	0.0105149	1	0.317056	0.331042	0.318346	0.305186	0.283606	0.279209	Specific_to_6m	Early_Hypo_cl6	Specific_to_6m	Specific_to_6m	Specific_to_6m	Yes
cg15781610	-0.231818	-0.614957	-2.84449	0.01059	1	0.403618	0.405126	0.407979	0.40573	0.384476	0.385478	Specific_to_6m	Early_Hypo_cl6	Specific_to_6m	Specific_to_6m	Specific_to_6m	Yes
cg11226904	-0.250377	0.00387101	-2.81248	0.0113493	1	0.521923	0.528992	0.517142	0.513782	0.486431	0.493949	Specific_to_6m	Early_Hypo_cl4	Specific_to_6m	Specific_to_6m	Specific_to_6m	Yes
cg03343319	-0.283348	1.71695	-2.81016	0.0114062	1	0.796297	0.778052	0.793146	0.779517	0.749369	0.760973	Specific_to_6m	Early_Hypo_cl4	Specific_to_6m	Specific_to_6m	Specific_to_6m	Yes
cg17121254	-0.624452	2.40438	-2.80553	0.0115209	1	0.841186	0.839569	0.832353	0.849556	0.81953	0.836124	Specific_to_6m	Early_Hypo_cl4	Specific_to_12m	Specific_to_6m	Specific_to_6m	Yes
cg25373624	-0.200151	1.13417	-2.79197	0.0118629	1	0.674847	0.668659	0.677054	0.696953	0.674125	0.675891	Specific_to_6m	Early_Hypo_cl4	Specific_to_6m	Specific_to_6m	Specific_to_6m	Yes
cg08298351	0.24079	-1.17618	2.78719	0.0119857	1	0.306679	0.291779	0.29668	0.290528	0.32756	0.309686	Specific_to_6m	Early_Hyper_cl5	Specific_to_6m	Specific_to_6m	Specific_to_6m	Yes
cg26742023	0.485628	2.70869	2.78702	0.0119903	1	0.827748	0.857464	0.856702	0.847876	0.879495	0.866854	Specific_to_6m	Early_Hyper_cl5	Specific_to_6m	Specific_to_6m	Specific_to_6m	Yes
cg03216917	-0.326676	1.64554	-2.77399	0.0123315	1	0.598992	0.592108	0.59118	0.770055	0.740581	0.767385	Specific_to_6m	Transient_Hypo_cl7	Specific_to_6m	Specific_to_6m	Specific_to_6m	Yes
cg00200283	-0.388928	-0.161084	-2.76944	0.0124528	1	0.47166	0.454661	0.471631	0.488849	0.454982	0.477794	Specific_to_6m	Transient_Hypo_cl7	Specific_to_6m	Specific_to_6m	Specific_to_6m	Yes
cg15776653	0.343567	-2.47627	2.76817	0.012487	1	0.137738	0.142749	0.147826	0.140683	0.17006	0.13335	Specific_to_6m	Transient_Hyper_cl3	Specific_to_6m	Specific_to_6m	Specific_to_6m	Yes
cg05978254	-0.240324	2.02577	-2.76801	0.0124911	1	0.808174	0.807697	0.809883	0.810951	0.790639	0.79491	Specific_to_6m	Early_Hypo_cl4	Specific_to_6m	Specific_to_6m	Specific_to_6m	Yes
cg06433173	0.16702	0.670099	2.76445	0.0125872	1	0.617292	0.633276	0.641051	0.599889	0.628576	0.610234	Specific_to_6m	Transient_Hyper_cl3	Specific_to_6m	Specific_to_6m	Specific_to_6m	Yes
cg14211350	0.228251	-0.0128099	2.76385	0.0126036	1	0.502674	0.505544	0.494385	0.481251	0.51572	0.492191	Specific_to_6m	Transient_Hyper_cl3	Specific_to_6m	Specific_to_6m	Specific_to_6m	Yes
cg14348336	0.259865	1.13765	2.75596	0.0128192	1	0.669037	0.674152	0.669851	0.660899	0.712342	0.683364	Specific_to_6m	Transient_Hyper_cl3	Specific_to_6m	Specific_to_6m	Specific_to_6m	Yes
cg05317006	-0.2367	-1.37961	-2.75145	0.0129442	1	0.303371	0.314945	0.303433	0.293803	0.263167	0.275278	Specific_to_6m	Early_Hypo_cl4	Specific_to_6m	Specific_to_6m	Specific_to_6m	Yes
cg15167537	0.237563	0.880626	2.74927	0.0130048	1	0.63035	0.645516	0.650898	0.629081	0.666258	0.643569	Specific_to_6m	Transient_Hyper_cl3	Specific_to_6m	Specific_to_6m	Specific_to_6m	Yes
cg03618886	-0.21439	1.1719	-2.74534	0.013115	1	0.711229	0.704436	0.704783	0.701493	0.681018	0.694043	Specific_to_6m	Transient_Hypo_cl7	Specific_to_6m	Specific_to_6m	Specific_to_6m	Yes
cg01917259	-0.207045	1.35751	-2.74231	0.0132007	1	0.714753	0.71626	0.72388	0.728403	0.708038	0.711954	Specific_to_6m	Early_Hypo_cl4	Specific_to_6m	Specific_to_6m	Specific_to_6m	Yes
cg14607484	-0.470343	2.95273	-2.74168	0.0132185	1	0.87921	0.880672	0.891288	0.89364	0.871022	0.894589	Specific_to_6m	Transient_Hypo_cl7	Specific_to_6m	Specific_to_6m	Specific_to_6m	Yes
cg00706450	-0.290668	1.4661	-2.72559	0.0136828	1	0.762153	0.749787	0.749808	0.745253	0.718539	0.733506	Specific_to_6m	Early_Hypo_cl4	Specific_to_6m	Specific_to_6m	Specific_to_6m	Yes
cg22851299	0.2063	1.14704	2.72363	0.0137401	1	0.669688	0.676344	0.678944	0.673923	0.703054	0.690353	Specific_to_6m	Early_Hyper_cl5	Specific_to_6m	Specific_to_6m	Specific_to_6m	Yes
cg15633068	0.322071	-0.0846728	2.72286	0.0137629	1	0.446254	0.452009	0.474618	0.468515	0.503563	0.487219	Specific_to_6m	Early_Hyper_cl5	Specific_to_6m	Specific_to_6m	Specific_to_6m	Yes
cg04274259	-0.254921	2.43288	-2.71416	0.0140218	1	0.847282	0.836554	0.845623	0.852832	0.831834	0.843317	Specific_to_6m	Early_Hypo_cl4	Specific_to_6m	Specific_to_6m	Specific_to_6m	Yes
cg13786944	-0.201817	1.71177	-2.71333	0.0140468	1	0.759165	0.765255	0.763734	0.775294	0.753423	0.76079	Specific_to_6m	Early_Hypo_cl4	Specific_to_6m	Specific_to_6m	Specific_to_6m	Yes
cg06663472	-0.270421	2.0692	-2.70357	0.0143432	1	0.806847	0.814014	0.815435	0.817986	0.792722	0.80712	Specific_to_6m	Early_Hypo_cl4	Specific_to_6m	Specific_to_6m	Specific_to_6m	Yes
cg23249399	-0.285093	2.37233	-2.701	0.0144222	1	0.847971	0.833683	0.842374	0.847544	0.825537	0.838166	Specific_to_6m	Early_Hypo_cl4	Specific_to_6m	Specific_to_6m	Specific_to_6m	Yes
cg12033799	-0.289632	1.50075	-2.70066	0.0144327	1	0.748868	0.75153	0.755857	0.749975	0.723443	0.735362	Specific_to_6m	Early_Hypo_cl4	Specific_to_6m	Specific_to_6m	Specific_to_6m	Yes
cg20608783	0.34514	2.26277	2.69721	0.0145395	1	0.815222	0.828964	0.818024	0.808456	0.843144	0.814071	Specific_to_6m	Transient_Hyper_cl3	Specific_to_6m	Specific_to_6m	Specific_to_6m	Yes
cg07116712	0.23243	-0.523967	2.69211	0.0146987	1	0.37952	0.365749	0.376597	0.396424	0.42594	0.415761	Specific_to_6m	Early_Hyper_cl5	common	Specific_to_6m	Specific_to_6m	Yes
cg15480653	0.153138	-1.8137	2.68967	0.0147757	1	0.218904	0.22122	0.219756	0.212069	0.233207	0.219121	Specific_to_6m	Transient_Hyper_cl3	Specific_to_6m	Specific_to_6m	Specific_to_6m	Yes
cg01082288	-0.364849	1.04362	-2.68712	0.0148563	1	0.689944	0.681361	0.696578	0.696079	0.645425	0.675982	Specific_to_6m	Transient_Hypo_cl7	Specific_to_6m	Specific_to_6m	Specific_to_6m	Yes
cg05407338	-0.237565	-1.2451	-2.67693	0.0151829	1	0.325614	0.3266	0.34089	0.311275	0.286596	0.289736	Specific_to_6m	Early_Hypo_cl4	Specific_to_6m	Specific_to_6m	Specific_to_6m	Yes
cg03086732	0.235373	1.28892	2.67071	0.0153855	1	0.719221	0.708736	0.712742	0.694391	0.724019	0.701571	Specific_to_6m	Transient_Hyper_cl3	Specific_to_6m	Specific_to_6m	Specific_to_6m	Yes
cg14980515	0.347951	-0.520936	2.67016	0.0154036	1	0.383166	0.375611	0.3744	0.395552	0.430508	0.393499	Specific_to_6m	Transient_Hyper_cl3	Specific_to_6m	Specific_to_6m	Specific_to_6m	Yes
cg01745898	-0.321391	1.43651	-2.66563	0.0155532	1	0.769298	0.779301	0.778261	0.7427	0.710909	0.718541	Specific_to_6m	Early_Hypo_cl4	Specific_to_6m	Specific_to_6m	Specific_to_6m	Yes
cg14096482	-0.251363	2.2834	-2.66205	0.0156721	1	0.837485	0.840308	0.838866	0.840076	0.814396	0.824251	Specific_to_6m	Early_Hypo_cl4	Specific_to_6m	Specific_to_6m	Specific_to_6m	Yes
cg26335963	-0.256364	1.82184	-2.65486	0.015914	1	0.794272	0.792215	0.794062	0.789644	0.765602	0.772658	Specific_to_6m	Early_Hypo_cl4	Specific_to_6m	Specific_to_6m	Specific_to_6m	Yes
cg08988698	0.488187	2.76002	2.64816	0.0161425	1	0.846057	0.864091	0.873374	0.851321	0.882469	0.864713	Specific_to_6m	Transient_Hyper_cl3	Specific_to_6m	Specific_to_6m	Specific_to_6m	Yes
cg16447252	0.148286	-0.159864	2.62914	0.016808	1	0.466097	0.465965	0.47231	0.460251	0.485519	0.468207	Specific_to_6m	Transient_Hyper_cl3	Specific_to_6m	Specific_to_6m	Specific_to_6m	Yes
cg22066759	0.452199	3.10726	2.61881	0.0171803	1	0.881989	0.859582	0.897626	0.87688	0.908845	0.873469	Specific_to_6m	Transient_Hyper_cl3	Specific_to_6m	Specific_to_6m	Specific_to_6m	Yes
cg00563873	-0.407099	-2.70654	-2.61516	0.0173139	1	0.133894	0.106989	0.135367	0.148284	0.122184	0.140141	Specific_to_6m	Transient_Hypo_cl7	Specific_to_6m	Specific_to_6m	Specific_to_6m	Yes
cg17726308	-0.237948	1.31024	-2.61512	0.0173153	1	0.70288	0.698226	0.702216	0.72265	0.69932	0.715114	Specific_to_6m	Transient_Hypo_cl7	Specific_to_6m	Specific_to_6m	Specific_to_6m	Yes
cg00871215	0.202411	0.239787	2.61447	0.0173394	1	0.533778	0.543253	0.542765	0.527976	0.555379	0.538988	Specific_to_6m	Transient_Hyper_cl3	Specific_to_6m	Specific_to_6m	Specific_to_6m	Yes
cg07097668	-0.265026	1.82783	-2.61312	0.017389	1	0.647504	0.661363	0.646128	0.791238	0.763848	0.775133	Specific_to_6m	Early_Hypo_cl4	Specific_to_6m	Specific_to_6m	Specific_to_6m	Yes
cg09127592	-0.383071	0.808996	-2.60835	0.0175654	1	0.628194	0.662926	0.660722	0.655911	0.612417	0.646197	Specific_to_6m	Transient_Hypo_cl7	Specific_to_6m	Specific_to_6m	Specific_to_6m	Yes
cg23272978	0.229278	1.22964	2.60693	0.0176182	1	0.678036	0.673688	0.686006	0.683865	0.715729	0.692304	Specific_to_6m	Transient_Hyper_cl3	Specific_to_6m	Specific_to_6m	Specific_to_6m	Yes
cg07107726	-0.241998	-0.590892	-2.60627	0.0176432	1	0.431357	0.453156	0.433949	0.41085	0.389181	0.389752	Specific_to_6m	Early_Hypo_cl6	Specific_to_6m	Specific_to_6m	Specific_to_6m	Yes
cg22360704	0.212662	0.660949	2.60531	0.0176788	1	0.60268	0.608268	0.615789	0.593445	0.631973	0.594301	Specific_to_6m	Transient_Hyper_cl3	Specific_to_6m	Specific_to_6m	Specific_to_6m	Yes
cg26283564	0.230202	-2.18953	2.60114	0.0178357	1	0.155295	0.152614	0.162359	0.17062	0.192753	0.179708	Specific_to_6m	Transient_Hyper_cl3	Specific_to_6m	Specific_to_6m	Specific_to_6m	Yes
cg17472796	0.241318	1.95457	2.60073	0.0178512	1	0.785537	0.792528	0.799118	0.780273	0.808724	0.791812	Specific_to_6m	Transient_Hyper_cl3	Specific_to_6m	Specific_to_6m	Specific_to_6m	Yes
cg23267987	-0.248897	1.87701	-2.59722	0.0179842	1	0.793338	0.797852	0.800673	0.797918	0.770389	0.779608	Specific_to_6m	Early_Hypo_cl4	Specific_to_6m	Specific_to_6m	Specific_to_6m	Yes
cg08084441	-0.180547	1.18125	-2.58944	0.0182823	1	0.685996	0.677567	0.689566	0.704426	0.680738	0.695596	Specific_to_6m	Transient_Hypo_cl7	Specific_to_6m	Specific_to_6m	Specific_to_6m	Yes
cg19083577	-0.276931	1.53009	-2.58734	0.0183635	1	0.75601	0.748679	0.763747	0.755791	0.722476	0.740478	Specific_to_6m	Early_Hypo_cl4	Specific_to_6m	Specific_to_6m	Specific_to_6m	Yes
cg25095543	-0.668713	2.66161	-2.58725	0.0183672	1	0.870882	0.875431	0.876072	0.873848	0.83897	0.855314	Specific_to_6m	Early_Hypo_cl4	Specific_to_6m	Specific_to_6m	Specific_to_6m	Yes
cg26168383	-0.265309	1.20811	-2.57151	0.0189878	1	0.729316	0.714114	0.717801	0.714668	0.677603	0.708004	Specific_to_6m	Transient_Hypo_cl7	Specific_to_6m	Specific_to_6m	Specific_to_6m	Yes
cg21587211	-0.244462	2.21209	-2.57075	0.0190181	1	0.826362	0.831093	0.830211	0.831704	0.810161	0.816481	Specific_to_6m	Early_Hypo_cl4	Specific_to_6m	Specific_to_6m	Specific_to_6m	Yes
cg06473858	-0.215251	1.4934	-2.56776	0.0191382	1	0.505999	0.511858	0.513851	0.74703	0.724556	0.732223	Specific_to_6m	Early_Hypo_cl4	Specific_to_6m	Specific_to_6m	Specific_to_6m	Yes
cg25806677	-0.298628	1.07853	-2.56321	0.0193228	1	0.69194	0.696227	0.713317	0.691449	0.661518	0.668256	Specific_to_6m	Early_Hypo_cl4	Specific_to_6m	Specific_to_6m	Specific_to_6m	Yes
cg00685135	1.25361	-1.53548	2.56273	0.0193421	1	0.256181	0.281225	0.249908	0.241868	0.342675	0.209699	Specific_to_6m	Transient_Hyper_cl3	Specific_to_6m	Specific_to_6m	Specific_to_6m	Yes
cg00453605	-0.17644	1.29164	-2.55696	0.0195789	1	0.714731	0.716387	0.725426	0.71926	0.698343	0.709381	Specific_to_6m	Early_Hypo_cl4	Specific_to_6m	Specific_to_6m	Specific_to_6m	Yes
cg02936601	-0.599482	2.71366	-2.54956	0.019886	1	0.860061	0.869583	0.86259	0.873647	0.850629	0.864196	Specific_to_6m	Early_Hypo_cl4	common	Specific_to_6m	Specific_to_6m	Yes
cg23101454	-0.213467	0.990642	-2.54946	0.0198902	1	0.691026	0.689365	0.681565	0.676726	0.65111	0.660911	Specific_to_6m	Early_Hypo_cl4	Specific_to_6m	Specific_to_6m	Specific_to_6m	Yes
cg01931001	-0.23833	1.07923	-2.54694	0.0199962	1	0.696531	0.689812	0.699288	0.689648	0.664794	0.671136	Specific_to_6m	Early_Hypo_cl4	Specific_to_6m	Specific_to_6m	Specific_to_6m	Yes
cg09385936	0.195324	-0.0770229	2.54304	0.0201605	1	0.470478	0.493408	0.495977	0.471054	0.50404	0.501829	Specific_to_6m	Early_Hyper_cl5	common	Specific_to_6m	Specific_to_6m	Yes
cg27661209	0.195896	1.24944	2.54019	0.0202818	1	0.716648	0.70507	0.713517	0.68818	0.718017	0.708088	Specific_to_6m	Early_Hyper_cl5	Specific_to_6m	Specific_to_6m	Specific_to_6m	Yes
cg11823151	-0.457096	2.86524	-2.53846	0.0203558	1	0.873108	0.866525	0.876048	0.885162	0.864419	0.876031	Specific_to_6m	Early_Hypo_cl4	Specific_to_6m	Specific_to_6m	Specific_to_6m	Yes
cg12659744	-0.205841	1.94189	-2.53476	0.0205145	1	0.808183	0.799009	0.810767	0.802383	0.781139	0.798748	Specific_to_6m	Transient_Hypo_cl7	Specific_to_6m	Specific_to_6m	Specific_to_6m	Yes
cg08534653	0.651438	-3.09975	2.52889	0.0207687	1	0.101921	0.102533	0.115075	0.0880042	0.138105	0.097507	Specific_to_6m	Transient_Hyper_cl3	Specific_to_6m	Specific_to_6m	Specific_to_6m	Yes
cg03104970	0.174605	0.838709	2.52882	0.0207716	1	0.631691	0.633172	0.634814	0.626164	0.656631	0.634677	Specific_to_6m	Transient_Hyper_cl3	Specific_to_6m	Specific_to_6m	Specific_to_6m	Yes
cg00211997	-0.263324	-2.70057	-2.52452	0.0209599	1	0.138116	0.140523	0.144896	0.147952	0.123971	0.141076	Specific_to_6m	Transient_Hypo_cl7	Specific_to_6m	Specific_to_6m	Specific_to_6m	Yes
cg09405758	0.168318	1.83739	2.51613	0.0213319	1	0.778484	0.769689	0.790415	0.768159	0.79398	0.777367	Specific_to_6m	Transient_Hyper_cl3	Specific_to_6m	Specific_to_6m	Specific_to_6m	Yes
cg20757020	0.381885	-2.66817	2.51467	0.0213971	1	0.122719	0.126597	0.138039	0.123528	0.155418	0.131721	Specific_to_6m	Transient_Hyper_cl3	Specific_to_6m	Specific_to_6m	Specific_to_6m	Yes
cg01813334	-0.255599	-1.82004	-2.50987	0.0216136	1	0.214679	0.236193	0.224516	0.232582	0.210355	0.220475	Specific_to_6m	Early_Hypo_cl4	Specific_to_6m	Specific_to_6m	Specific_to_6m	Yes
cg17572348	-0.415806	3.43477	-2.50194	0.0219753	1	0.910509	0.91505	0.913012	0.921774	0.901578	0.912036	Specific_to_6m	Early_Hypo_cl4	common	Specific_to_6m	Specific_to_6m	Yes
cg16380511	0.171679	1.08962	2.50095	0.0220206	1	0.653999	0.659538	0.653095	0.665415	0.694669	0.666804	Specific_to_6m	Transient_Hyper_cl3	Specific_to_6m	Specific_to_6m	Specific_to_6m	Yes
cg26026753	-0.234389	0.483557	-2.4956	0.0222685	1	0.592261	0.582847	0.599432	0.594436	0.56942	0.569886	Specific_to_6m	Early_Hypo_cl6	Specific_to_6m	Specific_to_6m	Specific_to_6m	Yes
cg18525312	0.189542	1.42905	2.49488	0.022302	1	0.736305	0.734469	0.737426	0.713858	0.742949	0.721276	Specific_to_6m	Transient_Hyper_cl3	Specific_to_6m	Specific_to_6m	Specific_to_6m	Yes
cg13611204	0.202317	1.52384	2.4923	0.0224223	1	0.735027	0.743476	0.737531	0.724649	0.758277	0.742687	Specific_to_6m	Early_Hyper_cl5	Specific_to_6m	Specific_to_6m	Specific_to_6m	Yes
cg03651715	-0.233812	0.519713	-2.49193	0.0224396	1	0.609547	0.599356	0.59901	0.598431	0.577458	0.59305	Specific_to_6m	Transient_Hypo_cl7	Specific_to_6m	Specific_to_6m	Specific_to_6m	Yes
cg03870405	0.254152	0.569114	2.49165	0.0224527	1	0.535983	0.526929	0.533707	0.577268	0.615505	0.586052	Specific_to_6m	Transient_Hyper_cl3	Specific_to_6m	Specific_to_6m	Specific_to_6m	Yes
cg23124630	0.1882	0.933149	2.48643	0.0226992	1	0.654796	0.648535	0.65654	0.640925	0.671709	0.648539	Specific_to_6m	Transient_Hyper_cl3	Specific_to_6m	Specific_to_6m	Specific_to_6m	Yes
cg05304563	-0.244703	0.8301	-2.48123	0.0229467	1	0.6791	0.651223	0.657285	0.652325	0.624948	0.625133	Specific_to_6m	Early_Hypo_cl6	Specific_to_6m	Specific_to_6m	Specific_to_6m	Yes
cg19885684	0.447147	-2.76035	2.48021	0.0229955	1	0.142347	0.111242	0.118688	0.120671	0.14738	0.121623	Specific_to_6m	Transient_Hyper_cl3	Specific_to_6m	Specific_to_6m	Specific_to_6m	Yes
cg13783177	-0.37091	2.56292	-2.48017	0.0229975	1	0.855281	0.874305	0.872892	0.864279	0.840315	0.868618	Specific_to_6m	Transient_Hypo_cl7	Specific_to_6m	Specific_to_6m	Specific_to_6m	Yes
cg27313174	-0.19467	1.42488	-2.47767	0.0231176	1	0.727632	0.729449	0.7408	0.739702	0.714927	0.72928	Specific_to_6m	Early_Hypo_cl4	Specific_to_6m	Specific_to_6m	Specific_to_6m	Yes
cg21164050	-0.235708	1.76519	-2.46419	0.0237764	1	0.774557	0.786628	0.79411	0.783587	0.757917	0.777373	Specific_to_6m	Transient_Hypo_cl7	Specific_to_6m	Specific_to_6m	Specific_to_6m	Yes
cg17024542	0.286159	1.77772	2.45498	0.0242362	1	0.798178	0.784554	0.787078	0.753616	0.7872	0.760338	Specific_to_6m	Transient_Hyper_cl3	Specific_to_6m	Specific_to_6m	Specific_to_6m	Yes
cg17337269	-0.175657	1.33608	-2.45258	0.0243576	1	0.729627	0.726566	0.731154	0.725279	0.70399	0.697937	Specific_to_6m	Early_Hypo_cl6	Specific_to_6m	Specific_to_6m	Specific_to_6m	Yes
cg01106881	-0.331369	-2.74979	-2.44262	0.0248669	1	0.146518	0.1563	0.15865	0.145935	0.122726	0.137276	Specific_to_6m	Transient_Hypo_cl7	Specific_to_6m	Specific_to_6m	Specific_to_6m	Yes
cg25331922	-0.41195	1.83852	-2.43129	0.0254578	1	0.766361	0.77408	0.75094	0.803462	0.749247	0.775904	Specific_to_6m	Early_Hypo_cl4	Specific_to_6m	Specific_to_6m	Specific_to_6m	Yes
cg12671082	-0.378654	-2.38616	-2.42831	0.0256154	1	0.153274	0.148229	0.144714	0.180234	0.147377	0.169095	Specific_to_6m	Transient_Hypo_cl7	Specific_to_12m	Specific_to_6m	Specific_to_6m	Yes
cg05944124	-0.261259	0.253046	-2.42701	0.0256851	1	0.538912	0.563136	0.549659	0.560573	0.524178	0.543107	Specific_to_6m	Early_Hypo_cl4	Specific_to_6m	Specific_to_6m	Specific_to_6m	Yes
cg14036069	0.25962	2.17729	2.42327	0.0258846	1	0.832447	0.821838	0.8188	0.803902	0.832091	0.817727	Specific_to_6m	Early_Hyper_cl5	Specific_to_6m	Specific_to_6m	Specific_to_6m	Yes
cg26098117	-0.284131	1.39561	-2.41988	0.0260669	1	0.744468	0.751472	0.753836	0.737961	0.706543	0.71832	Specific_to_6m	Early_Hypo_cl4	Specific_to_6m	Specific_to_6m	Specific_to_6m	Yes
cg17281697	-0.213069	1.37436	-2.40806	0.0267121	1	0.737192	0.714404	0.726936	0.731571	0.706381	0.709307	Specific_to_6m	Early_Hypo_cl4	Specific_to_6m	Specific_to_6m	Specific_to_6m	Yes
cg06741996	0.142727	1.48692	2.4012	0.0270931	1	0.729181	0.723061	0.732561	0.722335	0.750081	0.725648	Specific_to_6m	Transient_Hyper_cl3	Specific_to_6m	Specific_to_6m	Specific_to_6m	Yes
cg22227726	-0.462431	2.23951	-2.39956	0.0271849	1	0.817997	0.832294	0.832367	0.836857	0.804831	0.824424	Specific_to_6m	Transient_Hypo_cl7	Specific_to_6m	Specific_to_6m	Specific_to_6m	Yes
cg24104433	-0.240111	1.87819	-2.39113	0.0276615	1	0.801095	0.812275	0.815193	0.795382	0.770444	0.792926	Specific_to_6m	Transient_Hypo_cl7	Specific_to_6m	Specific_to_6m	Specific_to_6m	Yes
cg07937578	-0.210095	0.729599	-2.39043	0.0277016	1	0.592026	0.603229	0.607137	0.632415	0.612328	0.60953	Specific_to_6m	Early_Hypo_cl6	Specific_to_6m	Specific_to_6m	Specific_to_6m	Yes
cg13866230	0.213767	1.35007	2.38866	0.0278031	1	0.707889	0.698462	0.711828	0.703781	0.731883	0.70519	Specific_to_6m	Transient_Hyper_cl3	Specific_to_6m	Specific_to_6m	Specific_to_6m	Yes
cg13799978	-0.57976	-2.12733	-2.3859	0.0279617	1	0.159919	0.15949	0.17811	0.222395	0.176951	0.219732	Specific_to_6m	Transient_Hypo_cl7	Specific_to_6m	Specific_to_6m	Specific_to_6m	Yes
cg08887146	0.210749	1.74725	2.38495	0.0280164	1	0.766682	0.766066	0.769527	0.754423	0.785079	0.760255	Specific_to_6m	Transient_Hyper_cl3	Specific_to_6m	Specific_to_6m	Specific_to_6m	Yes
cg15916399	0.384127	-2.89628	2.38318	0.0281184	1	0.0924822	0.107409	0.102157	0.111525	0.132091	0.1211	Specific_to_6m	Transient_Hyper_cl3	Specific_to_6m	Specific_to_6m	Specific_to_6m	Yes
cg26676775	-0.218494	-0.0429529	-2.37752	0.0284479	1	0.504572	0.506713	0.514516	0.508549	0.475321	0.496185	Specific_to_6m	Transient_Hypo_cl7	Specific_to_6m	Specific_to_6m	Specific_to_6m	Yes
cg25095580	-0.147957	1.73659	-2.36844	0.0289841	1	0.750079	0.753421	0.774116	0.779103	0.756224	0.755314	Specific_to_6m	Early_Hypo_cl6	Specific_to_6m	Specific_to_6m	Specific_to_6m	Yes
cg01232748	0.183352	-0.886505	2.36474	0.0292052	1	0.31651	0.338189	0.323283	0.338991	0.367623	0.356991	Specific_to_6m	Early_Hyper_cl5	Specific_to_6m	Specific_to_6m	Specific_to_6m	Yes
cg04413138	-0.24422	-0.204459	-2.36367	0.0292695	1	0.504999	0.500487	0.506056	0.476799	0.45448	0.453645	Specific_to_6m	Early_Hypo_cl6	Specific_to_6m	Specific_to_6m	Specific_to_6m	Yes
cg08378985	-0.165062	1.14762	-2.36308	0.0293055	1	0.694846	0.708139	0.699326	0.698222	0.676697	0.684869	Specific_to_6m	Early_Hypo_cl4	Specific_to_6m	Specific_to_6m	Specific_to_6m	Yes
cg08847476	-0.209467	0.723117	-2.36099	0.0294311	1	0.658764	0.650812	0.65411	0.632959	0.610126	0.610873	Specific_to_6m	Early_Hypo_cl6	Specific_to_6m	Specific_to_6m	Specific_to_6m	Yes
cg18769729	-0.25854	0.916456	-2.3586	0.0295761	1	0.717962	0.709818	0.725669	0.661397	0.639949	0.637018	Specific_to_6m	Early_Hypo_cl6	Specific_to_6m	Specific_to_6m	Specific_to_6m	Yes
cg01241553	0.226396	2.22051	2.34776	0.0302411	1	0.823392	0.82896	0.823931	0.80981	0.834838	0.824876	Specific_to_6m	Early_Hyper_cl5	Specific_to_6m	Specific_to_6m	Specific_to_6m	Yes
cg22861173	-0.442291	2.83358	-2.34078	0.030676	1	0.878391	0.864108	0.852038	0.88611	0.86053	0.871452	Specific_to_6m	Early_Hypo_cl4	Specific_to_6m	Specific_to_6m	Specific_to_6m	Yes
cg08358233	-0.243893	1.03012	-2.33894	0.0307922	1	0.651433	0.648261	0.661756	0.681794	0.657552	0.665799	Specific_to_6m	Early_Hypo_cl4	Specific_to_6m	Specific_to_6m	Specific_to_6m	Yes
cg02515491	-0.357399	1.35752	-2.33491	0.0310469	1	0.741135	0.735514	0.732491	0.734539	0.697294	0.753275	Specific_to_6m	Transient_Hypo_cl7	Specific_to_6m	Specific_to_6m	Specific_to_6m	Yes
cg15223054	-0.196895	1.40139	-2.33487	0.0310496	1	0.733108	0.728767	0.739067	0.735043	0.71333	0.721772	Specific_to_6m	Early_Hypo_cl4	Specific_to_6m	Specific_to_6m	Specific_to_6m	Yes
cg26056788	-0.164401	-0.664846	-2.33461	0.0310657	1	0.463869	0.466268	0.469003	0.39964	0.374078	0.387396	Specific_to_6m	Early_Hypo_cl4	Specific_to_6m	Specific_to_6m	Specific_to_6m	Yes
cg22792560	0.151614	-1.2059	2.33185	0.0312416	1	0.28032	0.279762	0.275465	0.293778	0.313924	0.308021	Specific_to_6m	Early_Hyper_cl5	Specific_to_6m	Specific_to_6m	Specific_to_6m	Yes
cg13890969	-0.234137	0.950336	-2.3309	0.0313025	1	0.669617	0.602337	0.628063	0.66964	0.645103	0.660674	Specific_to_6m	Transient_Hypo_cl7	Specific_to_6m	Specific_to_6m	Specific_to_6m	Yes
cg12718972	-0.290609	-1.54455	-2.32726	0.0315364	1	0.292217	0.281295	0.283188	0.278465	0.234491	0.263243	Specific_to_6m	Transient_Hypo_cl7	Specific_to_6m	Specific_to_6m	Specific_to_6m	Yes
cg19632822	-0.363055	2.91842	-2.32685	0.0315624	1	0.892257	0.873916	0.876136	0.890956	0.870233	0.882828	Specific_to_6m	Transient_Hypo_cl7	Specific_to_6m	Specific_to_6m	Specific_to_6m	Yes
cg21540347	-0.218839	1.2866	-2.32685	0.0315627	1	0.380688	0.391902	0.389491	0.720004	0.693896	0.69332	Specific_to_6m	Early_Hypo_cl6	Specific_to_6m	Specific_to_6m	Specific_to_6m	Yes
cg16600298	-0.14495	0.845491	-2.3267	0.0315724	1	0.649842	0.641799	0.65544	0.651676	0.631538	0.630267	Specific_to_6m	Early_Hypo_cl6	Specific_to_6m	Specific_to_6m	Specific_to_6m	Yes
cg18841796	-0.180864	0.540554	-2.32628	0.0315991	1	0.598511	0.608533	0.600676	0.604638	0.578758	0.590864	Specific_to_6m	Early_Hypo_cl4	Specific_to_6m	Specific_to_6m	Specific_to_6m	Yes
cg26595623	-0.176805	0.763639	-2.32484	0.0316924	1	0.658855	0.658874	0.649937	0.639117	0.616744	0.614848	Specific_to_6m	Early_Hypo_cl6	Specific_to_6m	Specific_to_6m	Specific_to_6m	Yes
cg21585438	-0.432227	-2.70303	-2.31954	0.0320374	1	0.129416	0.127108	0.155501	0.153185	0.119039	0.136142	Specific_to_6m	Early_Hypo_cl4	Specific_to_6m	Specific_to_6m	Specific_to_6m	Yes
cg26915972	-0.269835	1.90935	-2.31066	0.0326226	1	0.797027	0.798219	0.794832	0.803244	0.771804	0.788061	Specific_to_6m	Early_Hypo_cl4	Specific_to_6m	Specific_to_6m	Specific_to_6m	Yes
cg26834277	0.188701	1.31564	2.30076	0.0332872	1	0.715498	0.71539	0.71584	0.694799	0.730755	0.708358	Specific_to_6m	Transient_Hyper_cl3	Specific_to_6m	Specific_to_6m	Specific_to_6m	Yes
cg19171660	-0.192445	1.14025	-2.2997	0.0333586	1	0.701488	0.699891	0.701187	0.69913	0.673539	0.689344	Specific_to_6m	Transient_Hypo_cl7	Specific_to_6m	Specific_to_6m	Specific_to_6m	Yes
cg21713915	-0.247619	0.675963	-2.29161	0.0339125	1	0.633877	0.646057	0.628836	0.6253	0.601344	0.606387	Specific_to_6m	Early_Hypo_cl4	Specific_to_6m	Specific_to_6m	Specific_to_6m	Yes
cg01426921	0.378865	-1.88231	2.29111	0.0339467	1	0.21922	0.184326	0.179355	0.197532	0.240225	0.197578	Specific_to_6m	Transient_Hyper_cl3	Specific_to_6m	Specific_to_6m	Specific_to_6m	Yes
cg16460553	-0.201898	0.179384	-2.29026	0.0340052	1	0.557089	0.56615	0.553137	0.541381	0.5196	0.52323	Specific_to_6m	Early_Hypo_cl4	Specific_to_6m	Specific_to_6m	Specific_to_6m	Yes
cg03360656	-0.230588	1.35511	-2.28975	0.0340405	1	0.69817	0.698208	0.702089	0.724452	0.703525	0.701703	Specific_to_6m	Early_Hypo_cl6	Specific_to_6m	Specific_to_6m	Specific_to_6m	Yes
cg05746499	0.279521	1.69134	2.27846	0.0348295	1	0.755545	0.744609	0.751384	0.74573	0.778989	0.763929	Specific_to_6m	Early_Hyper_cl5	Specific_to_6m	Specific_to_6m	Specific_to_6m	Yes
cg22329411	-0.187111	0.966032	-2.27646	0.0349715	1	0.68401	0.676328	0.687927	0.670706	0.64928	0.669597	Specific_to_6m	Transient_Hypo_cl7	Specific_to_6m	Specific_to_6m	Specific_to_6m	Yes
cg00012522	0.431475	-2.89335	2.27582	0.0350164	1	0.088811	0.0959461	0.083473	0.11268	0.142739	0.124243	Specific_to_6m	Transient_Hyper_cl3	Specific_to_6m	Specific_to_6m	Specific_to_6m	Yes
cg00050505	0.213645	1.31519	2.2707	0.0353815	1	0.69168	0.691632	0.697456	0.695759	0.729021	0.71434	Specific_to_6m	Early_Hyper_cl5	common	Specific_to_6m	Specific_to_6m	Yes
cg12275410	0.131781	1.09384	2.24173	0.037515	1	0.680635	0.687297	0.686274	0.665347	0.695769	0.685052	Specific_to_6m	Early_Hyper_cl5	Specific_to_6m	Specific_to_6m	Specific_to_6m	Yes
cg07528209	0.547555	1.68188	2.23953	0.037682	1	0.779205	0.724548	0.798655	0.73532	0.77582	0.771763	Specific_to_6m	Early_Hyper_cl5	common	Specific_to_6m	Specific_to_6m	Yes
cg17587481	-0.223697	1.6273	-2.23812	0.0377895	1	0.773779	0.776867	0.773619	0.763687	0.743637	0.751157	Specific_to_6m	Early_Hypo_cl4	Specific_to_6m	Specific_to_6m	Specific_to_6m	Yes
cg09918581	-0.187158	0.0208488	-2.23607	0.0379457	1	0.518686	0.52865	0.52662	0.515174	0.491276	0.493714	Specific_to_6m	Early_Hypo_cl4	Specific_to_6m	Specific_to_6m	Specific_to_6m	Yes
cg14909902	0.159876	1.18437	2.21471	0.039611	1	0.695245	0.692947	0.693629	0.678894	0.709489	0.690301	Specific_to_6m	Transient_Hyper_cl3	Specific_to_6m	Specific_to_6m	Specific_to_6m	Yes
cg19733839	-0.271293	2.13062	-2.20986	0.0399989	1	0.827095	0.820456	0.825016	0.822279	0.801272	0.806295	Specific_to_6m	Early_Hypo_cl4	Specific_to_6m	Specific_to_6m	Specific_to_6m	Yes
cg25141069	1.26312	-4.22422	2.20507	0.0403842	1	0.0853323	0.0359725	0.0367416	0.0361438	0.157944	0.0367174	Specific_to_6m	Transient_Hyper_cl3	Specific_to_6m	Specific_to_6m	Specific_to_6m	Yes
cg13023619	0.121576	1.05089	2.20488	0.0404	1	0.668547	0.66213	0.673001	0.661175	0.687941	0.672151	Specific_to_6m	Transient_Hyper_cl3	Specific_to_6m	Specific_to_6m	Specific_to_6m	Yes
cg16503006	-0.227057	1.48052	-2.18773	0.0418106	1	0.751767	0.74562	0.747656	0.744537	0.723989	0.738138	Specific_to_6m	Transient_Hypo_cl7	Specific_to_6m	Specific_to_6m	Specific_to_6m	Yes
cg02002788	-0.18325	0.524049	-2.17919	0.0425298	1	0.606903	0.605338	0.614961	0.600866	0.576877	0.586193	Specific_to_6m	Early_Hypo_cl4	Specific_to_6m	Specific_to_6m	Specific_to_6m	Yes
cg06078337	0.126859	1.36397	2.15185	0.0449091	1	0.712	0.709896	0.7174	0.709048	0.731369	0.716349	Specific_to_6m	Transient_Hyper_cl3	Specific_to_6m	Specific_to_6m	Specific_to_6m	Yes
cg22745369	-0.277734	-0.0604534	-2.14802	0.0452522	1	0.477461	0.516	0.459045	0.506953	0.471088	0.485141	Specific_to_6m	Early_Hypo_cl4	Specific_to_6m	Specific_to_6m	Specific_to_6m	Yes
cg15872617	0.407025	2.41412	2.14144	0.0458464	1	0.8477	0.833311	0.832483	0.82665	0.850914	0.839113	Specific_to_6m	Early_Hyper_cl5	Specific_to_6m	Specific_to_6m	Specific_to_6m	Yes
cg15519318	-0.564541	1.40041	-2.13202	0.0467107	1	0.636327	0.625181	0.656684	0.695886	0.67238	0.665814	Specific_to_6m	Early_Hypo_cl6	Specific_to_6m	Specific_to_6m	Specific_to_6m	Yes
cg03081118	0.174078	1.27531	2.13033	0.0468671	1	0.691491	0.691531	0.695474	0.693626	0.721062	0.6858	Specific_to_6m	Transient_Hyper_cl3	Specific_to_6m	Specific_to_6m	Specific_to_6m	Yes
cg00647165	0.149968	1.71806	2.11164	0.0486298	1	0.768891	0.767913	0.756667	0.75523	0.778173	0.757476	Specific_to_6m	Transient_Hyper_cl3	Specific_to_6m	Specific_to_6m	Specific_to_6m	Yes
cg17347335	0.148133	0.953874	2.10883	0.0489003	1	0.678325	0.67372	0.690351	0.645881	0.672833	0.654001	Specific_to_6m	Transient_Hyper_cl3	Specific_to_6m	Specific_to_6m	Specific_to_6m	Yes
cg13467292	-0.325014	2.44543	-4.9706	9.27434e-05	1	0.841785	0.84891	0.843277	0.854231	0.833081	0.840502	Specific_to_6m	Early_Hypo_cl4	Specific_to_6m	Specific_to_6m	common	Yes
cg06628843	-0.328726	0.92738	-4.37143	0.000350675	1	0.640342	0.655813	0.656426	0.668125	0.639457	0.63873	Specific_to_6m	Early_Hypo_cl6	Specific_to_6m	Specific_to_6m	common	Yes
cg26136722	-0.270387	2.60895	-4.04216	0.000734652	1	0.861009	0.860634	0.868356	0.867746	0.847491	0.852117	Specific_to_6m	Early_Hypo_cl4	Specific_to_6m	Specific_to_6m	common	Yes
cg25314885	0.644098	-3.93027	3.39268	0.00316203	1	0.0565156	0.0622938	0.062631	0.0541388	0.0770721	0.0677347	Specific_to_6m	Early_Hyper_cl5	Specific_to_6m	Specific_to_6m	common	Yes
cg24842354	-0.35751	1.45423	-3.2602	0.0042481	1	0.706917	0.734029	0.727802	0.745047	0.714764	0.719271	Specific_to_6m	Early_Hypo_cl4	common	Specific_to_6m	common	Yes
cg02613380	2.49386	-2.33273	3.18602	0.00500818	1	0.261239	0.301762	0.324994	0.107086	0.387553	0.28032	Specific_to_6m	Early_Hyper_cl5	Specific_to_6m	Specific_to_6m	common	Yes
cg07053851	-0.355098	1.18524	-2.96888	0.00807809	1	0.686165	0.673887	0.693903	0.721076	0.660804	0.677496	Specific_to_6m	Early_Hypo_cl4	Specific_to_6m	Specific_to_6m	common	Yes
cg00646216	-0.281203	1.89766	-2.69421	0.0146329	1	0.777855	0.783947	0.803138	0.801345	0.770839	0.768169	Specific_to_6m	Early_Hypo_cl6	Specific_to_6m	Specific_to_6m	common	Yes
cg14623372	-0.300573	-0.812343	-2.63433	0.016624	1	0.373187	0.392536	0.401542	0.379393	0.347567	0.33917	common	Early_Hypo_cl6	common	Specific_to_6m	common	Yes
cg15149437	0.26354	-2.11362	2.47272	0.0233574	1	0.171019	0.173297	0.180859	0.177398	0.203282	0.198674	Specific_to_6m	Early_Hyper_cl5	Specific_to_6m	Specific_to_6m	common	Yes
cg04929165	-0.217848	1.65704	-2.44677	0.0246534	1	0.753522	0.768058	0.764661	0.768088	0.747465	0.743515	Specific_to_6m	Early_Hypo_cl6	Specific_to_6m	Specific_to_6m	common	Yes
cg10855846	-0.254549	-0.798662	-2.2929	0.0338235	1	0.39128	0.400729	0.37973	0.380223	0.351269	0.345536	Specific_to_6m	Early_Hypo_cl6	Specific_to_6m	Specific_to_6m	common	Yes
cg16661265	-0.261946	1.70437	-2.19064	0.0415684	1	0.778345	0.782022	0.776765	0.778944	0.74641	0.751232	Specific_to_6m	Early_Hypo_cl4	Specific_to_6m	Specific_to_6m	common	Yes
cg22292151	-0.538863	2.55205	-3.88249	0.00105248	1	0.842688	0.857273	0.848598	0.86336	0.838798	0.839772	Specific_to_6m	Early_Hypo_cl6	Specific_to_6m	Specific_to_6m	Specific_to_12m	Yes
cg01201602	0.334594	-2.99319	2.76409	0.0125969	1	0.0978331	0.107306	0.106981	0.105361	0.125521	0.123139	Specific_to_6m	Early_Hyper_cl5	common	Specific_to_6m	Specific_to_12m	Yes
cg20851259	-0.203136	1.42944	-2.55683	0.0195842	1	0.73392	0.720937	0.737387	0.740482	0.71106	0.704727	Specific_to_6m	Early_Hypo_cl6	Specific_to_6m	Specific_to_6m	Specific_to_12m	Yes
cg23647700	0.214033	-0.109808	2.50472	0.0218476	1	0.451094	0.46532	0.466968	0.462952	0.501013	0.51729	Specific_to_6m	Progressive_Hyper_cl1	common	Specific_to_6m	Specific_to_12m	Yes
cg13876756	0.256868	1.29761	2.48497	0.0227684	1	0.687299	0.694111	0.693608	0.691864	0.726123	0.728921	Specific_to_6m	Early_Hyper_cl5	Specific_to_6m	Specific_to_6m	Specific_to_12m	Yes
cg27414105	-0.281219	1.33305	-2.42612	0.025732	1	0.712158	0.722639	0.719066	0.72738	0.700213	0.694637	Specific_to_6m	Early_Hypo_cl6	Specific_to_6m	Specific_to_6m	Specific_to_12m	Yes
cg03841183	-0.271431	1.53998	-2.3925	0.0275838	1	0.714406	0.739899	0.73995	0.753753	0.729449	0.720997	Specific_to_6m	Early_Hypo_cl6	Specific_to_12m	Specific_to_6m	Specific_to_12m	Yes
cg05497504	-0.602196	2.90986	-4.42426	0.000311568	1	0.881491	0.879188	0.874872	0.890066	0.861534	0.865434	common	Early_Hypo_cl4	Specific_to_6m	common	Specific_to_6m	Yes
cg12384372	-0.365	1.87761	-4.37179	0.000350395	1	0.663032	0.661153	0.667132	0.802831	0.764467	0.785175	Specific_to_6m	Early_Hypo_cl4	Specific_to_6m	common	Specific_to_6m	Yes
cg18211066	0.369405	-1.97039	4.34349	0.000373324	1	0.174439	0.190162	0.196636	0.191859	0.221616	0.205711	Specific_to_6m	Transient_Hyper_cl3	common	common	Specific_to_6m	Yes
cg20164173	-0.338472	1.75342	-4.2635	0.000446676	1	0.762772	0.765962	0.763365	0.782163	0.750561	0.765393	Specific_to_6m	Early_Hypo_cl4	common	common	Specific_to_6m	Yes
cg24759599	-0.293087	1.54678	-4.08548	0.000666413	1	0.746725	0.73596	0.739185	0.754007	0.733351	0.734571	Specific_to_6m	Early_Hypo_cl6	common	common	Specific_to_6m	Yes
cg22849737	-0.328171	1.42259	-3.96574	0.000872564	1	0.727204	0.722592	0.743233	0.747074	0.705211	0.725797	common	Early_Hypo_cl4	Specific_to_6m	common	Specific_to_6m	Yes
cg03398689	-0.291901	-2.35921	-3.93071	0.000944182	1	0.164487	0.160967	0.189796	0.17632	0.154742	0.158596	Specific_to_6m	Early_Hypo_cl4	common	common	Specific_to_6m	Yes
cg15462959	-0.334228	0.578821	-3.90498	0.00100051	1	0.586557	0.596164	0.603423	0.616984	0.577816	0.593239	common	Early_Hypo_cl4	Specific_to_6m	common	Specific_to_6m	Yes
cg06638795	3.31788	-2.62043	3.55404	0.00220308	1	0.270822	0.283518	0.309026	0.16119	0.339683	0.293378	Specific_to_6m	Early_Hyper_cl5	Specific_to_6m	common	Specific_to_6m	Yes
cg22783180	1.55559	-3.1612	3.49612	0.00250865	1	0.0865185	0.094472	0.0876868	0.080193	0.161263	0.0953439	Specific_to_6m	Transient_Hyper_cl3	common	common	Specific_to_6m	Yes
cg02412982	-0.321355	1.83402	-3.43931	0.00284895	1	0.509093	0.50983	0.519939	0.78931	0.768534	0.77065	Specific_to_6m	Early_Hypo_cl4	Specific_to_6m	common	Specific_to_6m	Yes
cg23317604	-0.283226	1.47234	-3.3856	0.00321243	1	0.74254	0.744328	0.750346	0.747377	0.719124	0.724822	common	Early_Hypo_cl4	Specific_to_6m	common	Specific_to_6m	Yes
cg06986489	-0.324855	1.67199	-3.22946	0.00454827	1	0.736283	0.757276	0.75171	0.778231	0.737454	0.752982	common	Early_Hypo_cl4	Specific_to_6m	common	Specific_to_6m	Yes
cg14699723	-0.540757	2.77207	-3.19778	0.00487935	1	0.855865	0.858353	0.868721	0.885342	0.851594	0.865913	Specific_to_6m	Early_Hypo_cl4	Specific_to_12m	common	Specific_to_6m	Yes
cg12269320	-0.329461	1.3841	-3.10132	0.00603931	1	0.715063	0.712336	0.714832	0.733677	0.706878	0.714848	Specific_to_6m	Early_Hypo_cl4	common	common	Specific_to_6m	Yes
cg19225696	-0.227325	1.51911	-3.07341	0.0064223	1	0.726091	0.736153	0.743749	0.753961	0.723735	0.732321	common	Early_Hypo_cl4	common	common	Specific_to_6m	Yes
cg04882748	-0.249422	0.587914	-3.07005	0.00647003	1	0.578613	0.584876	0.594434	0.610928	0.58791	0.590591	Specific_to_6m	Early_Hypo_cl4	Specific_to_6m	common	Specific_to_6m	Yes
cg07588917	-0.208473	1.88835	-2.90231	0.00934052	1	0.799221	0.788907	0.791709	0.796581	0.775699	0.786022	Specific_to_6m	Early_Hypo_cl4	common	common	Specific_to_6m	Yes
cg07831190	-0.314311	-1.80725	-2.85479	0.0103561	1	0.228274	0.223463	0.238664	0.245853	0.205937	0.224673	common	Early_Hypo_cl4	Specific_to_12m	common	Specific_to_6m	Yes
cg04294154	0.460954	2.49495	2.81761	0.0112241	1	0.837107	0.851303	0.844553	0.82854	0.865564	0.849182	common	Early_Hyper_cl5	common	common	Specific_to_6m	Yes
cg03333699	0.34228	1.14462	2.79352	0.0118233	1	0.695945	0.688897	0.70485	0.670646	0.703392	0.701634	common	Early_Hyper_cl5	Specific_to_6m	common	Specific_to_6m	Yes
cg19219423	-0.231173	0.513238	-2.76563	0.0125553	1	0.600294	0.609316	0.614761	0.597323	0.5767	0.569096	common	Early_Hypo_cl6	common	common	Specific_to_6m	Yes
cg18210083	-0.272416	1.81645	-2.7411	0.013235	1	0.779015	0.787972	0.791115	0.786883	0.765376	0.765631	Specific_to_6m	Early_Hypo_cl6	common	common	Specific_to_6m	Yes
cg19811148	-0.28961	1.42609	-2.63451	0.0166176	1	0.760546	0.757271	0.767303	0.740776	0.712497	0.718638	Specific_to_6m	Early_Hypo_cl4	Specific_to_6m	common	Specific_to_6m	Yes
cg03257475	0.489661	-3.51406	2.61061	0.0174816	1	0.0838886	0.0728135	0.0812334	0.0700635	0.0994826	0.0811959	Specific_to_6m	Transient_Hyper_cl3	common	common	Specific_to_6m	Yes
cg05072629	-0.303092	-1.76041	-2.55304	0.019741	1	0.247714	0.243033	0.248144	0.240786	0.218534	0.224027	Specific_to_6m	Early_Hypo_cl4	Specific_to_6m	common	Specific_to_6m	Yes
cg26257411	-0.197906	0.347227	-2.50892	0.0216565	1	0.559237	0.570241	0.572597	0.570251	0.548123	0.556674	Specific_to_6m	Early_Hypo_cl4	Specific_to_6m	common	Specific_to_6m	Yes
cg10281280	-0.427887	2.45216	-2.50592	0.0217927	1	0.84547	0.839039	0.845626	0.853911	0.829769	0.83777	Specific_to_6m	Early_Hypo_cl4	Specific_to_6m	common	Specific_to_6m	Yes
cg07328569	-0.168762	0.854418	-2.49101	0.022483	1	0.63021	0.633727	0.641865	0.657698	0.627283	0.63082	common	Early_Hypo_cl4	common	common	Specific_to_6m	Yes
cg26442397	-0.228935	0.581008	-2.46573	0.0237001	1	0.603811	0.602454	0.607047	0.61507	0.580971	0.589741	common	Early_Hypo_cl4	common	common	Specific_to_6m	Yes
cg18011404	-0.279588	-1.0959	-2.42975	0.0255392	1	0.347463	0.338753	0.354038	0.346243	0.295878	0.319531	common	Early_Hypo_cl4	Specific_to_6m	common	Specific_to_6m	Yes
cg01238526	-0.311298	2.41173	-2.37919	0.0283505	1	0.83938	0.832082	0.840508	0.850953	0.828002	0.841397	Specific_to_6m	Early_Hypo_cl4	Specific_to_6m	common	Specific_to_6m	Yes
cg26659082	-0.340686	2.55737	-2.36158	0.0293958	1	0.850649	0.846572	0.853365	0.862244	0.841909	0.844415	Specific_to_6m	Early_Hypo_cl4	Specific_to_6m	common	Specific_to_6m	Yes
cg23669118	0.166906	0.447434	2.31113	0.0325915	1	0.566691	0.580234	0.576172	0.564431	0.589576	0.590457	common	Early_Hyper_cl5	common	common	Specific_to_6m	Yes
cg00984696	-0.351584	-0.312477	-2.28271	0.0345308	1	0.438696	0.470338	0.455118	0.467771	0.424521	0.438303	Specific_to_6m	Early_Hypo_cl4	Specific_to_6m	common	Specific_to_6m	Yes
cg13677800	-0.206004	1.88784	-2.25614	0.0358107	1	0.785114	0.779307	0.774566	0.795385	0.76754	0.775092	Specific_to_12m	Early_Hypo_cl4	Specific_to_12m	common	Specific_to_6m	Yes
cg07474324	0.368055	1.89145	2.11923	0.0479071	1	0.795909	0.797429	0.797183	0.765563	0.804664	0.79811	common	Early_Hyper_cl5	common	common	Specific_to_6m	Yes
cg06020978	-0.172399	-0.108911	-2.10013	0.0497456	1	0.496224	0.492782	0.492914	0.493556	0.4678	0.475776	Specific_to_6m	Early_Hypo_cl4	Specific_to_6m	common	Specific_to_6m	Yes
cg16571209	0.664484	2.44419	4.30839	0.000365221	1	0.844802	0.84077	0.838027	0.814869	0.85112	0.865162	Specific_to_12m	Progressive_Hyper_cl1	Specific_to_12m	common	common	Yes
cg18327147	-0.694604	3.04999	-4.0665	0.000695496	1	0.885992	0.890341	0.889661	0.908149	0.866629	0.88498	common	Early_Hypo_cl4	common	common	common	Yes
cg20944278	-0.414103	2.03189	-3.87503	0.0010703	1	0.798716	0.811274	0.819916	0.818578	0.78232	0.786164	common	Early_Hypo_cl4	common	common	common	Yes
cg16357443	-0.514401	2.17117	-3.79866	0.00127112	1	0.795628	0.799458	0.806095	0.830514	0.797161	0.792179	common	Early_Hypo_cl6	Specific_to_6m	common	common	Yes
cg19437126	-0.435271	-3.46489	-3.78206	0.00131953	1	0.0875292	0.0807166	0.0967114	0.0960738	0.0741021	0.0763217	Specific_to_6m	Early_Hypo_cl4	common	common	common	Yes
cg02521909	-0.322758	0.754988	-3.45174	0.00277081	1	0.628688	0.621599	0.629068	0.640381	0.612302	0.600643	common	Early_Hypo_cl6	common	common	common	Yes
cg00529618	-0.321871	0.860252	-3.43846	0.00285434	1	0.452557	0.448473	0.451266	0.656305	0.629676	0.61064	common	Early_Hypo_cl6	common	common	common	Yes
cg10369203	-0.480539	3.3454	-3.41265	0.003024	1	0.907917	0.90925	0.910809	0.919352	0.894407	0.898941	common	Early_Hypo_cl4	Specific_to_6m	common	common	Yes
cg09167469	-0.257067	2.02594	-3.32228	0.00369982	1	0.808595	0.807757	0.799314	0.812309	0.790179	0.789969	common	Early_Hypo_cl6	common	common	common	Yes
cg24716474	-0.301574	1.49184	-3.3044	0.00385021	1	0.743227	0.755779	0.746686	0.745561	0.725369	0.719811	common	Early_Hypo_cl6	common	common	common	Yes
cg01876453	-0.607182	0.819911	-3.29786	0.00390671	1	0.639975	0.624631	0.638559	0.658693	0.609263	0.599149	common	Early_Hypo_cl6	Specific_to_6m	common	common	Yes
cg01451877	-0.236068	0.69439	-3.18926	0.00497242	1	0.61376	0.61318	0.617761	0.62712	0.605795	0.593334	common	Early_Hypo_cl6	common	common	common	Yes
cg23537032	-0.288839	1.68588	-3.15233	0.00539594	1	0.760301	0.770253	0.775147	0.774421	0.745307	0.74033	common	Early_Hypo_cl6	common	common	common	Yes
cg13455205	0.515927	2.96001	3.11868	0.00581231	1	0.897003	0.876223	0.880359	0.868312	0.897205	0.889539	common	Early_Hyper_cl5	common	common	common	Yes
cg11581446	2.36121	-3.35891	3.07533	0.00639523	1	0.118138	0.192665	0.120755	0.0721341	0.203466	0.251769	common	Progressive_Hyper_cl1	common	common	common	Yes
cg01422012	-0.570403	2.03671	-3.07057	0.0064626	1	0.81666	0.811178	0.813368	0.820104	0.778633	0.787697	common	Early_Hypo_cl4	Specific_to_6m	common	common	Yes
cg16958967	-0.319784	1.16052	-3.05867	0.00663401	1	0.730119	0.728495	0.732269	0.704172	0.673113	0.664732	common	Early_Hypo_cl6	common	common	common	Yes
cg15520218	-0.281926	1.84655	-2.94761	0.00846238	1	0.792258	0.788443	0.794843	0.792129	0.769025	0.772617	Specific_to_6m	Early_Hypo_cl4	common	common	common	Yes
cg05354317	-0.270925	1.45573	-2.92067	0.00897448	1	0.726908	0.731302	0.743125	0.744049	0.716481	0.69985	common	Early_Hypo_cl6	common	common	common	Yes
cg12054453	-0.406901	-1.47519	-2.91096	0.00916641	1	0.237313	0.255085	0.25872	0.286768	0.245728	0.236635	common	Early_Hypo_cl6	common	common	common	Yes
cg23195757	-0.244785	0.0919668	-2.87214	0.00997355	1	0.525368	0.53904	0.554078	0.530799	0.499501	0.500536	common	Early_Hypo_cl6	common	common	common	Yes
cg17504742	-0.237996	-0.136279	-2.84237	0.0106386	1	0.513608	0.50414	0.51039	0.49109	0.460896	0.461332	common	Early_Hypo_cl6	common	common	common	Yes
cg00794759	0.47934	2.6109	2.8397	0.0107004	1	0.848269	0.872138	0.863454	0.840829	0.871588	0.875159	common	Early_Hyper_cl5	common	common	common	Yes
cg21565508	-0.321331	0.132081	-2.81837	0.0112057	1	0.511908	0.505348	0.487081	0.537843	0.505651	0.493362	common	Early_Hypo_cl6	common	common	common	Yes
cg16936953	-0.382883	-0.433961	-2.79794	0.0117112	1	0.398995	0.409862	0.419333	0.448124	0.40256	0.393791	common	Early_Hypo_cl6	common	common	common	Yes
cg14857136	-0.336466	1.44977	-2.7361	0.0133776	1	0.742517	0.764347	0.745927	0.742544	0.715201	0.710249	Specific_to_6m	Early_Hypo_cl6	Specific_to_6m	common	common	Yes
cg24834165	-0.308098	1.92353	-2.70426	0.0143219	1	0.796779	0.799431	0.789937	0.804307	0.772963	0.772103	common	Early_Hypo_cl6	Specific_to_12m	common	common	Yes
cg17464436	-0.207514	0.432421	-2.67977	0.0150912	1	0.579282	0.60224	0.577279	0.589475	0.557252	0.560145	Specific_to_6m	Early_Hypo_cl4	Specific_to_6m	common	common	Yes
cg12456011	-0.391666	-2.55888	-2.64176	0.0163636	1	0.354947	0.358226	0.347958	0.15983	0.135901	0.130752	common	Early_Hypo_cl6	common	common	common	Yes
cg24416197	-0.175554	0.680435	-2.63208	0.0167034	1	0.596036	0.598569	0.608305	0.62895	0.600047	0.576164	common	Progressive_Hypo_cl8	common	common	common	Yes
cg10058540	0.438952	-2.913	2.57766	0.0187429	1	0.111217	0.11228	0.117955	0.106343	0.136068	0.125811	Specific_to_6m	Early_Hyper_cl5	common	common	common	Yes
cg02393640	-0.182823	-0.701283	-2.56354	0.0193093	1	0.400973	0.380492	0.398033	0.396448	0.364697	0.357734	common	Early_Hypo_cl6	Specific_to_6m	common	common	Yes
cg24146449	-0.194752	1.05834	-2.55988	0.019459	1	0.664644	0.680512	0.666949	0.686045	0.661765	0.656694	common	Early_Hypo_cl6	Specific_to_6m	common	common	Yes
cg18942579	-0.27381	-0.256044	-2.4582	0.0240745	1	0.440144	0.452039	0.450422	0.471974	0.438968	0.414054	common	Early_Hypo_cl6	common	common	common	Yes
cg26176141	-0.256924	-0.431675	-2.42847	0.0256071	1	0.402813	0.415546	0.416758	0.443915	0.407168	0.407694	common	Early_Hypo_cl6	common	common	common	Yes
cg09403162	-0.172879	1.60012	-2.41701	0.026222	1	0.754077	0.760485	0.763826	0.761752	0.740086	0.740076	common	Early_Hypo_cl6	common	common	common	Yes
cg13452961	-0.280061	-2.8233	-2.39744	0.0273043	1	0.143643	0.143351	0.139836	0.137202	0.113688	0.113625	common	Early_Hypo_cl6	common	common	common	Yes
cg23809418	-0.325796	-0.778916	-2.38688	0.0279052	1	0.394393	0.355042	0.3419	0.396264	0.340603	0.328855	common	Early_Hypo_cl6	Specific_to_12m	common	common	Yes
cg13780089	0.268826	1.48794	2.38203	0.0281851	1	0.732521	0.745262	0.734651	0.718365	0.753398	0.753527	common	Early_Hyper_cl5	common	common	common	Yes
cg25910466	0.584887	-3.99787	2.35847	0.0295837	1	0.0606534	0.0560959	0.0748294	0.0505834	0.0802075	0.0643393	Specific_to_6m	Transient_Hyper_cl3	Specific_to_12m	common	common	Yes
cg16392409	0.378131	2.19806	2.33772	0.0302795	1	0.825904	0.783225	0.7858	0.799659	0.838925	0.83495	Specific_to_12m	Early_Hyper_cl5	common	common	common	Yes
cg22438338	-0.22243	1.34106	-2.31172	0.0325525	1	0.712959	0.717832	0.716533	0.726685	0.703156	0.692049	Specific_to_6m	Early_Hypo_cl6	Specific_to_6m	common	common	Yes
cg20324209	-0.172173	1.19446	-2.27999	0.034722	1	0.704407	0.71964	0.719062	0.704846	0.684334	0.683169	common	Early_Hypo_cl6	common	common	common	Yes
cg25721818	0.294186	1.34704	2.25583	0.0364628	1	0.718173	0.724453	0.732066	0.691865	0.740233	0.724531	Specific_to_6m	Early_Hyper_cl5	Specific_to_6m	common	common	Yes
cg05842524	-0.570915	2.80543	-2.20557	0.0403439	1	0.860192	0.871289	0.870527	0.890695	0.836242	0.849751	common	Early_Hypo_cl4	common	common	common	Yes
cg17578275	-0.466992	-1.80718	-2.13371	0.0465549	1	0.217147	0.203003	0.212206	0.252049	0.201195	0.209411	common	Early_Hypo_cl4	common	common	common	Yes
cg14456034	-0.362097	3.03861	-2.12508	0.0473563	1	0.870254	0.877226	0.872446	0.898684	0.876478	0.872622	common	Early_Hypo_cl6	Specific_to_12m	common	common	Yes
cg24427915	-0.317275	1.10443	-4.46425	0.000284923	1	0.677417	0.676837	0.67389	0.691533	0.668246	0.651165	common	Early_Hypo_cl6	common	common	Specific_to_12m	Yes
cg25688583	-0.337904	0.0319784	-3.95448	0.000894961	1	0.456951	0.53816	0.493073	0.519922	0.490184	0.469056	common	Early_Hypo_cl6	common	common	Specific_to_12m	Yes
cg22916254	-0.28931	0.405873	-3.65728	0.00174712	1	0.57048	0.565689	0.555897	0.580033	0.557721	0.547759	common	Early_Hypo_cl6	common	common	Specific_to_12m	Yes
cg15001887	-0.424333	1.37829	-3.00564	0.00745333	1	0.711714	0.691294	0.714224	0.737395	0.698653	0.702882	common	Early_Hypo_cl4	Specific_to_6m	common	Specific_to_12m	Yes
cg16756660	0.355904	1.18653	2.90319	0.00899546	1	0.718946	0.736121	0.700648	0.672223	0.70816	0.711012	Specific_to_12m	Early_Hyper_cl5	Specific_to_12m	common	Specific_to_12m	Yes
cg09225336	0.176712	0.0884357	2.707	0.0138265	1	0.523879	0.514574	0.519917	0.494405	0.521974	0.535862	Specific_to_12m	Progressive_Hyper_cl1	common	common	Specific_to_12m	Yes
cg04926904	-0.264849	1.36595	-2.67957	0.0150977	1	0.741995	0.751698	0.745207	0.729751	0.707107	0.702748	common	Early_Hypo_cl6	common	common	Specific_to_12m	Yes
cg13932865	-0.171382	1.84039	-2.63203	0.0167052	1	0.779897	0.792737	0.79351	0.790559	0.76893	0.764006	common	Early_Hypo_cl6	Specific_to_6m	common	Specific_to_12m	Yes
cg11387709	0.235298	0.552124	2.54119	0.0202392	1	0.597661	0.596976	0.589919	0.576055	0.611627	0.622197	common	Progressive_Hyper_cl1	common	common	Specific_to_12m	Yes
cg09067021	-0.4147	1.95731	-2.48127	0.0229446	1	0.760067	0.783934	0.790348	0.808319	0.771806	0.751888	common	Early_Hypo_cl6	common	common	Specific_to_12m	Yes
cg20577328	0.161756	1.07039	2.45164	0.024405	1	0.688722	0.686978	0.686418	0.662797	0.691442	0.692909	common	Early_Hyper_cl5	common	common	Specific_to_12m	Yes
cg06578851	-0.331034	0.649954	-2.4053	0.0268646	1	0.506696	0.51721	0.519227	0.629316	0.586904	0.581948	common	Early_Hypo_cl6	Specific_to_12m	common	Specific_to_12m	Yes
cg22050899	0.13634	0.976544	2.39825	0.0272583	1	0.655198	0.662576	0.654472	0.644493	0.67942	0.679458	common	Early_Hyper_cl5	common	common	Specific_to_12m	Yes
cg02423105	-0.218476	-0.792671	-2.35342	0.0298917	1	0.34644	0.356205	0.368555	0.379942	0.354436	0.332116	common	Progressive_Hypo_cl8	Specific_to_6m	common	Specific_to_12m	Yes
cg18301613	-0.281659	1.72915	-2.24749	0.037082	1	0.777534	0.772376	0.778456	0.778748	0.75176	0.74991	Specific_to_6m	Early_Hypo_cl6	Specific_to_6m	common	Specific_to_12m	Yes
cg20000602	0.16991	-0.364903	2.18299	0.0422083	1	0.452429	0.470023	0.449501	0.423507	0.45319	0.46439	common	Progressive_Hyper_cl1	common	common	Specific_to_12m	Yes
cg18265326	0.168774	0.0688176	2.17438	0.0429404	1	0.522611	0.511465	0.510624	0.499463	0.525145	0.53393	common	Progressive_Hyper_cl1	common	common	Specific_to_12m	Yes
cg02698111	-0.242899	-0.628196	-2.59629	0.017556	1	0.41198	0.415642	0.410835	0.407515	0.374325	0.381939	Specific_to_12m	Early_Hypo_cl4	common	Specific_to_12m	Specific_to_6m	Yes
cg12188054	-0.164754	0.813151	-2.44466	0.0242244	1	0.621507	0.619669	0.633189	0.647409	0.613793	0.625578	Specific_to_12m	Early_Hypo_cl4	Specific_to_12m	Specific_to_12m	Specific_to_6m	Yes
cg07277923	-0.199008	1.44851	-2.42223	0.0253918	1	0.748288	0.745957	0.753535	0.741988	0.718111	0.71917	Specific_to_12m	Early_Hypo_cl6	Specific_to_12m	Specific_to_12m	Specific_to_6m	Yes
cg25979639	-0.169324	1.08814	-2.375	0.0280246	1	0.694082	0.687367	0.698242	0.689499	0.666014	0.668669	Specific_to_12m	Early_Hypo_cl4	Specific_to_12m	Specific_to_12m	Specific_to_6m	Yes
cg03857931	-0.489399	2.66256	-2.3	0.0333386	1	0.865318	0.861612	0.85683	0.871487	0.845671	0.85671	Specific_to_6m	Early_Hypo_cl4	common	Specific_to_12m	Specific_to_6m	Yes
cg15636627	-0.287718	-1.39097	-2.21499	0.0395888	1	0.27895	0.286871	0.299719	0.29684	0.259024	0.26341	common	Early_Hypo_cl4	common	Specific_to_12m	Specific_to_6m	Yes
cg17741068	-0.177765	0.969944	-2.20886	0.0400792	1	0.656656	0.662774	0.668951	0.672058	0.648856	0.653582	Specific_to_6m	Early_Hypo_cl4	common	Specific_to_12m	Specific_to_6m	Yes
cg22453435	-0.19481	-2.64253	-2.18927	0.041682	1	0.140562	0.1356	0.144706	0.1492	0.128963	0.134076	Specific_to_6m	Early_Hypo_cl4	common	Specific_to_12m	Specific_to_6m	Yes
cg00448868	-0.17313	0.636327	-2.186	0.0419552	1	0.603021	0.612694	0.610757	0.623559	0.59031	0.595012	common	Early_Hypo_cl4	common	Specific_to_12m	Specific_to_6m	Yes
cg02859537	0.575252	-3.11389	4.09381	0.000598469	1	0.124402	0.116778	0.107765	0.0898915	0.113071	0.125071	Specific_to_12m	Progressive_Hyper_cl1	Specific_to_12m	Specific_to_12m	common	Yes
cg12974223	0.738032	-0.419321	3.23027	0.00432751	1	0.416562	0.425788	0.434403	0.370436	0.463329	0.491555	Specific_to_12m	Progressive_Hyper_cl1	Specific_to_12m	Specific_to_12m	common	Yes
cg05762464	0.417496	2.8885	3.10413	0.00574927	1	0.892034	0.8723	0.893023	0.866442	0.887055	0.891004	Specific_to_12m	Early_Hyper_cl5	common	Specific_to_12m	common	Yes
cg23217386	-0.226666	1.03367	-2.96901	0.00777436	1	0.666869	0.654941	0.678044	0.692889	0.656266	0.647258	Specific_to_12m	Early_Hypo_cl6	Specific_to_12m	Specific_to_12m	common	Yes
cg04654299	-0.204189	1.25786	-2.92746	0.00852514	1	0.699058	0.711056	0.709923	0.720223	0.690089	0.68796	Specific_to_12m	Early_Hypo_cl6	Specific_to_12m	Specific_to_12m	common	Yes
cg25286768	-0.260346	1.09904	-2.90895	0.0088816	1	0.680886	0.687118	0.678738	0.694418	0.672318	0.665789	Specific_to_12m	Early_Hypo_cl6	Specific_to_12m	Specific_to_12m	common	Yes
cg05258689	-0.238327	1.51284	-2.80129	0.011257	1	0.746646	0.749298	0.752685	0.751388	0.728841	0.726964	Specific_to_12m	Early_Hypo_cl6	Specific_to_12m	Specific_to_12m	common	Yes
cg23846815	-0.250091	-1.96025	-2.71758	0.0135124	1	0.193145	0.196882	0.20311	0.219968	0.192613	0.192275	Specific_to_12m	Early_Hypo_cl6	Specific_to_12m	Specific_to_12m	common	Yes
cg13169796	-0.160953	1.14141	-2.70425	0.0139093	1	0.689934	0.69897	0.692654	0.700296	0.680026	0.674814	Specific_to_12m	Early_Hypo_cl6	Specific_to_12m	Specific_to_12m	common	Yes
cg12099921	-0.21382	1.3107	-2.43318	0.0248154	1	0.71226	0.7078	0.720796	0.729375	0.702433	0.693731	Specific_to_12m	Early_Hypo_cl6	Specific_to_12m	Specific_to_12m	common	Yes
cg26676195	-0.197802	1.62297	-2.40094	0.0265487	1	0.750864	0.730113	0.75147	0.768195	0.733126	0.739031	Specific_to_12m	Early_Hypo_cl4	Specific_to_12m	Specific_to_12m	common	Yes
cg12144446	-0.198684	0.780132	-2.25727	0.0363568	1	0.642248	0.653454	0.657836	0.641548	0.620366	0.607633	common	Early_Hypo_cl6	Specific_to_12m	Specific_to_12m	common	Yes
cg01990106	-0.181419	0.815018	-2.25682	0.0363897	1	0.561965	0.560232	0.572638	0.648454	0.624597	0.603009	common	Progressive_Hypo_cl8	common	Specific_to_12m	common	Yes
cg08403095	0.160823	1.11967	2.20068	0.0400868	1	0.685031	0.677964	0.672559	0.665458	0.701884	0.699554	Specific_to_12m	Early_Hyper_cl5	common	Specific_to_12m	common	Yes
cg20843475	-0.200275	1.47206	-2.18707	0.0418656	1	0.740338	0.747988	0.745936	0.744687	0.720438	0.711539	common	Early_Hypo_cl6	Specific_to_12m	Specific_to_12m	common	Yes
cg14022105	-0.173406	1.6957	-2.1773	0.0426904	1	0.748908	0.770434	0.767901	0.774168	0.751919	0.751561	common	Early_Hypo_cl6	common	Specific_to_12m	common	Yes
cg13066622	-0.161116	1.75703	-2.14545	0.0454838	1	0.775001	0.770732	0.778017	0.782138	0.758957	0.761244	common	Early_Hypo_cl4	Specific_to_12m	Specific_to_12m	common	Yes
cg16211224	1.45245	-1.25637	2.11035	0.0487535	1	0.407846	0.377116	0.390762	0.295302	0.39275	0.438068	common	Progressive_Hyper_cl1	common	Specific_to_12m	common	Yes
cg05344046	0.462135	2.35795	2.10971	0.0488152	1	0.823777	0.838788	0.808432	0.813448	0.845866	0.871005	common	Progressive_Hyper_cl1	common	Specific_to_12m	common	Yes
cg26041569	-0.391956	0.738385	-4.02202	0.00070609	1	0.620262	0.603523	0.629814	0.644107	0.622433	0.602778	Specific_to_12m	Progressive_Hypo_cl8	Specific_to_12m	Specific_to_12m	Specific_to_12m	Yes
cg06176750	-0.264545	1.32918	-3.57025	0.0019954	1	0.692599	0.69653	0.704602	0.728163	0.707049	0.698762	Specific_to_12m	Early_Hypo_cl6	Specific_to_12m	Specific_to_12m	Specific_to_12m	Yes
cg25306991	0.405625	-1.62319	3.48337	0.00243419	1	0.224623	0.245076	0.257049	0.222781	0.248483	0.273334	Specific_to_12m	Progressive_Hyper_cl1	Specific_to_12m	Specific_to_12m	Specific_to_12m	Yes
cg16490176	-0.629493	-4.06972	-3.43487	0.0027192	1	0.0494687	0.0555913	0.059517	0.069466	0.107425	0.0492886	Specific_to_12m	Transient_Hyper_cl3	Specific_to_12m	Specific_to_12m	Specific_to_12m	Yes
cg10281912	0.317626	-1.63869	3.32328	0.00350535	1	0.219643	0.229973	0.237478	0.22618	0.24778	0.268985	Specific_to_12m	Progressive_Hyper_cl1	Specific_to_12m	Specific_to_12m	Specific_to_12m	Yes
cg19261626	-0.393053	-0.227168	-3.221	0.00441913	1	0.452751	0.44718	0.475371	0.502486	0.476394	0.42195	Specific_to_12m	Progressive_Hypo_cl8	Specific_to_12m	Specific_to_12m	Specific_to_12m	Yes
cg24771111	-0.234968	1.18676	-3.16368	0.00502903	1	0.721158	0.716099	0.726136	0.711414	0.691035	0.67645	Specific_to_12m	Early_Hypo_cl6	Specific_to_12m	Specific_to_12m	Specific_to_12m	Yes
cg23692997	0.360032	-0.715441	3.14068	0.00529615	1	0.403911	0.404641	0.392253	0.355033	0.389395	0.405454	Specific_to_12m	Progressive_Hyper_cl1	Specific_to_12m	Specific_to_12m	Specific_to_12m	Yes
cg11483048	-0.270887	1.00981	-3.13239	0.00539583	1	0.678557	0.673999	0.668792	0.683531	0.659257	0.649654	Specific_to_12m	Early_Hypo_cl6	Specific_to_12m	Specific_to_12m	Specific_to_12m	Yes
cg19598403	0.49897	2.24633	2.88144	0.00943809	1	0.804614	0.804561	0.812714	0.800383	0.821616	0.838073	Specific_to_12m	Progressive_Hyper_cl1	common	Specific_to_12m	Specific_to_12m	Yes
cg01426210	0.202332	0.0219801	2.87066	0.00966529	1	0.524751	0.530137	0.519838	0.485044	0.508534	0.522574	Specific_to_12m	Progressive_Hyper_cl1	Specific_to_12m	Specific_to_12m	Specific_to_12m	Yes
cg26246536	-0.530976	2.08083	-2.76094	0.0122952	1	0.775853	0.771457	0.781399	0.82551	0.801253	0.779822	Specific_to_12m	Progressive_Hypo_cl8	Specific_to_12m	Specific_to_12m	Specific_to_12m	Yes
cg00007809	-0.21776	0.341334	-2.74911	0.0126165	1	0.588677	0.567779	0.580518	0.584949	0.55915	0.530099	Specific_to_12m	Progressive_Hypo_cl8	Specific_to_12m	Specific_to_12m	Specific_to_12m	Yes
cg06102340	-0.215859	1.04732	-2.74161	0.0128244	1	0.665401	0.67779	0.683383	0.689417	0.66808	0.656907	Specific_to_12m	Early_Hypo_cl6	Specific_to_12m	Specific_to_12m	Specific_to_12m	Yes
cg17991808	-0.19257	1.19154	-2.72995	0.0131541	1	0.706202	0.709681	0.732919	0.707381	0.676074	0.681189	Specific_to_12m	Early_Hypo_cl4	Specific_to_12m	Specific_to_12m	Specific_to_12m	Yes
cg09987984	-0.238728	0.599755	-2.70238	0.0139658	1	0.569667	0.594624	0.591781	0.61672	0.593749	0.587059	Specific_to_12m	Early_Hypo_cl6	Specific_to_12m	Specific_to_12m	Specific_to_12m	Yes
cg11993160	-0.159267	-1.36606	-2.69692	0.0141321	1	0.279585	0.295285	0.293675	0.293644	0.270643	0.267746	Specific_to_12m	Early_Hypo_cl6	Specific_to_12m	Specific_to_12m	Specific_to_12m	Yes
cg20705669	-0.212521	0.633225	-2.65782	0.0153793	1	0.628655	0.620583	0.627995	0.62522	0.604669	0.589451	Specific_to_12m	Early_Hypo_cl6	Specific_to_12m	Specific_to_12m	Specific_to_12m	Yes
cg14286732	-0.187524	1.37538	-2.651	0.0156074	1	0.732485	0.730988	0.739818	0.734378	0.713921	0.707595	Specific_to_12m	Early_Hypo_cl6	Specific_to_12m	Specific_to_12m	Specific_to_12m	Yes
cg26461477	0.454963	1.65835	2.59866	0.0174667	1	0.776432	0.772018	0.789579	0.732687	0.764092	0.777629	Specific_to_12m	Progressive_Hyper_cl1	common	Specific_to_12m	Specific_to_12m	Yes
cg14595317	-0.22083	1.15663	-2.57681	0.0183036	1	0.706266	0.698422	0.70705	0.705833	0.684857	0.671665	Specific_to_12m	Early_Hypo_cl6	Specific_to_12m	Specific_to_12m	Specific_to_12m	Yes
cg03585096	-0.237326	0.130535	-2.56915	0.0186057	1	0.535082	0.536835	0.536812	0.538999	0.516791	0.505894	Specific_to_12m	Early_Hypo_cl6	Specific_to_12m	Specific_to_12m	Specific_to_12m	Yes
cg01924146	-0.386977	1.98657	-2.51596	0.0208372	1	0.81182	0.775833	0.800185	0.81513	0.790109	0.775591	Specific_to_12m	Early_Hypo_cl6	Specific_to_12m	Specific_to_12m	Specific_to_12m	Yes
cg06046218	-0.218335	-0.730982	-2.47016	0.0229574	1	0.388038	0.371807	0.406157	0.398862	0.372773	0.355745	Specific_to_12m	Early_Hypo_cl6	Specific_to_12m	Specific_to_12m	Specific_to_12m	Yes
cg06902555	-0.316349	1.81398	-2.44987	0.0239601	1	0.771351	0.789612	0.73218	0.794355	0.762418	0.75825	Specific_to_12m	Early_Hypo_cl6	Specific_to_12m	Specific_to_12m	Specific_to_12m	Yes
cg08749576	-0.463842	0.147987	-2.42886	0.0250414	1	0.524016	0.528833	0.577497	0.565205	0.517197	0.48204	Specific_to_12m	Early_Hypo_cl6	Specific_to_12m	Specific_to_12m	Specific_to_12m	Yes
cg13202527	0.259381	1.44718	2.4118	0.0259526	1	0.734534	0.731747	0.726885	0.708087	0.740157	0.750363	Specific_to_12m	Progressive_Hyper_cl1	Specific_to_12m	Specific_to_12m	Specific_to_12m	Yes
cg06449019	0.173713	1.61479	2.3186	0.0314999	1	0.757302	0.773391	0.770917	0.740939	0.766711	0.76449	Specific_to_12m	Early_Hyper_cl5	Specific_to_12m	Specific_to_12m	Specific_to_12m	Yes
cg21969190	-0.456707	1.49825	-2.31345	0.0318359	1	0.715594	0.747578	0.706143	0.76449	0.712638	0.703473	Specific_to_12m	Early_Hypo_cl6	common	Specific_to_12m	Specific_to_12m	Yes
cg12841624	-0.205721	1.55137	-2.26436	0.0352141	1	0.604407	0.610334	0.610423	0.761813	0.739794	0.725006	Specific_to_12m	Early_Hypo_cl6	Specific_to_12m	Specific_to_12m	Specific_to_12m	Yes
cg22910768	-0.23925	-0.0164895	-2.24839	0.036382	1	0.466677	0.468421	0.464594	0.518882	0.489101	0.475508	Specific_to_12m	Early_Hypo_cl6	Specific_to_12m	Specific_to_12m	Specific_to_12m	Yes
cg04670673	-0.254166	0.640412	-2.24249	0.0368225	1	0.602704	0.619409	0.632653	0.630872	0.601207	0.58405	Specific_to_12m	Early_Hypo_cl6	Specific_to_12m	Specific_to_12m	Specific_to_12m	Yes
cg16531578	-0.210677	-1.18618	-2.24031	0.0369866	1	0.269875	0.280924	0.303965	0.323651	0.301896	0.288929	Specific_to_12m	Early_Hypo_cl6	common	Specific_to_12m	Specific_to_12m	Yes
cg02646985	-0.205641	0.472519	-2.23674	0.0372564	1	0.603217	0.596052	0.608292	0.600004	0.574723	0.560371	Specific_to_12m	Early_Hypo_cl6	Specific_to_12m	Specific_to_12m	Specific_to_12m	Yes
cg16034863	-0.152842	-0.208383	-2.23637	0.037923	1	0.481349	0.459501	0.488683	0.473843	0.4538	0.435118	common	Progressive_Hypo_cl8	common	Specific_to_12m	Specific_to_12m	Yes
cg06749803	0.370105	-0.423862	2.21712	0.0387725	1	0.441648	0.453854	0.473398	0.391019	0.436804	0.467541	Specific_to_12m	Progressive_Hyper_cl1	Specific_to_12m	Specific_to_12m	Specific_to_12m	Yes
cg11902329	-0.225949	1.38021	-2.22413	0.0388689	1	0.691998	0.691836	0.703131	0.731377	0.708551	0.699111	common	Early_Hypo_cl6	common	Specific_to_12m	Specific_to_12m	Yes
cg11468363	0.583505	-2.82707	2.19203	0.0407945	1	0.159089	0.126682	0.149305	0.112748	0.144391	0.15278	Specific_to_12m	Early_Hyper_cl5	common	Specific_to_12m	Specific_to_12m	Yes
cg16594457	-0.247712	1.31211	-2.1895	0.0416628	1	0.709282	0.725279	0.724724	0.720551	0.698396	0.681956	common	Early_Hypo_cl6	Specific_to_6m	Specific_to_12m	Specific_to_12m	Yes
cg24042145	-0.134477	1.68453	-2.15419	0.0440251	1	0.773137	0.765464	0.783548	0.772952	0.749224	0.748147	Specific_to_12m	Early_Hypo_cl6	Specific_to_12m	Specific_to_12m	Specific_to_12m	Yes
cg16725260	0.156872	0.766314	2.15315	0.0441176	1	0.627261	0.645212	0.629458	0.612633	0.639212	0.644599	Specific_to_12m	Early_Hyper_cl5	Specific_to_12m	Specific_to_12m	Specific_to_12m	Yes
cg03586128	2.0507	-4.13083	2.15922	0.0442563	1	0.0254039	0.188161	0.237205	0.0751751	0.199103	0.295367	common	Progressive_Hyper_cl1	Specific_to_12m	Specific_to_12m	Specific_to_12m	Yes
cg13440544	-0.10655	-0.276233	-2.09246	0.0497991	1	0.461218	0.454675	0.453516	0.465831	0.443148	0.438982	Specific_to_12m	Early_Hypo_cl6	Specific_to_12m	Specific_to_12m	Specific_to_12m	Yes
cg25969599	-0.460879	2.92256	-6.40189	4.48657e-06	1	0.884055	0.882064	0.887148	0.892969	0.870264	0.895217	Specific_to_6m	Transient_Hypo_cl7	Not_significant	Specific_to_6m	Specific_to_6m	No
cg06489668	-0.335537	1.93279	-5.17264	5.96287e-05	1	0.808333	0.804517	0.80212	0.802426	0.777738	0.785723	Specific_to_6m	Early_Hypo_cl4	Not_significant	Specific_to_6m	Specific_to_6m	No
cg18451131	0.647347	3.66955	5.16529	6.05898e-05	1	0.92485	0.920266	0.923411	0.908951	0.94115	0.919986	Specific_to_6m	Transient_Hyper_cl3	Not_significant	Specific_to_6m	Specific_to_6m	No
cg12342694	0.568581	3.07286	4.89218	0.0001102	1	0.892035	0.903329	0.879098	0.880184	0.902956	0.888042	Specific_to_6m	Transient_Hyper_cl3	Not_significant	Specific_to_6m	Specific_to_6m	No
cg04144941	-0.410491	2.1442	-4.84506	0.000122268	1	0.826423	0.819222	0.833947	0.824754	0.80229	0.816802	Specific_to_6m	Transient_Hypo_cl7	Not_significant	Specific_to_6m	Specific_to_6m	No
cg27104720	-0.505955	-0.697739	-4.69239	0.000171417	1	0.23421	0.240614	0.237134	0.405215	0.359024	0.378422	Specific_to_6m	Early_Hypo_cl4	Not_significant	Specific_to_6m	Specific_to_6m	No
cg19371646	-0.434768	2.82503	-4.59044	0.00021502	1	0.873259	0.887583	0.886698	0.885529	0.86333	0.889615	Specific_to_6m	Transient_Hypo_cl7	Not_significant	Specific_to_6m	Specific_to_6m	No
cg18632774	-0.38473	2.3497	-4.4446	0.000297717	1	0.835588	0.836208	0.84879	0.848959	0.818254	0.833707	Specific_to_6m	Early_Hypo_cl4	Not_significant	Specific_to_6m	Specific_to_6m	No
cg01788767	-0.385036	3.17857	-4.41999	0.000314562	1	0.903318	0.904594	0.899896	0.908762	0.888531	0.898372	Specific_to_6m	Early_Hypo_cl4	Not_significant	Specific_to_6m	Specific_to_6m	No
cg21184075	-0.654695	-3.5885	-4.41415	0.000318697	1	0.0695318	0.0749375	0.0773893	0.089537	0.0691135	0.0807705	Specific_to_6m	Early_Hypo_cl4	Not_significant	Specific_to_6m	Specific_to_6m	No
cg17401162	-0.583644	3.48788	-4.35191	0.000366352	1	0.912298	0.915676	0.913898	0.926886	0.90389	0.916288	Specific_to_6m	Early_Hypo_cl4	Not_significant	Specific_to_6m	Specific_to_6m	No
cg08461775	-0.396016	2.4094	-4.30441	0.000407506	1	0.845697	0.859859	0.853196	0.850725	0.827779	0.845357	Specific_to_6m	Transient_Hypo_cl7	Not_significant	Specific_to_6m	Specific_to_6m	No
cg00355945	0.524221	-3.55184	4.2762	0.00043413	1	0.212196	0.221175	0.2204	0.070721	0.0923016	0.0798136	Specific_to_6m	Transient_Hyper_cl3	Not_significant	Specific_to_6m	Specific_to_6m	No
cg07132675	-0.552263	3.14141	-4.27494	0.00043536	1	0.90118	0.904846	0.89427	0.908931	0.881574	0.91064	Specific_to_6m	Transient_Hypo_cl7	Not_significant	Specific_to_6m	Specific_to_6m	No
cg27006914	-0.511735	2.15552	-4.26307	0.000447107	1	0.798392	0.798293	0.809124	0.828607	0.796873	0.81784	Specific_to_6m	Transient_Hypo_cl7	Not_significant	Specific_to_6m	Specific_to_6m	No
cg22684387	-0.405482	2.97405	-4.23366	0.000477627	1	0.894186	0.895014	0.890812	0.895709	0.87504	0.890194	Specific_to_6m	Transient_Hypo_cl7	Not_significant	Specific_to_6m	Specific_to_6m	No
cg10393548	-0.384309	1.9474	-4.23129	0.000480177	1	0.803354	0.806704	0.812384	0.806242	0.777822	0.787833	Specific_to_6m	Early_Hypo_cl4	Not_significant	Specific_to_6m	Specific_to_6m	No
cg02056924	-0.460489	2.3392	-4.1912	0.000525429	1	0.836919	0.823024	0.845559	0.846112	0.816001	0.847834	Specific_to_6m	Transient_Hypo_cl7	Not_significant	Specific_to_6m	Specific_to_6m	No
cg15771339	0.515384	-3.42781	4.17949	0.000539439	1	0.54404	0.553407	0.558754	0.0764154	0.0980042	0.0806965	Specific_to_6m	Transient_Hyper_cl3	Not_significant	Specific_to_6m	Specific_to_6m	No
cg06045121	-0.377783	2.00452	-4.17241	0.00054809	1	0.787592	0.788976	0.786413	0.810257	0.785865	0.797243	Specific_to_6m	Early_Hypo_cl4	Not_significant	Specific_to_6m	Specific_to_6m	No
cg12890732	-0.294158	2.07072	-4.16413	0.000558379	1	0.828264	0.82709	0.816987	0.817535	0.794661	0.807251	Specific_to_6m	Early_Hypo_cl4	Not_significant	Specific_to_6m	Specific_to_6m	No
cg05338527	-0.414038	2.88909	-4.09713	0.000649183	1	0.890546	0.892298	0.881491	0.892932	0.863036	0.875896	Specific_to_6m	Early_Hypo_cl4	Not_significant	Specific_to_6m	Specific_to_6m	No
cg10794257	-0.384735	2.55313	-4.09463	0.000652839	1	0.845858	0.861496	0.86021	0.867484	0.833971	0.846901	Specific_to_6m	Early_Hypo_cl4	Not_significant	Specific_to_6m	Specific_to_6m	No
cg08366619	-0.402098	2.86802	-4.05026	0.000721383	1	0.87347	0.885264	0.880513	0.888601	0.866619	0.876876	Specific_to_6m	Early_Hypo_cl4	Not_significant	Specific_to_6m	Specific_to_6m	No
cg22992816	0.403332	3.1801	4.02266	0.000767611	1	0.897229	0.904781	0.900066	0.88918	0.909262	0.890197	Specific_to_6m	Transient_Hyper_cl3	Not_significant	Specific_to_6m	Specific_to_6m	No
cg13671142	-0.430612	3.15293	-4.01533	0.000780382	1	0.897988	0.904711	0.904111	0.908612	0.88547	0.90247	Specific_to_6m	Transient_Hypo_cl7	Not_significant	Specific_to_6m	Specific_to_6m	No
cg05149144	-0.367904	2.64614	-4.00611	0.000796755	1	0.872667	0.873017	0.874697	0.871191	0.849332	0.865606	Specific_to_6m	Transient_Hypo_cl7	Not_significant	Specific_to_6m	Specific_to_6m	No
cg05758978	0.525189	2.44276	3.95521	0.000893502	1	0.838246	0.841633	0.842916	0.828366	0.855418	0.827527	Specific_to_6m	Transient_Hyper_cl3	Not_significant	Specific_to_6m	Specific_to_6m	No
cg25842470	-0.497399	-3.49977	-3.95111	0.00090179	1	0.0782989	0.0839415	0.0681281	0.0935026	0.0728938	0.089478	Specific_to_6m	Transient_Hypo_cl7	Not_significant	Specific_to_6m	Specific_to_6m	No
cg19440992	-0.448237	2.38558	-3.95003	0.000903988	1	0.857559	0.851291	0.853793	0.847009	0.825594	0.83629	Specific_to_6m	Early_Hypo_cl4	Not_significant	Specific_to_6m	Specific_to_6m	No
cg14694011	-0.435936	2.38827	-3.92615	0.000953929	1	0.837842	0.835759	0.84174	0.85252	0.820567	0.834736	Specific_to_6m	Early_Hypo_cl4	Not_significant	Specific_to_6m	Specific_to_6m	No
cg02927292	-0.738568	3.29553	-3.91433	0.000979645	1	0.899866	0.902737	0.898364	0.915445	0.890918	0.904432	Specific_to_6m	Early_Hypo_cl4	Not_significant	Specific_to_6m	Specific_to_6m	No
cg17392043	0.451637	3.0245	3.91125	0.000986466	1	0.886	0.889486	0.879674	0.877225	0.901001	0.881086	Specific_to_6m	Transient_Hyper_cl3	Not_significant	Specific_to_6m	Specific_to_6m	No
cg10221637	0.410055	-3.24677	3.90659	0.000996877	1	0.0908849	0.096037	0.102286	0.085735	0.108944	0.0961952	Specific_to_6m	Transient_Hyper_cl3	Not_significant	Specific_to_6m	Specific_to_6m	No
cg10517328	-0.267182	2.0092	-3.87982	0.00105881	1	0.808223	0.809031	0.816499	0.810764	0.788308	0.794602	Specific_to_6m	Early_Hypo_cl4	Not_significant	Specific_to_6m	Specific_to_6m	No
cg14787030	0.357321	2.9032	3.85751	0.00111337	1	0.876041	0.885286	0.873097	0.868499	0.89262	0.876752	Specific_to_6m	Transient_Hyper_cl3	Not_significant	Specific_to_6m	Specific_to_6m	No
cg18228109	-0.448021	2.60762	-3.84131	0.00115474	1	0.864174	0.870651	0.86654	0.870869	0.840534	0.870974	Specific_to_6m	Transient_Hypo_cl7	Not_significant	Specific_to_6m	Specific_to_6m	No
cg25155613	-0.347243	2.15592	-3.82816	0.00118943	1	0.838246	0.821622	0.827626	0.825788	0.803402	0.818511	Specific_to_6m	Transient_Hypo_cl7	Not_significant	Specific_to_6m	Specific_to_6m	No
cg19386147	-0.301161	1.84247	-3.82317	0.00120287	1	0.79378	0.79305	0.794071	0.790992	0.769954	0.783447	Specific_to_6m	Transient_Hypo_cl7	Not_significant	Specific_to_6m	Specific_to_6m	No
cg09604238	0.598845	2.90612	3.81649	0.00122111	1	0.859601	0.866894	0.867356	0.869076	0.890922	0.864149	Specific_to_6m	Transient_Hyper_cl3	Not_significant	Specific_to_6m	Specific_to_6m	No
cg13350254	-0.354473	2.68283	-3.79388	0.00128487	1	0.865915	0.873426	0.86387	0.874061	0.85323	0.866112	Specific_to_6m	Transient_Hypo_cl7	Not_significant	Specific_to_6m	Specific_to_6m	No
cg12167926	-0.477895	3.03037	-3.77552	0.00133908	1	0.893735	0.890085	0.893355	0.899356	0.877734	0.899231	Specific_to_6m	Transient_Hypo_cl7	Not_significant	Specific_to_6m	Specific_to_6m	No
cg02293732	-0.332365	2.5868	-3.76483	0.00137168	1	0.854906	0.859808	0.859971	0.867838	0.843596	0.856775	Specific_to_6m	Early_Hypo_cl4	Not_significant	Specific_to_6m	Specific_to_6m	No
cg11740138	-0.340087	2.08078	-3.75159	0.00141318	1	0.811717	0.80527	0.815411	0.817225	0.796873	0.798994	Specific_to_6m	Early_Hypo_cl4	Not_significant	Specific_to_6m	Specific_to_6m	No
cg26896602	0.278492	2.48382	3.74703	0.00142777	1	0.847223	0.853836	0.849627	0.837439	0.857786	0.841134	Specific_to_6m	Transient_Hyper_cl3	Not_significant	Specific_to_6m	Specific_to_6m	No
cg14985741	-0.253278	2.47793	-3.74512	0.00143392	1	0.841985	0.849382	0.848434	0.85697	0.836013	0.852409	Specific_to_6m	Transient_Hypo_cl7	Not_significant	Specific_to_6m	Specific_to_6m	No
cg21095519	0.413021	2.92365	3.74234	0.0014429	1	0.881982	0.876082	0.893337	0.869625	0.892576	0.882029	Specific_to_6m	Early_Hyper_cl5	Not_significant	Specific_to_6m	Specific_to_6m	No
cg02577580	-0.299127	2.14571	-3.74151	0.00144559	1	0.808506	0.814717	0.823485	0.824548	0.803492	0.808	Specific_to_6m	Early_Hypo_cl4	Not_significant	Specific_to_6m	Specific_to_6m	No
cg18313329	0.315226	1.78255	3.67779	0.00166842	1	0.785791	0.789816	0.78766	0.761619	0.786625	0.770245	Specific_to_6m	Transient_Hyper_cl3	Not_significant	Specific_to_6m	Specific_to_6m	No
cg17403863	-0.399575	1.88552	-3.65685	0.00174883	1	0.803303	0.811126	0.802453	0.796324	0.770897	0.81092	Specific_to_6m	Transient_Hypo_cl7	Not_significant	Specific_to_6m	Specific_to_6m	No
cg08510702	-0.340568	2.60165	-3.64963	0.00177743	1	0.841156	0.849622	0.862117	0.868173	0.845642	0.859182	Specific_to_6m	Transient_Hypo_cl7	Not_significant	Specific_to_6m	Specific_to_6m	No
cg00442430	0.378183	3.0671	3.64724	0.00178703	1	0.892792	0.890573	0.891329	0.879964	0.903138	0.891257	Specific_to_6m	Early_Hyper_cl5	Not_significant	Specific_to_6m	Specific_to_6m	No
cg14490945	-0.383479	2.4782	-3.6338	0.0018418	1	0.859062	0.853402	0.850758	0.855646	0.832823	0.840467	Specific_to_6m	Early_Hypo_cl4	Not_significant	Specific_to_6m	Specific_to_6m	No
cg18137757	-0.473861	2.91983	-3.61977	0.00190081	1	0.87845	0.872712	0.875926	0.890537	0.870513	0.88526	Specific_to_6m	Transient_Hypo_cl7	Not_significant	Specific_to_6m	Specific_to_6m	No
cg13910689	-0.444598	3.14549	-3.59595	0.00200529	1	0.88792	0.896893	0.895432	0.906867	0.88413	0.892634	Specific_to_6m	Early_Hypo_cl4	Not_significant	Specific_to_6m	Specific_to_6m	No
cg00767215	0.333139	2.94963	3.59454	0.00201165	1	0.880825	0.889398	0.890342	0.873567	0.895181	0.882916	Specific_to_6m	Transient_Hyper_cl3	Not_significant	Specific_to_6m	Specific_to_6m	No
cg03895695	0.283318	2.5265	3.59195	0.00202337	1	0.846186	0.844543	0.850481	0.840308	0.863138	0.843764	Specific_to_6m	Transient_Hyper_cl3	Not_significant	Specific_to_6m	Specific_to_6m	No
cg27319730	0.276612	2.90487	3.58576	0.00205172	1	0.883798	0.885814	0.887241	0.868854	0.89392	0.872859	Specific_to_6m	Transient_Hyper_cl3	Not_significant	Specific_to_6m	Specific_to_6m	No
cg01903903	0.76072	-3.7013	3.58308	0.0020641	1	0.0696377	0.0683587	0.0833972	0.0639762	0.0864959	0.0720749	Specific_to_6m	Transient_Hyper_cl3	Not_significant	Specific_to_6m	Specific_to_6m	No
cg03890929	0.626949	-3.76888	3.57358	0.00210855	1	0.0681741	0.0658124	0.0654441	0.0619051	0.0820585	0.0635036	Specific_to_6m	Transient_Hyper_cl3	Not_significant	Specific_to_6m	Specific_to_6m	No
cg09507279	0.257178	2.45091	3.56716	0.00213918	1	0.832549	0.829014	0.843933	0.834592	0.854847	0.840455	Specific_to_6m	Transient_Hyper_cl3	Not_significant	Specific_to_6m	Specific_to_6m	No
cg01627510	-0.382188	2.81888	-3.55835	0.00218188	1	0.888508	0.884475	0.884289	0.885036	0.861867	0.883498	Specific_to_6m	Transient_Hypo_cl7	Not_significant	Specific_to_6m	Specific_to_6m	No
cg18466378	-0.326583	2.73502	-3.54648	0.00224077	1	0.860871	0.871786	0.871925	0.879721	0.855132	0.878835	Specific_to_6m	Transient_Hypo_cl7	Not_significant	Specific_to_6m	Specific_to_6m	No
cg02054200	0.260979	3.04306	3.53486	0.00229995	1	0.888064	0.891205	0.880728	0.879984	0.900821	0.89002	Specific_to_6m	Early_Hyper_cl5	Not_significant	Specific_to_6m	Specific_to_6m	No
cg04559484	-0.428229	2.16767	-3.52995	0.00232541	1	0.811164	0.827228	0.827142	0.825599	0.803271	0.82508	Specific_to_6m	Transient_Hypo_cl7	Not_significant	Specific_to_6m	Specific_to_6m	No
cg23759367	-0.424513	2.2239	-3.52286	0.0023627	1	0.822544	0.828404	0.819197	0.835056	0.806412	0.828578	Specific_to_6m	Transient_Hypo_cl7	Not_significant	Specific_to_6m	Specific_to_6m	No
cg01927965	-0.451873	2.66204	-3.52075	0.00237391	1	0.886073	0.880915	0.895119	0.874112	0.846754	0.864171	Specific_to_6m	Transient_Hypo_cl7	Not_significant	Specific_to_6m	Specific_to_6m	No
cg02247175	-0.516435	2.48142	-3.51989	0.00237849	1	0.857395	0.839615	0.837874	0.855652	0.833337	0.853398	Specific_to_6m	Transient_Hypo_cl7	Not_significant	Specific_to_6m	Specific_to_6m	No
cg03362549	0.351831	2.41692	3.51374	0.00241149	1	0.851462	0.842942	0.843565	0.829714	0.852058	0.843537	Specific_to_6m	Early_Hyper_cl5	Not_significant	Specific_to_6m	Specific_to_6m	No
cg03354616	-0.406797	2.93158	-3.50153	0.00247844	1	0.885218	0.878957	0.887056	0.894105	0.869086	0.88081	Specific_to_6m	Early_Hypo_cl4	Not_significant	Specific_to_6m	Specific_to_6m	No
cg02025988	0.267317	2.57267	3.49849	0.00249534	1	0.864828	0.857595	0.85914	0.844703	0.866346	0.850504	Specific_to_6m	Transient_Hyper_cl3	Not_significant	Specific_to_6m	Specific_to_6m	No
cg12796873	-0.329953	1.95884	-3.49772	0.00249969	1	0.808491	0.808522	0.82147	0.804083	0.782644	0.79224	Specific_to_6m	Early_Hypo_cl4	Not_significant	Specific_to_6m	Specific_to_6m	No
cg27218243	-0.353591	2.16486	-3.49564	0.00251134	1	0.808439	0.822312	0.81583	0.826376	0.804852	0.824784	Specific_to_6m	Transient_Hypo_cl7	Not_significant	Specific_to_6m	Specific_to_6m	No
cg02843349	0.433701	-3.10513	3.49154	0.00253454	1	0.101242	0.0950183	0.108409	0.0963003	0.117371	0.107856	Specific_to_6m	Early_Hyper_cl5	Not_significant	Specific_to_6m	Specific_to_6m	No
cg06502383	-0.542906	-0.0174163	-3.49018	0.00254227	1	0.498626	0.518525	0.533242	0.511374	0.483569	0.505699	Specific_to_6m	Transient_Hypo_cl7	Not_significant	Specific_to_6m	Specific_to_6m	No
cg03917120	-0.3939	2.79348	-3.48882	0.00255	1	0.869582	0.876261	0.876534	0.882818	0.860361	0.882722	Specific_to_6m	Transient_Hypo_cl7	Not_significant	Specific_to_6m	Specific_to_6m	No
cg20790496	-0.469036	2.6626	-3.48635	0.00256417	1	0.864326	0.867705	0.868243	0.875028	0.845548	0.866432	Specific_to_6m	Transient_Hypo_cl7	Not_significant	Specific_to_6m	Specific_to_6m	No
cg07336888	-0.616869	2.88119	-3.47452	0.00263301	1	0.819941	0.811157	0.816418	0.889536	0.863154	0.89063	Specific_to_6m	Transient_Hypo_cl7	Not_significant	Specific_to_6m	Specific_to_6m	No
cg24926377	-0.326834	2.86346	-3.4713	0.00265208	1	0.882023	0.881146	0.886556	0.887672	0.867273	0.886027	Specific_to_6m	Transient_Hypo_cl7	Not_significant	Specific_to_6m	Specific_to_6m	No
cg02771041	-0.327416	2.85439	-3.4451	0.0028123	1	0.87413	0.878221	0.879157	0.887377	0.865854	0.882977	Specific_to_6m	Transient_Hypo_cl7	Not_significant	Specific_to_6m	Specific_to_6m	No
cg04036065	0.27293	2.42715	3.43965	0.00284677	1	0.833306	0.837298	0.852945	0.8326	0.852849	0.829852	Specific_to_6m	Transient_Hyper_cl3	Not_significant	Specific_to_6m	Specific_to_6m	No
cg01791104	0.364097	-3.14827	3.43553	0.00287314	1	0.0963378	0.087778	0.0930471	0.0937407	0.114279	0.0940107	Specific_to_6m	Transient_Hyper_cl3	Not_significant	Specific_to_6m	Specific_to_6m	No
cg01829717	0.418883	2.69376	3.42775	0.0029236	1	0.87148	0.864475	0.871327	0.848597	0.880625	0.858556	Specific_to_6m	Transient_Hyper_cl3	Not_significant	Specific_to_6m	Specific_to_6m	No
cg15199561	-0.48362	2.88939	-3.42485	0.0029426	1	0.877034	0.880896	0.88915	0.88909	0.866554	0.890299	Specific_to_6m	Transient_Hypo_cl7	Not_significant	Specific_to_6m	Specific_to_6m	No
cg11928173	0.509619	3.29284	3.42335	0.00295251	1	0.912095	0.903246	0.913268	0.893176	0.918174	0.902794	Specific_to_6m	Transient_Hyper_cl3	Not_significant	Specific_to_6m	Specific_to_6m	No
cg23295683	-0.409839	2.62018	-3.40639	0.00306662	1	0.862178	0.866145	0.855513	0.868015	0.847556	0.851597	Specific_to_6m	Early_Hypo_cl4	Not_significant	Specific_to_6m	Specific_to_6m	No
cg16659808	-0.494706	2.62686	-3.40617	0.00306812	1	0.852608	0.844068	0.860709	0.868114	0.843707	0.846751	Specific_to_6m	Early_Hypo_cl4	Not_significant	Specific_to_6m	Specific_to_6m	No
cg20890145	0.35186	2.94148	3.40611	0.0030685	1	0.893256	0.886698	0.888961	0.871187	0.896251	0.879905	Specific_to_6m	Transient_Hyper_cl3	Not_significant	Specific_to_6m	Specific_to_6m	No
cg09532840	-0.303996	2.24773	-3.40109	0.00310313	1	0.819919	0.830399	0.836357	0.835128	0.813155	0.828516	Specific_to_6m	Transient_Hypo_cl7	Not_significant	Specific_to_6m	Specific_to_6m	No
cg01287079	-0.242738	1.54153	-3.39595	0.00313901	1	0.73071	0.738926	0.749731	0.753309	0.732915	0.748445	Specific_to_6m	Transient_Hypo_cl7	Not_significant	Specific_to_6m	Specific_to_6m	No
cg07780030	0.358884	2.81648	3.38799	0.0031953	1	0.878079	0.881439	0.885104	0.862907	0.885458	0.871023	Specific_to_6m	Transient_Hyper_cl3	Not_significant	Specific_to_6m	Specific_to_6m	No
cg00045753	-0.266622	2.24211	-3.38531	0.00321447	1	0.826002	0.828479	0.834627	0.837038	0.810224	0.829788	Specific_to_6m	Transient_Hypo_cl7	Not_significant	Specific_to_6m	Specific_to_6m	No
cg11510376	-0.466291	2.90771	-3.38048	0.00324933	1	0.858738	0.871754	0.869865	0.890644	0.868134	0.888938	Specific_to_6m	Transient_Hypo_cl7	Not_significant	Specific_to_6m	Specific_to_6m	No
cg05756441	0.351865	2.07704	3.37356	0.00329997	1	0.796143	0.811727	0.804245	0.793116	0.821117	0.805433	Specific_to_6m	Transient_Hyper_cl3	Not_significant	Specific_to_6m	Specific_to_6m	No
cg20406003	-0.413456	3.07829	-3.37144	0.00331561	1	0.887528	0.882029	0.88033	0.90184	0.88139	0.899412	Specific_to_6m	Transient_Hypo_cl7	Not_significant	Specific_to_6m	Specific_to_6m	No
cg03966746	0.400327	3.11614	3.36888	0.0033346	1	0.888937	0.885424	0.889926	0.88452	0.906434	0.901761	Specific_to_6m	Early_Hyper_cl5	Not_significant	Specific_to_6m	Specific_to_6m	No
cg21035142	0.362491	-2.44577	3.36588	0.00335704	1	0.151231	0.132943	0.140943	0.14528	0.169277	0.147357	Specific_to_6m	Transient_Hyper_cl3	Not_significant	Specific_to_6m	Specific_to_6m	No
cg07154944	-0.366202	2.98884	-3.36554	0.00335958	1	0.881686	0.883383	0.882953	0.896708	0.876161	0.887991	Specific_to_6m	Early_Hypo_cl4	Not_significant	Specific_to_6m	Specific_to_6m	No
cg22812280	-0.385035	2.29096	-3.36301	0.0033786	1	0.841179	0.833348	0.834363	0.841252	0.814363	0.831921	Specific_to_6m	Transient_Hypo_cl7	Not_significant	Specific_to_6m	Specific_to_6m	No
cg21575667	0.290358	2.79358	3.3614	0.00339076	1	0.870484	0.871687	0.877795	0.862942	0.88386	0.867737	Specific_to_6m	Transient_Hyper_cl3	Not_significant	Specific_to_6m	Specific_to_6m	No
cg20519295	-0.385946	2.701	-3.35426	0.00344517	1	0.872697	0.867823	0.871439	0.875746	0.852859	0.86607	Specific_to_6m	Early_Hypo_cl4	Not_significant	Specific_to_6m	Specific_to_6m	No
cg16019352	-0.403954	2.31999	-3.34492	0.00351773	1	0.827493	0.831009	0.833148	0.84172	0.818931	0.843417	Specific_to_6m	Transient_Hypo_cl7	Not_significant	Specific_to_6m	Specific_to_6m	No
cg22399417	-0.39423	2.89681	-3.34391	0.0035257	1	0.884762	0.881545	0.880202	0.891492	0.867139	0.880492	Specific_to_6m	Early_Hypo_cl4	Not_significant	Specific_to_6m	Specific_to_6m	No
cg09587359	-0.372871	1.69794	-3.33925	0.00356251	1	0.784042	0.786109	0.775887	0.778059	0.746128	0.77369	Specific_to_6m	Transient_Hypo_cl7	Not_significant	Specific_to_6m	Specific_to_6m	No
cg19172265	0.306816	3.09929	3.33061	0.00363179	1	0.816437	0.827542	0.837039	0.883187	0.905269	0.894025	Specific_to_6m	Early_Hyper_cl5	Not_significant	Specific_to_6m	Specific_to_6m	No
cg10277836	-0.418374	2.50227	-3.32378	0.00368749	1	0.847229	0.844385	0.844576	0.86071	0.833141	0.859359	Specific_to_6m	Transient_Hypo_cl7	Not_significant	Specific_to_6m	Specific_to_6m	No
cg08376643	-0.561025	1.65128	-3.31991	0.00371945	1	0.733868	0.748112	0.733546	0.781818	0.723605	0.772256	Specific_to_6m	Transient_Hypo_cl7	Not_significant	Specific_to_6m	Specific_to_6m	No
cg10578504	-0.359188	1.44516	-3.31702	0.00374344	1	0.722814	0.759918	0.747734	0.746259	0.711596	0.736393	Specific_to_6m	Transient_Hypo_cl7	Not_significant	Specific_to_6m	Specific_to_6m	No
cg22100307	0.403373	2.74159	3.3136	0.0037721	1	0.867532	0.8695	0.873428	0.853646	0.883444	0.867996	Specific_to_6m	Early_Hyper_cl5	Not_significant	Specific_to_6m	Specific_to_6m	No
cg12744916	-0.383265	2.30102	-3.30198	0.00387101	1	0.823529	0.828446	0.837219	0.843178	0.813435	0.82872	Specific_to_6m	Early_Hypo_cl4	Not_significant	Specific_to_6m	Specific_to_6m	No
cg04754615	0.298664	2.61968	3.29051	0.00397112	1	0.853923	0.857187	0.864502	0.848825	0.869441	0.85874	Specific_to_6m	Early_Hyper_cl5	Not_significant	Specific_to_6m	Specific_to_6m	No
cg19218067	-0.313098	1.63642	-3.28121	0.00405412	1	0.767713	0.784199	0.774422	0.766361	0.742905	0.751943	Specific_to_6m	Early_Hypo_cl4	Not_significant	Specific_to_6m	Specific_to_6m	No
cg05704640	0.620246	3.40867	3.27598	0.00410156	1	0.907189	0.915523	0.908592	0.899677	0.922072	0.906024	Specific_to_6m	Transient_Hyper_cl3	Not_significant	Specific_to_6m	Specific_to_6m	No
cg02573825	-0.480952	-3.18874	-3.27523	0.00410845	1	0.107579	0.10098	0.109725	0.115849	0.0896535	0.105129	Specific_to_6m	Early_Hypo_cl4	Not_significant	Specific_to_6m	Specific_to_6m	No
cg00042914	-0.421933	1.99408	-3.26537	0.0041995	1	0.792427	0.81394	0.795441	0.812136	0.78027	0.800666	Specific_to_6m	Transient_Hypo_cl7	Not_significant	Specific_to_6m	Specific_to_6m	No
cg20418715	-0.400292	2.03518	-3.26495	0.00420342	1	0.799061	0.804936	0.796849	0.817626	0.783299	0.81636	Specific_to_6m	Transient_Hypo_cl7	Not_significant	Specific_to_6m	Specific_to_6m	No
cg22216073	-0.304912	1.94695	-3.26044	0.00424582	1	0.81254	0.805388	0.812956	0.802338	0.781818	0.78715	Specific_to_6m	Early_Hypo_cl4	Not_significant	Specific_to_6m	Specific_to_6m	No
cg01884537	0.389456	-3.2484	3.25933	0.00425632	1	0.0864953	0.0880481	0.0810246	0.0873042	0.107704	0.092132	Specific_to_6m	Transient_Hyper_cl3	Not_significant	Specific_to_6m	Specific_to_6m	No
cg15260981	-0.324403	2.27778	-3.25538	0.00429378	1	0.831133	0.837294	0.849207	0.840114	0.812022	0.843647	Specific_to_6m	Transient_Hypo_cl7	Not_significant	Specific_to_6m	Specific_to_6m	No
cg05236207	-0.539811	3.00905	-3.25442	0.00430298	1	0.888674	0.885225	0.892934	0.898166	0.873979	0.891911	Specific_to_6m	Transient_Hypo_cl7	Not_significant	Specific_to_6m	Specific_to_6m	No
cg26589351	-0.365422	2.79664	-3.2493	0.0043522	1	0.868833	0.87942	0.870753	0.884113	0.859822	0.871515	Specific_to_6m	Early_Hypo_cl4	Not_significant	Specific_to_6m	Specific_to_6m	No
cg17452006	-0.395921	2.1171	-3.24825	0.00436239	1	0.803724	0.810285	0.810966	0.824862	0.79388	0.813758	Specific_to_6m	Transient_Hypo_cl7	Not_significant	Specific_to_6m	Specific_to_6m	No
cg03675807	-0.444861	2.89393	-3.24156	0.00442772	1	0.873079	0.878117	0.885845	0.88888	0.868705	0.879103	Specific_to_6m	Early_Hypo_cl4	Not_significant	Specific_to_6m	Specific_to_6m	No
cg09499277	-0.552388	2.77986	-3.23987	0.00444438	1	0.864648	0.883377	0.878414	0.883798	0.852328	0.861326	Specific_to_6m	Early_Hypo_cl4	Not_significant	Specific_to_6m	Specific_to_6m	No
cg14655117	0.344071	2.80612	3.2388	0.00445494	1	0.872515	0.873043	0.878403	0.85933	0.886887	0.875931	Specific_to_6m	Early_Hyper_cl5	Not_significant	Specific_to_6m	Specific_to_6m	No
cg25370658	0.330224	2.703	3.23708	0.00447202	1	0.862583	0.855153	0.865768	0.855993	0.87614	0.859282	Specific_to_6m	Transient_Hyper_cl3	Not_significant	Specific_to_6m	Specific_to_6m	No
cg27341866	0.335475	2.62304	3.23686	0.00447411	1	0.864914	0.871754	0.868069	0.845361	0.869277	0.847486	Specific_to_6m	Transient_Hyper_cl3	Not_significant	Specific_to_6m	Specific_to_6m	No
cg15602631	-0.404901	2.76822	-3.2324	0.0045187	1	0.832672	0.839683	0.874887	0.879816	0.858775	0.874986	Specific_to_6m	Transient_Hypo_cl7	Not_significant	Specific_to_6m	Specific_to_6m	No
cg12550020	0.25105	2.27743	3.22397	0.00460408	1	0.802853	0.803732	0.796011	0.816525	0.839978	0.819167	Specific_to_6m	Transient_Hyper_cl3	Not_significant	Specific_to_6m	Specific_to_6m	No
cg00121963	0.299497	2.9247	3.22279	0.00461611	1	0.877496	0.893598	0.890791	0.872233	0.892886	0.879156	Specific_to_6m	Transient_Hyper_cl3	Not_significant	Specific_to_6m	Specific_to_6m	No
cg23460362	-0.380144	2.21513	-3.22184	0.00462583	1	0.825996	0.824252	0.829888	0.832587	0.807354	0.821788	Specific_to_6m	Early_Hypo_cl4	Not_significant	Specific_to_6m	Specific_to_6m	No
cg01912330	0.459223	-2.69668	3.21683	0.00467758	1	0.141702	0.135902	0.146785	0.125156	0.15071	0.136873	Specific_to_6m	Transient_Hyper_cl3	Not_significant	Specific_to_6m	Specific_to_6m	No
cg09895065	-0.31887	1.83865	-3.2155	0.00469141	1	0.792973	0.795336	0.797011	0.792131	0.766371	0.780249	Specific_to_6m	Early_Hypo_cl4	Not_significant	Specific_to_6m	Specific_to_6m	No
cg12554282	-0.41503	2.63982	-3.21534	0.00469304	1	0.850408	0.870371	0.861005	0.869799	0.846768	0.854095	Specific_to_6m	Early_Hypo_cl4	Not_significant	Specific_to_6m	Specific_to_6m	No
cg04435924	-0.361413	2.69462	-3.21315	0.00471588	1	0.867689	0.867902	0.867442	0.875193	0.850791	0.858919	Specific_to_6m	Early_Hypo_cl4	Not_significant	Specific_to_6m	Specific_to_6m	No
cg27005018	-0.366602	2.0937	-3.20886	0.00476093	1	0.804471	0.797804	0.812631	0.821289	0.794519	0.807789	Specific_to_6m	Early_Hypo_cl4	Not_significant	Specific_to_6m	Specific_to_6m	No
cg24315093	-0.489335	2.8521	-3.19737	0.00488381	1	0.873584	0.894653	0.863811	0.889058	0.859761	0.872655	Specific_to_6m	Early_Hypo_cl4	Not_significant	Specific_to_6m	Specific_to_6m	No
cg03532045	0.470852	2.75965	3.19702	0.00488757	1	0.860726	0.874307	0.884567	0.854537	0.87896	0.855133	Specific_to_6m	Transient_Hyper_cl3	Not_significant	Specific_to_6m	Specific_to_6m	No
cg19801817	-0.419453	2.62062	-3.19505	0.00490902	1	0.861633	0.857642	0.861292	0.867927	0.846298	0.840603	Specific_to_6m	Early_Hypo_cl6	Not_significant	Specific_to_6m	Specific_to_6m	No
cg24341711	0.287889	2.65298	3.19197	0.00494266	1	0.854917	0.856311	0.863216	0.849946	0.872892	0.857072	Specific_to_6m	Transient_Hyper_cl3	Not_significant	Specific_to_6m	Specific_to_6m	No
cg00507564	-0.379143	2.33824	-3.19157	0.00494704	1	0.862161	0.831213	0.856529	0.84508	0.820193	0.844061	Specific_to_6m	Transient_Hypo_cl7	Not_significant	Specific_to_6m	Specific_to_6m	No
cg01418582	-0.499001	2.27956	-3.19139	0.00494902	1	0.736959	0.738691	0.736688	0.84378	0.806677	0.823023	Specific_to_6m	Early_Hypo_cl4	Not_significant	Specific_to_6m	Specific_to_6m	No
cg12645047	-0.356637	2.93847	-3.17805	0.00509734	1	0.882829	0.889824	0.884261	0.892905	0.870939	0.883552	Specific_to_6m	Early_Hypo_cl4	Not_significant	Specific_to_6m	Specific_to_6m	No
cg23751557	-0.302973	2.22017	-3.16821	0.00520961	1	0.815236	0.821375	0.828662	0.831829	0.809761	0.812734	Specific_to_6m	Early_Hypo_cl4	Not_significant	Specific_to_6m	Specific_to_6m	No
cg15125476	-0.289986	2.06203	-3.16669	0.00522718	1	0.802714	0.800181	0.803853	0.81977	0.789142	0.812705	Specific_to_6m	Transient_Hypo_cl7	Not_significant	Specific_to_6m	Specific_to_6m	No
cg16626380	-0.336153	2.15369	-3.16394	0.0052591	1	0.818484	0.822792	0.825461	0.825953	0.801609	0.80291	Specific_to_6m	Early_Hypo_cl6	Not_significant	Specific_to_6m	Specific_to_6m	No
cg12387636	0.177334	1.99652	3.16123	0.0052907	1	0.802874	0.796599	0.800772	0.789287	0.809819	0.797614	Specific_to_6m	Transient_Hyper_cl3	Not_significant	Specific_to_6m	Specific_to_6m	No
cg01242288	0.230959	1.9137	3.15559	0.00535713	1	0.795004	0.779363	0.792533	0.778201	0.80159	0.776361	Specific_to_6m	Transient_Hyper_cl3	Not_significant	Specific_to_6m	Specific_to_6m	No
cg03310518	0.298278	2.53968	3.15435	0.00537188	1	0.855795	0.845267	0.853935	0.84215	0.863094	0.844867	Specific_to_6m	Transient_Hyper_cl3	Not_significant	Specific_to_6m	Specific_to_6m	No
cg20650484	0.2559	1.80063	3.14926	0.00543271	1	0.787783	0.788219	0.789992	0.760057	0.792259	0.768789	Specific_to_6m	Transient_Hyper_cl3	Not_significant	Specific_to_6m	Specific_to_6m	No
cg16561226	-0.374333	1.21825	-3.1492	0.00543338	1	0.705981	0.696153	0.720984	0.716166	0.677128	0.676993	Specific_to_6m	Early_Hypo_cl6	Not_significant	Specific_to_6m	Specific_to_6m	No
cg22042328	1.05723	-3.64517	3.1382	0.00556707	1	0.0531676	0.0603818	0.0596483	0.0603784	0.115271	0.0695315	Specific_to_6m	Transient_Hyper_cl3	Not_significant	Specific_to_6m	Specific_to_6m	No
cg13298199	0.496301	-2.64628	3.13741	0.00557681	1	0.122867	0.132641	0.145413	0.132995	0.154146	0.146516	Specific_to_6m	Early_Hyper_cl5	Not_significant	Specific_to_6m	Specific_to_6m	No
cg11200442	0.208842	1.90242	3.13118	0.00565416	1	0.793171	0.789982	0.793015	0.777321	0.800019	0.788827	Specific_to_6m	Early_Hyper_cl5	Not_significant	Specific_to_6m	Specific_to_6m	No
cg25593886	0.182652	1.56959	3.11887	0.00580996	1	0.756535	0.757129	0.763182	0.737359	0.758317	0.741375	Specific_to_6m	Transient_Hyper_cl3	Not_significant	Specific_to_6m	Specific_to_6m	No
cg19389468	0.328559	3.4755	3.11673	0.0058374	1	0.911183	0.917602	0.920527	0.90633	0.926593	0.914947	Specific_to_6m	Transient_Hyper_cl3	Not_significant	Specific_to_6m	Specific_to_6m	No
cg09554798	0.220332	2.20209	3.10896	0.00593843	1	0.823628	0.820161	0.825096	0.810482	0.831672	0.817271	Specific_to_6m	Transient_Hyper_cl3	Not_significant	Specific_to_6m	Specific_to_6m	No
cg22481983	0.256902	2.20784	3.10527	0.00598694	1	0.821862	0.817734	0.818066	0.810855	0.832147	0.815128	Specific_to_6m	Transient_Hyper_cl3	Not_significant	Specific_to_6m	Specific_to_6m	No
cg12273394	-0.235192	1.81256	-3.10409	0.00600245	1	0.783398	0.780443	0.790988	0.787488	0.766433	0.787377	Specific_to_6m	Transient_Hypo_cl7	Not_significant	Specific_to_6m	Specific_to_6m	No
cg02815025	-0.317942	2.06955	-3.10278	0.00601982	1	0.822446	0.821032	0.818649	0.816639	0.793279	0.808333	Specific_to_6m	Transient_Hypo_cl7	Not_significant	Specific_to_6m	Specific_to_6m	No
cg26804842	0.226956	1.32951	3.10257	0.00602267	1	0.730168	0.730889	0.737919	0.701619	0.7287	0.705323	Specific_to_6m	Transient_Hyper_cl3	Not_significant	Specific_to_6m	Specific_to_6m	No
cg24260530	-0.273241	2.32208	-3.09122	0.00617526	1	0.826709	0.836438	0.833931	0.841953	0.821145	0.846786	Specific_to_6m	Transient_Hypo_cl7	Not_significant	Specific_to_6m	Specific_to_6m	No
cg11943628	-0.332986	2.5699	-3.08983	0.00619414	1	0.856725	0.855462	0.857482	0.864143	0.843579	0.856341	Specific_to_6m	Transient_Hypo_cl7	Not_significant	Specific_to_6m	Specific_to_6m	No
cg18019451	-0.49285	2.17811	-3.0875	0.00622607	1	0.807455	0.813613	0.808043	0.82927	0.79936	0.821067	Specific_to_6m	Transient_Hypo_cl7	Not_significant	Specific_to_6m	Specific_to_6m	No
cg06843739	-0.271894	2.35111	-3.08331	0.00628382	1	0.847497	0.844897	0.835422	0.845861	0.821886	0.830108	Specific_to_6m	Early_Hypo_cl4	Not_significant	Specific_to_6m	Specific_to_6m	No
cg17804261	0.243191	2.62397	3.07916	0.00634154	1	0.858879	0.858858	0.862044	0.847787	0.870772	0.856568	Specific_to_6m	Transient_Hyper_cl3	Not_significant	Specific_to_6m	Specific_to_6m	No
cg03436546	-0.3651	1.80001	-3.07735	0.00636679	1	0.757029	0.77107	0.78697	0.785613	0.761238	0.765018	Specific_to_6m	Early_Hypo_cl4	Not_significant	Specific_to_6m	Specific_to_6m	No
cg03703044	-0.471702	2.61369	-3.07422	0.00641095	1	0.822642	0.831937	0.83679	0.872616	0.837613	0.857416	Specific_to_6m	Early_Hypo_cl4	Not_significant	Specific_to_6m	Specific_to_6m	No
cg27180028	0.199635	2.68653	3.07369	0.00641836	1	0.866627	0.866996	0.867593	0.85491	0.875467	0.863177	Specific_to_6m	Transient_Hyper_cl3	Not_significant	Specific_to_6m	Specific_to_6m	No
cg12684822	-0.356746	2.83047	-3.0689	0.00648635	1	0.869897	0.872729	0.875402	0.885375	0.861898	0.883818	Specific_to_6m	Transient_Hypo_cl7	Not_significant	Specific_to_6m	Specific_to_6m	No
cg15006215	-0.362551	2.49405	-3.06865	0.00648993	1	0.850816	0.83188	0.83778	0.857561	0.835939	0.836317	Specific_to_6m	Early_Hypo_cl6	Not_significant	Specific_to_6m	Specific_to_6m	No
cg27595211	0.288687	2.20003	3.06292	0.00657238	1	0.831733	0.824345	0.839738	0.809008	0.831673	0.826896	Specific_to_6m	Early_Hyper_cl5	Not_significant	Specific_to_6m	Specific_to_6m	No
cg23742217	-0.224423	2.26285	-3.05883	0.00663176	1	0.830107	0.840296	0.836099	0.835735	0.815298	0.824612	Specific_to_6m	Early_Hypo_cl4	Not_significant	Specific_to_6m	Specific_to_6m	No
cg16848930	-0.457666	2.84578	-3.05758	0.00664996	1	0.868134	0.864226	0.863724	0.888146	0.86085	0.881919	Specific_to_6m	Transient_Hypo_cl7	Not_significant	Specific_to_6m	Specific_to_6m	No
cg23691805	0.26903	1.9567	3.0539	0.00670406	1	0.792746	0.792381	0.803048	0.783128	0.806022	0.796117	Specific_to_6m	Early_Hyper_cl5	Not_significant	Specific_to_6m	Specific_to_6m	No
cg00653063	0.327633	3.03439	3.05222	0.00672881	1	0.888039	0.890623	0.883687	0.87903	0.901239	0.880908	Specific_to_6m	Transient_Hyper_cl3	Not_significant	Specific_to_6m	Specific_to_6m	No
cg25482769	-0.393207	2.77967	-3.0442	0.00684852	1	0.87245	0.88868	0.876289	0.88132	0.860065	0.869944	Specific_to_6m	Early_Hypo_cl4	Not_significant	Specific_to_6m	Specific_to_6m	No
cg07199536	-0.40455	1.52937	-3.04297	0.00686707	1	0.712064	0.717199	0.739329	0.758417	0.717582	0.73128	Specific_to_6m	Early_Hypo_cl4	Not_significant	Specific_to_6m	Specific_to_6m	No
cg15612342	-0.269167	2.31146	-3.03445	0.00699673	1	0.651882	0.640891	0.64653	0.841823	0.818397	0.834921	Specific_to_6m	Transient_Hypo_cl7	Not_significant	Specific_to_6m	Specific_to_6m	No
cg08327055	0.309969	2.86954	3.02421	0.00715582	1	0.880297	0.874892	0.874863	0.867642	0.888971	0.873019	Specific_to_6m	Transient_Hyper_cl3	Not_significant	Specific_to_6m	Specific_to_6m	No
cg20055056	-0.343615	1.7532	-3.01741	0.00726353	1	0.762394	0.770518	0.763805	0.786253	0.749713	0.775076	Specific_to_6m	Transient_Hypo_cl7	Not_significant	Specific_to_6m	Specific_to_6m	No
cg19266431	-0.375786	2.82221	-3.01249	0.00734233	1	0.88016	0.887713	0.876082	0.884675	0.863076	0.879447	Specific_to_6m	Transient_Hypo_cl7	Not_significant	Specific_to_6m	Specific_to_6m	No
cg26313224	0.435298	2.90957	3.00904	0.00739795	1	0.879164	0.888405	0.877122	0.866159	0.893572	0.8792	Specific_to_6m	Early_Hyper_cl5	Not_significant	Specific_to_6m	Specific_to_6m	No
cg00800365	0.299507	2.90873	3.00784	0.00741745	1	0.879514	0.883006	0.883643	0.871638	0.891846	0.877762	Specific_to_6m	Transient_Hyper_cl3	Not_significant	Specific_to_6m	Specific_to_6m	No
cg14903245	-0.247113	1.64965	-3.00544	0.00745668	1	0.785404	0.761553	0.771405	0.767746	0.745233	0.758944	Specific_to_6m	Transient_Hypo_cl7	Not_significant	Specific_to_6m	Specific_to_6m	No
cg12386867	-0.499488	3.22277	-3.00039	0.00753968	1	0.898953	0.897443	0.900642	0.910969	0.889327	0.906204	Specific_to_6m	Transient_Hypo_cl7	Not_significant	Specific_to_6m	Specific_to_6m	No
cg09167413	-0.36009	1.87116	-2.99748	0.00758794	1	0.798039	0.808628	0.816052	0.797498	0.767855	0.773789	Specific_to_6m	Early_Hypo_cl4	Not_significant	Specific_to_6m	Specific_to_6m	No
cg26106134	-0.342359	2.74947	-2.997	0.00759581	1	0.87047	0.873242	0.878372	0.878671	0.858316	0.869126	Specific_to_6m	Early_Hypo_cl4	Not_significant	Specific_to_6m	Specific_to_6m	No
cg01211054	0.368988	2.92671	2.99593	0.00761369	1	0.880635	0.889574	0.882983	0.871851	0.892603	0.879824	Specific_to_6m	Transient_Hyper_cl3	Not_significant	Specific_to_6m	Specific_to_6m	No
cg01472139	-0.257016	2.27348	-2.99151	0.00768781	1	0.826191	0.832714	0.828948	0.837394	0.816383	0.822065	Specific_to_6m	Early_Hypo_cl4	Not_significant	Specific_to_6m	Specific_to_6m	No
cg12676397	-0.40499	2.66362	-2.9905	0.00770477	1	0.867143	0.851773	0.872882	0.872337	0.85033	0.859339	Specific_to_6m	Early_Hypo_cl4	Not_significant	Specific_to_6m	Specific_to_6m	No
cg15918906	0.448595	3.21267	2.98598	0.00778141	1	0.890528	0.899028	0.889031	0.887607	0.912885	0.885709	Specific_to_6m	Transient_Hyper_cl3	Not_significant	Specific_to_6m	Specific_to_6m	No
cg04931037	0.394512	2.69886	2.98243	0.0078421	1	0.878222	0.872624	0.860238	0.852582	0.876887	0.848624	Specific_to_6m	Transient_Hyper_cl3	Not_significant	Specific_to_6m	Specific_to_6m	No
cg21376109	-0.51634	2.91372	-2.98184	0.00785216	1	0.848256	0.882075	0.873138	0.889098	0.861308	0.876477	Specific_to_6m	Early_Hypo_cl4	Not_significant	Specific_to_6m	Specific_to_6m	No
cg00428709	-0.346605	2.34218	-2.98016	0.0078811	1	0.855645	0.844102	0.849558	0.843076	0.822904	0.82282	Specific_to_6m	Early_Hypo_cl6	Not_significant	Specific_to_6m	Specific_to_6m	No
cg26224781	-0.283355	2.84458	-2.97987	0.00788623	1	0.885579	0.880745	0.882615	0.885949	0.865429	0.882856	Specific_to_6m	Transient_Hypo_cl7	Not_significant	Specific_to_6m	Specific_to_6m	No
cg02404759	-0.550396	2.72088	-2.97918	0.00789806	1	0.875413	0.880728	0.871093	0.87857	0.84802	0.855851	Specific_to_6m	Early_Hypo_cl4	Not_significant	Specific_to_6m	Specific_to_6m	No
cg06054077	0.188945	1.93322	2.97765	0.00792459	1	0.791886	0.786018	0.789975	0.781547	0.802914	0.782757	Specific_to_6m	Transient_Hyper_cl3	Not_significant	Specific_to_6m	Specific_to_6m	No
cg16847237	0.307138	2.34034	2.97486	0.00797314	1	0.823226	0.825598	0.828768	0.819455	0.848662	0.826623	Specific_to_6m	Transient_Hyper_cl3	Not_significant	Specific_to_6m	Specific_to_6m	No
cg21744973	-0.592371	3.2486	-2.97124	0.0080364	1	0.759671	0.779056	0.774388	0.909693	0.88933	0.897941	Specific_to_6m	Early_Hypo_cl4	Not_significant	Specific_to_6m	Specific_to_6m	No
cg19003975	0.248868	1.3438	2.97021	0.00805466	1	0.726584	0.734745	0.740182	0.702388	0.731474	0.714263	Specific_to_6m	Transient_Hyper_cl3	Not_significant	Specific_to_6m	Specific_to_6m	No
cg23696710	-0.256878	2.01188	-2.96699	0.00811157	1	0.812483	0.815407	0.809276	0.809458	0.789021	0.79909	Specific_to_6m	Early_Hypo_cl4	Not_significant	Specific_to_6m	Specific_to_6m	No
cg17273518	-0.338718	2.39001	-2.96595	0.00812998	1	0.830574	0.844474	0.844885	0.847025	0.826896	0.849841	Specific_to_6m	Transient_Hypo_cl7	Not_significant	Specific_to_6m	Specific_to_6m	No
cg24980813	-0.257204	1.88522	-2.96314	0.00818011	1	0.797373	0.79513	0.797686	0.796643	0.774392	0.784443	Specific_to_6m	Early_Hypo_cl4	Not_significant	Specific_to_6m	Specific_to_6m	No
cg00245057	0.27796	2.30879	2.95995	0.00823731	1	0.82548	0.824747	0.828872	0.818847	0.843931	0.815043	Specific_to_6m	Transient_Hyper_cl3	Not_significant	Specific_to_6m	Specific_to_6m	No
cg05993202	-0.439573	2.73767	-2.95356	0.00835306	1	0.853706	0.887562	0.875327	0.879607	0.852477	0.881878	Specific_to_6m	Transient_Hypo_cl7	Not_significant	Specific_to_6m	Specific_to_6m	No
cg24645611	-0.265097	1.71071	-2.95326	0.00835852	1	0.784695	0.770883	0.78382	0.775725	0.752371	0.760097	Specific_to_6m	Early_Hypo_cl4	Not_significant	Specific_to_6m	Specific_to_6m	No
cg11079097	0.230665	2.7905	2.94207	0.00856527	1	0.874474	0.868661	0.870203	0.862672	0.883275	0.871716	Specific_to_6m	Transient_Hyper_cl3	Not_significant	Specific_to_6m	Specific_to_6m	No
cg07206053	0.238042	2.19147	2.94067	0.00859145	1	0.827997	0.824827	0.830392	0.80618	0.832446	0.806251	Specific_to_6m	Transient_Hyper_cl3	Not_significant	Specific_to_6m	Specific_to_6m	No
cg18134851	-0.326563	2.64294	-2.94054	0.00859392	1	0.860684	0.862898	0.869559	0.871198	0.847673	0.861934	Specific_to_6m	Transient_Hypo_cl7	Not_significant	Specific_to_6m	Specific_to_6m	No
cg19350413	-0.506993	2.57833	-2.94051	0.0085946	1	0.848104	0.852081	0.851054	0.866166	0.839706	0.853499	Specific_to_6m	Early_Hypo_cl4	Not_significant	Specific_to_6m	Specific_to_6m	No
cg05292310	-0.286151	2.1829	-2.93267	0.00874276	1	0.825114	0.818022	0.823822	0.828266	0.8073	0.813972	Specific_to_6m	Early_Hypo_cl4	Not_significant	Specific_to_6m	Specific_to_6m	No
cg27197209	0.304731	2.14493	2.92937	0.00880588	1	0.823924	0.831297	0.82977	0.801184	0.827531	0.815827	Specific_to_6m	Early_Hyper_cl5	Not_significant	Specific_to_6m	Specific_to_6m	No
cg13814990	0.181855	2.43838	2.92846	0.00882351	1	0.841318	0.840074	0.836498	0.833979	0.853985	0.82948	Specific_to_6m	Transient_Hyper_cl3	Not_significant	Specific_to_6m	Specific_to_6m	No
cg07337775	0.477628	3.26548	2.92845	0.0088237	1	0.893563	0.902068	0.894064	0.892417	0.915112	0.892593	Specific_to_6m	Transient_Hyper_cl3	Not_significant	Specific_to_6m	Specific_to_6m	No
cg06789048	0.412968	3.12271	2.92654	0.00886043	1	0.897575	0.901379	0.901064	0.882859	0.90642	0.898216	Specific_to_6m	Early_Hyper_cl5	Not_significant	Specific_to_6m	Specific_to_6m	No
cg02622623	-0.457589	2.77582	-2.92626	0.00886594	1	0.873645	0.867163	0.869511	0.88377	0.854806	0.864151	Specific_to_6m	Early_Hypo_cl4	Not_significant	Specific_to_6m	Specific_to_6m	No
cg25397519	0.342677	2.58966	2.92381	0.00891324	1	0.872151	0.871366	0.855634	0.844124	0.867553	0.857126	Specific_to_6m	Early_Hyper_cl5	Not_significant	Specific_to_6m	Specific_to_6m	No
cg01248567	-0.391807	2.69208	-2.92376	0.00891437	1	0.864942	0.856722	0.852197	0.874791	0.852346	0.866098	Specific_to_6m	Transient_Hypo_cl7	Not_significant	Specific_to_6m	Specific_to_6m	No
cg13642976	-0.334777	2.55507	-2.91598	0.00906661	1	0.864952	0.867912	0.866704	0.863271	0.840946	0.850064	Specific_to_6m	Early_Hypo_cl4	Not_significant	Specific_to_6m	Specific_to_6m	No
cg05157702	-0.273028	2.36798	-2.90915	0.00920251	1	0.711122	0.730548	0.732231	0.846779	0.824447	0.835223	Specific_to_6m	Early_Hypo_cl4	Not_significant	Specific_to_6m	Specific_to_6m	No
cg24805708	-0.317499	1.40766	-2.90792	0.00922715	1	0.745216	0.751404	0.758864	0.741244	0.707021	0.725891	Specific_to_6m	Early_Hypo_cl4	Not_significant	Specific_to_6m	Specific_to_6m	No
cg25048325	-0.386327	1.81858	-2.90639	0.00925798	1	0.781394	0.78024	0.785418	0.791973	0.760267	0.780667	Specific_to_6m	Transient_Hypo_cl7	Not_significant	Specific_to_6m	Specific_to_6m	No
cg20248649	-0.263627	-1.45887	-2.90222	0.00934235	1	0.467038	0.475975	0.492187	0.290405	0.248637	0.275829	Specific_to_6m	Transient_Hypo_cl7	Not_significant	Specific_to_6m	Specific_to_6m	No
cg24849035	-0.313606	2.64618	-2.90038	0.00937983	1	0.780683	0.777532	0.786963	0.872225	0.848985	0.871502	Specific_to_6m	Transient_Hypo_cl7	Not_significant	Specific_to_6m	Specific_to_6m	No
cg01654985	-0.248212	2.71177	-2.89275	0.00953687	1	0.870721	0.875826	0.865018	0.876346	0.855886	0.870416	Specific_to_6m	Transient_Hypo_cl7	Not_significant	Specific_to_6m	Specific_to_6m	No
cg10290730	0.173143	1.64424	2.88824	0.00963089	1	0.700658	0.701346	0.70389	0.747297	0.76781	0.751674	Specific_to_6m	Transient_Hyper_cl3	Not_significant	Specific_to_6m	Specific_to_6m	No
cg00572533	-0.338078	1.71849	-2.88293	0.00974255	1	0.770928	0.777342	0.772009	0.781341	0.744823	0.763764	Specific_to_6m	Early_Hypo_cl4	Not_significant	Specific_to_6m	Specific_to_6m	No
cg09548578	-0.422001	2.24499	-2.87943	0.0098169	1	0.834907	0.838073	0.823543	0.834639	0.807438	0.814297	Specific_to_6m	Early_Hypo_cl4	Not_significant	Specific_to_6m	Specific_to_6m	No
cg05898123	0.209143	1.94529	2.87897	0.00982684	1	0.781834	0.778593	0.788498	0.777189	0.808872	0.784003	Specific_to_6m	Transient_Hyper_cl3	Not_significant	Specific_to_6m	Specific_to_6m	No
cg16786949	0.456233	3.35248	2.8781	0.0098453	1	0.903697	0.901931	0.912649	0.897891	0.91869	0.90282	Specific_to_6m	Transient_Hyper_cl3	Not_significant	Specific_to_6m	Specific_to_6m	No
cg22784669	-0.408328	3.12696	-2.87611	0.00988811	1	0.896241	0.906638	0.900106	0.907617	0.881776	0.900082	Specific_to_6m	Transient_Hypo_cl7	Not_significant	Specific_to_6m	Specific_to_6m	No
cg26889819	-0.280455	2.63209	-2.87602	0.00989003	1	0.855478	0.861512	0.863039	0.870009	0.849028	0.860648	Specific_to_6m	Early_Hypo_cl4	Not_significant	Specific_to_6m	Specific_to_6m	No
cg19244318	-0.421148	2.39687	-2.86485	0.0101327	1	0.839309	0.841007	0.843813	0.852703	0.820945	0.830653	Specific_to_6m	Early_Hypo_cl4	Not_significant	Specific_to_6m	Specific_to_6m	No
cg18102710	0.301506	3.08619	2.86328	0.0101674	1	0.902762	0.894439	0.897256	0.883512	0.904117	0.890434	Specific_to_6m	Transient_Hyper_cl3	Not_significant	Specific_to_6m	Specific_to_6m	No
cg27160171	-0.326118	1.61924	-2.8593	0.0102555	1	0.74968	0.756647	0.756844	0.76579	0.73665	0.74195	Specific_to_6m	Early_Hypo_cl4	Not_significant	Specific_to_6m	Specific_to_6m	No
cg26654091	-0.202643	2.23002	-2.8555	0.0103403	1	0.828748	0.81279	0.818621	0.834458	0.811115	0.815437	Specific_to_6m	Early_Hypo_cl4	Not_significant	Specific_to_6m	Specific_to_6m	No
cg00892269	-0.435728	2.1887	-2.85524	0.0103461	1	0.840716	0.842202	0.850141	0.830294	0.801526	0.828056	Specific_to_6m	Transient_Hypo_cl7	Not_significant	Specific_to_6m	Specific_to_6m	No
cg01776825	-0.342284	2.12527	-2.85406	0.0103725	1	0.815774	0.809166	0.805894	0.822979	0.796813	0.818847	Specific_to_6m	Transient_Hypo_cl7	Not_significant	Specific_to_6m	Specific_to_6m	No
cg23175311	-0.284028	2.15138	-2.85338	0.0103878	1	0.81668	0.819401	0.819917	0.825558	0.80338	0.81466	Specific_to_6m	Early_Hypo_cl4	Not_significant	Specific_to_6m	Specific_to_6m	No
cg06960802	-0.306026	2.7424	-2.85228	0.0104127	1	0.848441	0.866886	0.867436	0.883213	0.851066	0.862804	Specific_to_6m	Early_Hypo_cl4	Not_significant	Specific_to_6m	Specific_to_6m	No
cg06673148	-0.286327	2.15445	-2.85015	0.0104608	1	0.819355	0.81051	0.828991	0.828122	0.801107	0.815364	Specific_to_6m	Early_Hypo_cl4	Not_significant	Specific_to_6m	Specific_to_6m	No
cg16188354	-0.295606	1.94786	-2.84396	0.0106022	1	0.785458	0.785133	0.789744	0.80335	0.780496	0.798997	Specific_to_6m	Transient_Hypo_cl7	Not_significant	Specific_to_6m	Specific_to_6m	No
cg07019187	-0.217124	2.21891	-2.83766	0.0107477	1	0.826297	0.811764	0.812242	0.832125	0.81148	0.816654	Specific_to_6m	Early_Hypo_cl4	Not_significant	Specific_to_6m	Specific_to_6m	No
cg16644477	-0.319995	2.88427	-2.83485	0.0108134	1	0.872355	0.883222	0.888249	0.890296	0.867311	0.882752	Specific_to_6m	Transient_Hypo_cl7	Not_significant	Specific_to_6m	Specific_to_6m	No
cg05060085	-0.48443	1.45078	-2.83388	0.010836	1	0.726481	0.731095	0.729381	0.751701	0.702432	0.76666	Specific_to_6m	Transient_Hypo_cl7	Not_significant	Specific_to_6m	Specific_to_6m	No
cg04980297	-0.429319	2.94436	-2.83381	0.0108377	1	0.885669	0.880926	0.875208	0.894565	0.868803	0.892946	Specific_to_6m	Transient_Hypo_cl7	Not_significant	Specific_to_6m	Specific_to_6m	No
cg07743530	0.256283	2.48531	2.82976	0.0109331	1	0.856735	0.868435	0.853619	0.83422	0.86101	0.849319	Specific_to_6m	Early_Hyper_cl5	Not_significant	Specific_to_6m	Specific_to_6m	No
cg01748268	-0.332723	2.83061	-2.82907	0.0109495	1	0.876654	0.879202	0.87334	0.885708	0.862963	0.871409	Specific_to_6m	Early_Hypo_cl4	Not_significant	Specific_to_6m	Specific_to_6m	No
cg20233699	0.221137	2.51717	2.82782	0.010979	1	0.85059	0.848421	0.855588	0.839526	0.860819	0.850598	Specific_to_6m	Early_Hyper_cl5	Not_significant	Specific_to_6m	Specific_to_6m	No
cg25597489	0.266094	2.69698	2.82576	0.0110281	1	0.863638	0.853945	0.863961	0.855369	0.876304	0.862623	Specific_to_6m	Transient_Hyper_cl3	Not_significant	Specific_to_6m	Specific_to_6m	No
cg14678662	-0.255785	1.67555	-2.82565	0.0110306	1	0.767482	0.779705	0.771758	0.771218	0.746136	0.767651	Specific_to_6m	Transient_Hypo_cl7	Not_significant	Specific_to_6m	Specific_to_6m	No
cg17169791	0.235702	2.75343	2.82185	0.0111217	1	0.865433	0.867262	0.867092	0.858064	0.882207	0.866435	Specific_to_6m	Transient_Hyper_cl3	Not_significant	Specific_to_6m	Specific_to_6m	No
cg08190615	0.214859	1.89879	2.81689	0.0112417	1	0.786432	0.784147	0.797028	0.776734	0.79923	0.775725	Specific_to_6m	Transient_Hyper_cl3	Not_significant	Specific_to_6m	Specific_to_6m	No
cg16534913	-0.465008	2.23218	-2.81613	0.0112601	1	0.829959	0.824792	0.827888	0.835558	0.802933	0.811283	Specific_to_6m	Early_Hypo_cl4	Not_significant	Specific_to_6m	Specific_to_6m	No
cg14815794	-0.424308	3.14267	-2.81553	0.0112748	1	0.89437	0.904254	0.898431	0.904971	0.882293	0.908015	Specific_to_6m	Transient_Hypo_cl7	Not_significant	Specific_to_6m	Specific_to_6m	No
cg22290941	0.160211	1.9471	2.81297	0.0113373	1	0.793816	0.801245	0.798064	0.782869	0.804484	0.798327	Specific_to_6m	Early_Hyper_cl5	Not_significant	Specific_to_6m	Specific_to_6m	No
cg10407704	0.166983	1.82619	2.80944	0.011424	1	0.778537	0.781717	0.782725	0.76954	0.790189	0.777702	Specific_to_6m	Transient_Hyper_cl3	Not_significant	Specific_to_6m	Specific_to_6m	No
cg14062537	-0.306829	2.77434	-2.80925	0.0114287	1	0.876234	0.874983	0.870742	0.881529	0.859626	0.870991	Specific_to_6m	Early_Hypo_cl4	Not_significant	Specific_to_6m	Specific_to_6m	No
cg17137203	0.511659	-1.21485	2.80151	0.0116213	1	0.332179	0.353221	0.335722	0.282351	0.331679	0.33131	Specific_to_6m	Early_Hyper_cl5	Not_significant	Specific_to_6m	Specific_to_6m	No
cg01357585	0.428208	-3.51694	2.80139	0.0116241	1	0.085415	0.0818592	0.0741621	0.072697	0.0940565	0.070709	Specific_to_6m	Transient_Hyper_cl3	Not_significant	Specific_to_6m	Specific_to_6m	No
cg01340310	0.565539	3.4584	2.79879	0.0116897	1	0.919211	0.906422	0.920043	0.900534	0.92493	0.905562	Specific_to_6m	Transient_Hyper_cl3	Not_significant	Specific_to_6m	Specific_to_6m	No
cg22345769	-0.418547	2.29378	-2.79848	0.0116974	1	0.835834	0.832567	0.837665	0.841085	0.811077	0.81624	common	Early_Hypo_cl4	Not_significant	Specific_to_6m	Specific_to_6m	No
cg05112967	0.40904	0.585151	2.79622	0.0117546	1	0.564741	0.545669	0.549792	0.577453	0.621376	0.571389	Specific_to_6m	Transient_Hyper_cl3	Not_significant	Specific_to_6m	Specific_to_6m	No
cg18522626	-0.447454	3.16707	-2.79359	0.0118215	1	0.895381	0.894389	0.907679	0.907362	0.886997	0.89858	Specific_to_6m	Early_Hypo_cl4	Not_significant	Specific_to_6m	Specific_to_6m	No
cg10022904	-0.542049	3.16235	-2.79047	0.0119014	1	0.89637	0.889871	0.899385	0.905605	0.885413	0.90465	Specific_to_6m	Transient_Hypo_cl7	Not_significant	Specific_to_6m	Specific_to_6m	No
cg03598090	0.296508	3.27626	2.78962	0.0119231	1	0.90238	0.89935	0.905578	0.895509	0.915798	0.900373	Specific_to_6m	Transient_Hyper_cl3	Not_significant	Specific_to_6m	Specific_to_6m	No
cg09110292	-0.447739	-3.08342	-2.78861	0.0119491	1	0.112793	0.118808	0.108111	0.121022	0.095024	0.110483	Specific_to_6m	Early_Hypo_cl4	Not_significant	Specific_to_6m	Specific_to_6m	No
cg17434453	0.256111	2.57075	2.78555	0.0120282	1	0.846908	0.849492	0.844844	0.843279	0.864783	0.850888	Specific_to_6m	Transient_Hyper_cl3	Not_significant	Specific_to_6m	Specific_to_6m	No
cg05786256	0.170864	1.73564	2.7806	0.0121572	1	0.781644	0.778052	0.780203	0.758088	0.779656	0.767979	Specific_to_6m	Transient_Hyper_cl3	Not_significant	Specific_to_6m	Specific_to_6m	No
cg27391117	-0.232723	2.06441	-2.77644	0.0122667	1	0.803878	0.819326	0.81263	0.817808	0.793359	0.793256	Specific_to_6m	Early_Hypo_cl6	Not_significant	Specific_to_6m	Specific_to_6m	No
cg19397645	0.191006	2.51872	2.77339	0.0123474	1	0.848294	0.846575	0.847454	0.840276	0.861749	0.841315	Specific_to_6m	Transient_Hyper_cl3	Not_significant	Specific_to_6m	Specific_to_6m	No
cg21962204	-0.245268	1.96123	-2.773	0.0123578	1	0.801559	0.792986	0.798636	0.807517	0.779459	0.787572	Specific_to_6m	Early_Hypo_cl4	Not_significant	Specific_to_6m	Specific_to_6m	No
cg10572950	-0.380938	2.78768	-2.77058	0.0124224	1	0.867853	0.875714	0.874902	0.882999	0.859263	0.877397	Specific_to_6m	Transient_Hypo_cl7	Not_significant	Specific_to_6m	Specific_to_6m	No
cg25420839	-0.325801	0.409029	-2.761	0.0126809	1	0.576571	0.594735	0.584135	0.585207	0.551768	0.551739	Specific_to_6m	Early_Hypo_cl6	Not_significant	Specific_to_6m	Specific_to_6m	No
cg23484254	0.270353	2.98446	2.76062	0.0126913	1	0.884527	0.886181	0.890212	0.877119	0.897182	0.883627	Specific_to_6m	Transient_Hyper_cl3	Not_significant	Specific_to_6m	Specific_to_6m	No
cg13538881	-0.229913	2.31185	-2.75792	0.0127654	1	0.846082	0.840505	0.844272	0.841096	0.820867	0.849066	Specific_to_6m	Transient_Hypo_cl7	Not_significant	Specific_to_6m	Specific_to_6m	No
cg09540594	-0.422243	2.28062	-2.75644	0.012806	1	0.834704	0.828271	0.823241	0.835538	0.814239	0.818135	Specific_to_6m	Early_Hypo_cl4	Not_significant	Specific_to_6m	Specific_to_6m	No
cg20880539	-0.262576	1.83661	-2.75564	0.0128279	1	0.781829	0.797428	0.788964	0.789403	0.769014	0.783976	Specific_to_6m	Transient_Hypo_cl7	Not_significant	Specific_to_6m	Specific_to_6m	No
cg02579477	-0.341543	1.85325	-2.75454	0.0128585	1	0.764637	0.794599	0.778084	0.792949	0.768726	0.790614	Specific_to_6m	Transient_Hypo_cl7	Not_significant	Specific_to_6m	Specific_to_6m	No
cg09687864	-0.410567	1.89817	-2.75116	0.0129522	1	0.775344	0.789991	0.787818	0.801574	0.766649	0.79056	Specific_to_6m	Transient_Hypo_cl7	Not_significant	Specific_to_6m	Specific_to_6m	No
cg03850798	-0.33121	2.32517	-2.74957	0.0129963	1	0.826954	0.837093	0.848724	0.843788	0.81893	0.837415	Specific_to_6m	Transient_Hypo_cl7	Not_significant	Specific_to_6m	Specific_to_6m	No
cg08039585	-0.419705	3.04983	-2.74465	0.0131343	1	0.905725	0.895686	0.915327	0.901619	0.877767	0.899446	Specific_to_6m	Transient_Hypo_cl7	Not_significant	Specific_to_6m	Specific_to_6m	No
cg02786259	-0.313345	3.20942	-2.73827	0.0133157	1	0.909416	0.904432	0.902756	0.911995	0.888393	0.899712	Specific_to_6m	Early_Hypo_cl4	Not_significant	Specific_to_6m	Specific_to_6m	No
cg04606669	-0.324676	2.76357	-2.73812	0.0133198	1	0.866613	0.857631	0.860269	0.879581	0.85902	0.867176	Specific_to_6m	Early_Hypo_cl4	Not_significant	Specific_to_6m	Specific_to_6m	No
cg22017972	-0.339562	1.76077	-2.73786	0.0133273	1	0.764145	0.774379	0.79346	0.781324	0.756771	0.796	Specific_to_6m	Transient_Hypo_cl7	Not_significant	Specific_to_6m	Specific_to_6m	No
cg01752628	-0.394416	2.30609	-2.73327	0.0134593	1	0.833592	0.819732	0.837875	0.847305	0.809589	0.825566	Specific_to_6m	Early_Hypo_cl4	Not_significant	Specific_to_6m	Specific_to_6m	No
cg12543807	0.314673	3.00436	2.73309	0.0134643	1	0.874546	0.884979	0.884326	0.876902	0.899386	0.883882	Specific_to_6m	Transient_Hyper_cl3	Not_significant	Specific_to_6m	Specific_to_6m	No
cg14415041	-0.345037	2.35798	-2.73202	0.0134952	1	0.844239	0.841547	0.845611	0.844533	0.823475	0.824679	Specific_to_6m	Early_Hypo_cl6	Not_significant	Specific_to_6m	Specific_to_6m	No
cg00574213	0.216158	1.68618	2.73024	0.013547	1	0.767296	0.765419	0.767184	0.748511	0.776181	0.746252	Specific_to_6m	Transient_Hyper_cl3	Not_significant	Specific_to_6m	Specific_to_6m	No
cg21792017	-0.40023	2.84756	-2.72853	0.0135967	1	0.882833	0.881149	0.881061	0.886683	0.863255	0.870571	Specific_to_6m	Early_Hypo_cl4	Not_significant	Specific_to_6m	Specific_to_6m	No
cg11604269	-0.291131	2.30445	-2.72579	0.0136767	1	0.825221	0.823415	0.829075	0.840447	0.819106	0.837518	Specific_to_6m	Transient_Hypo_cl7	Not_significant	Specific_to_6m	Specific_to_6m	No
cg04905423	-0.372799	2.40864	-2.71991	0.0138503	1	0.837668	0.840365	0.837021	0.849507	0.82817	0.841373	Specific_to_6m	Transient_Hypo_cl7	Not_significant	Specific_to_6m	Specific_to_6m	No
cg25636296	-0.324741	1.31115	-2.71965	0.0138578	1	0.548437	0.532619	0.543785	0.72504	0.695351	0.713229	Specific_to_6m	Transient_Hypo_cl7	Not_significant	Specific_to_6m	Specific_to_6m	No
cg19585749	0.458111	2.92175	2.71672	0.013945	1	0.881816	0.882799	0.880188	0.8666	0.895628	0.876519	Specific_to_6m	Transient_Hyper_cl3	Not_significant	Specific_to_6m	Specific_to_6m	No
cg07072567	0.247154	-2.28993	2.71535	0.0139862	1	0.16154	0.163281	0.168502	0.160336	0.183142	0.176066	Specific_to_6m	Early_Hyper_cl5	Not_significant	Specific_to_6m	Specific_to_6m	No
cg20639332	-0.308643	2.53788	-2.71454	0.0140105	1	0.852148	0.860529	0.861379	0.861811	0.840166	0.847829	Specific_to_6m	Early_Hypo_cl4	Not_significant	Specific_to_6m	Specific_to_6m	No
cg10931901	-0.327814	2.4988	-2.71393	0.0140286	1	0.848523	0.856509	0.861809	0.859293	0.834864	0.852146	Specific_to_6m	Transient_Hypo_cl7	Not_significant	Specific_to_6m	Specific_to_6m	No
cg12286181	-0.392027	2.83295	-2.71076	0.0141243	1	0.872974	0.87492	0.881264	0.884694	0.864579	0.876358	Specific_to_6m	Early_Hypo_cl4	Not_significant	Specific_to_6m	Specific_to_6m	No
cg12590005	0.280074	-3.01153	2.70988	0.0141507	1	0.105478	0.10643	0.113938	0.101103	0.123268	0.107847	Specific_to_6m	Transient_Hyper_cl3	Not_significant	Specific_to_6m	Specific_to_6m	No
cg18547187	-0.447823	2.07851	-2.70986	0.0141513	1	0.797712	0.817404	0.812037	0.825526	0.777061	0.806398	Specific_to_6m	Transient_Hypo_cl7	Not_significant	Specific_to_6m	Specific_to_6m	No
cg15613012	0.295509	2.82004	2.7083	0.0141989	1	0.874548	0.866574	0.873958	0.864066	0.886091	0.872826	Specific_to_6m	Transient_Hyper_cl3	Not_significant	Specific_to_6m	Specific_to_6m	No
cg25616540	-0.403106	2.99976	-2.70679	0.0142448	1	0.854822	0.894594	0.892705	0.89598	0.875495	0.902153	Specific_to_6m	Transient_Hypo_cl7	Not_significant	Specific_to_6m	Specific_to_6m	No
cg15649932	0.479306	2.71957	2.7057	0.0142781	1	0.853165	0.854084	0.854195	0.853698	0.877453	0.852989	Specific_to_6m	Transient_Hyper_cl3	Not_significant	Specific_to_6m	Specific_to_6m	No
cg12602630	-0.303953	2.30677	-2.70423	0.0143229	1	0.824932	0.833372	0.839886	0.841831	0.817757	0.826863	Specific_to_6m	Early_Hypo_cl4	Not_significant	Specific_to_6m	Specific_to_6m	No
cg17748433	0.245041	1.88755	2.70016	0.0144481	1	0.779288	0.788068	0.787239	0.774014	0.798772	0.773678	Specific_to_6m	Transient_Hyper_cl3	Not_significant	Specific_to_6m	Specific_to_6m	No
cg14458002	-0.248693	2.56409	-2.69883	0.0144891	1	0.85071	0.859676	0.872484	0.863681	0.843271	0.853077	Specific_to_6m	Early_Hypo_cl4	Not_significant	Specific_to_6m	Specific_to_6m	No
cg23161999	-0.263481	-2.62936	-2.69615	0.0145725	1	0.12826	0.129697	0.144431	0.149745	0.129702	0.19209	Specific_to_6m	Progressive_Hyper_cl1	Not_significant	Specific_to_6m	Specific_to_6m	No
cg14451115	-0.451412	3.0008	-2.69477	0.0146155	1	0.889574	0.886723	0.881139	0.900832	0.867986	0.892735	Specific_to_6m	Transient_Hypo_cl7	Not_significant	Specific_to_6m	Specific_to_6m	No
cg12434394	0.152625	2.11926	2.69052	0.0147488	1	0.811419	0.815141	0.815853	0.801605	0.823853	0.807593	Specific_to_6m	Transient_Hyper_cl3	Not_significant	Specific_to_6m	Specific_to_6m	No
cg21478597	0.286471	1.70374	2.69049	0.0147497	1	0.727194	0.750138	0.751902	0.745278	0.781885	0.740339	Specific_to_6m	Transient_Hyper_cl3	Not_significant	Specific_to_6m	Specific_to_6m	No
cg16535298	-0.327033	2.35151	-2.69023	0.014758	1	0.853199	0.853433	0.856066	0.84658	0.820946	0.857472	Specific_to_6m	Transient_Hypo_cl7	Not_significant	Specific_to_6m	Specific_to_6m	No
cg08117133	-0.423657	3.02381	-2.68738	0.0148481	1	0.890053	0.887326	0.88542	0.897478	0.87688	0.896224	Specific_to_6m	Transient_Hypo_cl7	Not_significant	Specific_to_6m	Specific_to_6m	No
cg06214217	0.323246	2.78913	2.68716	0.0148551	1	0.884044	0.871193	0.868654	0.86119	0.883422	0.865947	Specific_to_6m	Transient_Hyper_cl3	Not_significant	Specific_to_6m	Specific_to_6m	No
cg11747695	0.332939	1.98534	2.68016	0.0150786	1	0.78958	0.791225	0.789245	0.779878	0.814213	0.775785	Specific_to_6m	Transient_Hyper_cl3	Not_significant	Specific_to_6m	Specific_to_6m	No
cg08170583	-0.327252	2.40385	-2.67495	0.0152471	1	0.843516	0.84909	0.847601	0.850768	0.82551	0.835962	Specific_to_6m	Early_Hypo_cl4	Not_significant	Specific_to_6m	Specific_to_6m	No
cg11813690	0.343421	2.53137	2.67108	0.0153737	1	0.862592	0.846181	0.849158	0.837965	0.864252	0.846275	Specific_to_6m	Transient_Hyper_cl3	Not_significant	Specific_to_6m	Specific_to_6m	No
cg19572170	-0.309265	2.37446	-2.66951	0.0154252	1	0.847548	0.842837	0.849775	0.84724	0.824356	0.831939	Specific_to_6m	Early_Hypo_cl4	Not_significant	Specific_to_6m	Specific_to_6m	No
cg03600708	-0.492524	2.86705	-2.6695	0.0154254	1	0.86806	0.865812	0.873332	0.88992	0.860259	0.8721	Specific_to_6m	Early_Hypo_cl4	Not_significant	Specific_to_6m	Specific_to_6m	No
cg16938282	0.275488	2.3235	2.66534	0.0155628	1	0.844818	0.841139	0.842912	0.82181	0.84349	0.83027	Specific_to_6m	Transient_Hyper_cl3	Not_significant	Specific_to_6m	Specific_to_6m	No
cg21351830	0.304536	2.33576	2.66367	0.0156182	1	0.831842	0.823128	0.831468	0.820047	0.845389	0.835349	Specific_to_6m	Early_Hyper_cl5	Not_significant	Specific_to_6m	Specific_to_6m	No
cg04417236	-0.268984	1.86647	-2.66358	0.0156211	1	0.808056	0.814936	0.813545	0.794969	0.769985	0.780456	Specific_to_6m	Early_Hypo_cl4	Not_significant	Specific_to_6m	Specific_to_6m	No
cg06278181	-0.506559	1.95945	-2.66288	0.0156445	1	0.78903	0.812719	0.791228	0.811485	0.76856	0.809403	Specific_to_6m	Transient_Hypo_cl7	Not_significant	Specific_to_6m	Specific_to_6m	No
cg20008763	-0.529945	0.116504	-2.65877	0.015782	1	0.546843	0.527824	0.557305	0.552011	0.485276	0.486804	Specific_to_6m	Early_Hypo_cl6	Not_significant	Specific_to_6m	Specific_to_6m	No
cg01964170	0.266848	1.78903	2.65536	0.0158972	1	0.763252	0.759732	0.768535	0.764141	0.784314	0.766163	Specific_to_6m	Transient_Hyper_cl3	Not_significant	Specific_to_6m	Specific_to_6m	No
cg05077373	0.162868	2.21746	2.6517	0.0160214	1	0.819985	0.815024	0.819144	0.812746	0.833006	0.815463	Specific_to_6m	Transient_Hyper_cl3	Not_significant	Specific_to_6m	Specific_to_6m	No
cg11138231	-0.384015	3.05294	-2.65035	0.0160674	1	0.888182	0.886719	0.8904	0.901487	0.878356	0.895165	Specific_to_6m	Transient_Hypo_cl7	Not_significant	Specific_to_6m	Specific_to_6m	No
cg15377111	0.346241	3.00488	2.64703	0.0161813	1	0.881424	0.885301	0.879983	0.877364	0.897957	0.885664	Specific_to_6m	Transient_Hyper_cl3	Not_significant	Specific_to_6m	Specific_to_6m	No
cg26662682	-0.392612	2.6068	-2.64465	0.0162634	1	0.839526	0.853853	0.855297	0.867718	0.843085	0.86349	Specific_to_6m	Transient_Hypo_cl7	Not_significant	Specific_to_6m	Specific_to_6m	No
cg27253701	-0.340341	2.36498	-2.64459	0.0162655	1	0.822348	0.826861	0.82469	0.847096	0.821651	0.823117	Specific_to_6m	Early_Hypo_cl6	Not_significant	Specific_to_6m	Specific_to_6m	No
cg03598444	0.324406	2.8537	2.64218	0.016349	1	0.879429	0.871294	0.865026	0.865099	0.889191	0.875729	Specific_to_6m	Transient_Hyper_cl3	Not_significant	Specific_to_6m	Specific_to_6m	No
cg17799757	0.25401	2.42737	2.64124	0.0163818	1	0.840081	0.845274	0.830423	0.830978	0.854037	0.835623	Specific_to_6m	Transient_Hyper_cl3	Not_significant	Specific_to_6m	Specific_to_6m	No
cg03779462	-0.360409	1.42424	-2.63917	0.0164539	1	0.468139	0.472662	0.464754	0.741894	0.708205	0.703629	Specific_to_6m	Early_Hypo_cl6	Not_significant	Specific_to_6m	Specific_to_6m	No
cg10949319	0.300576	2.64003	2.62972	0.0167874	1	0.838003	0.834172	0.857245	0.841564	0.87436	0.848544	Specific_to_6m	Transient_Hyper_cl3	Not_significant	Specific_to_6m	Specific_to_6m	No
cg04691486	-0.299369	2.51543	-2.62935	0.0168006	1	0.847966	0.849131	0.85174	0.859204	0.837246	0.843736	Specific_to_6m	Early_Hypo_cl4	Not_significant	Specific_to_6m	Specific_to_6m	No
cg01870813	0.254053	1.66486	2.628	0.0168486	1	0.77335	0.778791	0.777857	0.747364	0.771748	0.752965	Specific_to_6m	Transient_Hyper_cl3	Not_significant	Specific_to_6m	Specific_to_6m	No
cg11788486	-0.280869	2.11633	-2.62601	0.0169201	1	0.812935	0.818586	0.834529	0.821016	0.798209	0.80494	Specific_to_6m	Early_Hypo_cl4	Not_significant	Specific_to_6m	Specific_to_6m	No
cg07327113	0.251221	1.74126	2.62354	0.0170089	1	0.768365	0.776429	0.769577	0.757647	0.780165	0.768573	Specific_to_6m	Early_Hyper_cl5	Not_significant	Specific_to_6m	Specific_to_6m	No
cg07506560	0.196419	2.37654	2.62313	0.0170236	1	0.824391	0.816094	0.830419	0.826457	0.849666	0.831287	Specific_to_6m	Transient_Hyper_cl3	Not_significant	Specific_to_6m	Specific_to_6m	No
cg17550495	0.274269	2.55971	2.61731	0.0172351	1	0.865936	0.8422	0.855133	0.842861	0.864899	0.846646	Specific_to_6m	Transient_Hyper_cl3	Not_significant	Specific_to_6m	Specific_to_6m	No
cg10447314	0.238699	1.92167	2.61711	0.0172425	1	0.799749	0.789262	0.794231	0.778914	0.802513	0.788723	Specific_to_6m	Transient_Hyper_cl3	Not_significant	Specific_to_6m	Specific_to_6m	No
cg02342092	0.328254	-3.02441	2.61408	0.0173535	1	0.0972092	0.114566	0.108417	0.0980447	0.126454	0.122537	Specific_to_6m	Early_Hyper_cl5	Not_significant	Specific_to_6m	Specific_to_6m	No
cg19083826	-0.346896	2.29526	-2.61337	0.0173798	1	0.8377	0.838172	0.85092	0.840789	0.815098	0.827934	Specific_to_6m	Early_Hypo_cl4	Not_significant	Specific_to_6m	Specific_to_6m	No
cg21408696	-0.266853	2.06758	-2.6121	0.0174265	1	0.798345	0.78891	0.805861	0.816852	0.794207	0.804588	Specific_to_6m	Early_Hypo_cl4	Not_significant	Specific_to_6m	Specific_to_6m	No
cg24169417	0.143533	1.69432	2.5996	0.0178939	1	0.76513	0.764969	0.767485	0.753775	0.773778	0.760741	Specific_to_6m	Transient_Hyper_cl3	Not_significant	Specific_to_6m	Specific_to_6m	No
cg08222787	-0.317923	2.46466	-2.59719	0.0179851	1	0.853009	0.852008	0.857098	0.854949	0.833001	0.849395	Specific_to_6m	Transient_Hypo_cl7	Not_significant	Specific_to_6m	Specific_to_6m	No
cg03506452	-0.377095	2.9456	-2.59568	0.0180429	1	0.879736	0.87128	0.897399	0.89809	0.864146	0.897596	Specific_to_6m	Transient_Hypo_cl7	Not_significant	Specific_to_6m	Specific_to_6m	No
cg23723009	-0.343777	1.76223	-2.59308	0.0181424	1	0.775261	0.776617	0.785986	0.789744	0.74932	0.773707	Specific_to_6m	Transient_Hypo_cl7	Not_significant	Specific_to_6m	Specific_to_6m	No
cg15470519	-0.30113	1.68055	-2.5927	0.0181567	1	0.791156	0.779002	0.800669	0.769495	0.749235	0.752695	Specific_to_6m	Early_Hypo_cl4	Not_significant	Specific_to_6m	Specific_to_6m	No
cg02922289	-0.337168	2.71704	-2.59181	0.0181911	1	0.863457	0.855385	0.868846	0.877803	0.85253	0.876458	Specific_to_6m	Transient_Hypo_cl7	Not_significant	Specific_to_6m	Specific_to_6m	No
cg15302341	-0.306862	2.45192	-2.59086	0.0182276	1	0.844694	0.844556	0.84872	0.853565	0.833555	0.847107	Specific_to_6m	Transient_Hypo_cl7	Not_significant	Specific_to_6m	Specific_to_6m	No
cg00440049	-0.31224	2.0899	-2.59055	0.0182396	1	0.817717	0.822323	0.830501	0.819365	0.794753	0.809373	Specific_to_6m	Early_Hypo_cl4	Not_significant	Specific_to_6m	Specific_to_6m	No
cg09908728	0.179842	2.15441	2.58988	0.0182653	1	0.800315	0.801066	0.803946	0.805982	0.826257	0.796663	Specific_to_6m	Transient_Hyper_cl3	Not_significant	Specific_to_6m	Specific_to_6m	No
cg20212342	-0.231688	1.6908	-2.58757	0.0183548	1	0.767935	0.762047	0.775942	0.775875	0.747728	0.757428	Specific_to_6m	Early_Hypo_cl4	Not_significant	Specific_to_6m	Specific_to_6m	No
cg06111534	0.217914	2.39257	2.58262	0.0185478	1	0.843956	0.850897	0.840265	0.828433	0.850441	0.843345	Specific_to_6m	Early_Hyper_cl5	Not_significant	Specific_to_6m	Specific_to_6m	No
cg16930925	-0.467583	2.80375	-2.58039	0.0186353	1	0.871972	0.886212	0.881284	0.885391	0.854935	0.880452	Specific_to_6m	Transient_Hypo_cl7	Not_significant	Specific_to_6m	Specific_to_6m	No
cg21453209	-0.313918	1.07351	-2.58014	0.0186449	1	0.675322	0.687235	0.694691	0.695408	0.65488	0.691176	Specific_to_6m	Transient_Hypo_cl7	Not_significant	Specific_to_6m	Specific_to_6m	No
cg11751569	-0.251609	1.9943	-2.57631	0.0187963	1	0.810914	0.816876	0.810624	0.810443	0.783738	0.792056	Specific_to_6m	Early_Hypo_cl4	Not_significant	Specific_to_6m	Specific_to_6m	No
cg24181036	0.26134	3.05166	2.57278	0.0189369	1	0.881907	0.891721	0.895064	0.87997	0.9017	0.884346	Specific_to_6m	Transient_Hyper_cl3	Not_significant	Specific_to_6m	Specific_to_6m	No
cg05387555	0.285814	2.63433	2.57277	0.0189374	1	0.857418	0.866552	0.860356	0.849232	0.870002	0.851698	Specific_to_6m	Transient_Hyper_cl3	Not_significant	Specific_to_6m	Specific_to_6m	No
cg03388641	-0.422073	1.38331	-2.56872	0.0190997	1	0.700077	0.713794	0.733371	0.738751	0.69679	0.723047	Specific_to_6m	Transient_Hypo_cl7	Not_significant	Specific_to_6m	Specific_to_6m	No
cg18878730	-0.231368	1.76177	-2.56843	0.0191113	1	0.783019	0.791355	0.781927	0.781289	0.760217	0.772995	Specific_to_6m	Transient_Hypo_cl7	Not_significant	Specific_to_6m	Specific_to_6m	No
cg24225777	-0.223813	1.95324	-2.5661	0.0192057	1	0.798469	0.793154	0.790997	0.804194	0.782456	0.799901	Specific_to_6m	Transient_Hypo_cl7	Not_significant	Specific_to_6m	Specific_to_6m	No
cg14458615	0.194459	2.1441	2.56513	0.0192446	1	0.808888	0.821798	0.827321	0.797752	0.831028	0.806268	Specific_to_6m	Transient_Hyper_cl3	Not_significant	Specific_to_6m	Specific_to_6m	No
cg26584966	0.204117	1.78051	2.56426	0.0192803	1	0.760724	0.7622	0.774326	0.759969	0.787702	0.763484	Specific_to_6m	Transient_Hyper_cl3	Not_significant	Specific_to_6m	Specific_to_6m	No
cg01016546	-0.359571	1.75108	-2.56414	0.019285	1	0.787353	0.761174	0.771918	0.783474	0.753241	0.768038	Specific_to_6m	Early_Hypo_cl4	Not_significant	Specific_to_6m	Specific_to_6m	No
cg26911243	-0.457347	2.88062	-2.56152	0.0193916	1	0.880991	0.879996	0.879065	0.889881	0.862245	0.874468	Specific_to_6m	Early_Hypo_cl4	Not_significant	Specific_to_6m	Specific_to_6m	No
cg21707740	-0.381631	3.01766	-2.56029	0.0194422	1	0.883084	0.893962	0.884741	0.898685	0.87502	0.900364	Specific_to_6m	Transient_Hypo_cl7	Not_significant	Specific_to_6m	Specific_to_6m	No
cg06894186	-0.403608	2.71777	-2.55981	0.0194618	1	0.867547	0.879029	0.876344	0.875329	0.854285	0.874517	Specific_to_6m	Transient_Hypo_cl7	Not_significant	Specific_to_6m	Specific_to_6m	No
cg27287446	-0.224653	2.20784	-2.55881	0.0195026	1	0.833288	0.828404	0.828728	0.830312	0.810256	0.818016	Specific_to_6m	Early_Hypo_cl4	Not_significant	Specific_to_6m	Specific_to_6m	No
cg08564040	0.175207	1.66562	2.55742	0.0195601	1	0.76232	0.766907	0.767725	0.7467	0.772249	0.762807	Specific_to_6m	Early_Hyper_cl5	Not_significant	Specific_to_6m	Specific_to_6m	No
cg14598522	-0.273824	2.4622	-2.55661	0.0195933	1	0.855517	0.855401	0.85021	0.856784	0.829001	0.849006	Specific_to_6m	Transient_Hypo_cl7	Not_significant	Specific_to_6m	Specific_to_6m	No
cg06252140	-0.291118	1.68207	-2.55494	0.0196622	1	0.776405	0.771854	0.785072	0.769764	0.747729	0.752464	Specific_to_6m	Early_Hypo_cl4	Not_significant	Specific_to_6m	Specific_to_6m	No
cg09103159	-0.348852	2.75499	-2.55451	0.0196801	1	0.864796	0.874346	0.878106	0.87964	0.857548	0.889955	Specific_to_6m	Transient_Hypo_cl7	Not_significant	Specific_to_6m	Specific_to_6m	No
cg19461408	0.206994	2.24369	2.55343	0.0197248	1	0.830611	0.833237	0.842093	0.814181	0.835841	0.817961	Specific_to_6m	Transient_Hyper_cl3	Not_significant	Specific_to_6m	Specific_to_6m	No
cg23425173	-0.225803	1.64585	-2.55322	0.0197336	1	0.765814	0.764513	0.772753	0.767549	0.745057	0.751991	Specific_to_6m	Early_Hypo_cl4	Not_significant	Specific_to_6m	Specific_to_6m	No
cg09529150	0.483698	3.0857	2.55053	0.0198456	1	0.887726	0.894861	0.903991	0.879546	0.902702	0.890449	Specific_to_6m	Early_Hyper_cl5	Not_significant	Specific_to_6m	Specific_to_6m	No
cg08081400	-0.321854	2.83469	-2.54871	0.0199216	1	0.872886	0.870981	0.884619	0.885526	0.864358	0.877329	Specific_to_6m	Transient_Hypo_cl7	Not_significant	Specific_to_6m	Specific_to_6m	No
cg14578229	-0.306429	2.12477	-2.54797	0.0199529	1	0.811958	0.817506	0.830777	0.823731	0.798443	0.821239	Specific_to_6m	Transient_Hypo_cl7	Not_significant	Specific_to_6m	Specific_to_6m	No
cg07378013	-0.320856	2.48082	-2.54656	0.020012	1	0.8502	0.848946	0.838171	0.856233	0.835621	0.837832	Specific_to_6m	Early_Hypo_cl4	Not_significant	Specific_to_6m	Specific_to_6m	No
cg02881169	0.21713	2.00504	2.5435	0.0201412	1	0.809006	0.796338	0.80293	0.787556	0.812422	0.791937	Specific_to_6m	Transient_Hyper_cl3	Not_significant	Specific_to_6m	Specific_to_6m	No
cg15375522	0.320579	-2.78093	2.54049	0.0202688	1	0.126567	0.12446	0.125055	0.118181	0.140662	0.11601	Specific_to_6m	Transient_Hyper_cl3	Not_significant	Specific_to_6m	Specific_to_6m	No
cg01206017	-0.321261	2.87146	-2.54036	0.0202744	1	0.875745	0.850615	0.868265	0.88862	0.866038	0.881394	Specific_to_6m	Transient_Hypo_cl7	Not_significant	Specific_to_6m	Specific_to_6m	No
cg01046604	0.174564	1.85556	2.5394	0.0203156	1	0.785157	0.782783	0.784071	0.773103	0.793679	0.78469	Specific_to_6m	Early_Hyper_cl5	Not_significant	Specific_to_6m	Specific_to_6m	No
cg06979604	0.184602	2.07515	2.53909	0.0203287	1	0.805636	0.802522	0.807184	0.797373	0.817895	0.807662	Specific_to_6m	Early_Hyper_cl5	Not_significant	Specific_to_6m	Specific_to_6m	No
cg12467090	0.15029	1.91563	2.53536	0.0204886	1	0.782185	0.784811	0.793665	0.779563	0.799773	0.787995	Specific_to_6m	Transient_Hyper_cl3	Not_significant	Specific_to_6m	Specific_to_6m	No
cg22580483	-0.342454	2.91377	-2.53535	0.020489	1	0.887229	0.877577	0.881745	0.892143	0.86879	0.883491	Specific_to_6m	Transient_Hypo_cl7	Not_significant	Specific_to_6m	Specific_to_6m	No
cg04157823	-0.334492	1.87994	-2.53431	0.0205338	1	0.775639	0.78779	0.799857	0.796988	0.771191	0.782554	Specific_to_6m	Early_Hypo_cl4	Not_significant	Specific_to_6m	Specific_to_6m	No
cg24475125	-0.257764	1.92011	-2.53429	0.0205346	1	0.793104	0.800721	0.800858	0.801685	0.776375	0.784617	Specific_to_6m	Early_Hypo_cl4	Not_significant	Specific_to_6m	Specific_to_6m	No
cg23520347	0.428302	-1.58014	2.53301	0.0205898	1	0.240476	0.231157	0.214967	0.233835	0.282951	0.244855	Specific_to_6m	Transient_Hyper_cl3	Not_significant	Specific_to_6m	Specific_to_6m	No
cg18162838	-0.3145	2.43128	-2.5245	0.0209611	1	0.860684	0.842526	0.854179	0.852859	0.827459	0.830212	Specific_to_6m	Early_Hypo_cl4	Not_significant	Specific_to_6m	Specific_to_6m	No
cg09402329	-0.468992	3.0769	-2.52392	0.0209864	1	0.893227	0.912253	0.902522	0.905026	0.875101	0.900884	Specific_to_6m	Transient_Hypo_cl7	Not_significant	Specific_to_6m	Specific_to_6m	No
cg24498417	-0.358286	2.31804	-2.5238	0.0209919	1	0.830463	0.840106	0.835602	0.843313	0.815808	0.829921	Specific_to_6m	Early_Hypo_cl4	Not_significant	Specific_to_6m	Specific_to_6m	No
cg16016583	0.415587	3.20527	2.52235	0.0210555	1	0.886231	0.902257	0.895612	0.885969	0.912002	0.895119	Specific_to_6m	Transient_Hyper_cl3	Not_significant	Specific_to_6m	Specific_to_6m	No
cg20853903	-0.338077	2.39478	-2.52134	0.0211004	1	0.838822	0.850549	0.847727	0.849985	0.824921	0.846569	Specific_to_6m	Transient_Hypo_cl7	Not_significant	Specific_to_6m	Specific_to_6m	No
cg24058604	0.302639	-2.62479	2.51995	0.021162	1	0.125231	0.138468	0.142368	0.131129	0.153865	0.137178	Specific_to_6m	Transient_Hyper_cl3	Not_significant	Specific_to_6m	Specific_to_6m	No
cg12451181	0.281525	3.23812	2.51918	0.0211961	1	0.896824	0.896148	0.902222	0.892986	0.91361	0.891359	Specific_to_6m	Transient_Hyper_cl3	Not_significant	Specific_to_6m	Specific_to_6m	No
cg00826603	-0.334343	2.28274	-2.51508	0.0213789	1	0.826283	0.832228	0.842481	0.841924	0.810904	0.824813	Specific_to_6m	Early_Hypo_cl4	Not_significant	Specific_to_6m	Specific_to_6m	No
cg00499393	0.350572	2.979	2.50585	0.0217962	1	0.882633	0.894134	0.886657	0.873278	0.897683	0.892103	Specific_to_6m	Early_Hyper_cl5	Not_significant	Specific_to_6m	Specific_to_6m	No
cg14231117	0.268747	3.11948	2.50483	0.0218427	1	0.897491	0.89523	0.895342	0.885359	0.906722	0.892366	Specific_to_6m	Transient_Hyper_cl3	Not_significant	Specific_to_6m	Specific_to_6m	No
cg26074575	-0.317388	1.97526	-2.50396	0.0218823	1	0.794505	0.807913	0.812012	0.80876	0.780794	0.806797	Specific_to_6m	Transient_Hypo_cl7	Not_significant	Specific_to_6m	Specific_to_6m	No
cg01735071	-0.221576	1.64918	-2.50358	0.0218998	1	0.768255	0.775849	0.776917	0.768502	0.744557	0.761376	Specific_to_6m	Transient_Hypo_cl7	Not_significant	Specific_to_6m	Specific_to_6m	No
cg14121003	0.353305	2.28495	2.50122	0.0220082	1	0.829801	0.82473	0.830169	0.816407	0.838852	0.834246	Specific_to_6m	Early_Hyper_cl5	Not_significant	Specific_to_6m	Specific_to_6m	No
cg00837060	-0.366557	3.19166	-2.49972	0.0220776	1	0.894572	0.884274	0.903859	0.908834	0.888332	0.898327	Specific_to_6m	Early_Hypo_cl4	Not_significant	Specific_to_6m	Specific_to_6m	No
cg22466310	-0.313999	2.11857	-2.49533	0.0222809	1	0.818843	0.82108	0.823368	0.821159	0.797955	0.811333	Specific_to_6m	Early_Hypo_cl4	Not_significant	Specific_to_6m	Specific_to_6m	No
cg10358623	0.178301	1.65195	2.49356	0.0223636	1	0.758055	0.761514	0.772529	0.747504	0.769494	0.760334	Specific_to_6m	Early_Hyper_cl5	Not_significant	Specific_to_6m	Specific_to_6m	No
cg13944537	0.191867	1.38773	2.49241	0.0224173	1	0.726536	0.713428	0.724357	0.711506	0.734327	0.720371	Specific_to_6m	Transient_Hyper_cl3	Not_significant	Specific_to_6m	Specific_to_6m	No
cg05970434	-0.411635	3.09021	-2.49142	0.0224637	1	0.899439	0.883734	0.888296	0.902389	0.880875	0.88825	Specific_to_6m	Early_Hypo_cl4	Not_significant	Specific_to_6m	Specific_to_6m	No
cg00846176	0.241985	1.74423	2.4909	0.0224879	1	0.759123	0.745703	0.746579	0.75344	0.783778	0.74649	Specific_to_6m	Transient_Hyper_cl3	Not_significant	Specific_to_6m	Specific_to_6m	No
cg03221563	-0.329599	2.95616	-2.49038	0.0225128	1	0.879159	0.888222	0.876275	0.89484	0.872485	0.886319	Specific_to_6m	Transient_Hypo_cl7	Not_significant	Specific_to_6m	Specific_to_6m	No
cg14239110	-0.369253	2.19775	-2.49035	0.0225141	1	0.836519	0.839953	0.852674	0.829739	0.802771	0.814289	Specific_to_6m	Early_Hypo_cl4	Not_significant	Specific_to_6m	Specific_to_6m	No
cg05220069	0.202031	2.29704	2.48697	0.0226733	1	0.822751	0.824628	0.828269	0.818953	0.841101	0.830711	Specific_to_6m	Early_Hyper_cl5	Not_significant	Specific_to_6m	Specific_to_6m	No
cg16517593	-0.26361	1.61484	-2.48657	0.0226925	1	0.751373	0.751085	0.754358	0.76318	0.73826	0.745324	Specific_to_6m	Early_Hypo_cl4	Not_significant	Specific_to_6m	Specific_to_6m	No
cg16609548	-0.247711	1.33942	-2.48537	0.0227496	1	0.724649	0.732688	0.729815	0.730647	0.697164	0.722592	Specific_to_6m	Transient_Hypo_cl7	Not_significant	Specific_to_6m	Specific_to_6m	No
cg09016742	-0.514761	2.65686	-2.48463	0.0227846	1	0.865355	0.85777	0.861822	0.872071	0.844642	0.861363	Specific_to_6m	Transient_Hypo_cl7	Not_significant	Specific_to_6m	Specific_to_6m	No
cg20469507	-0.397243	2.78839	-2.48369	0.0228294	1	0.864155	0.875547	0.857778	0.8823	0.859036	0.884528	Specific_to_6m	Transient_Hypo_cl7	Not_significant	Specific_to_6m	Specific_to_6m	No
cg00277065	-0.356983	2.535	-2.48139	0.0229392	1	0.848181	0.871375	0.842017	0.864506	0.833789	0.850354	Specific_to_6m	Early_Hypo_cl4	Not_significant	Specific_to_6m	Specific_to_6m	No
cg17294195	-0.329842	2.2419	-2.47983	0.0230137	1	0.838723	0.841975	0.839993	0.838198	0.806744	0.823354	Specific_to_6m	Early_Hypo_cl4	Not_significant	Specific_to_6m	Specific_to_6m	No
cg14768441	-0.32832	1.97715	-2.47602	0.0231973	1	0.779031	0.790803	0.798992	0.80679	0.781006	0.795056	Specific_to_6m	Early_Hypo_cl4	Not_significant	Specific_to_6m	Specific_to_6m	No
cg16349594	0.421113	2.41567	2.47115	0.0234343	1	0.837459	0.839831	0.836295	0.816761	0.858711	0.838316	Specific_to_6m	Early_Hyper_cl5	Not_significant	Specific_to_6m	Specific_to_6m	No
cg16715899	-0.20271	1.09576	-2.46924	0.0235276	1	0.67205	0.679451	0.675042	0.691957	0.667049	0.691954	Specific_to_6m	Transient_Hypo_cl7	Not_significant	Specific_to_6m	Specific_to_6m	No
cg07571337	0.449645	2.57065	2.46768	0.023604	1	0.842245	0.832553	0.84782	0.837715	0.865644	0.858966	Specific_to_6m	Early_Hyper_cl5	Not_significant	Specific_to_6m	Specific_to_6m	No
cg25607358	-0.36125	2.88885	-2.4665	0.0236622	1	0.872578	0.880179	0.887626	0.890378	0.866257	0.882397	Specific_to_6m	Transient_Hypo_cl7	Not_significant	Specific_to_6m	Specific_to_6m	No
cg15355719	-0.266104	2.23508	-2.46635	0.0236695	1	0.85022	0.839601	0.833457	0.832596	0.812172	0.81998	Specific_to_6m	Early_Hypo_cl4	Not_significant	Specific_to_6m	Specific_to_6m	No
cg04839779	0.168575	1.55683	2.46599	0.0236873	1	0.753326	0.752014	0.758043	0.734811	0.75729	0.742188	Specific_to_6m	Transient_Hyper_cl3	Not_significant	Specific_to_6m	Specific_to_6m	No
cg26498966	0.522171	3.52294	2.46497	0.0237377	1	0.914617	0.912854	0.899305	0.905502	0.928973	0.912587	Specific_to_6m	Transient_Hyper_cl3	Not_significant	Specific_to_6m	Specific_to_6m	No
cg17923485	-0.389447	-1.10481	-2.46455	0.0237586	1	0.277821	0.318001	0.295953	0.341847	0.301472	0.308042	Specific_to_6m	Early_Hypo_cl4	Not_significant	Specific_to_6m	Specific_to_6m	No
cg11469285	0.346366	-2.80775	2.46433	0.0237691	1	0.119189	0.118549	0.120685	0.11186	0.144908	0.124469	Specific_to_6m	Transient_Hyper_cl3	Not_significant	Specific_to_6m	Specific_to_6m	No
cg06577876	-0.293987	2.01423	-2.45978	0.0239956	1	0.800878	0.794933	0.81041	0.811796	0.786322	0.79884	Specific_to_6m	Early_Hypo_cl4	Not_significant	Specific_to_6m	Specific_to_6m	No
cg05324590	-0.375039	2.54299	-2.45972	0.0239983	1	0.854747	0.833632	0.863163	0.862132	0.837727	0.856104	Specific_to_6m	Transient_Hypo_cl7	Not_significant	Specific_to_6m	Specific_to_6m	No
cg09779731	-0.376668	2.76802	-2.45455	0.0242578	1	0.867718	0.871053	0.869938	0.879503	0.85802	0.879729	Specific_to_6m	Transient_Hypo_cl7	Not_significant	Specific_to_6m	Specific_to_6m	No
cg04578978	0.25178	2.76393	2.44835	0.0245726	1	0.869332	0.866538	0.868878	0.85809	0.881675	0.862089	Specific_to_6m	Transient_Hyper_cl3	Not_significant	Specific_to_6m	Specific_to_6m	No
cg17894088	0.304983	-0.102358	2.44779	0.0246009	1	0.459382	0.46353	0.475568	0.462699	0.503906	0.487033	Specific_to_6m	Early_Hyper_cl5	Not_significant	Specific_to_6m	Specific_to_6m	No
cg05420867	-0.278626	0.739007	-2.44311	0.0248413	1	0.609252	0.595868	0.617264	0.643335	0.603515	0.625503	Specific_to_6m	Early_Hypo_cl4	Not_significant	Specific_to_6m	Specific_to_6m	No
cg22585758	0.293333	2.39055	2.44246	0.0248747	1	0.81498	0.824401	0.835955	0.823611	0.852169	0.829316	Specific_to_6m	Transient_Hyper_cl3	Not_significant	Specific_to_6m	Specific_to_6m	No
cg16027420	0.221642	2.12322	2.44051	0.0249758	1	0.798539	0.804885	0.807355	0.801331	0.824476	0.811138	Specific_to_6m	Transient_Hyper_cl3	Not_significant	Specific_to_6m	Specific_to_6m	No
cg01306841	0.175409	1.90857	2.43672	0.0251732	1	0.786138	0.789948	0.79256	0.778951	0.79962	0.789572	Specific_to_6m	Early_Hyper_cl5	Not_significant	Specific_to_6m	Specific_to_6m	No
cg23217142	-0.504252	2.84904	-2.43531	0.0252465	1	0.807478	0.803324	0.810682	0.886654	0.860421	0.869745	Specific_to_6m	Early_Hypo_cl4	Not_significant	Specific_to_6m	Specific_to_6m	No
cg07658678	-0.192144	1.05939	-2.43492	0.025267	1	0.688322	0.691703	0.67987	0.686636	0.662376	0.667414	Specific_to_6m	Early_Hypo_cl4	Not_significant	Specific_to_6m	Specific_to_6m	No
cg06692356	0.426577	-2.71348	2.43381	0.0253253	1	0.128414	0.139265	0.132154	0.124405	0.146538	0.142736	Specific_to_6m	Early_Hyper_cl5	Not_significant	Specific_to_6m	Specific_to_6m	No
cg17550962	-0.224104	2.37562	-2.43372	0.0253299	1	0.830381	0.84267	0.843752	0.846136	0.825909	0.835172	Specific_to_6m	Early_Hypo_cl4	Not_significant	Specific_to_6m	Specific_to_6m	No
cg19865826	-0.321213	2.58167	-2.43231	0.0254042	1	0.855418	0.863663	0.854101	0.865515	0.842758	0.847765	Specific_to_6m	Early_Hypo_cl4	Not_significant	Specific_to_6m	Specific_to_6m	No
cg24498760	0.167334	2.00668	2.4301	0.0255207	1	0.797412	0.795519	0.796893	0.788879	0.812091	0.789906	Specific_to_6m	Transient_Hyper_cl3	Not_significant	Specific_to_6m	Specific_to_6m	No
cg03939486	-0.348071	2.68947	-2.42936	0.0255599	1	0.883981	0.876553	0.869314	0.873524	0.852296	0.880981	Specific_to_6m	Transient_Hypo_cl7	Not_significant	Specific_to_6m	Specific_to_6m	No
cg16829732	-0.290369	1.64003	-2.42678	0.0256971	1	0.783655	0.790852	0.77837	0.770534	0.738181	0.758792	Specific_to_6m	Transient_Hypo_cl7	Not_significant	Specific_to_6m	Specific_to_6m	No
cg13780945	-0.402754	3.13055	-2.42677	0.0256974	1	0.832101	0.835862	0.841298	0.90459	0.884502	0.906319	Specific_to_6m	Transient_Hypo_cl7	Not_significant	Specific_to_6m	Specific_to_6m	No
cg02820960	0.297801	3.16763	2.42615	0.0257307	1	0.899728	0.910764	0.89535	0.887964	0.909153	0.897569	Specific_to_6m	Transient_Hyper_cl3	Not_significant	Specific_to_6m	Specific_to_6m	No
cg26813834	-0.376923	1.28312	-2.42465	0.0258106	1	0.729755	0.736173	0.725992	0.727332	0.682651	0.707342	Specific_to_6m	Early_Hypo_cl4	Not_significant	Specific_to_6m	Specific_to_6m	No
cg24823791	-0.315867	2.92337	-2.4244	0.0258238	1	0.871254	0.880092	0.879709	0.891114	0.869757	0.876347	Specific_to_6m	Early_Hypo_cl4	Not_significant	Specific_to_6m	Specific_to_6m	No
cg06422011	-0.304628	2.71814	-2.42312	0.0258925	1	0.866143	0.867746	0.876082	0.876021	0.855938	0.870164	Specific_to_6m	Transient_Hypo_cl7	Not_significant	Specific_to_6m	Specific_to_6m	No
cg18194887	0.345494	2.80902	2.42281	0.0259093	1	0.880365	0.870544	0.878728	0.861371	0.885	0.868992	Specific_to_6m	Transient_Hyper_cl3	Not_significant	Specific_to_6m	Specific_to_6m	No
cg05796933	-0.230892	1.79777	-2.42264	0.0259183	1	0.796961	0.783909	0.800922	0.785964	0.76267	0.759033	Specific_to_6m	Early_Hypo_cl6	Not_significant	Specific_to_6m	Specific_to_6m	No
cg09084496	-0.239563	2.16156	-2.42231	0.0259358	1	0.81058	0.822649	0.834012	0.82679	0.803691	0.824885	Specific_to_6m	Transient_Hypo_cl7	Not_significant	Specific_to_6m	Specific_to_6m	No
cg17030380	-0.218971	2.1902	-2.41482	0.0263414	1	0.814746	0.832697	0.833835	0.829487	0.807553	0.824186	Specific_to_6m	Transient_Hypo_cl7	Not_significant	Specific_to_6m	Specific_to_6m	No
cg03278754	-0.355765	2.32543	-2.4127	0.026457	1	0.748027	0.744889	0.774022	0.841674	0.820156	0.830375	Specific_to_6m	Early_Hypo_cl4	Not_significant	Specific_to_6m	Specific_to_6m	No
cg10770887	-0.278382	2.48684	-2.41129	0.0265339	1	0.855309	0.853551	0.853227	0.856868	0.836042	0.841507	Specific_to_6m	Early_Hypo_cl4	Not_significant	Specific_to_6m	Specific_to_6m	No
cg23726408	-0.269275	1.82638	-2.40751	0.0267424	1	0.795566	0.802506	0.809945	0.791513	0.763727	0.777861	Specific_to_6m	Early_Hypo_cl4	Not_significant	Specific_to_6m	Specific_to_6m	No
cg20411395	0.346952	2.80152	2.40502	0.0268804	1	0.849116	0.863466	0.87053	0.861586	0.883609	0.871637	Specific_to_6m	Transient_Hyper_cl3	Not_significant	Specific_to_6m	Specific_to_6m	No
cg05721093	-0.5241	2.16853	-2.40439	0.026915	1	0.817533	0.815762	0.828639	0.831627	0.790787	0.801293	Specific_to_6m	Early_Hypo_cl4	Not_significant	Specific_to_6m	Specific_to_6m	No
cg04412950	-0.270687	1.5926	-2.40344	0.0269677	1	0.76062	0.759402	0.762678	0.764728	0.733173	0.749265	Specific_to_6m	Early_Hypo_cl4	Not_significant	Specific_to_6m	Specific_to_6m	No
cg18590421	-0.286038	2.15968	-2.4028	0.0270036	1	0.827753	0.825307	0.824091	0.825123	0.804075	0.823781	Specific_to_6m	Transient_Hypo_cl7	Not_significant	Specific_to_6m	Specific_to_6m	No
cg26053073	0.209619	-1.90296	2.40162	0.0270694	1	0.202112	0.211451	0.215301	0.199809	0.226489	0.189146	Specific_to_6m	Transient_Hyper_cl3	Not_significant	Specific_to_6m	Specific_to_6m	No
cg15840039	-0.425169	2.28228	-2.40121	0.0270926	1	0.639504	0.634443	0.654189	0.842108	0.808126	0.840036	Specific_to_6m	Transient_Hypo_cl7	Not_significant	Specific_to_6m	Specific_to_6m	No
cg19758151	0.316098	-2.70992	2.39796	0.0272749	1	0.129296	0.125074	0.127703	0.123741	0.145427	0.128061	Specific_to_6m	Transient_Hyper_cl3	Not_significant	Specific_to_6m	Specific_to_6m	No
cg06151009	0.200605	2.45349	2.3962	0.0273741	1	0.837682	0.843497	0.841867	0.834145	0.855568	0.839479	Specific_to_6m	Transient_Hyper_cl3	Not_significant	Specific_to_6m	Specific_to_6m	No
cg09981526	-0.253401	1.99563	-2.39587	0.0273927	1	0.821669	0.817897	0.820538	0.807517	0.786833	0.792975	Specific_to_6m	Early_Hypo_cl4	Not_significant	Specific_to_6m	Specific_to_6m	No
cg06078797	-0.190961	2.32055	-2.3927	0.0275726	1	0.839507	0.837868	0.841449	0.842549	0.821219	0.843016	Specific_to_6m	Transient_Hypo_cl7	Not_significant	Specific_to_6m	Specific_to_6m	No
cg26959053	0.429509	-3.84433	2.38997	0.027728	1	0.0608677	0.0658283	0.0571857	0.0573513	0.0797397	0.0549786	Specific_to_6m	Transient_Hyper_cl3	Not_significant	Specific_to_6m	Specific_to_6m	No
cg02977117	-0.43537	2.87597	-2.38959	0.0277495	1	0.855867	0.855874	0.857013	0.889936	0.861987	0.872862	Specific_to_6m	Early_Hypo_cl4	Not_significant	Specific_to_6m	Specific_to_6m	No
cg01609000	0.317667	2.43472	2.38859	0.0278067	1	0.844628	0.848474	0.849225	0.83029	0.854495	0.847844	Specific_to_6m	Early_Hyper_cl5	Not_significant	Specific_to_6m	Specific_to_6m	No
cg03725044	0.242282	2.23443	2.38846	0.0278142	1	0.829674	0.838931	0.820439	0.810386	0.837207	0.819322	Specific_to_6m	Transient_Hyper_cl3	Not_significant	Specific_to_6m	Specific_to_6m	No
cg16543127	0.227586	2.02712	2.38752	0.0278683	1	0.805799	0.799389	0.810639	0.789188	0.815235	0.802689	Specific_to_6m	Early_Hyper_cl5	Not_significant	Specific_to_6m	Specific_to_6m	No
cg24328474	0.239829	2.1544	2.38674	0.0279132	1	0.839511	0.825777	0.833476	0.796459	0.83199	0.813684	Specific_to_6m	Early_Hyper_cl5	Not_significant	Specific_to_6m	Specific_to_6m	No
cg18389510	0.456449	2.83919	2.3862	0.0279445	1	0.800403	0.797316	0.805063	0.856514	0.888079	0.860683	Specific_to_6m	Transient_Hyper_cl3	Not_significant	Specific_to_6m	Specific_to_6m	No
cg08274556	0.255293	2.33862	2.38551	0.0279842	1	0.843278	0.832227	0.848163	0.820833	0.846426	0.82191	Specific_to_6m	Transient_Hyper_cl3	Not_significant	Specific_to_6m	Specific_to_6m	No
cg10475564	-0.290901	2.27574	-2.38536	0.0279929	1	0.832508	0.830251	0.838755	0.837174	0.816405	0.820791	Specific_to_6m	Early_Hypo_cl4	Not_significant	Specific_to_6m	Specific_to_6m	No
cg25849990	0.209156	2.34568	2.38284	0.0281382	1	0.839648	0.83723	0.843692	0.823845	0.846128	0.826891	Specific_to_6m	Transient_Hyper_cl3	Not_significant	Specific_to_6m	Specific_to_6m	No
cg14565903	0.262383	-2.86136	2.38266	0.0281487	1	0.107127	0.121775	0.112254	0.112339	0.133706	0.113178	Specific_to_6m	Transient_Hyper_cl3	Not_significant	Specific_to_6m	Specific_to_6m	No
cg19984463	0.164083	1.02787	2.38125	0.0282305	1	0.678017	0.69601	0.687176	0.65859	0.682798	0.678654	Specific_to_6m	Early_Hyper_cl5	Not_significant	Specific_to_6m	Specific_to_6m	No
cg21277972	-0.215232	1.67821	-2.37832	0.0284015	1	0.752773	0.738047	0.770354	0.773317	0.745527	0.753004	Specific_to_6m	Early_Hypo_cl4	Not_significant	Specific_to_6m	Specific_to_6m	No
cg11232132	0.314287	2.50164	2.37746	0.028452	1	0.853422	0.854247	0.842886	0.837078	0.859077	0.862009	Specific_to_6m	Early_Hyper_cl5	Not_significant	Specific_to_6m	Specific_to_6m	No
cg22086245	-0.19515	2.19105	-2.37627	0.0285213	1	0.827023	0.824801	0.828838	0.829713	0.80678	0.818141	Specific_to_6m	Early_Hypo_cl4	Not_significant	Specific_to_6m	Specific_to_6m	No
cg03953710	-0.361453	1.06969	-2.37624	0.0285229	1	0.476739	0.492877	0.473376	0.699691	0.647647	0.703241	Specific_to_6m	Transient_Hypo_cl7	Not_significant	Specific_to_6m	Specific_to_6m	No
cg21380735	-0.296577	2.44144	-2.37451	0.0286247	1	0.836694	0.863175	0.845737	0.854051	0.83008	0.84082	Specific_to_6m	Early_Hypo_cl4	Not_significant	Specific_to_6m	Specific_to_6m	No
cg11165001	0.287997	3.11336	2.37298	0.0287154	1	0.885074	0.900392	0.893864	0.878838	0.90822	0.889398	Specific_to_6m	Transient_Hyper_cl3	Not_significant	Specific_to_6m	Specific_to_6m	No
cg13662478	-0.251969	2.52272	-2.36724	0.029056	1	0.856101	0.858827	0.858697	0.860761	0.839707	0.860859	Specific_to_6m	Transient_Hypo_cl7	Not_significant	Specific_to_6m	Specific_to_6m	No
cg18878210	-0.504876	3.02099	-2.3653	0.0291721	1	0.883665	0.840875	0.89151	0.901154	0.868853	0.878808	Specific_to_6m	Early_Hypo_cl4	Not_significant	Specific_to_6m	Specific_to_6m	No
cg08884591	0.437058	0.800935	2.35888	0.0295592	1	0.637231	0.621192	0.638682	0.603425	0.662943	0.612002	Specific_to_6m	Transient_Hyper_cl3	Not_significant	Specific_to_6m	Specific_to_6m	No
cg18769357	-0.351313	2.74521	-2.35755	0.0296398	1	0.878135	0.883011	0.888486	0.879296	0.853997	0.866037	Specific_to_6m	Early_Hypo_cl4	Not_significant	Specific_to_6m	Specific_to_6m	No
cg01156207	-0.289297	2.03479	-2.35631	0.0297154	1	0.762451	0.769456	0.773563	0.816701	0.784516	0.800008	Specific_to_6m	Early_Hypo_cl4	Not_significant	Specific_to_6m	Specific_to_6m	No
cg18319384	0.233893	2.81454	2.35549	0.0297652	1	0.873224	0.881764	0.874181	0.863418	0.885628	0.870425	Specific_to_6m	Transient_Hyper_cl3	Not_significant	Specific_to_6m	Specific_to_6m	No
cg08448701	0.357741	-3.27016	2.35485	0.0298042	1	0.0717498	0.0775635	0.0743408	0.0861631	0.108289	0.104379	Specific_to_6m	Early_Hyper_cl5	Not_significant	Specific_to_6m	Specific_to_6m	No
cg06376640	-0.391417	2.67657	-2.35477	0.0298096	1	0.86867	0.868242	0.873012	0.876224	0.845968	0.868133	Specific_to_6m	Transient_Hypo_cl7	Not_significant	Specific_to_6m	Specific_to_6m	No
cg00846043	-0.294685	2.41571	-2.35389	0.0298631	1	0.848132	0.850231	0.854022	0.851855	0.826351	0.84501	Specific_to_6m	Transient_Hypo_cl7	Not_significant	Specific_to_6m	Specific_to_6m	No
cg17965882	0.365699	0.686837	2.35183	0.0299898	1	0.67606	0.690957	0.699769	0.593845	0.637943	0.62014	Specific_to_6m	Early_Hyper_cl5	Not_significant	Specific_to_6m	Specific_to_6m	No
cg25469156	0.155294	1.76927	2.35002	0.030101	1	0.77443	0.77159	0.777146	0.761453	0.784451	0.769312	Specific_to_6m	Transient_Hyper_cl3	Not_significant	Specific_to_6m	Specific_to_6m	No
cg14778967	-0.261083	2.43199	-2.34983	0.0301127	1	0.859767	0.85491	0.857293	0.853142	0.828842	0.850004	Specific_to_6m	Transient_Hypo_cl7	Not_significant	Specific_to_6m	Specific_to_6m	No
cg16318311	-0.339229	1.19007	-2.34976	0.0301173	1	0.715818	0.720225	0.709172	0.714201	0.669095	0.691758	Specific_to_6m	Early_Hypo_cl4	Not_significant	Specific_to_6m	Specific_to_6m	No
cg11776839	0.141125	1.62001	2.34903	0.0301625	1	0.74112	0.758945	0.755747	0.743206	0.765548	0.75204	Specific_to_6m	Transient_Hyper_cl3	Not_significant	Specific_to_6m	Specific_to_6m	No
cg17554416	-0.382767	2.21413	-2.34863	0.0301867	1	0.823863	0.81514	0.81261	0.832172	0.80446	0.812509	Specific_to_6m	Early_Hypo_cl4	Not_significant	Specific_to_6m	Specific_to_6m	No
cg22791535	0.333383	2.50026	2.3473	0.0302691	1	0.831524	0.838444	0.838123	0.834292	0.861572	0.836033	Specific_to_6m	Transient_Hyper_cl3	Not_significant	Specific_to_6m	Specific_to_6m	No
cg03153547	-0.325751	2.81817	-2.34594	0.0303539	1	0.875491	0.873559	0.877058	0.883332	0.863152	0.888544	Specific_to_6m	Transient_Hypo_cl7	Not_significant	Specific_to_6m	Specific_to_6m	No
cg07594209	0.358043	-3.43268	2.34517	0.0304016	1	0.0860631	0.0886514	0.090934	0.0774593	0.0987487	0.0872213	Specific_to_6m	Transient_Hyper_cl3	Not_significant	Specific_to_6m	Specific_to_6m	No
cg27322397	-0.297641	2.17156	-2.34276	0.0305523	1	0.824216	0.815121	0.833296	0.826015	0.805656	0.811775	Specific_to_6m	Early_Hypo_cl4	Not_significant	Specific_to_6m	Specific_to_6m	No
cg11788945	-0.257005	2.46243	-2.33284	0.0311785	1	0.840606	0.849424	0.863799	0.853178	0.833113	0.84466	Specific_to_6m	Early_Hypo_cl4	Not_significant	Specific_to_6m	Specific_to_6m	No
cg04394763	-0.517111	-0.296804	-2.32911	0.0314172	1	0.438363	0.42244	0.392601	0.481704	0.416113	0.470888	Specific_to_6m	Transient_Hypo_cl7	Not_significant	Specific_to_6m	Specific_to_6m	No
cg09925793	-0.348613	2.08462	-2.327	0.0315527	1	0.810455	0.818671	0.815651	0.819773	0.791121	0.807713	Specific_to_6m	Early_Hypo_cl4	Not_significant	Specific_to_6m	Specific_to_6m	No
cg22484330	-0.369082	2.53902	-2.32484	0.0316925	1	0.861781	0.820097	0.861245	0.862733	0.836115	0.849183	Specific_to_6m	Early_Hypo_cl4	Not_significant	Specific_to_6m	Specific_to_6m	No
cg13566674	0.415154	2.96148	2.32477	0.031697	1	0.886566	0.884992	0.892475	0.869387	0.897582	0.881271	Specific_to_6m	Transient_Hyper_cl3	Not_significant	Specific_to_6m	Specific_to_6m	No
cg17405812	0.216481	2.5638	2.32154	0.0319065	1	0.850257	0.849589	0.862618	0.843745	0.865633	0.844601	Specific_to_6m	Transient_Hyper_cl3	Not_significant	Specific_to_6m	Specific_to_6m	No
cg21038503	-0.276121	2.00839	-2.31916	0.0320622	1	0.808449	0.809256	0.807777	0.812173	0.784814	0.81229	Specific_to_6m	Transient_Hypo_cl7	Not_significant	Specific_to_6m	Specific_to_6m	No
cg11380329	-0.340634	3.0574	-2.31776	0.0321538	1	0.888582	0.886741	0.881908	0.902823	0.875717	0.883014	Specific_to_6m	Early_Hypo_cl4	Not_significant	Specific_to_6m	Specific_to_6m	No
cg06652235	0.417628	2.49327	2.31775	0.0321546	1	0.842572	0.820185	0.854833	0.828949	0.861344	0.84678	Specific_to_6m	Early_Hyper_cl5	Not_significant	Specific_to_6m	Specific_to_6m	No
cg09304293	-0.27538	1.99569	-2.31685	0.0322138	1	0.811791	0.787694	0.806783	0.810045	0.784641	0.785938	Specific_to_6m	Early_Hypo_cl6	Not_significant	Specific_to_6m	Specific_to_6m	No
cg25104785	-0.316041	2.19126	-2.3143	0.0323814	1	0.820399	0.829922	0.839545	0.829785	0.805822	0.808677	Specific_to_6m	Early_Hypo_cl4	Not_significant	Specific_to_6m	Specific_to_6m	No
cg27003171	0.280468	1.89207	2.31178	0.0325484	1	0.792474	0.791003	0.770109	0.770887	0.802282	0.756128	Specific_to_6m	Transient_Hyper_cl3	Not_significant	Specific_to_6m	Specific_to_6m	No
cg12336960	-0.223072	2.22745	-2.30816	0.032789	1	0.811723	0.808911	0.824628	0.833193	0.811471	0.816207	Specific_to_6m	Early_Hypo_cl4	Not_significant	Specific_to_6m	Specific_to_6m	No
cg18459339	-0.225067	1.8271	-2.30655	0.0328969	1	0.792279	0.791271	0.799251	0.79012	0.767266	0.775721	Specific_to_6m	Early_Hypo_cl4	Not_significant	Specific_to_6m	Specific_to_6m	No
cg14261478	0.270041	3.00184	2.30486	0.0330104	1	0.870951	0.876447	0.879481	0.876251	0.897849	0.875214	Specific_to_6m	Transient_Hyper_cl3	Not_significant	Specific_to_6m	Specific_to_6m	No
cg15756601	-0.36291	2.49566	-2.30474	0.0330182	1	0.84854	0.853491	0.849039	0.857722	0.835542	0.85454	Specific_to_6m	Transient_Hypo_cl7	Not_significant	Specific_to_6m	Specific_to_6m	No
cg11145302	0.506037	3.53035	2.30452	0.0330331	1	0.918626	0.91239	0.923107	0.902976	0.929909	0.915653	Specific_to_6m	Early_Hyper_cl5	Not_significant	Specific_to_6m	Specific_to_6m	No
cg11320208	-0.27716	2.69848	-2.30347	0.0331042	1	0.871179	0.86619	0.874169	0.876101	0.851119	0.871598	Specific_to_6m	Transient_Hypo_cl7	Not_significant	Specific_to_6m	Specific_to_6m	No
cg23165414	0.353755	3.12928	2.30031	0.0333177	1	0.896993	0.901924	0.889276	0.881666	0.907661	0.892033	Specific_to_6m	Transient_Hyper_cl3	Not_significant	Specific_to_6m	Specific_to_6m	No
cg20219943	-0.3143	1.77919	-2.29998	0.0333402	1	0.774336	0.771303	0.777454	0.786789	0.755904	0.770933	Specific_to_6m	Early_Hypo_cl4	Not_significant	Specific_to_6m	Specific_to_6m	No
cg27455557	-0.301551	2.15634	-2.29821	0.0334604	1	0.817477	0.816718	0.820564	0.826761	0.801786	0.808052	Specific_to_6m	Early_Hypo_cl4	Not_significant	Specific_to_6m	Specific_to_6m	No
cg12182183	-0.325347	2.20982	-2.29663	0.0335676	1	0.803797	0.800711	0.809665	0.829623	0.809006	0.8169	Specific_to_6m	Early_Hypo_cl4	Not_significant	Specific_to_6m	Specific_to_6m	No
cg26765871	-0.234421	1.20392	-2.29646	0.0335793	1	0.718953	0.737261	0.716735	0.709082	0.681304	0.699229	Specific_to_6m	Transient_Hypo_cl7	Not_significant	Specific_to_6m	Specific_to_6m	No
cg04812084	-0.229853	1.54077	-2.2923	0.0338647	1	0.695056	0.707811	0.694359	0.758558	0.72645	0.744995	Specific_to_6m	Early_Hypo_cl4	Not_significant	Specific_to_6m	Specific_to_6m	No
cg11490944	0.252177	2.51947	2.29103	0.0339524	1	0.853376	0.843411	0.853793	0.839278	0.861684	0.845148	Specific_to_6m	Transient_Hyper_cl3	Not_significant	Specific_to_6m	Specific_to_6m	No
cg05562386	0.28322	2.89377	2.28308	0.0345045	1	0.871434	0.878767	0.869808	0.865127	0.892745	0.866047	Specific_to_6m	Transient_Hyper_cl3	Not_significant	Specific_to_6m	Specific_to_6m	No
cg26127427	0.164449	0.97883	2.26856	0.0355357	1	0.652478	0.64813	0.650258	0.651771	0.674585	0.653874	Specific_to_6m	Transient_Hyper_cl3	Not_significant	Specific_to_6m	Specific_to_6m	No
cg01777909	0.19254	2.38371	2.26802	0.0355745	1	0.837581	0.835372	0.838787	0.827785	0.849468	0.824923	Specific_to_6m	Transient_Hyper_cl3	Not_significant	Specific_to_6m	Specific_to_6m	No
cg24379599	-0.295209	2.85922	-2.26717	0.0356355	1	0.879296	0.875385	0.882552	0.88818	0.863069	0.869648	Specific_to_6m	Early_Hypo_cl4	Not_significant	Specific_to_6m	Specific_to_6m	No
cg24847354	0.54938	1.63361	2.26716	0.0356367	1	0.735067	0.746231	0.740988	0.723739	0.775166	0.753049	Specific_to_6m	Early_Hyper_cl5	Not_significant	Specific_to_6m	Specific_to_6m	No
cg10881322	-0.381011	2.30522	-2.26363	0.035892	1	0.832687	0.832533	0.850463	0.846829	0.807305	0.831222	Specific_to_6m	Transient_Hypo_cl7	Not_significant	Specific_to_6m	Specific_to_6m	No
cg24565461	-0.284899	2.47764	-2.26208	0.0360043	1	0.835629	0.851008	0.835918	0.856571	0.834397	0.841012	Specific_to_6m	Early_Hypo_cl4	Not_significant	Specific_to_6m	Specific_to_6m	No
cg18623130	-0.227452	1.84368	-2.26108	0.0360773	1	0.772716	0.779389	0.787481	0.790941	0.770196	0.771982	Specific_to_6m	Early_Hypo_cl4	Not_significant	Specific_to_6m	Specific_to_6m	No
cg07468710	0.226996	2.26904	2.26091	0.03609	1	0.837231	0.833475	0.829565	0.814348	0.840458	0.82798	Specific_to_6m	Early_Hyper_cl5	Not_significant	Specific_to_6m	Specific_to_6m	No
cg10064467	0.413234	2.88316	2.25816	0.036291	1	0.862512	0.87945	0.885351	0.863426	0.892278	0.868788	Specific_to_6m	Transient_Hyper_cl3	Not_significant	Specific_to_6m	Specific_to_6m	No
cg00595982	-0.214704	2.0489	-2.25783	0.0363151	1	0.806749	0.809401	0.795969	0.815556	0.790705	0.797146	Specific_to_6m	Early_Hypo_cl4	Not_significant	Specific_to_6m	Specific_to_6m	No
cg01949171	0.193116	2.39014	2.25722	0.0363598	1	0.831385	0.844126	0.846604	0.827505	0.850492	0.836662	Specific_to_6m	Transient_Hyper_cl3	Not_significant	Specific_to_6m	Specific_to_6m	No
cg21849835	0.413112	2.84633	2.25617	0.0364371	1	0.877215	0.871659	0.882775	0.862475	0.888167	0.868547	Specific_to_6m	Transient_Hyper_cl3	Not_significant	Specific_to_6m	Specific_to_6m	No
cg04281344	0.372362	2.29255	2.25549	0.0364874	1	0.818477	0.838769	0.800644	0.812636	0.842053	0.828107	Specific_to_6m	Early_Hyper_cl5	Not_significant	Specific_to_6m	Specific_to_6m	No
cg07084614	0.295004	2.13862	2.24839	0.0370149	1	0.69069	0.697294	0.693233	0.798635	0.827895	0.80311	Specific_to_6m	Transient_Hyper_cl3	Not_significant	Specific_to_6m	Specific_to_6m	No
cg15990658	0.24385	2.92514	2.24356	0.0373772	1	0.882466	0.88702	0.887233	0.87195	0.893273	0.877704	Specific_to_6m	Transient_Hyper_cl3	Not_significant	Specific_to_6m	Specific_to_6m	No
cg26393850	0.24798	2.18559	2.24032	0.0376218	1	0.820193	0.815897	0.826814	0.807354	0.83036	0.824824	Specific_to_6m	Early_Hyper_cl5	Not_significant	Specific_to_6m	Specific_to_6m	No
cg14648534	-0.748979	1.65576	-2.23541	0.037996	1	0.783299	0.781232	0.803421	0.790226	0.711831	0.784631	Specific_to_6m	Transient_Hypo_cl7	Not_significant	Specific_to_6m	Specific_to_6m	No
cg25512852	0.199153	2.297	2.23244	0.0382238	1	0.807619	0.799086	0.816649	0.818546	0.840856	0.824207	Specific_to_6m	Transient_Hyper_cl3	Not_significant	Specific_to_6m	Specific_to_6m	No
cg27485272	-0.47707	2.809	-2.22898	0.0384908	1	0.862631	0.874502	0.877834	0.883301	0.858214	0.875551	Specific_to_6m	Transient_Hypo_cl7	Not_significant	Specific_to_6m	Specific_to_6m	No
cg21432957	0.302401	2.0292	2.2251	0.0387926	1	0.765554	0.781414	0.775413	0.782627	0.820233	0.79042	Specific_to_6m	Transient_Hyper_cl3	Not_significant	Specific_to_6m	Specific_to_6m	No
cg04923366	0.191541	2.13225	2.21677	0.0394474	1	0.813598	0.811676	0.813602	0.802292	0.825033	0.813144	Specific_to_6m	Early_Hyper_cl5	Not_significant	Specific_to_6m	Specific_to_6m	No
cg25448067	0.261607	3.05593	2.2149	0.0395957	1	0.89239	0.888384	0.89828	0.878751	0.903708	0.892788	Specific_to_6m	Early_Hyper_cl5	Not_significant	Specific_to_6m	Specific_to_6m	No
cg07977185	0.301012	2.735	2.21145	0.0398713	1	0.860321	0.869666	0.871054	0.854529	0.881195	0.85805	Specific_to_6m	Transient_Hyper_cl3	Not_significant	Specific_to_6m	Specific_to_6m	No
cg20642580	0.241054	-2.47405	2.21071	0.0399302	1	0.151223	0.146271	0.157041	0.144477	0.164992	0.153116	Specific_to_6m	Transient_Hyper_cl3	Not_significant	Specific_to_6m	Specific_to_6m	No
cg12666107	-0.3418	-2.81048	-2.20954	0.0400241	1	0.118394	0.128863	0.127111	0.140954	0.112548	0.12299	Specific_to_6m	Early_Hypo_cl4	Not_significant	Specific_to_6m	Specific_to_6m	No
cg05198093	-0.355277	2.49889	-2.20727	0.040207	1	0.850943	0.839799	0.867911	0.856857	0.835763	0.847242	Specific_to_6m	Early_Hypo_cl4	Not_significant	Specific_to_6m	Specific_to_6m	No
cg07131284	0.168673	2.14173	2.20622	0.040292	1	0.808601	0.802308	0.810745	0.804306	0.825595	0.812633	Specific_to_6m	Transient_Hyper_cl3	Not_significant	Specific_to_6m	Specific_to_6m	No
cg14501260	0.243869	3.00007	2.20458	0.0404242	1	0.565312	0.553649	0.556663	0.875417	0.899677	0.887984	Specific_to_6m	Early_Hyper_cl5	Not_significant	Specific_to_6m	Specific_to_6m	No
cg12714007	-0.224331	2.14121	-2.19938	0.0408477	1	0.820132	0.825246	0.823335	0.824505	0.802761	0.82653	Specific_to_6m	Transient_Hypo_cl7	Not_significant	Specific_to_6m	Specific_to_6m	No
cg14232684	-0.318384	2.27572	-2.19848	0.0409209	1	0.817091	0.81559	0.824354	0.838674	0.813834	0.819431	Specific_to_6m	Early_Hypo_cl4	Not_significant	Specific_to_6m	Specific_to_6m	No
cg15862380	0.263298	2.82622	2.19785	0.0409728	1	0.881405	0.878069	0.869547	0.864819	0.884834	0.868704	Specific_to_6m	Transient_Hyper_cl3	Not_significant	Specific_to_6m	Specific_to_6m	No
cg23410579	0.258041	2.94309	2.19499	0.0412077	1	0.877996	0.87354	0.889808	0.872883	0.893626	0.871276	Specific_to_6m	Transient_Hyper_cl3	Not_significant	Specific_to_6m	Specific_to_6m	No
cg12136883	-0.271049	1.9672	-2.19402	0.0412885	1	0.808157	0.805135	0.809107	0.808515	0.779306	0.795643	Specific_to_6m	Early_Hypo_cl4	Not_significant	Specific_to_6m	Specific_to_6m	No
cg22907030	0.362955	2.55709	2.19323	0.0413536	1	0.874669	0.867446	0.854239	0.836022	0.868646	0.85674	Specific_to_6m	Early_Hyper_cl5	Not_significant	Specific_to_6m	Specific_to_6m	No
cg18256630	0.354751	2.4938	2.19277	0.0413912	1	0.860093	0.839655	0.836095	0.826791	0.864603	0.841442	Specific_to_6m	Transient_Hyper_cl3	Not_significant	Specific_to_6m	Specific_to_6m	No
cg05386697	-0.32241	2.90159	-2.18976	0.0416417	1	0.882402	0.886069	0.882405	0.890481	0.867137	0.88276	Specific_to_6m	Transient_Hypo_cl7	Not_significant	Specific_to_6m	Specific_to_6m	No
cg01557777	0.191398	2.2913	2.18879	0.0417222	1	0.831671	0.838931	0.837769	0.815623	0.842347	0.830172	Specific_to_6m	Early_Hyper_cl5	Not_significant	Specific_to_6m	Specific_to_6m	No
cg08266092	0.22217	2.78644	2.17484	0.0429008	1	0.876234	0.874928	0.87732	0.862513	0.882589	0.878273	Specific_to_6m	Early_Hyper_cl5	Not_significant	Specific_to_6m	Specific_to_6m	No
cg03549961	0.357173	3.10958	2.17014	0.0433042	1	0.881882	0.883288	0.890388	0.882259	0.905546	0.876851	Specific_to_6m	Transient_Hyper_cl3	Not_significant	Specific_to_6m	Specific_to_6m	No
cg01822710	-0.4269	2.77491	-2.15773	0.0443878	1	0.873135	0.863879	0.868807	0.880513	0.855623	0.86279	Specific_to_6m	Early_Hypo_cl4	Not_significant	Specific_to_6m	Specific_to_6m	No
cg17712601	0.247735	2.25657	2.15311	0.0447967	1	0.818331	0.815055	0.823906	0.810219	0.841101	0.822505	Specific_to_6m	Transient_Hyper_cl3	Not_significant	Specific_to_6m	Specific_to_6m	No
cg02650667	0.308396	3.04772	2.1496	0.0451109	1	0.881912	0.879659	0.88527	0.879465	0.90084	0.886518	Specific_to_6m	Transient_Hyper_cl3	Not_significant	Specific_to_6m	Specific_to_6m	No
cg06006623	0.112885	1.7862	2.14178	0.0458161	1	0.777817	0.770894	0.783171	0.764834	0.785482	0.769015	Specific_to_6m	Transient_Hyper_cl3	Not_significant	Specific_to_6m	Specific_to_6m	No
cg14979477	-0.14518	0.242302	-2.13921	0.0460497	1	0.540599	0.53405	0.549538	0.552245	0.530445	0.546142	Specific_to_6m	Transient_Hypo_cl7	Not_significant	Specific_to_6m	Specific_to_6m	No
cg13188045	0.435394	2.90006	2.13869	0.0460972	1	0.877712	0.884562	0.878876	0.865949	0.890723	0.865524	Specific_to_6m	Transient_Hyper_cl3	Not_significant	Specific_to_6m	Specific_to_6m	No
cg14290061	-0.388407	2.75668	-2.13808	0.0461533	1	0.875284	0.872469	0.874078	0.879491	0.856416	0.868229	Specific_to_6m	Early_Hypo_cl4	Not_significant	Specific_to_6m	Specific_to_6m	No
cg21581865	0.256747	3.02577	2.13259	0.0466579	1	0.889273	0.889355	0.892251	0.879166	0.900022	0.887783	Specific_to_6m	Transient_Hyper_cl3	Not_significant	Specific_to_6m	Specific_to_6m	No
cg24898684	0.191968	2.08381	2.12216	0.0476307	1	0.818849	0.809407	0.820121	0.797519	0.819198	0.803353	Specific_to_6m	Transient_Hyper_cl3	Not_significant	Specific_to_6m	Specific_to_6m	No
cg08490445	-0.250031	2.42088	-2.12208	0.0476379	1	0.837605	0.838921	0.819395	0.8526	0.828765	0.838862	Specific_to_6m	Early_Hypo_cl4	Not_significant	Specific_to_6m	Specific_to_6m	No
cg16745246	0.307226	2.95043	2.11488	0.0483197	1	0.876689	0.881054	0.889627	0.86997	0.896569	0.884969	Specific_to_6m	Early_Hyper_cl5	Not_significant	Specific_to_6m	Specific_to_6m	No
cg15508284	0.214681	2.6241	2.11171	0.0486231	1	0.840166	0.841042	0.846511	0.848601	0.870414	0.863253	Specific_to_6m	Early_Hyper_cl5	Not_significant	Specific_to_6m	Specific_to_6m	No
cg04347517	0.572717	-3.65899	4.62155	0.000200637	1	0.071166	0.0742209	0.0744066	0.0639388	0.0879699	0.0767377	Specific_to_6m	Early_Hyper_cl5	Not_significant	Specific_to_6m	common	No
cg15614395	0.345681	2.64782	4.57505	0.000222518	1	0.857783	0.862071	0.861894	0.849048	0.87446	0.863144	Specific_to_6m	Early_Hyper_cl5	Not_significant	Specific_to_6m	common	No
cg02272225	-0.359339	2.76032	-3.74335	0.00143964	1	0.871611	0.866238	0.868708	0.879659	0.85816	0.864436	Specific_to_6m	Early_Hypo_cl4	Not_significant	Specific_to_6m	common	No
cg01064432	0.414724	2.85441	3.70716	0.00156175	1	0.872305	0.868642	0.860276	0.864674	0.888915	0.888635	Specific_to_6m	Early_Hyper_cl5	Not_significant	Specific_to_6m	common	No
cg06295063	-0.281608	2.27902	-3.57289	0.00211182	1	0.833625	0.829965	0.839617	0.838756	0.816371	0.82431	Specific_to_6m	Early_Hypo_cl4	Not_significant	Specific_to_6m	common	No
cg26228812	0.539664	3.72304	3.53006	0.00232485	1	0.917645	0.927382	0.932974	0.917813	0.937819	0.930461	Specific_to_6m	Early_Hyper_cl5	Not_significant	Specific_to_6m	common	No
cg05147983	0.642297	-2.5343	3.52104	0.00237235	1	0.17521	0.14659	0.174925	0.135536	0.169519	0.167592	Specific_to_6m	Early_Hyper_cl5	Not_significant	Specific_to_6m	common	No
cg21396482	0.485241	3.29154	3.45112	0.00277465	1	0.900197	0.89301	0.907723	0.888908	0.921382	0.906321	Specific_to_6m	Early_Hyper_cl5	Not_significant	Specific_to_6m	common	No
cg17299387	-0.233527	1.61488	-3.40109	0.00310315	1	0.763368	0.768103	0.766631	0.764995	0.739787	0.746338	Specific_to_6m	Early_Hypo_cl4	Not_significant	Specific_to_6m	common	No
cg19561607	-0.431562	2.59425	-3.37717	0.00327345	1	0.859997	0.872529	0.869837	0.87016	0.840256	0.854455	Specific_to_6m	Early_Hypo_cl4	Not_significant	Specific_to_6m	common	No
cg08617354	-0.337709	3.0859	-3.29394	0.00394094	1	0.896589	0.904435	0.89753	0.903281	0.882634	0.89015	Specific_to_6m	Early_Hypo_cl4	Not_significant	Specific_to_6m	common	No
cg07259905	-0.284207	2.59217	-3.28429	0.00402648	1	0.86505	0.859933	0.858054	0.867079	0.845372	0.849336	Specific_to_6m	Early_Hypo_cl4	Not_significant	Specific_to_6m	common	No
cg02292704	0.240436	2.39899	3.15386	0.0053777	1	0.838305	0.840877	0.837057	0.828562	0.852042	0.844872	Specific_to_6m	Early_Hyper_cl5	Not_significant	Specific_to_6m	common	No
cg02874533	-0.531974	3.58873	-3.11641	0.00584157	1	0.923614	0.920289	0.907178	0.93081	0.909497	0.915076	Specific_to_6m	Early_Hypo_cl4	Not_significant	Specific_to_6m	common	No
cg21157721	0.167826	1.59457	3.08546	0.00625412	1	0.750634	0.74911	0.758608	0.740946	0.76149	0.757935	Specific_to_6m	Early_Hyper_cl5	Not_significant	Specific_to_6m	common	No
cg08186432	0.235832	2.54489	3.05895	0.00662994	1	0.857003	0.862056	0.86021	0.841685	0.864644	0.856891	Specific_to_6m	Early_Hyper_cl5	Not_significant	Specific_to_6m	common	No
cg11458618	-0.438513	2.98565	-3.05265	0.00672247	1	0.904911	0.888698	0.876297	0.895315	0.874018	0.87564	Specific_to_6m	Early_Hypo_cl4	Not_significant	Specific_to_6m	common	No
cg01994308	0.641036	-2.84164	3.0243	0.00715446	1	0.13789	0.124187	0.125216	0.107598	0.152647	0.133093	Specific_to_6m	Early_Hyper_cl5	Not_significant	Specific_to_6m	common	No
cg14181345	-0.3387	2.174	-2.94601	0.00849194	1	0.830185	0.817206	0.815868	0.827873	0.804093	0.802407	Specific_to_6m	Early_Hypo_cl6	Not_significant	Specific_to_6m	common	No
cg20699027	0.270954	3.028	2.89479	0.00949475	1	0.891149	0.89787	0.88975	0.879109	0.900399	0.890881	Specific_to_6m	Early_Hyper_cl5	Not_significant	Specific_to_6m	common	No
cg24434303	0.170123	1.67094	2.87926	0.00982058	1	0.753617	0.753466	0.762123	0.749556	0.771903	0.763887	Specific_to_6m	Early_Hyper_cl5	Not_significant	Specific_to_6m	common	No
cg22132876	0.280326	3.04984	2.82666	0.0110066	1	0.895393	0.899539	0.894569	0.881009	0.901782	0.896544	Specific_to_6m	Early_Hyper_cl5	Not_significant	Specific_to_6m	common	No
cg09388140	0.59487	-2.28568	2.81432	0.0113041	1	0.174733	0.190513	0.21198	0.156359	0.196211	0.192838	Specific_to_6m	Early_Hyper_cl5	Not_significant	Specific_to_6m	common	No
cg24201168	0.283159	2.08619	2.76636	0.0125356	1	0.813703	0.804764	0.820555	0.793059	0.823257	0.814215	Specific_to_6m	Early_Hyper_cl5	Not_significant	Specific_to_6m	common	No
cg27582094	-0.333596	2.72955	-2.74796	0.0130413	1	0.842154	0.865993	0.87682	0.876931	0.856064	0.856432	Specific_to_6m	Early_Hypo_cl6	Not_significant	Specific_to_6m	common	No
cg14032261	0.180242	2.55948	2.72826	0.0136044	1	0.858078	0.8574	0.862718	0.844024	0.864717	0.858951	Specific_to_6m	Early_Hyper_cl5	Not_significant	Specific_to_6m	common	No
cg00278597	-0.359286	2.81973	-2.7201	0.0138445	1	0.87652	0.87743	0.886584	0.885122	0.861288	0.860605	Specific_to_6m	Early_Hypo_cl6	Not_significant	Specific_to_6m	common	No
cg15555146	-0.354969	2.21798	-2.66134	0.0156959	1	0.821484	0.831502	0.82553	0.832946	0.80775	0.815455	Specific_to_6m	Early_Hypo_cl4	Not_significant	Specific_to_6m	common	No
cg03038835	-0.440064	-2.90907	-2.63465	0.0166127	1	0.119596	0.120827	0.118094	0.133333	0.106914	0.106158	Specific_to_6m	Early_Hypo_cl6	Not_significant	Specific_to_6m	common	No
cg12130225	-0.282797	2.64501	-2.62396	0.0169939	1	0.867451	0.857765	0.865748	0.870798	0.84893	0.850368	Specific_to_6m	Early_Hypo_cl6	Not_significant	Specific_to_6m	common	No
cg11796910	0.273505	1.86689	2.59283	0.0181517	1	0.788688	0.80275	0.808884	0.770435	0.795189	0.802707	Specific_to_6m	Progressive_Hyper_cl1	Not_significant	Specific_to_6m	common	No
cg21554848	0.325804	3.10709	2.58761	0.0183533	1	0.874896	0.880286	0.873158	0.8845	0.90549	0.899852	Specific_to_6m	Early_Hyper_cl5	Not_significant	Specific_to_6m	common	No
cg19481953	-0.246662	2.2279	-2.58013	0.0186456	1	0.661884	0.661551	0.668971	0.831533	0.810903	0.812956	Specific_to_6m	Early_Hypo_cl4	Not_significant	Specific_to_6m	common	No
cg02935917	-0.33207	2.3601	-2.5745	0.0188683	1	0.824451	0.847958	0.827544	0.846173	0.822757	0.829946	Specific_to_6m	Early_Hypo_cl4	Not_significant	Specific_to_6m	common	No
cg22688399	0.284472	3.1628	2.52925	0.0207532	1	0.905006	0.906317	0.894832	0.88634	0.909446	0.901874	Specific_to_6m	Early_Hyper_cl5	Not_significant	Specific_to_6m	common	No
cg16164447	-0.502036	-2.74066	-2.51463	0.0213991	1	0.115596	0.142068	0.116608	0.151311	0.115504	0.121536	Specific_to_6m	Early_Hypo_cl4	Not_significant	Specific_to_6m	common	No
cg11829680	-0.478421	3.18231	-2.49899	0.0221112	1	0.907993	0.904053	0.906454	0.908866	0.885079	0.891588	Specific_to_6m	Early_Hypo_cl4	Not_significant	Specific_to_6m	common	No
cg11232081	-0.275693	2.30815	-2.48161	0.0229287	1	0.820378	0.810453	0.81698	0.843497	0.814563	0.817658	Specific_to_6m	Early_Hypo_cl4	Not_significant	Specific_to_6m	common	No
cg22118309	-0.418874	3.01701	-2.47738	0.0231319	1	0.895711	0.88503	0.8811	0.900048	0.873169	0.878983	Specific_to_6m	Early_Hypo_cl4	Not_significant	Specific_to_6m	common	No
cg17498635	0.275144	2.52719	2.43403	0.0253138	1	0.852995	0.842186	0.852	0.839368	0.862485	0.856376	Specific_to_6m	Early_Hyper_cl5	Not_significant	Specific_to_6m	common	No
cg06656190	-0.332533	2.32889	-2.42651	0.0257113	1	0.830335	0.836966	0.828254	0.843934	0.819133	0.825517	Specific_to_6m	Early_Hypo_cl4	Not_significant	Specific_to_6m	common	No
cg21051522	0.27192	-2.6908	2.37352	0.0286834	1	0.32273	0.339085	0.339313	0.122794	0.150085	0.145332	Specific_to_6m	Early_Hyper_cl5	Not_significant	Specific_to_6m	common	No
cg26806573	-0.286122	2.67111	-2.34013	0.0307171	1	0.867375	0.866647	0.864494	0.872722	0.852165	0.854094	Specific_to_6m	Early_Hypo_cl4	Not_significant	Specific_to_6m	common	No
cg00428160	-0.791418	3.80371	-2.32785	0.0314982	1	0.915871	0.926227	0.935849	0.939749	0.908486	0.91555	Specific_to_6m	Early_Hypo_cl4	Not_significant	Specific_to_6m	common	No
cg25517187	0.261059	2.66707	2.25357	0.0366296	1	0.867696	0.862659	0.85945	0.852631	0.873147	0.868161	Specific_to_6m	Early_Hyper_cl5	Not_significant	Specific_to_6m	common	No
cg06453909	-0.312844	1.73798	-3.16382	0.00526054	1	0.770996	0.763943	0.765901	0.779022	0.752795	0.740272	Specific_to_6m	Early_Hypo_cl6	Not_significant	Specific_to_6m	Specific_to_12m	No
cg19394114	-0.279538	2.13095	-2.85255	0.0104065	1	0.805612	0.802428	0.80188	0.822487	0.80024	0.797714	Specific_to_6m	Early_Hypo_cl6	Not_significant	Specific_to_6m	Specific_to_12m	No
cg19063563	-0.456283	2.9906	-2.51716	0.0212859	1	0.889112	0.890694	0.891653	0.894323	0.87183	0.873769	Specific_to_6m	Early_Hypo_cl4	Not_significant	Specific_to_6m	Specific_to_12m	No
cg18714753	-0.259003	2.12865	-2.49716	0.0221959	1	0.751745	0.749589	0.748307	0.822261	0.801581	0.797529	Specific_to_6m	Early_Hypo_cl6	Not_significant	Specific_to_6m	Specific_to_12m	No
cg00794198	0.439594	-0.307848	2.3999	0.0271658	1	0.438943	0.42298	0.420936	0.422064	0.479735	0.496667	Specific_to_6m	Early_Hyper_cl5	Not_significant	Specific_to_6m	Specific_to_12m	No
cg16934120	-0.433141	-1.21167	-5.37173	3.87439e-05	1	0.309023	0.335487	0.331658	0.32662	0.288477	0.32881	Specific_to_6m	Transient_Hypo_cl7	Specific_to_6m	Specific_to_6m	Not_significant	No
cg10961034	-0.755651	2.4886	-4.63233	0.000195884	1	0.856694	0.863157	0.836711	0.85858	0.825281	0.815366	Specific_to_6m	Early_Hypo_cl6	Specific_to_6m	Specific_to_6m	Not_significant	No
cg10972590	0.505521	-2.98359	4.53806	0.000241643	1	0.114069	0.10246	0.108517	0.104004	0.129179	0.105171	Specific_to_6m	Transient_Hyper_cl3	Specific_to_6m	Specific_to_6m	Not_significant	No
cg22963378	-0.940255	0.0471895	-3.94522	0.000913825	1	0.445952	0.467072	0.484385	0.522673	0.491732	0.504036	Specific_to_6m	Early_Hypo_cl4	Specific_to_6m	Specific_to_6m	Not_significant	No
cg04045133	-0.281279	-0.726737	-3.93395	0.000937314	1	0.408434	0.408085	0.426418	0.387473	0.36736	0.377362	Specific_to_6m	Early_Hypo_cl4	Specific_to_6m	Specific_to_6m	Not_significant	No
cg25424310	0.388682	-2.36602	3.83934	0.00115988	1	0.176347	0.178575	0.176123	0.153327	0.177735	0.164647	Specific_to_6m	Transient_Hyper_cl3	Specific_to_6m	Specific_to_6m	Not_significant	No
cg23692214	-0.294283	1.16471	-3.74816	0.00142413	1	0.699647	0.703567	0.695342	0.70147	0.676278	0.695758	Specific_to_6m	Transient_Hypo_cl7	Specific_to_6m	Specific_to_6m	Not_significant	No
cg09022647	-0.692224	1.05232	-3.72214	0.00151	1	0.654769	0.618934	0.642787	0.677136	0.637773	0.66886	Specific_to_6m	Transient_Hypo_cl7	Specific_to_6m	Specific_to_6m	Not_significant	No
cg03822994	-0.483003	-1.44831	-3.70482	0.00156999	1	0.254541	0.244569	0.269676	0.283105	0.26249	0.266102	Specific_to_6m	Early_Hypo_cl4	Specific_to_6m	Specific_to_6m	Not_significant	No
cg20511966	-0.41274	0.604506	-3.68491	0.00164189	1	0.611971	0.61984	0.607586	0.613129	0.588088	0.607438	Specific_to_6m	Transient_Hypo_cl7	common	Specific_to_6m	Not_significant	No
cg27480580	0.495318	-1.46203	3.67283	0.00168712	1	0.267804	0.296562	0.277995	0.252871	0.288981	0.277461	Specific_to_6m	Early_Hyper_cl5	Specific_to_6m	Specific_to_6m	Not_significant	No
cg10415685	0.372946	-1.26834	3.65998	0.00173657	1	0.301598	0.302554	0.306252	0.278841	0.314004	0.279402	Specific_to_6m	Transient_Hyper_cl3	Specific_to_6m	Specific_to_6m	Not_significant	No
cg26614264	0.358931	1.61222	3.65576	0.0017531	1	0.741959	0.745896	0.741107	0.738159	0.765038	0.737821	Specific_to_6m	Transient_Hyper_cl3	Specific_to_6m	Specific_to_6m	Not_significant	No
cg16301894	-0.831686	-0.283471	-3.61704	0.00191248	1	0.536293	0.538571	0.538486	0.483361	0.461996	0.478747	Specific_to_6m	Transient_Hypo_cl7	Specific_to_6m	Specific_to_6m	Not_significant	No
cg19196401	0.455373	-0.265271	3.61571	0.00191821	1	0.465238	0.454293	0.459667	0.442497	0.469304	0.451182	Specific_to_6m	Transient_Hyper_cl3	Specific_to_6m	Specific_to_6m	Not_significant	No
cg24251534	0.290207	-1.4088	3.57979	0.00207939	1	0.257275	0.257772	0.249389	0.259259	0.294359	0.284416	Specific_to_6m	Early_Hyper_cl5	Specific_to_6m	Specific_to_6m	Not_significant	No
cg04798314	0.966313	-0.0838727	3.57188	0.00211662	1	0.578631	0.563699	0.577816	0.487643	0.527003	0.497411	Specific_to_6m	Transient_Hyper_cl3	Specific_to_6m	Specific_to_6m	Not_significant	No
cg23639308	0.888348	2.38879	3.56835	0.00213346	1	0.8218	0.818583	0.813621	0.814183	0.845694	0.813882	Specific_to_6m	Transient_Hyper_cl3	Specific_to_6m	Specific_to_6m	Not_significant	No
cg27127810	-0.212264	1.1225	-3.55463	0.00220017	1	0.689911	0.676486	0.689666	0.697618	0.667103	0.663092	Specific_to_6m	Early_Hypo_cl6	Specific_to_6m	Specific_to_6m	Not_significant	No
cg06202544	0.410059	0.862684	3.4942	0.00251946	1	0.636652	0.619942	0.614256	0.618158	0.666696	0.662578	Specific_to_6m	Early_Hyper_cl5	Specific_to_6m	Specific_to_6m	Not_significant	No
cg26864936	0.322161	-1.75324	3.47114	0.00265303	1	0.224394	0.230901	0.237872	0.218907	0.247109	0.242867	Specific_to_6m	Early_Hyper_cl5	Specific_to_6m	Specific_to_6m	Not_significant	No
cg23947043	0.317783	1.20364	3.45787	0.00273303	1	0.691583	0.6895	0.68977	0.679512	0.710459	0.70898	Specific_to_6m	Early_Hyper_cl5	Specific_to_6m	Specific_to_6m	Not_significant	No
cg03043243	-1.19944	2.27237	-3.45279	0.00276432	1	0.758189	0.767836	0.760363	0.81281	0.792123	0.811984	Specific_to_6m	Transient_Hypo_cl7	Specific_to_6m	Specific_to_6m	Not_significant	No
cg19211899	0.956204	-3.85685	3.44204	0.00283162	1	0.0558459	0.058832	0.0547526	0.0601502	0.0962961	0.0571019	Specific_to_6m	Transient_Hyper_cl3	Specific_to_6m	Specific_to_6m	Not_significant	No
cg03808172	0.473149	-2.79981	3.44082	0.00283934	1	0.128863	0.132902	0.132131	0.117289	0.141534	0.12496	Specific_to_6m	Transient_Hyper_cl3	Specific_to_6m	Specific_to_6m	Not_significant	No
cg25621422	-0.546113	2.14828	-3.43237	0.00289354	1	0.811355	0.839116	0.827794	0.823057	0.797103	0.817633	Specific_to_6m	Transient_Hypo_cl7	Specific_to_6m	Specific_to_6m	Not_significant	No
cg26065310	0.194121	-0.401321	3.42454	0.00294466	1	0.454753	0.470309	0.443771	0.421803	0.445146	0.463053	Specific_to_6m	Progressive_Hyper_cl1	Specific_to_6m	Specific_to_6m	Not_significant	No
cg21945594	-0.448704	1.91525	-3.42354	0.00295124	1	0.77608	0.784814	0.783893	0.799607	0.77316	0.776008	Specific_to_6m	Early_Hypo_cl4	Specific_to_6m	Specific_to_6m	Not_significant	No
cg16729683	-0.601228	2.34426	-3.41527	0.00300634	1	0.828425	0.842389	0.837507	0.842878	0.816173	0.830541	Specific_to_6m	Early_Hypo_cl4	Specific_to_6m	Specific_to_6m	Not_significant	No
cg16637554	-0.595388	2.59741	-3.41005	0.00304158	1	0.836676	0.826663	0.847961	0.861599	0.839923	0.843486	Specific_to_6m	Early_Hypo_cl4	Specific_to_6m	Specific_to_6m	Not_significant	No
cg16126754	0.438096	-0.265493	3.4076	0.00305831	1	0.486686	0.479359	0.494374	0.44291	0.468292	0.446438	Specific_to_6m	Transient_Hyper_cl3	Specific_to_6m	Specific_to_6m	Not_significant	No
cg03391657	-0.279408	0.0991131	-3.39411	0.00315189	1	0.532186	0.52979	0.527764	0.527026	0.505776	0.505552	Specific_to_6m	Early_Hypo_cl6	Specific_to_6m	Specific_to_6m	Not_significant	No
cg25343560	0.280319	-1.20085	3.38977	0.00318264	1	0.307268	0.289716	0.288536	0.2922	0.318946	0.295307	Specific_to_6m	Transient_Hyper_cl3	Specific_to_6m	Specific_to_6m	Not_significant	No
cg21080034	1.12501	-3.67844	3.37446	0.00329329	1	0.0660274	0.0591667	0.0619766	0.063937	0.115187	0.0587037	Specific_to_6m	Transient_Hyper_cl3	Specific_to_6m	Specific_to_6m	Not_significant	No
cg18715193	-0.781359	1.7116	-3.37141	0.0033158	1	0.779336	0.783973	0.801202	0.759488	0.724262	0.773079	Specific_to_6m	Transient_Hypo_cl7	Specific_to_6m	Specific_to_6m	Not_significant	No
cg05809858	-0.412351	1.57092	-3.36027	0.00339928	1	0.739202	0.734541	0.742001	0.760163	0.729366	0.741253	Specific_to_6m	Early_Hypo_cl4	Specific_to_6m	Specific_to_6m	Not_significant	No
cg27611263	-0.301052	-0.386832	-3.33379	0.00360613	1	0.502341	0.479814	0.488527	0.445646	0.422304	0.463111	Specific_to_6m	Transient_Hypo_cl7	Specific_to_6m	Specific_to_6m	Not_significant	No
cg02688903	-0.727289	3.0537	-3.31031	0.00379987	1	0.901925	0.891595	0.906449	0.900821	0.863947	0.903279	Specific_to_6m	Transient_Hypo_cl7	Specific_to_6m	Specific_to_6m	Not_significant	No
cg07863882	0.958521	-2.10992	3.30577	0.00383845	1	0.241866	0.282695	0.256257	0.180437	0.236293	0.195323	Specific_to_6m	Transient_Hyper_cl3	Specific_to_6m	Specific_to_6m	Not_significant	No
cg02683990	0.886744	-3.66339	3.30103	0.00387919	1	0.0932815	0.0660622	0.0660003	0.0671598	0.104135	0.0701896	Specific_to_6m	Transient_Hyper_cl3	Specific_to_6m	Specific_to_6m	Not_significant	No
cg04020747	-0.297722	1.54315	-3.29731	0.00391144	1	0.717089	0.722485	0.738756	0.7537	0.730363	0.730184	Specific_to_6m	Early_Hypo_cl6	Specific_to_6m	Specific_to_6m	Not_significant	No
cg05003832	-0.309539	0.793384	-3.29697	0.00391443	1	0.640154	0.632645	0.595129	0.645531	0.619923	0.646938	Specific_to_6m	Transient_Hypo_cl7	Specific_to_6m	Specific_to_6m	Not_significant	No
cg26298038	0.888021	-3.88815	3.29421	0.00393858	1	0.0655849	0.0596008	0.0672889	0.0583696	0.0893914	0.0648448	Specific_to_6m	Transient_Hyper_cl3	Specific_to_6m	Specific_to_6m	Not_significant	No
cg26205859	-0.264463	-1.60205	-3.27264	0.00413219	1	0.274305	0.27792	0.280977	0.272165	0.232082	0.262299	Specific_to_6m	Transient_Hypo_cl7	Specific_to_6m	Specific_to_6m	Not_significant	No
cg01040749	0.223089	-0.0218842	3.27121	0.00414533	1	0.501667	0.520695	0.498487	0.47832	0.516821	0.515233	Specific_to_6m	Early_Hyper_cl5	Specific_to_6m	Specific_to_6m	Not_significant	No
cg05783585	-0.226198	1.76273	-3.26647	0.00418927	1	0.790893	0.785878	0.796337	0.781331	0.757442	0.754736	Specific_to_6m	Early_Hypo_cl6	Specific_to_6m	Specific_to_6m	Not_significant	No
cg04743872	0.5893	-0.1333	3.24919	0.00435328	1	0.43021	0.446385	0.452095	0.450138	0.507648	0.484376	Specific_to_6m	Early_Hyper_cl5	Specific_to_6m	Specific_to_6m	Not_significant	No
cg05992222	0.558856	0.133459	3.24675	0.00437694	1	0.554244	0.575099	0.560493	0.5	0.542866	0.530886	Specific_to_6m	Early_Hyper_cl5	Specific_to_6m	Specific_to_6m	Not_significant	No
cg23422488	-0.495473	-1.53868	-3.23324	0.00451028	1	0.303924	0.314869	0.325007	0.271001	0.24813	0.263461	Specific_to_6m	Transient_Hypo_cl7	Specific_to_6m	Specific_to_6m	Not_significant	No
cg07397167	-0.32163	-0.184029	-3.22817	0.00456134	1	0.485532	0.496106	0.489208	0.480942	0.455172	0.461899	Specific_to_6m	Early_Hypo_cl4	Specific_to_6m	Specific_to_6m	Not_significant	No
cg15902796	-0.303321	0.910443	-3.22652	0.004578	1	0.630576	0.634048	0.639005	0.660379	0.640043	0.644836	Specific_to_6m	Early_Hypo_cl4	Specific_to_6m	Specific_to_6m	Not_significant	No
cg20873110	0.410038	1.99776	3.21372	0.0047099	1	0.812218	0.803191	0.793131	0.784313	0.81045	0.782564	Specific_to_6m	Transient_Hyper_cl3	Specific_to_6m	Specific_to_6m	Not_significant	No
cg05876678	0.479841	-0.140464	3.21312	0.0047162	1	0.499795	0.502075	0.493344	0.460977	0.492266	0.454593	Specific_to_6m	Transient_Hyper_cl3	Specific_to_6m	Specific_to_6m	Not_significant	No
cg05608730	0.244282	-1.56411	3.19941	0.00486174	1	0.232016	0.250626	0.244806	0.239614	0.270354	0.249893	Specific_to_6m	Transient_Hyper_cl3	Specific_to_6m	Specific_to_6m	Not_significant	No
cg26220594	1.21696	0.52977	3.18799	0.00498639	1	0.536913	0.546531	0.549061	0.556701	0.597058	0.559265	Specific_to_6m	Transient_Hyper_cl3	Specific_to_6m	Specific_to_6m	Not_significant	No
cg05631230	-0.364398	-0.49343	-3.18714	0.00499578	1	0.447466	0.443965	0.446679	0.432502	0.399762	0.430534	Specific_to_6m	Transient_Hypo_cl7	Specific_to_6m	Specific_to_6m	Not_significant	No
cg11887016	0.385422	0.929636	3.18292	0.00504268	1	0.6163	0.620592	0.614085	0.635997	0.67164	0.638626	Specific_to_6m	Transient_Hyper_cl3	Specific_to_6m	Specific_to_6m	Not_significant	No
cg22663791	0.210513	-1.02383	3.17236	0.00516196	1	0.341981	0.328952	0.319528	0.320493	0.341548	0.329508	Specific_to_6m	Transient_Hyper_cl3	Specific_to_6m	Specific_to_6m	Not_significant	No
cg18375068	-0.642682	0.797971	-3.16506	0.00524611	1	0.654713	0.669892	0.664682	0.639881	0.618661	0.636613	Specific_to_6m	Transient_Hypo_cl7	Specific_to_6m	Specific_to_6m	Not_significant	No
cg16478852	0.326571	0.718905	3.16114	0.0052918	1	0.59731	0.606552	0.619514	0.600294	0.642567	0.606652	Specific_to_6m	Transient_Hyper_cl3	Specific_to_6m	Specific_to_6m	Not_significant	No
cg10345571	1.41448	-4.34497	3.14404	0.00549566	1	0.0471881	0.10096	0.0493171	0.038985	0.10438	0.0419806	Specific_to_6m	Transient_Hyper_cl3	Specific_to_6m	Specific_to_6m	Not_significant	No
cg00467338	-0.483263	2.60595	-3.13508	0.0056056	1	0.855332	0.854921	0.864233	0.866073	0.843087	0.86402	Specific_to_6m	Transient_Hypo_cl7	Specific_to_6m	Specific_to_6m	Not_significant	No
cg14373685	-0.330355	-0.254462	-3.12925	0.00567833	1	0.466414	0.482592	0.476367	0.472296	0.439667	0.44912	Specific_to_6m	Early_Hypo_cl4	Specific_to_6m	Specific_to_6m	Not_significant	No
cg21912308	0.938381	0.662154	3.11848	0.00581487	1	0.67897	0.68976	0.683768	0.574689	0.629458	0.592813	Specific_to_6m	Transient_Hyper_cl3	Specific_to_6m	Specific_to_6m	Not_significant	No
cg09276733	0.231534	0.69498	3.1127	0.00588961	1	0.612642	0.642659	0.627975	0.59694	0.638256	0.621434	Specific_to_6m	Early_Hyper_cl5	Specific_to_6m	Specific_to_6m	Not_significant	No
cg25738505	-0.474454	1.56511	-3.10441	0.00599824	1	0.673833	0.657789	0.678277	0.746916	0.717833	0.73092	Specific_to_6m	Early_Hypo_cl4	Specific_to_6m	Specific_to_6m	Not_significant	No
cg01966791	0.429842	-0.915712	3.10184	0.00603235	1	0.331368	0.342994	0.332478	0.341358	0.364171	0.356944	Specific_to_6m	Early_Hyper_cl5	Specific_to_6m	Specific_to_6m	Not_significant	No
cg01693697	-0.363989	0.319012	-3.09509	0.00612287	1	0.59298	0.579665	0.592772	0.565503	0.541658	0.555126	Specific_to_6m	Early_Hypo_cl4	Specific_to_6m	Specific_to_6m	Not_significant	No
cg27427581	1.14238	0.841554	3.09282	0.0061535	1	0.610073	0.611687	0.602893	0.600773	0.646817	0.603545	Specific_to_6m	Transient_Hyper_cl3	Specific_to_6m	Specific_to_6m	Not_significant	No
cg16378238	0.231772	0.646778	3.07145	0.00645008	1	0.62227	0.629556	0.629024	0.594796	0.62525	0.618016	Specific_to_6m	Early_Hyper_cl5	Specific_to_6m	Specific_to_6m	Not_significant	No
cg16324745	-0.259898	-0.00140519	-3.05719	0.00665571	1	0.543113	0.537866	0.54498	0.509681	0.4889	0.511625	Specific_to_6m	Transient_Hypo_cl7	Specific_to_6m	Specific_to_6m	Not_significant	No
cg20005742	0.287445	1.54648	3.04998	0.00676199	1	0.707995	0.709764	0.702369	0.731192	0.756448	0.748988	Specific_to_6m	Early_Hyper_cl5	Specific_to_6m	Specific_to_6m	Not_significant	No
cg19078289	0.207016	-1.98824	3.04665	0.00681179	1	0.204619	0.210411	0.208492	0.192487	0.212905	0.199629	Specific_to_6m	Transient_Hyper_cl3	Specific_to_6m	Specific_to_6m	Not_significant	No
cg09643139	-0.301749	1.18609	-3.03294	0.00702006	1	0.698209	0.708144	0.722598	0.70304	0.681394	0.687247	Specific_to_6m	Early_Hypo_cl4	Specific_to_6m	Specific_to_6m	Not_significant	No
cg17176698	-0.710095	2.50476	-3.02388	0.0071611	1	0.888391	0.888911	0.888797	0.831265	0.806673	0.833508	Specific_to_6m	Transient_Hypo_cl7	Specific_to_6m	Specific_to_6m	Not_significant	No
cg25287198	0.229172	1.16688	3.02193	0.00719184	1	0.709588	0.69751	0.707205	0.679174	0.701228	0.696873	Specific_to_6m	Early_Hyper_cl5	Specific_to_6m	Specific_to_6m	Not_significant	No
cg09372105	0.595102	-2.43608	3.01958	0.00722891	1	0.169771	0.150359	0.174727	0.15137	0.171841	0.169697	Specific_to_6m	Early_Hyper_cl5	Specific_to_6m	Specific_to_6m	Not_significant	No
cg05647430	-0.274519	1.55287	-3.01909	0.00723669	1	0.756383	0.75503	0.761262	0.753861	0.732387	0.726045	Specific_to_6m	Early_Hypo_cl6	Specific_to_6m	Specific_to_6m	Not_significant	No
cg12950452	0.322164	-0.520948	3.01871	0.00724279	1	0.3925	0.393624	0.396213	0.396423	0.42908	0.411052	Specific_to_6m	Transient_Hyper_cl3	Specific_to_6m	Specific_to_6m	Not_significant	No
cg08310466	0.218062	1.17591	3.01193	0.00735123	1	0.686738	0.659359	0.668217	0.671354	0.710272	0.66609	Specific_to_6m	Transient_Hyper_cl3	Specific_to_6m	Specific_to_6m	Not_significant	No
cg09386376	0.439848	1.04261	3.00874	0.00740291	1	0.657749	0.661101	0.654268	0.654368	0.686806	0.660169	Specific_to_6m	Transient_Hyper_cl3	Specific_to_6m	Specific_to_6m	Not_significant	No
cg18555348	-1.00568	-1.07942	-3.00486	0.00746609	1	0.344107	0.35242	0.348477	0.354164	0.316842	0.344624	Specific_to_6m	Transient_Hypo_cl7	Specific_to_6m	Specific_to_6m	Not_significant	No
cg21074347	-0.205411	-1.3493	-3.00161	0.00751946	1	0.294839	0.302253	0.309208	0.293714	0.27356	0.310488	Specific_to_6m	Transient_Hypo_cl7	Specific_to_6m	Specific_to_6m	Not_significant	No
cg11227075	-1.05591	-1.6861	-3.00034	0.00754046	1	0.265812	0.256842	0.261186	0.265325	0.239519	0.257217	Specific_to_6m	Transient_Hypo_cl7	Specific_to_6m	Specific_to_6m	Not_significant	No
cg02625315	0.559924	2.74113	2.99867	0.00756814	1	0.865466	0.848815	0.862053	0.854183	0.877628	0.871017	Specific_to_6m	Early_Hyper_cl5	Specific_to_6m	Specific_to_6m	Not_significant	No
cg24187351	0.268788	0.833196	2.99598	0.00761287	1	0.673177	0.677597	0.68824	0.628772	0.650935	0.637904	Specific_to_6m	Transient_Hyper_cl3	Specific_to_6m	Specific_to_6m	Not_significant	No
cg15741764	-0.5256	3.01078	-2.99105	0.00769557	1	0.856119	0.861619	0.876459	0.898567	0.868854	0.886554	Specific_to_6m	Early_Hypo_cl4	common	Specific_to_6m	Not_significant	No
cg23826541	-0.289109	1.95625	-2.98861	0.00773667	1	0.803659	0.796799	0.796992	0.80549	0.778772	0.788922	Specific_to_6m	Early_Hypo_cl4	Specific_to_6m	Specific_to_6m	Not_significant	No
cg25307288	-0.700883	0.728179	-2.98323	0.00782835	1	0.650757	0.67298	0.6813	0.642251	0.591519	0.628933	Specific_to_6m	Transient_Hypo_cl7	Specific_to_6m	Specific_to_6m	Not_significant	No
cg20540306	0.297358	-0.419738	2.97404	0.00798747	1	0.427947	0.453823	0.42805	0.409102	0.450226	0.4291	Specific_to_6m	Early_Hyper_cl5	Specific_to_6m	Specific_to_6m	Not_significant	No
cg24524470	-0.24734	-0.107634	-2.96554	0.00813735	1	0.497613	0.496894	0.499937	0.499055	0.462604	0.499023	Specific_to_6m	Transient_Hypo_cl7	Specific_to_6m	Specific_to_6m	Not_significant	No
cg13328788	0.513699	1.88084	2.96531	0.00814132	1	0.795374	0.796649	0.805726	0.76317	0.789866	0.768444	Specific_to_6m	Transient_Hyper_cl3	Specific_to_6m	Specific_to_6m	Not_significant	No
cg06763084	-0.354092	1.09033	-2.96211	0.00819842	1	0.675928	0.66231	0.673725	0.691494	0.662732	0.67829	Specific_to_6m	Early_Hypo_cl4	Specific_to_6m	Specific_to_6m	Not_significant	No
cg15713512	-0.371452	1.01106	-2.96202	0.00820008	1	0.687956	0.696933	0.680243	0.677735	0.652492	0.663135	Specific_to_6m	Early_Hypo_cl4	Specific_to_6m	Specific_to_6m	Not_significant	No
cg23310884	-0.208345	-1.64886	-2.95891	0.00825611	1	0.251059	0.2465	0.240795	0.253199	0.232311	0.248458	Specific_to_6m	Transient_Hypo_cl7	Specific_to_6m	Specific_to_6m	Not_significant	No
cg25936818	-0.41031	1.77193	-2.9547	0.00833226	1	0.751682	0.776299	0.741377	0.783751	0.756746	0.789203	Specific_to_6m	Transient_Hypo_cl7	Specific_to_6m	Specific_to_6m	Not_significant	No
cg04239136	-0.21885	0.357908	-2.95295	0.00836432	1	0.545775	0.560427	0.565803	0.573782	0.547341	0.574548	Specific_to_6m	Transient_Hypo_cl7	Specific_to_6m	Specific_to_6m	Not_significant	No
cg01792230	-0.495845	-0.257459	-2.94919	0.00843324	1	0.491106	0.498257	0.505019	0.471055	0.440587	0.456992	Specific_to_6m	Early_Hypo_cl4	Specific_to_6m	Specific_to_6m	Not_significant	No
cg26135849	-0.41262	0.610426	-2.94758	0.00846282	1	0.587805	0.596968	0.59236	0.589748	0.611639	0.601031	Specific_to_6m	Early_Hyper_cl5	Specific_to_6m	Specific_to_6m	Not_significant	No
cg27128560	-1.08684	1.9002	-2.92553	0.00887989	1	0.681427	0.681592	0.692822	0.775943	0.747026	0.794202	Specific_to_6m	Transient_Hypo_cl7	Specific_to_6m	Specific_to_6m	Not_significant	No
cg16608046	-0.265714	0.833024	-2.92053	0.00897725	1	0.645518	0.659231	0.643314	0.652493	0.625148	0.628605	Specific_to_6m	Early_Hypo_cl4	common	Specific_to_6m	Not_significant	No
cg16138400	0.252567	-2.05432	2.91702	0.00904628	1	0.185959	0.187493	0.186229	0.185556	0.206947	0.187671	Specific_to_6m	Transient_Hyper_cl3	Specific_to_6m	Specific_to_6m	Not_significant	No
cg21614762	0.297315	-1.15554	2.91572	0.00907185	1	0.302097	0.31189	0.313333	0.291562	0.33408	0.334622	Specific_to_6m	Early_Hyper_cl5	Specific_to_6m	Specific_to_6m	Not_significant	No
cg11428067	-0.52721	-2.16026	-2.90127	0.00936167	1	0.193786	0.202177	0.18068	0.203075	0.170541	0.21714	Specific_to_6m	Transient_Hypo_cl7	Specific_to_6m	Specific_to_6m	Not_significant	No
cg13574411	0.230044	-0.348244	2.90104	0.00936638	1	0.439869	0.434717	0.444463	0.427292	0.455717	0.43748	Specific_to_6m	Transient_Hyper_cl3	Specific_to_6m	Specific_to_6m	Not_significant	No
cg23841297	0.291053	0.228467	2.89713	0.0094465	1	0.529151	0.519612	0.518514	0.521399	0.557881	0.550888	Specific_to_6m	Early_Hyper_cl5	Specific_to_6m	Specific_to_6m	Not_significant	No
cg05851396	-0.499372	2.27458	-2.89125	0.00956794	1	0.81015	0.811009	0.833011	0.838365	0.810346	0.814831	Specific_to_6m	Early_Hypo_cl4	Specific_to_6m	Specific_to_6m	Not_significant	No
cg21511758	-0.221534	1.14816	-2.88948	0.009605	1	0.684818	0.697684	0.69389	0.69743	0.676267	0.690429	Specific_to_6m	Transient_Hypo_cl7	Specific_to_6m	Specific_to_6m	Not_significant	No
cg03752471	0.214034	-0.148948	2.88764	0.00964345	1	0.490306	0.488895	0.492747	0.461803	0.488005	0.486598	Specific_to_6m	Early_Hyper_cl5	Specific_to_6m	Specific_to_6m	Not_significant	No
cg13694664	-1.24792	2.26858	-2.88477	0.00970378	1	0.844392	0.854408	0.847712	0.848023	0.787014	0.843678	Specific_to_6m	Transient_Hypo_cl7	Specific_to_6m	Specific_to_6m	Not_significant	No
cg14704780	0.794978	1.23549	2.88195	0.00976343	1	0.706506	0.723097	0.715757	0.672651	0.70118	0.690494	Specific_to_6m	Early_Hyper_cl5	Specific_to_6m	Specific_to_6m	Not_significant	No
cg13523468	-0.352634	1.62324	-2.88029	0.00979869	1	0.710367	0.725042	0.73214	0.762362	0.741926	0.753333	Specific_to_6m	Early_Hypo_cl4	Specific_to_6m	Specific_to_6m	Not_significant	No
cg02676380	-0.323019	-0.654487	-2.87995	0.00980589	1	0.373354	0.36823	0.359724	0.402007	0.376792	0.427645	Specific_to_6m	Transient_Hypo_cl7	Specific_to_6m	Specific_to_6m	Not_significant	No
cg05689766	-0.256651	0.0743115	-2.87963	0.00981267	1	0.536469	0.540391	0.537202	0.526204	0.498157	0.512441	Specific_to_6m	Early_Hypo_cl4	Specific_to_6m	Specific_to_6m	Not_significant	No
cg09250365	-0.376659	0.120961	-2.87656	0.00987838	1	0.542575	0.530448	0.552132	0.531448	0.509155	0.50305	Specific_to_6m	Early_Hypo_cl6	Specific_to_6m	Specific_to_6m	Not_significant	No
cg20860642	-0.502675	1.11197	-2.87543	0.00990271	1	0.680995	0.679327	0.683335	0.68905	0.668717	0.673576	Specific_to_6m	Early_Hypo_cl4	Specific_to_6m	Specific_to_6m	Not_significant	No
cg16532282	0.21777	-0.634017	2.87138	0.00999003	1	0.398084	0.410984	0.415805	0.383045	0.40455	0.407325	Specific_to_6m	Early_Hyper_cl5	Specific_to_6m	Specific_to_6m	Not_significant	No
cg04505193	0.202691	0.874269	2.86839	0.0100551	1	0.618174	0.616674	0.617704	0.631017	0.659586	0.649156	Specific_to_6m	Early_Hyper_cl5	Specific_to_6m	Specific_to_6m	Not_significant	No
cg07239512	-0.476661	-0.186665	-2.86827	0.0100578	1	0.522504	0.512396	0.525228	0.479516	0.454728	0.455022	Specific_to_6m	Early_Hypo_cl6	Specific_to_6m	Specific_to_6m	Not_significant	No
cg10613815	-0.386251	0.586975	-2.85489	0.010354	1	0.601927	0.595394	0.625639	0.613033	0.58281	0.593467	Specific_to_6m	Early_Hypo_cl4	Specific_to_6m	Specific_to_6m	Not_significant	No
cg01575818	0.483814	-3.46693	2.8546	0.0103606	1	0.0765968	0.0832667	0.0833212	0.0761923	0.0967271	0.0765196	Specific_to_6m	Transient_Hyper_cl3	Specific_to_6m	Specific_to_6m	Not_significant	No
cg19048347	0.239381	0.972885	2.85282	0.0104004	1	0.656374	0.658727	0.654218	0.6473	0.677369	0.649435	Specific_to_6m	Transient_Hyper_cl3	Specific_to_6m	Specific_to_6m	Not_significant	No
cg11186706	-0.830031	2.30244	-2.85071	0.0104483	1	0.820545	0.845967	0.822485	0.830292	0.800742	0.819549	Specific_to_6m	Transient_Hypo_cl7	Specific_to_6m	Specific_to_6m	Not_significant	No
cg26804423	0.199322	0.8526	2.84491	0.0105804	1	0.648897	0.65927	0.662844	0.629585	0.655131	0.655438	Specific_to_6m	Early_Hyper_cl5	Specific_to_6m	Specific_to_6m	Not_significant	No
cg14903765	0.207094	1.67644	2.84038	0.0106846	1	0.750892	0.762891	0.763791	0.746066	0.773719	0.760362	Specific_to_6m	Early_Hyper_cl5	Specific_to_6m	Specific_to_6m	Not_significant	No
cg21150356	-0.24978	0.97245	-2.83696	0.010764	1	0.669037	0.661894	0.659698	0.673007	0.648358	0.647728	Specific_to_6m	Early_Hypo_cl6	Specific_to_6m	Specific_to_6m	Not_significant	No
cg22248289	-0.286593	0.292768	-2.83025	0.0109214	1	0.400091	0.39248	0.395305	0.559825	0.53961	0.552137	Specific_to_6m	Transient_Hypo_cl7	Specific_to_6m	Specific_to_6m	Not_significant	No
cg00775863	-0.342461	0.677902	-2.82982	0.0109317	1	0.644891	0.63182	0.637926	0.625733	0.60148	0.622106	Specific_to_6m	Transient_Hypo_cl7	Specific_to_6m	Specific_to_6m	Not_significant	No
cg19154323	0.343836	0.357885	2.82713	0.0109954	1	0.528161	0.530452	0.530185	0.53928	0.58082	0.539806	Specific_to_6m	Transient_Hyper_cl3	Specific_to_6m	Specific_to_6m	Not_significant	No
cg13399903	-0.737801	-0.342836	-2.81471	0.0112946	1	0.47061	0.449453	0.45702	0.458591	0.42758	0.441192	Specific_to_6m	Early_Hypo_cl4	Specific_to_6m	Specific_to_6m	Not_significant	No
cg14760916	-0.547498	1.41574	-2.80484	0.011538	1	0.660673	0.668691	0.675344	0.694085	0.717436	0.697096	Specific_to_6m	Transient_Hyper_cl3	Specific_to_6m	Specific_to_6m	Not_significant	No
cg08855286	-0.628581	2.23872	-2.79941	0.011674	1	0.829705	0.838987	0.823508	0.82881	0.806342	0.802902	Specific_to_6m	Early_Hypo_cl6	Specific_to_6m	Specific_to_6m	Not_significant	No
cg24735671	-0.318631	-0.0187656	-2.79559	0.0117705	1	0.602796	0.592548	0.617429	0.507121	0.487115	0.49521	Specific_to_6m	Early_Hypo_cl4	Specific_to_6m	Specific_to_6m	Not_significant	No
cg25238978	0.196571	0.637296	2.79093	0.0118897	1	0.587529	0.579415	0.587615	0.591227	0.623263	0.584149	Specific_to_6m	Transient_Hyper_cl3	Specific_to_6m	Specific_to_6m	Not_significant	No
cg11642336	-0.245162	-0.316119	-2.78441	0.0120579	1	0.467928	0.47323	0.473453	0.456663	0.434886	0.431948	Specific_to_6m	Early_Hypo_cl6	Specific_to_6m	Specific_to_6m	Not_significant	No
cg27031987	0.259931	0.613733	2.78228	0.0121132	1	0.59792	0.569075	0.569622	0.583615	0.624527	0.583062	Specific_to_6m	Transient_Hyper_cl3	Specific_to_6m	Specific_to_6m	Not_significant	No
cg14202203	-0.259291	-2.1524	-2.77998	0.0121734	1	0.204056	0.210705	0.214421	0.202698	0.179456	0.202828	Specific_to_6m	Transient_Hypo_cl7	Specific_to_6m	Specific_to_6m	Not_significant	No
cg14446979	-0.959443	-0.386934	-2.77255	0.0123699	1	0.458563	0.46181	0.454477	0.462283	0.435119	0.470525	Specific_to_6m	Transient_Hypo_cl7	Specific_to_6m	Specific_to_6m	Not_significant	No
cg25476454	-0.263313	-0.0127657	-2.76503	0.0125716	1	0.479188	0.482899	0.474565	0.50866	0.485997	0.498652	Specific_to_6m	Early_Hypo_cl4	Specific_to_6m	Specific_to_6m	Not_significant	No
cg19951006	0.253545	-0.589456	2.76266	0.0126359	1	0.394741	0.374263	0.371327	0.382872	0.420554	0.372141	Specific_to_6m	Transient_Hyper_cl3	Specific_to_6m	Specific_to_6m	Not_significant	No
cg14749747	1.19375	2.08271	2.76222	0.0126478	1	0.754684	0.790208	0.795866	0.756146	0.777787	0.789534	Specific_to_6m	Progressive_Hyper_cl1	Specific_to_6m	Specific_to_6m	Not_significant	No
cg22700822	0.443799	-1.27263	2.76208	0.0126515	1	0.301206	0.305217	0.312099	0.283558	0.311937	0.282672	Specific_to_6m	Transient_Hyper_cl3	Specific_to_6m	Specific_to_6m	Not_significant	No
cg02807671	-0.2969	0.640963	-2.75815	0.0127589	1	0.625577	0.620762	0.631302	0.621291	0.594071	0.605426	Specific_to_6m	Early_Hypo_cl4	Specific_to_6m	Specific_to_6m	Not_significant	No
cg09129370	0.160598	1.60159	2.75696	0.0127917	1	0.724466	0.719709	0.726202	0.730986	0.764914	0.714934	Specific_to_6m	Transient_Hyper_cl3	Specific_to_6m	Specific_to_6m	Not_significant	No
cg06987935	0.256065	-2.11558	2.75488	0.0128489	1	0.180051	0.180861	0.184695	0.179277	0.200274	0.188142	Specific_to_6m	Transient_Hyper_cl3	Specific_to_6m	Specific_to_6m	Not_significant	No
cg12723888	0.265004	1.03969	2.74827	0.0130329	1	0.662661	0.653818	0.660277	0.657173	0.684233	0.649959	Specific_to_6m	Transient_Hyper_cl3	Specific_to_6m	Specific_to_6m	Not_significant	No
cg11231048	0.176497	-0.53564	2.7382	0.0133175	1	0.41339	0.442215	0.417229	0.399057	0.420802	0.431922	Specific_to_6m	Progressive_Hyper_cl1	common	Specific_to_6m	Not_significant	No
cg03256684	-0.247528	0.14613	-2.73539	0.0133981	1	0.550228	0.578883	0.56277	0.536976	0.512384	0.530368	Specific_to_6m	Transient_Hypo_cl7	Specific_to_6m	Specific_to_6m	Not_significant	No
cg24426797	0.329397	0.939062	2.73498	0.01341	1	0.647484	0.677379	0.669328	0.631702	0.67981	0.66933	Specific_to_6m	Early_Hyper_cl5	Specific_to_6m	Specific_to_6m	Not_significant	No
cg08912801	-0.445098	-1.30538	-2.73089	0.013528	1	0.29983	0.289797	0.321861	0.303631	0.27966	0.292673	Specific_to_6m	Early_Hypo_cl4	Specific_to_6m	Specific_to_6m	Not_significant	No
cg21858225	0.310901	1.42305	2.72504	0.0136988	1	0.730354	0.735031	0.744083	0.712825	0.737858	0.727705	Specific_to_6m	Early_Hyper_cl5	Specific_to_6m	Specific_to_6m	Not_significant	No
cg05328359	0.213055	-0.310227	2.71829	0.0138984	1	0.418454	0.431164	0.441776	0.434339	0.460174	0.451752	Specific_to_6m	Early_Hyper_cl5	Specific_to_6m	Specific_to_6m	Not_significant	No
cg17055821	0.270558	-1.12032	2.71224	0.0140795	1	0.334812	0.346768	0.341265	0.305227	0.32991	0.321058	Specific_to_6m	Early_Hyper_cl5	Specific_to_6m	Specific_to_6m	Not_significant	No
cg19060823	0.843993	-3.50126	2.70846	0.0141937	1	0.065256	0.0726984	0.0727088	0.0748058	0.11334	0.0714884	Specific_to_6m	Transient_Hyper_cl3	Specific_to_6m	Specific_to_6m	Not_significant	No
cg20598190	-0.397272	0.0826714	-2.70226	0.0143833	1	0.547032	0.557089	0.574268	0.525822	0.500783	0.499705	Specific_to_6m	Early_Hypo_cl6	Specific_to_6m	Specific_to_6m	Not_significant	No
cg17938433	0.219803	0.731431	2.69919	0.014478	1	0.615828	0.621217	0.613269	0.606849	0.637966	0.603831	Specific_to_6m	Transient_Hyper_cl3	Specific_to_6m	Specific_to_6m	Not_significant	No
cg10231675	-0.378677	-0.645928	-2.69918	0.0144784	1	0.429897	0.413527	0.431906	0.402265	0.380567	0.385342	Specific_to_6m	Early_Hypo_cl4	Specific_to_6m	Specific_to_6m	Not_significant	No
cg26403843	-0.329131	-1.48904	-2.69765	0.0145258	1	0.256765	0.253588	0.266738	0.276902	0.254907	0.265853	Specific_to_6m	Early_Hypo_cl4	Specific_to_6m	Specific_to_6m	Not_significant	No
cg09233379	-0.419871	1.29671	-2.68962	0.0147774	1	0.705144	0.703371	0.7141	0.715804	0.694154	0.692759	Specific_to_6m	Early_Hypo_cl6	Specific_to_6m	Specific_to_6m	Not_significant	No
cg27486585	0.243314	0.392534	2.68699	0.0148603	1	0.544831	0.534258	0.551162	0.549994	0.582825	0.531598	Specific_to_6m	Transient_Hyper_cl3	Specific_to_6m	Specific_to_6m	Not_significant	No
cg01311063	1.7251	-2.02477	2.68623	0.0148845	1	0.242373	0.359485	0.315525	0.18571	0.277818	0.184295	Specific_to_6m	Transient_Hyper_cl3	Specific_to_6m	Specific_to_6m	Not_significant	No
cg16119449	0.28602	0.374941	2.68481	0.0149298	1	0.555099	0.569207	0.560892	0.548525	0.579929	0.561384	Specific_to_6m	Transient_Hyper_cl3	Specific_to_6m	Specific_to_6m	Not_significant	No
cg11321582	-0.461782	2.58288	-2.68225	0.0150114	1	0.851189	0.85425	0.854769	0.866044	0.838589	0.845225	common	Early_Hypo_cl4	Specific_to_12m	Specific_to_6m	Not_significant	No
cg14210765	-0.613547	0.574188	-2.68133	0.0150412	1	0.5777	0.57717	0.591453	0.603259	0.58318	0.583372	Specific_to_6m	Early_Hypo_cl6	Specific_to_6m	Specific_to_6m	Not_significant	No
cg27549480	0.91102	1.02819	2.68094	0.0150537	1	0.64058	0.643079	0.635714	0.637335	0.678947	0.626262	Specific_to_6m	Transient_Hyper_cl3	Specific_to_6m	Specific_to_6m	Not_significant	No
cg15687303	0.349245	1.05578	2.68012	0.0150801	1	0.69032	0.706355	0.696358	0.658948	0.688414	0.667126	Specific_to_6m	Transient_Hyper_cl3	Specific_to_6m	Specific_to_6m	Not_significant	No
cg27467803	-0.229475	-1.48339	-2.67486	0.0152502	1	0.265656	0.271009	0.256092	0.275882	0.252301	0.259176	Specific_to_6m	Early_Hypo_cl4	Specific_to_6m	Specific_to_6m	Not_significant	No
cg12911648	0.152074	-0.452215	2.67413	0.0152737	1	0.44122	0.438937	0.449252	0.412749	0.435509	0.434289	Specific_to_6m	Early_Hyper_cl5	Specific_to_6m	Specific_to_6m	Not_significant	No
cg00982136	0.207704	-1.32252	2.67214	0.0153388	1	0.306937	0.298125	0.311758	0.276748	0.299814	0.27104	Specific_to_6m	Transient_Hyper_cl3	Specific_to_6m	Specific_to_6m	Not_significant	No
cg00698382	-0.294275	0.384587	-2.66595	0.0155424	1	0.622902	0.616389	0.623372	0.57324	0.55291	0.566674	Specific_to_6m	Transient_Hypo_cl7	Specific_to_6m	Specific_to_6m	Not_significant	No
cg09865488	-0.264919	-0.236053	-2.65832	0.0157971	1	0.465242	0.466773	0.475231	0.473926	0.444017	0.46618	Specific_to_6m	Transient_Hypo_cl7	Specific_to_6m	Specific_to_6m	Not_significant	No
cg13733755	0.335735	0.351606	2.65559	0.0158891	1	0.482538	0.501244	0.495092	0.545623	0.574988	0.545618	Specific_to_6m	Transient_Hyper_cl3	Specific_to_6m	Specific_to_6m	Not_significant	No
cg16282361	-1.07287	2.86784	-2.63473	0.0166097	1	0.889823	0.891991	0.894216	0.890896	0.836145	0.887589	Specific_to_6m	Transient_Hypo_cl7	Specific_to_6m	Specific_to_6m	Not_significant	No
cg18066211	-0.258469	1.09233	-2.63288	0.0166752	1	0.680615	0.679484	0.668356	0.688346	0.668234	0.670791	Specific_to_6m	Early_Hypo_cl4	Specific_to_6m	Specific_to_6m	Not_significant	No
cg05418105	0.211615	0.0285028	2.63231	0.0166952	1	0.518706	0.523365	0.530905	0.493427	0.517357	0.52336	Specific_to_6m	Early_Hyper_cl5	Specific_to_6m	Specific_to_6m	Not_significant	No
cg09571345	-0.437068	0.360464	-2.63125	0.0167329	1	0.621335	0.626012	0.61854	0.576324	0.544173	0.573097	Specific_to_6m	Transient_Hypo_cl7	Specific_to_6m	Specific_to_6m	Not_significant	No
cg02509058	0.468628	-3.19162	2.62452	0.0169735	1	0.103939	0.106077	0.0982389	0.0923893	0.114653	0.106205	Specific_to_6m	Early_Hyper_cl5	Specific_to_6m	Specific_to_6m	Not_significant	No
cg08157084	-1.41075	2.02309	-2.62307	0.0170261	1	0.660233	0.654753	0.658391	0.772601	0.713447	0.765281	Specific_to_6m	Transient_Hypo_cl7	Specific_to_6m	Specific_to_6m	Not_significant	No
cg21494337	1.02202	-4.4402	2.62097	0.0171021	1	0.0344431	0.0361131	0.0349427	0.0399806	0.0788513	0.0363455	Specific_to_6m	Transient_Hyper_cl3	Specific_to_6m	Specific_to_6m	Not_significant	No
cg15963036	-0.296715	-0.0811716	-2.61954	0.017154	1	0.492231	0.491456	0.500824	0.496345	0.475079	0.483056	Specific_to_6m	Early_Hypo_cl4	Specific_to_6m	Specific_to_6m	Not_significant	No
cg27035514	-0.236336	0.0336222	-2.61704	0.0172449	1	0.505293	0.478611	0.482555	0.517995	0.492697	0.514254	Specific_to_6m	Transient_Hypo_cl7	Specific_to_6m	Specific_to_6m	Not_significant	No
cg04212926	0.218507	1.7601	2.61632	0.0172714	1	0.753178	0.758826	0.758261	0.75624	0.78361	0.769115	Specific_to_6m	Early_Hyper_cl5	Specific_to_6m	Specific_to_6m	Not_significant	No
cg02408697	-0.638701	1.1599	-2.61182	0.0174368	1	0.698889	0.688108	0.698356	0.688464	0.666668	0.669157	Specific_to_6m	Early_Hypo_cl4	Specific_to_6m	Specific_to_6m	Not_significant	No
cg07136715	0.365421	-2.00598	2.60722	0.0176077	1	0.181189	0.204196	0.181408	0.190723	0.214673	0.203186	Specific_to_6m	Early_Hyper_cl5	Specific_to_6m	Specific_to_6m	Not_significant	No
cg18284575	0.841031	-1.69161	2.60691	0.017619	1	0.29417	0.293102	0.299857	0.251828	0.272403	0.255215	Specific_to_6m	Transient_Hyper_cl3	Specific_to_6m	Specific_to_6m	Not_significant	No
cg00440468	1.43881	0.907013	2.6064	0.017638	1	0.566887	0.574246	0.570401	0.585426	0.619423	0.597725	Specific_to_6m	Transient_Hyper_cl3	Specific_to_6m	Specific_to_6m	Not_significant	No
cg13455652	0.238505	1.79782	2.59703	0.0179912	1	0.771967	0.777898	0.776228	0.76078	0.788569	0.77581	Specific_to_6m	Early_Hyper_cl5	Specific_to_6m	Specific_to_6m	Not_significant	No
cg01816373	-0.336083	0.874612	-2.59664	0.0180063	1	0.713596	0.709043	0.713311	0.657744	0.630594	0.642483	Specific_to_6m	Early_Hypo_cl4	Specific_to_6m	Specific_to_6m	Not_significant	No
cg25993216	0.201572	1.52006	2.5913	0.0182107	1	0.750341	0.746762	0.745918	0.727435	0.753995	0.731662	Specific_to_6m	Transient_Hyper_cl3	Specific_to_6m	Specific_to_6m	Not_significant	No
cg24258125	-0.398519	-1.60065	-2.59047	0.0182427	1	0.242128	0.242848	0.244216	0.26168	0.239075	0.254731	Specific_to_6m	Transient_Hypo_cl7	Specific_to_6m	Specific_to_6m	Not_significant	No
cg18710053	1.38212	-5.64727	2.58951	0.0182795	1	0.0893652	0.132418	0.0814497	0.036255	0.0876146	0.102009	common	Early_Hyper_cl5	common	Specific_to_6m	Not_significant	No
cg15411272	-0.790765	-1.48902	-2.5873	0.0183651	1	0.332412	0.32474	0.337361	0.28972	0.266666	0.28367	Specific_to_6m	Transient_Hypo_cl7	Specific_to_6m	Specific_to_6m	Not_significant	No
cg25421357	0.437751	2.92845	2.58724	0.0183677	1	0.883524	0.872288	0.866707	0.868563	0.889748	0.878703	Specific_to_6m	Early_Hyper_cl5	Specific_to_6m	Specific_to_6m	Not_significant	No
cg26904017	0.190596	-0.0912207	2.58253	0.0185512	1	0.485554	0.473258	0.482655	0.470205	0.499534	0.483397	Specific_to_6m	Transient_Hyper_cl3	common	Specific_to_6m	Not_significant	No
cg06785147	0.198698	1.30811	2.58212	0.0185671	1	0.701572	0.695882	0.704018	0.696502	0.72653	0.700175	Specific_to_6m	Transient_Hyper_cl3	Specific_to_6m	Specific_to_6m	Not_significant	No
cg14963216	0.186159	0.474212	2.58152	0.0185908	1	0.577809	0.573817	0.574076	0.568707	0.594213	0.58101	Specific_to_6m	Early_Hyper_cl5	Specific_to_6m	Specific_to_6m	Not_significant	No
cg05367535	0.228521	-0.95847	2.57976	0.0186602	1	0.191263	0.196441	0.195275	0.328666	0.354525	0.323232	Specific_to_6m	Transient_Hyper_cl3	Specific_to_6m	Specific_to_6m	Not_significant	No
cg24146047	0.153994	0.701483	2.57768	0.0187422	1	0.597708	0.584619	0.589109	0.603158	0.634851	0.587982	Specific_to_6m	Transient_Hyper_cl3	Specific_to_6m	Specific_to_6m	Not_significant	No
cg23752651	0.149798	0.98659	2.57567	0.0188217	1	0.663526	0.65351	0.657581	0.653267	0.674666	0.646401	Specific_to_6m	Transient_Hyper_cl3	common	Specific_to_6m	Not_significant	No
cg10707688	0.307957	-1.44428	2.57459	0.0188646	1	0.257637	0.265532	0.25054	0.257245	0.291856	0.284546	Specific_to_6m	Early_Hyper_cl5	Specific_to_6m	Specific_to_6m	Not_significant	No
cg03847932	0.304397	1.44393	2.57152	0.0189874	1	0.756669	0.748106	0.757193	0.715766	0.73883	0.719854	Specific_to_6m	Transient_Hyper_cl3	Specific_to_6m	Specific_to_6m	Not_significant	No
cg22000641	-0.170173	-0.722995	-2.56897	0.0190897	1	0.414569	0.414613	0.410907	0.388697	0.367002	0.385763	Specific_to_6m	Transient_Hypo_cl7	Specific_to_6m	Specific_to_6m	Not_significant	No
cg11058631	0.216173	-0.111718	2.56366	0.0193045	1	0.472367	0.503855	0.477824	0.461414	0.504018	0.497905	Specific_to_6m	Early_Hyper_cl5	Specific_to_6m	Specific_to_6m	Not_significant	No
cg15768138	-0.345079	-1.12166	-2.56183	0.0193792	1	0.328218	0.345584	0.318138	0.33706	0.311317	0.331155	Specific_to_6m	Transient_Hypo_cl7	Specific_to_6m	Specific_to_6m	Not_significant	No
cg18359017	-0.209781	0.951472	-2.56118	0.0194058	1	0.665994	0.663718	0.668408	0.668005	0.646598	0.640583	Specific_to_6m	Early_Hypo_cl6	Specific_to_6m	Specific_to_6m	Not_significant	No
cg12463578	0.332877	0.415385	2.55996	0.0194554	1	0.503714	0.499398	0.520304	0.559402	0.582947	0.566158	Specific_to_6m	Transient_Hyper_cl3	Specific_to_6m	Specific_to_6m	Not_significant	No
cg20212940	-0.313146	0.107686	-2.55954	0.0194726	1	0.541106	0.528797	0.528488	0.529324	0.504538	0.509671	Specific_to_6m	Early_Hypo_cl4	Specific_to_6m	Specific_to_6m	Not_significant	No
cg11124915	0.274244	0.238282	2.55842	0.0195187	1	0.512565	0.543018	0.538818	0.518851	0.564197	0.549448	Specific_to_6m	Early_Hyper_cl5	Specific_to_6m	Specific_to_6m	Not_significant	No
cg19303692	-0.960665	1.27401	-2.55463	0.0196753	1	0.627999	0.609641	0.645562	0.664491	0.627957	0.674601	Specific_to_6m	Transient_Hypo_cl7	Specific_to_6m	Specific_to_6m	Not_significant	No
cg03414898	-0.273892	1.50279	-2.55075	0.0198363	1	0.722333	0.727092	0.720759	0.748732	0.722642	0.734879	Specific_to_6m	Early_Hypo_cl4	common	Specific_to_6m	Not_significant	No
cg07449674	0.23095	0.652782	2.54945	0.0198907	1	0.615484	0.628229	0.618301	0.595159	0.626586	0.630497	Specific_to_6m	Early_Hyper_cl5	Specific_to_6m	Specific_to_6m	Not_significant	No
cg23358357	0.323619	-0.675037	2.54703	0.0199923	1	0.373036	0.389939	0.388093	0.376985	0.399467	0.38543	Specific_to_6m	Transient_Hyper_cl3	Specific_to_6m	Specific_to_6m	Not_significant	No
cg10633051	0.343699	0.939845	2.54668	0.0200071	1	0.619101	0.62285	0.637636	0.638578	0.671303	0.647579	Specific_to_6m	Transient_Hyper_cl3	Specific_to_6m	Specific_to_6m	Not_significant	No
cg25670900	-0.299526	-0.526878	-2.54577	0.0200454	1	0.54236	0.54151	0.559154	0.428998	0.393394	0.415039	Specific_to_6m	Transient_Hypo_cl7	Specific_to_6m	Specific_to_6m	Not_significant	No
cg21665814	-0.364875	2.08639	-2.54219	0.0201965	1	0.805415	0.814724	0.830201	0.8183	0.793426	0.812259	Specific_to_6m	Transient_Hypo_cl7	Specific_to_6m	Specific_to_6m	Not_significant	No
cg14602646	-0.219971	-0.417034	-2.54039	0.0202731	1	0.446755	0.458122	0.441662	0.450387	0.407124	0.469675	Specific_to_6m	Transient_Hypo_cl7	Specific_to_6m	Specific_to_6m	Not_significant	No
cg22265644	0.367543	-2.07401	2.53962	0.0203062	1	0.136834	0.142923	0.141109	0.184948	0.206927	0.190825	Specific_to_6m	Transient_Hyper_cl3	Specific_to_6m	Specific_to_6m	Not_significant	No
cg09614279	-0.259944	1.43969	-2.53886	0.0203386	1	0.601671	0.606766	0.607403	0.739436	0.718046	0.730541	Specific_to_6m	Early_Hypo_cl4	Specific_to_6m	Specific_to_6m	Not_significant	No
cg25110019	0.192166	1.53646	2.53719	0.0204098	1	0.752497	0.753177	0.740379	0.729801	0.756229	0.747538	Specific_to_6m	Early_Hyper_cl5	Specific_to_6m	Specific_to_6m	Not_significant	No
cg04970129	0.206402	-1.20763	2.53415	0.0205408	1	0.287427	0.290466	0.309333	0.291201	0.316001	0.300931	Specific_to_6m	Transient_Hyper_cl3	Specific_to_6m	Specific_to_6m	Not_significant	No
cg08343240	-0.28034	1.06007	-2.53199	0.0206341	1	0.663637	0.665865	0.671458	0.685502	0.661681	0.660339	Specific_to_6m	Early_Hypo_cl6	Specific_to_6m	Specific_to_6m	Not_significant	No
cg15452182	0.183766	0.856024	2.5269	0.0208555	1	0.670294	0.683041	0.664741	0.623647	0.659649	0.659931	Specific_to_6m	Early_Hyper_cl5	Specific_to_6m	Specific_to_6m	Not_significant	No
cg10057309	-0.276981	-0.127954	-2.52464	0.020955	1	0.526395	0.519018	0.527327	0.488828	0.466363	0.46846	Specific_to_6m	Early_Hypo_cl4	Specific_to_6m	Specific_to_6m	Not_significant	No
cg10785929	-0.881687	1.23372	-2.52239	0.0210538	1	0.589654	0.580307	0.599808	0.693246	0.659814	0.693791	Specific_to_6m	Transient_Hypo_cl7	Specific_to_6m	Specific_to_6m	Not_significant	No
cg06568056	-0.400102	-0.654449	-2.51935	0.0211884	1	0.361055	0.378956	0.440346	0.406635	0.380634	0.399586	Specific_to_6m	Transient_Hypo_cl7	Specific_to_6m	Specific_to_6m	Not_significant	No
cg08454275	0.184853	0.844101	2.51771	0.0212617	1	0.612895	0.607214	0.624167	0.624727	0.655696	0.621422	Specific_to_6m	Transient_Hyper_cl3	Specific_to_6m	Specific_to_6m	Not_significant	No
cg19193851	0.278677	-1.53936	2.51511	0.0213777	1	0.249415	0.25749	0.253703	0.24754	0.269221	0.258577	Specific_to_6m	Early_Hyper_cl5	Specific_to_6m	Specific_to_6m	Not_significant	No
cg13537102	-0.221887	-0.0561923	-2.51486	0.0213888	1	0.469654	0.479304	0.46751	0.500479	0.478577	0.491121	Specific_to_6m	Early_Hypo_cl4	Specific_to_6m	Specific_to_6m	Not_significant	No
cg11226198	-0.190193	1.39074	-2.51479	0.0213921	1	0.749188	0.761634	0.753785	0.732609	0.711607	0.71053	Specific_to_6m	Early_Hypo_cl6	Specific_to_6m	Specific_to_6m	Not_significant	No
cg25029696	-0.485437	2.84697	-2.51411	0.0214226	1	0.854972	0.868889	0.85924	0.885592	0.859905	0.867194	Specific_to_6m	Early_Hypo_cl4	Specific_to_6m	Specific_to_6m	Not_significant	No
cg05422796	0.14378	-1.08725	2.51324	0.0214614	1	0.319157	0.325449	0.319438	0.307786	0.338672	0.33546	Specific_to_6m	Early_Hyper_cl5	Specific_to_6m	Specific_to_6m	Not_significant	No
cg22702833	-1.35583	4.06704	-2.51154	0.0215381	1	0.948563	0.951157	0.955185	0.95389	0.885213	0.947974	Specific_to_6m	Transient_Hypo_cl7	Specific_to_6m	Specific_to_6m	Not_significant	No
cg03604774	0.217	0.191054	2.50679	0.0217533	1	0.510332	0.49777	0.508501	0.516447	0.54969	0.498665	Specific_to_6m	Transient_Hyper_cl3	Specific_to_6m	Specific_to_6m	Not_significant	No
cg10631947	-0.330348	1.18295	-2.50568	0.0218038	1	0.700325	0.695241	0.706981	0.702267	0.679221	0.698544	Specific_to_6m	Transient_Hypo_cl7	Specific_to_6m	Specific_to_6m	Not_significant	No
cg13210763	0.392598	-0.0807794	2.49853	0.0221326	1	0.485287	0.484378	0.504764	0.47336	0.500383	0.481451	Specific_to_6m	Transient_Hyper_cl3	Specific_to_6m	Specific_to_6m	Not_significant	No
cg10053235	0.198885	-0.853139	2.49844	0.0221365	1	0.375987	0.397941	0.384553	0.349226	0.374476	0.376088	Specific_to_6m	Early_Hyper_cl5	Specific_to_6m	Specific_to_6m	Not_significant	No
cg03588855	0.168652	0.806441	2.49685	0.0222103	1	0.623684	0.616788	0.624417	0.616702	0.653174	0.614594	Specific_to_6m	Transient_Hyper_cl3	Specific_to_6m	Specific_to_6m	Not_significant	No
cg08274176	0.70607	1.23171	2.49662	0.022221	1	0.655259	0.654934	0.658142	0.668682	0.701812	0.670454	Specific_to_6m	Transient_Hyper_cl3	Specific_to_6m	Specific_to_6m	Not_significant	No
cg18104242	-0.320334	1.33738	-2.49598	0.0222507	1	0.70831	0.712573	0.720076	0.73073	0.695204	0.711223	Specific_to_6m	Early_Hypo_cl4	Specific_to_6m	Specific_to_6m	Not_significant	No
cg25880954	0.819577	1.96286	2.49572	0.0222628	1	0.770017	0.74607	0.765883	0.744749	0.804453	0.760592	Specific_to_6m	Transient_Hyper_cl3	Specific_to_6m	Specific_to_6m	Not_significant	No
cg13861244	-0.300114	0.71139	-2.49466	0.0223122	1	0.632335	0.624158	0.623213	0.630058	0.606605	0.607758	Specific_to_6m	Early_Hypo_cl6	Specific_to_6m	Specific_to_6m	Not_significant	No
cg19865412	-0.478194	2.73034	-2.49456	0.0223167	1	0.863239	0.871032	0.858568	0.877896	0.850223	0.874026	Specific_to_6m	Transient_Hypo_cl7	Specific_to_6m	Specific_to_6m	Not_significant	No
cg11684450	0.234552	1.20956	2.49355	0.0223642	1	0.675518	0.694316	0.69396	0.68332	0.708814	0.702205	Specific_to_6m	Early_Hyper_cl5	Specific_to_6m	Specific_to_6m	Not_significant	No
cg00642460	0.309536	-1.59521	2.49273	0.0224023	1	0.257654	0.263566	0.259008	0.242212	0.264867	0.253387	Specific_to_6m	Early_Hyper_cl5	Specific_to_6m	Specific_to_6m	Not_significant	No
cg13027183	0.220402	-0.636561	2.4887	0.0225917	1	0.377617	0.379955	0.377734	0.381433	0.405975	0.398974	Specific_to_6m	Early_Hyper_cl5	Specific_to_6m	Specific_to_6m	Not_significant	No
cg15945333	-0.189324	-1.27945	-2.48667	0.0226877	1	0.311336	0.319639	0.300491	0.308998	0.281358	0.323081	Specific_to_6m	Transient_Hypo_cl7	Specific_to_6m	Specific_to_6m	Not_significant	No
cg25805124	0.175558	0.571536	2.48261	0.0228809	1	0.399328	0.387317	0.405004	0.583555	0.612074	0.573448	Specific_to_6m	Transient_Hyper_cl3	Specific_to_6m	Specific_to_6m	Not_significant	No
cg24173629	0.29255	1.23731	2.47947	0.023031	1	0.694768	0.694994	0.707839	0.686841	0.714043	0.701696	Specific_to_6m	Early_Hyper_cl5	Specific_to_6m	Specific_to_6m	Not_significant	No
cg13228642	0.24931	-0.130589	2.47853	0.0230765	1	0.470913	0.466439	0.47664	0.462911	0.493342	0.485194	Specific_to_6m	Early_Hyper_cl5	Specific_to_6m	Specific_to_6m	Not_significant	No
cg12719649	0.198369	1.47296	2.47429	0.0232813	1	0.71893	0.717375	0.724557	0.719855	0.746525	0.710875	Specific_to_6m	Transient_Hyper_cl3	Specific_to_6m	Specific_to_6m	Not_significant	No
cg12766011	0.426364	2.11404	2.47404	0.0232934	1	0.766371	0.770885	0.777919	0.793813	0.821397	0.806561	Specific_to_6m	Transient_Hyper_cl3	Specific_to_6m	Specific_to_6m	Not_significant	No
cg06874218	-0.712405	-1.65647	-2.47327	0.0233308	1	0.249175	0.258377	0.242343	0.263265	0.237961	0.253968	Specific_to_6m	Transient_Hypo_cl7	Specific_to_6m	Specific_to_6m	Not_significant	No
cg12894334	-0.37409	-1.30889	-2.47272	0.0233577	1	0.301038	0.30855	0.295881	0.306791	0.276087	0.286441	Specific_to_6m	Early_Hypo_cl4	Specific_to_6m	Specific_to_6m	Not_significant	No
cg01177879	0.782369	-3.87872	2.4631	0.02383	1	0.04703	0.0476381	0.0500192	0.0576195	0.0954148	0.0511034	Specific_to_6m	Transient_Hyper_cl3	Specific_to_6m	Specific_to_6m	Not_significant	No
cg04881095	-0.24312	1.70322	-2.46148	0.0239109	1	0.778817	0.782091	0.772161	0.774697	0.751139	0.757037	Specific_to_6m	Early_Hypo_cl4	Specific_to_6m	Specific_to_6m	Not_significant	No
cg10907896	-0.206777	-0.0370653	-2.4591	0.0240295	1	0.512056	0.507098	0.514277	0.506879	0.479786	0.504983	Specific_to_6m	Transient_Hypo_cl7	Specific_to_6m	Specific_to_6m	Not_significant	No
cg00506612	-0.577617	2.63426	-2.45781	0.0240939	1	0.833621	0.839284	0.839053	0.866462	0.844107	0.844502	Specific_to_6m	Early_Hypo_cl6	Specific_to_6m	Specific_to_6m	Not_significant	No
cg09659072	-0.211812	-0.668766	-2.45484	0.0242431	1	0.407776	0.429925	0.414661	0.402813	0.375783	0.420194	Specific_to_6m	Transient_Hypo_cl7	Specific_to_6m	Specific_to_6m	Not_significant	No
cg11196506	-0.29948	-0.251533	-2.45333	0.0243193	1	0.4746	0.487586	0.494861	0.472666	0.441278	0.470932	Specific_to_6m	Transient_Hypo_cl7	Specific_to_6m	Specific_to_6m	Not_significant	No
cg00018276	0.179818	-0.752686	2.45261	0.0243558	1	0.40762	0.404597	0.404693	0.364966	0.38914	0.389044	Specific_to_6m	Early_Hyper_cl5	Specific_to_6m	Specific_to_6m	Not_significant	No
cg19619253	0.543129	1.18356	2.45031	0.0244726	1	0.630239	0.640634	0.633216	0.642394	0.680563	0.674814	Specific_to_6m	Early_Hyper_cl5	Specific_to_6m	Specific_to_6m	Not_significant	No
cg18391209	1.71178	-0.762433	2.44341	0.0248261	1	0.303657	0.298347	0.288286	0.393877	0.419711	0.403218	Specific_to_6m	Transient_Hyper_cl3	Specific_to_6m	Specific_to_6m	Not_significant	No
cg16427676	0.214896	-0.741603	2.44083	0.024959	1	0.372863	0.371898	0.363413	0.362153	0.389401	0.358488	Specific_to_6m	Transient_Hyper_cl3	Specific_to_6m	Specific_to_6m	Not_significant	No
cg00848520	0.308185	-2.67899	2.43974	0.0250158	1	0.0893928	0.0935507	0.089926	0.126511	0.150107	0.137134	Specific_to_6m	Transient_Hyper_cl3	Specific_to_6m	Specific_to_6m	Not_significant	No
cg03783663	-0.668059	-1.7834	-2.43818	0.0250968	1	0.230198	0.270127	0.24047	0.255976	0.214665	0.258114	Specific_to_6m	Transient_Hypo_cl7	Specific_to_6m	Specific_to_6m	Not_significant	No
cg16933118	-0.184093	0.520108	-2.43545	0.0252394	1	0.605289	0.604027	0.620047	0.601892	0.574265	0.58008	Specific_to_6m	Early_Hypo_cl4	Specific_to_6m	Specific_to_6m	Not_significant	No
cg12319350	-0.230266	-0.241873	-2.43176	0.0254334	1	0.487725	0.48192	0.485016	0.475436	0.44249	0.489733	Specific_to_6m	Transient_Hypo_cl7	Specific_to_6m	Specific_to_6m	Not_significant	No
cg01563236	0.194776	0.283792	2.43159	0.0254422	1	0.559341	0.576528	0.568156	0.53094	0.566667	0.572956	Specific_to_6m	Early_Hyper_cl5	Specific_to_6m	Specific_to_6m	Not_significant	No
cg23574427	-0.466177	-0.268029	-2.43006	0.0255231	1	0.475154	0.47969	0.483813	0.469121	0.440669	0.459415	Specific_to_6m	Transient_Hypo_cl7	Specific_to_6m	Specific_to_6m	Not_significant	No
cg27325787	0.242324	-0.504362	2.42976	0.0255387	1	0.425111	0.411139	0.426578	0.400253	0.431974	0.39799	Specific_to_6m	Transient_Hyper_cl3	Specific_to_6m	Specific_to_6m	Not_significant	No
cg06413426	-0.229721	0.166639	-2.42859	0.0256008	1	0.532045	0.544363	0.525903	0.54018	0.516224	0.512954	Specific_to_6m	Early_Hypo_cl6	Specific_to_6m	Specific_to_6m	Not_significant	No
cg12654577	0.315298	-0.436272	2.42722	0.0256735	1	0.42721	0.423624	0.438429	0.410483	0.442797	0.426798	Specific_to_6m	Early_Hyper_cl5	Specific_to_6m	Specific_to_6m	Not_significant	No
cg05859533	0.681997	2.15205	2.42449	0.0258194	1	0.830287	0.83636	0.834875	0.774707	0.816849	0.779981	Specific_to_6m	Transient_Hyper_cl3	Specific_to_6m	Specific_to_6m	Not_significant	No
cg03079818	0.220405	1.60013	2.42347	0.025874	1	0.754924	0.765193	0.748817	0.735491	0.762996	0.762903	Specific_to_6m	Early_Hyper_cl5	Specific_to_6m	Specific_to_6m	Not_significant	No
cg02998938	-0.261956	1.24268	-2.42173	0.0259672	1	0.70112	0.699257	0.717542	0.712724	0.689665	0.693079	Specific_to_6m	Early_Hypo_cl4	Specific_to_6m	Specific_to_6m	Not_significant	No
cg21416544	0.203607	0.362824	2.41819	0.0261584	1	0.575482	0.569456	0.570325	0.54836	0.576565	0.577815	Specific_to_6m	Early_Hyper_cl5	Specific_to_6m	Specific_to_6m	Not_significant	No
cg02080274	0.541811	1.53123	2.41666	0.0262409	1	0.736452	0.758149	0.717225	0.715508	0.762304	0.745612	Specific_to_6m	Early_Hyper_cl5	Specific_to_6m	Specific_to_6m	Not_significant	No
cg17501823	0.485223	-1.49083	2.41403	0.0263842	1	0.268054	0.275796	0.272506	0.258057	0.284634	0.270162	Specific_to_6m	Transient_Hyper_cl3	Specific_to_6m	Specific_to_6m	Not_significant	No
cg09514909	0.225058	-1.26556	2.4132	0.0264297	1	0.280519	0.293424	0.292587	0.280145	0.312703	0.296849	Specific_to_6m	Early_Hyper_cl5	Specific_to_6m	Specific_to_6m	Not_significant	No
cg07078529	0.135591	-0.114986	2.41184	0.0265041	1	0.482534	0.490353	0.493793	0.463983	0.498276	0.484845	Specific_to_6m	Early_Hyper_cl5	Specific_to_6m	Specific_to_6m	Not_significant	No
cg27449113	-0.205615	0.22474	-2.41159	0.0265174	1	0.548818	0.546569	0.546235	0.548748	0.527082	0.515418	Specific_to_6m	Early_Hypo_cl6	Specific_to_6m	Specific_to_6m	Not_significant	No
cg17865849	-0.198259	-0.515763	-2.4113	0.0265337	1	0.459649	0.448529	0.437122	0.424635	0.403926	0.439429	Specific_to_6m	Transient_Hypo_cl7	Specific_to_6m	Specific_to_6m	Not_significant	No
cg17022737	-0.268876	0.655692	-2.40917	0.0266505	1	0.652973	0.643108	0.646165	0.620711	0.599472	0.604281	Specific_to_6m	Early_Hypo_cl4	Specific_to_6m	Specific_to_6m	Not_significant	No
cg05131207	0.218739	0.715928	2.40721	0.0267586	1	0.594078	0.589163	0.59933	0.606314	0.635023	0.606059	Specific_to_6m	Transient_Hyper_cl3	Specific_to_6m	Specific_to_6m	Not_significant	No
cg16467921	-0.552038	-0.0429324	-2.40465	0.0269004	1	0.53852	0.517986	0.520055	0.50517	0.480459	0.488029	Specific_to_6m	Early_Hypo_cl4	Specific_to_6m	Specific_to_6m	Not_significant	No
cg10984050	-0.219646	0.335611	-2.403	0.0269926	1	0.55457	0.575429	0.570357	0.570271	0.543455	0.565245	Specific_to_6m	Transient_Hypo_cl7	Specific_to_6m	Specific_to_6m	Not_significant	No
cg26110064	-0.251149	-1.9481	-2.40148	0.0270771	1	0.189145	0.211884	0.206716	0.222383	0.195759	0.221899	Specific_to_6m	Transient_Hypo_cl7	Specific_to_6m	Specific_to_6m	Not_significant	No
cg03921216	0.27367	-0.201828	2.39935	0.0271964	1	0.439554	0.435728	0.439046	0.454979	0.477267	0.438592	Specific_to_6m	Late_Hypo_cl2	Specific_to_6m	Specific_to_6m	Not_significant	No
cg15024623	-0.265468	0.531681	-2.39774	0.0272873	1	0.623309	0.624154	0.618661	0.604688	0.574348	0.581398	Specific_to_6m	Early_Hypo_cl4	Specific_to_6m	Specific_to_6m	Not_significant	No
cg00569500	0.179205	0.906782	2.39741	0.027306	1	0.612285	0.618685	0.619897	0.634531	0.668277	0.632417	Specific_to_6m	Transient_Hyper_cl3	Specific_to_6m	Specific_to_6m	Not_significant	No
cg10521346	-0.608136	1.28312	-2.3953	0.0274251	1	0.712614	0.703272	0.7175	0.721208	0.679946	0.717481	Specific_to_6m	Transient_Hypo_cl7	Specific_to_6m	Specific_to_6m	Not_significant	No
cg11300897	-0.269591	0.533764	-2.39474	0.0274568	1	0.600255	0.614213	0.606285	0.601854	0.578557	0.595341	Specific_to_6m	Transient_Hypo_cl7	Specific_to_6m	Specific_to_6m	Not_significant	No
cg13461622	0.190818	0.660935	2.39431	0.027481	1	0.595374	0.578756	0.597744	0.595963	0.625221	0.579811	Specific_to_6m	Transient_Hyper_cl3	Specific_to_6m	Specific_to_6m	Not_significant	No
cg01742370	0.176049	-0.219221	2.39405	0.0274956	1	0.459115	0.480785	0.461376	0.450496	0.476394	0.48559	Specific_to_6m	Progressive_Hyper_cl1	Specific_to_6m	Specific_to_6m	Not_significant	No
cg26368022	0.253434	-0.191256	2.39168	0.0276303	1	0.493156	0.494917	0.50789	0.455365	0.483314	0.460579	Specific_to_6m	Transient_Hyper_cl3	Specific_to_6m	Specific_to_6m	Not_significant	No
cg26278387	0.240465	0.165068	2.38992	0.027731	1	0.527936	0.541777	0.536686	0.509031	0.549278	0.518878	Specific_to_6m	Transient_Hyper_cl3	Specific_to_6m	Specific_to_6m	Not_significant	No
cg00501221	-0.252026	-0.210448	-2.3899	0.0277322	1	0.478841	0.486198	0.473981	0.476651	0.45086	0.457153	Specific_to_6m	Early_Hypo_cl4	Specific_to_6m	Specific_to_6m	Not_significant	No
cg23098236	0.186452	-0.494747	2.3852	0.0280021	1	0.433716	0.434284	0.447738	0.402147	0.432217	0.433197	Specific_to_6m	Early_Hyper_cl5	Specific_to_6m	Specific_to_6m	Not_significant	No
cg24669364	0.322969	2.1293	2.38368	0.0280899	1	0.808049	0.801089	0.815011	0.800795	0.82344	0.810752	Specific_to_6m	Transient_Hyper_cl3	Specific_to_6m	Specific_to_6m	Not_significant	No
cg20359360	0.21419	0.722537	2.38355	0.028097	1	0.63222	0.628944	0.640647	0.611866	0.632926	0.613977	Specific_to_6m	Transient_Hyper_cl3	Specific_to_6m	Specific_to_6m	Not_significant	No
cg14557699	0.330468	-1.88562	2.38261	0.0281514	1	0.201898	0.202569	0.19449	0.205244	0.22653	0.213722	Specific_to_6m	Transient_Hyper_cl3	Specific_to_6m	Specific_to_6m	Not_significant	No
cg25187161	0.286111	-1.52999	2.38242	0.0281628	1	0.294327	0.284294	0.301453	0.249053	0.277185	0.268617	Specific_to_6m	Early_Hyper_cl5	Specific_to_6m	Specific_to_6m	Not_significant	No
cg10394788	0.219778	-0.751068	2.38118	0.0282345	1	0.349189	0.349392	0.361137	0.360897	0.387182	0.374698	Specific_to_6m	Early_Hyper_cl5	Specific_to_6m	Specific_to_6m	Not_significant	No
cg07833397	0.340804	-2.26633	2.38026	0.0282883	1	0.160442	0.146679	0.147638	0.161127	0.192826	0.156234	Specific_to_6m	Transient_Hyper_cl3	Specific_to_6m	Specific_to_6m	Not_significant	No
cg09088596	-0.253387	-0.25462	-2.37749	0.0284499	1	0.468127	0.486482	0.479976	0.471226	0.441254	0.483712	Specific_to_6m	Transient_Hypo_cl7	Specific_to_6m	Specific_to_6m	Not_significant	No
cg26292116	1.37038	-0.936451	2.37733	0.0284593	1	0.508792	0.508765	0.504649	0.38501	0.411498	0.385964	Specific_to_6m	Transient_Hyper_cl3	Specific_to_6m	Specific_to_6m	Not_significant	No
cg14551458	0.269887	-0.807472	2.37485	0.0286051	1	0.334557	0.343234	0.360656	0.354984	0.375764	0.360759	Specific_to_6m	Transient_Hyper_cl3	Specific_to_6m	Specific_to_6m	Not_significant	No
cg09146183	0.215887	-0.773577	2.37193	0.0287769	1	0.329029	0.320623	0.326525	0.357174	0.385657	0.381964	Specific_to_6m	Early_Hyper_cl5	Specific_to_6m	Specific_to_6m	Not_significant	No
cg24354866	0.259539	-1.47496	2.37137	0.0288103	1	0.259286	0.274293	0.258869	0.252066	0.282634	0.26126	Specific_to_6m	Transient_Hyper_cl3	Specific_to_6m	Specific_to_6m	Not_significant	No
cg19182683	1.15055	-1.55768	2.37097	0.0288342	1	0.165528	0.169849	0.170528	0.316783	0.341561	0.312029	Specific_to_6m	Transient_Hyper_cl3	Specific_to_6m	Specific_to_6m	Not_significant	No
cg15000346	-0.208287	-0.06133	-2.37067	0.028852	1	0.518677	0.505865	0.521342	0.499372	0.478632	0.480955	Specific_to_6m	Early_Hypo_cl4	Specific_to_6m	Specific_to_6m	Not_significant	No
cg22443057	0.215834	1.03059	2.36962	0.0289142	1	0.643188	0.647495	0.666105	0.654992	0.686361	0.670429	Specific_to_6m	Early_Hyper_cl5	Specific_to_6m	Specific_to_6m	Not_significant	No
cg15138115	0.194701	-0.407736	2.36839	0.0289872	1	0.467839	0.467069	0.476112	0.420092	0.443565	0.443358	Specific_to_6m	Early_Hyper_cl5	Specific_to_6m	Specific_to_6m	Not_significant	No
cg03764900	0.427532	2.77314	2.36743	0.0290449	1	0.862073	0.884877	0.866416	0.859232	0.879945	0.867241	Specific_to_6m	Transient_Hyper_cl3	Specific_to_6m	Specific_to_6m	Not_significant	No
cg25706329	0.175372	1.04016	2.36515	0.0291808	1	0.662597	0.645767	0.650645	0.65324	0.686573	0.649424	Specific_to_6m	Transient_Hyper_cl3	Specific_to_6m	Specific_to_6m	Not_significant	No
cg08442881	-0.534968	2.98599	-2.36109	0.0294255	1	0.905719	0.891197	0.899078	0.892967	0.864395	0.903354	Specific_to_6m	Transient_Hypo_cl7	Specific_to_6m	Specific_to_6m	Not_significant	No
cg03879629	-0.257051	-0.926479	-2.36056	0.029457	1	0.359977	0.346727	0.35356	0.358731	0.333289	0.349932	Specific_to_6m	Transient_Hypo_cl7	Specific_to_6m	Specific_to_6m	Not_significant	No
cg17359629	0.183514	-0.502519	2.3546	0.0298199	1	0.429018	0.445361	0.438851	0.406378	0.428305	0.438976	Specific_to_6m	Progressive_Hyper_cl1	Specific_to_6m	Specific_to_6m	Not_significant	No
cg20361427	0.314157	0.902962	2.3538	0.029869	1	0.643299	0.614407	0.632919	0.63478	0.662603	0.633242	Specific_to_6m	Transient_Hyper_cl3	Specific_to_6m	Specific_to_6m	Not_significant	No
cg18427465	-0.216286	-0.376728	-2.35377	0.0298708	1	0.482894	0.489046	0.486838	0.446881	0.423516	0.429541	Specific_to_6m	Early_Hypo_cl4	Specific_to_6m	Specific_to_6m	Not_significant	No
cg01674818	0.159717	0.334237	2.35356	0.0298832	1	0.553845	0.543397	0.550498	0.543943	0.572	0.563299	Specific_to_6m	Early_Hyper_cl5	common	Specific_to_6m	Not_significant	No
cg17785202	0.217339	-0.480456	2.35347	0.0298887	1	0.440283	0.427886	0.448209	0.408751	0.431824	0.437503	Specific_to_6m	Early_Hyper_cl5	Specific_to_6m	Specific_to_6m	Not_significant	No
cg23692648	-0.171299	-0.209807	-2.35336	0.0298954	1	0.475691	0.455193	0.470257	0.475687	0.451205	0.473514	Specific_to_6m	Transient_Hypo_cl7	Specific_to_6m	Specific_to_6m	Not_significant	No
cg11769885	0.273619	-1.05312	2.35194	0.0299829	1	0.32634	0.326891	0.327341	0.317111	0.338984	0.330546	Specific_to_6m	Early_Hyper_cl5	Specific_to_6m	Specific_to_6m	Not_significant	No
cg20304618	0.348274	-2.37662	2.35178	0.0299929	1	0.158159	0.167833	0.177575	0.150963	0.180211	0.16807	Specific_to_6m	Early_Hyper_cl5	Specific_to_6m	Specific_to_6m	Not_significant	No
cg16806041	0.168675	-0.410776	2.34958	0.0301285	1	0.41417	0.418153	0.412217	0.41571	0.446243	0.401463	Specific_to_6m	Transient_Hyper_cl3	Specific_to_6m	Specific_to_6m	Not_significant	No
cg13912573	-0.20643	1.70044	-2.34661	0.0303124	1	0.783292	0.777589	0.781875	0.772547	0.752256	0.756366	Specific_to_6m	Early_Hypo_cl4	Specific_to_6m	Specific_to_6m	Not_significant	No
cg01443755	0.321375	0.0304648	2.34524	0.0303976	1	0.500748	0.507599	0.497313	0.488366	0.52411	0.489957	Specific_to_6m	Transient_Hyper_cl3	Specific_to_6m	Specific_to_6m	Not_significant	No
cg02561723	0.152627	0.151667	2.34395	0.0304778	1	0.50964	0.502176	0.520174	0.515197	0.537547	0.514264	Specific_to_6m	Transient_Hyper_cl3	Specific_to_6m	Specific_to_6m	Not_significant	No
cg18209470	0.385228	2.49633	2.34278	0.030551	1	0.826927	0.836179	0.858213	0.834341	0.857555	0.850798	Specific_to_6m	Early_Hyper_cl5	Specific_to_6m	Specific_to_6m	Not_significant	No
cg04026169	0.194104	-0.668459	2.34091	0.030668	1	0.386121	0.382593	0.391617	0.376594	0.398129	0.386766	Specific_to_6m	Early_Hyper_cl5	Specific_to_6m	Specific_to_6m	Not_significant	No
cg23582216	0.254037	-0.0634928	2.34058	0.0306887	1	0.502283	0.506051	0.504783	0.478206	0.501026	0.485893	Specific_to_6m	Transient_Hyper_cl3	Specific_to_6m	Specific_to_6m	Not_significant	No
cg25169679	0.162016	1.39277	2.34011	0.0307183	1	0.694383	0.702695	0.701625	0.711818	0.735201	0.717357	Specific_to_6m	Transient_Hyper_cl3	Specific_to_6m	Specific_to_6m	Not_significant	No
cg15483907	-0.236069	1.07057	-2.33817	0.0308402	1	0.734831	0.733756	0.73266	0.687457	0.662205	0.681145	Specific_to_6m	Transient_Hypo_cl7	Specific_to_6m	Specific_to_6m	Not_significant	No
cg08413188	-0.770449	1.99999	-2.33782	0.0308625	1	0.461249	0.445017	0.477966	0.802686	0.765895	0.801174	Specific_to_6m	Transient_Hypo_cl7	Specific_to_6m	Specific_to_6m	Not_significant	No
cg05380920	-0.415861	0.971441	-2.33307	0.0311641	1	0.716332	0.711187	0.713556	0.675109	0.641858	0.667327	Specific_to_6m	Transient_Hypo_cl7	Specific_to_6m	Specific_to_6m	Not_significant	No
cg23138003	0.171258	-0.181435	2.33156	0.0312606	1	0.475627	0.48896	0.47859	0.454452	0.4847	0.482108	Specific_to_6m	Early_Hyper_cl5	Specific_to_6m	Specific_to_6m	Not_significant	No
cg21758314	0.401733	0.220826	2.3313	0.0312772	1	0.574408	0.571067	0.567353	0.524337	0.55083	0.497962	Specific_to_6m	Late_Hypo_cl2	Specific_to_6m	Specific_to_6m	Not_significant	No
cg21737226	0.187199	-1.21122	2.32633	0.0315965	1	0.324482	0.334404	0.330727	0.291384	0.316367	0.308383	Specific_to_6m	Early_Hyper_cl5	common	Specific_to_6m	Not_significant	No
cg01935413	0.244679	1.45937	2.32031	0.031987	1	0.70392	0.698831	0.698984	0.714374	0.744706	0.723477	Specific_to_6m	Transient_Hyper_cl3	Specific_to_6m	Specific_to_6m	Not_significant	No
cg12784701	-0.308035	1.38052	-2.31887	0.0320809	1	0.738712	0.74446	0.734223	0.734373	0.705398	0.724654	Specific_to_6m	Transient_Hypo_cl7	Specific_to_6m	Specific_to_6m	Not_significant	No
cg14387743	-0.31857	-0.810742	-2.31564	0.0322934	1	0.375407	0.375671	0.385656	0.376526	0.353029	0.37342	Specific_to_6m	Transient_Hypo_cl7	Specific_to_6m	Specific_to_6m	Not_significant	No
cg06593560	-0.263519	1.21813	-2.31489	0.0323423	1	0.708168	0.694878	0.720853	0.708456	0.686421	0.691226	Specific_to_6m	Early_Hypo_cl4	Specific_to_6m	Specific_to_6m	Not_significant	No
cg01667219	0.191082	0.440804	2.3143	0.0323818	1	0.562383	0.5663	0.538917	0.56181	0.589076	0.554579	Specific_to_6m	Transient_Hyper_cl3	Specific_to_6m	Specific_to_6m	Not_significant	No
cg16695950	-0.200639	1.69978	-2.31427	0.0323835	1	0.777222	0.784819	0.778668	0.77479	0.749767	0.756431	Specific_to_6m	Early_Hypo_cl4	Specific_to_6m	Specific_to_6m	Not_significant	No
cg02654775	-0.221271	1.08962	-2.3117	0.0325534	1	0.690725	0.680491	0.682853	0.689516	0.667514	0.670059	Specific_to_6m	Early_Hypo_cl4	Specific_to_6m	Specific_to_6m	Not_significant	No
cg08776660	-0.210522	1.23913	-2.31108	0.0325947	1	0.710495	0.715562	0.713256	0.712518	0.687213	0.687735	Specific_to_6m	Early_Hypo_cl6	Specific_to_6m	Specific_to_6m	Not_significant	No
cg20837474	0.301459	0.759748	2.30996	0.0326696	1	0.5839	0.605759	0.588872	0.614466	0.640762	0.618625	Specific_to_6m	Transient_Hyper_cl3	Specific_to_6m	Specific_to_6m	Not_significant	No
cg09039685	0.252753	0.348464	2.30546	0.0329704	1	0.558273	0.565219	0.569095	0.547308	0.572331	0.54698	Specific_to_6m	Transient_Hyper_cl3	Specific_to_6m	Specific_to_6m	Not_significant	No
cg08144588	-0.524324	1.79661	-2.3047	0.0330208	1	0.716091	0.724817	0.729575	0.775279	0.753645	0.763773	Specific_to_6m	Early_Hypo_cl4	Specific_to_6m	Specific_to_6m	Not_significant	No
cg25734651	0.268003	-1.1541	2.30312	0.0331274	1	0.310639	0.313891	0.325397	0.302971	0.32506	0.320195	Specific_to_6m	Early_Hyper_cl5	Specific_to_6m	Specific_to_6m	Not_significant	No
cg00157109	-0.237015	1.28642	-2.30211	0.0331955	1	0.722535	0.717066	0.717352	0.721535	0.692553	0.71786	Specific_to_6m	Transient_Hypo_cl7	Specific_to_6m	Specific_to_6m	Not_significant	No
cg13735166	0.130959	0.0857953	2.29905	0.0334032	1	0.519321	0.526088	0.529371	0.503308	0.527079	0.52838	Specific_to_6m	Early_Hyper_cl5	Specific_to_6m	Specific_to_6m	Not_significant	No
cg00206277	-0.190864	0.724628	-2.2976	0.0335018	1	0.650266	0.654446	0.670508	0.632899	0.610522	0.617092	Specific_to_6m	Early_Hypo_cl4	Specific_to_6m	Specific_to_6m	Not_significant	No
cg02670718	-0.168893	0.588159	-2.29588	0.0336195	1	0.555744	0.550109	0.562484	0.585676	0.611635	0.579595	Specific_to_6m	Transient_Hyper_cl3	Specific_to_6m	Specific_to_6m	Not_significant	No
cg16589461	0.169384	0.923761	2.29528	0.0336602	1	0.628276	0.638223	0.624671	0.636555	0.668148	0.631554	Specific_to_6m	Transient_Hyper_cl3	Specific_to_6m	Specific_to_6m	Not_significant	No
cg02362841	-0.412797	0.636596	-2.29442	0.0337188	1	0.61861	0.62852	0.616233	0.616409	0.595176	0.595905	Specific_to_6m	Early_Hypo_cl6	Specific_to_6m	Specific_to_6m	Not_significant	No
cg16039157	0.147535	1.21769	2.29397	0.0337498	1	0.666725	0.658212	0.676546	0.67631	0.713391	0.655883	Specific_to_6m	Transient_Hyper_cl3	Specific_to_6m	Specific_to_6m	Not_significant	No
cg01243312	0.280878	0.226429	2.29232	0.0338634	1	0.503668	0.517758	0.514051	0.525324	0.553549	0.546372	Specific_to_6m	Early_Hyper_cl5	Specific_to_6m	Specific_to_6m	Not_significant	No
cg23187316	0.262254	-1.745	2.28805	0.0341584	1	0.191288	0.196324	0.205988	0.223139	0.243626	0.24303	Specific_to_6m	Early_Hyper_cl5	Specific_to_6m	Specific_to_6m	Not_significant	No
cg07507225	0.182375	1.32859	2.28431	0.0344186	1	0.740313	0.731379	0.729714	0.701661	0.727578	0.712574	Specific_to_6m	Transient_Hyper_cl3	common	Specific_to_6m	Not_significant	No
cg19777795	-0.211349	0.177397	-2.28355	0.0344722	1	0.559562	0.536676	0.554659	0.545628	0.513691	0.553314	Specific_to_6m	Transient_Hypo_cl7	Specific_to_6m	Specific_to_6m	Not_significant	No
cg18621731	-0.163916	-0.74104	-2.27796	0.0348651	1	0.38761	0.381987	0.379047	0.386474	0.365477	0.393444	Specific_to_6m	Transient_Hypo_cl7	Specific_to_6m	Specific_to_6m	Not_significant	No
cg16781885	-0.459582	1.22223	-2.27482	0.0350876	1	0.744587	0.757831	0.748958	0.707927	0.678926	0.67728	Specific_to_6m	Early_Hypo_cl6	Specific_to_6m	Specific_to_6m	Not_significant	No
cg08599446	-0.202363	0.769871	-2.2729	0.0352242	1	0.624184	0.62369	0.627188	0.643672	0.61255	0.612804	Specific_to_6m	Early_Hypo_cl6	Specific_to_6m	Specific_to_6m	Not_significant	No
cg23177739	0.141567	0.976557	2.27185	0.0352993	1	0.654247	0.655527	0.657523	0.650698	0.675067	0.659586	Specific_to_6m	Transient_Hyper_cl3	Specific_to_6m	Specific_to_6m	Not_significant	No
cg26479374	0.396671	1.47119	2.26705	0.0356443	1	0.737858	0.736003	0.74769	0.717371	0.738499	0.713661	Specific_to_6m	Transient_Hyper_cl3	Specific_to_6m	Specific_to_6m	Not_significant	No
cg12122387	-0.422997	0.847313	-2.26582	0.0357331	1	0.68209	0.672424	0.688271	0.654459	0.624942	0.635933	Specific_to_6m	Early_Hypo_cl4	Specific_to_6m	Specific_to_6m	Not_significant	No
cg06180354	0.132554	0.356763	2.26323	0.0359206	1	0.572498	0.573451	0.565295	0.542611	0.579312	0.579975	Specific_to_6m	Early_Hyper_cl5	Specific_to_6m	Specific_to_6m	Not_significant	No
cg14421129	0.177437	0.410606	2.26074	0.0361024	1	0.54466	0.558879	0.537777	0.55688	0.584144	0.571458	Specific_to_6m	Early_Hyper_cl5	Specific_to_6m	Specific_to_6m	Not_significant	No
cg05638589	-0.173318	-0.291287	-2.25972	0.0361771	1	0.455813	0.469225	0.471565	0.461838	0.43867	0.458651	Specific_to_6m	Transient_Hypo_cl7	Specific_to_6m	Specific_to_6m	Not_significant	No
cg02949523	0.53975	1.31161	2.25788	0.0363114	1	0.678943	0.73267	0.687869	0.690589	0.724013	0.680979	Specific_to_6m	Transient_Hyper_cl3	Specific_to_6m	Specific_to_6m	Not_significant	No
cg03948181	-0.177852	-0.186086	-2.25362	0.036626	1	0.485347	0.478432	0.48314	0.478467	0.456598	0.466214	Specific_to_6m	Early_Hypo_cl4	Specific_to_6m	Specific_to_6m	Not_significant	No
cg18349022	0.129899	0.201913	2.25335	0.0366455	1	0.517082	0.525896	0.529659	0.523587	0.54689	0.519245	Specific_to_6m	Transient_Hyper_cl3	Specific_to_6m	Specific_to_6m	Not_significant	No
cg12848502	-0.189193	0.959758	-2.25314	0.0366608	1	0.675244	0.681248	0.682773	0.671383	0.645547	0.659692	Specific_to_6m	Early_Hypo_cl4	Specific_to_6m	Specific_to_6m	Not_significant	No
cg10345716	0.240576	0.299512	2.25285	0.0366826	1	0.529375	0.546729	0.53617	0.539275	0.564488	0.544693	Specific_to_6m	Transient_Hyper_cl3	Specific_to_6m	Specific_to_6m	Not_significant	No
cg16913789	0.539817	-2.9975	2.25088	0.0368287	1	0.0992409	0.101129	0.102805	0.105433	0.128058	0.108956	Specific_to_6m	Transient_Hyper_cl3	Specific_to_6m	Specific_to_6m	Not_significant	No
cg14096311	-0.637353	-1.65241	-2.24472	0.0372896	1	0.225741	0.209488	0.215968	0.268634	0.239974	0.265424	Specific_to_6m	Transient_Hypo_cl7	Specific_to_6m	Specific_to_6m	Not_significant	No
cg06874063	0.203223	0.240712	2.24409	0.0373372	1	0.558322	0.548861	0.552295	0.526867	0.556984	0.533353	Specific_to_6m	Transient_Hyper_cl3	Specific_to_6m	Specific_to_6m	Not_significant	No
cg01891736	0.134614	0.223284	2.24173	0.0375151	1	0.526299	0.534639	0.526601	0.526795	0.551064	0.523198	Specific_to_6m	Transient_Hyper_cl3	Specific_to_6m	Specific_to_6m	Not_significant	No
cg21814292	-0.532247	-0.170861	-2.24019	0.037632	1	0.498624	0.522106	0.513224	0.485143	0.460917	0.489525	Specific_to_6m	Transient_Hypo_cl7	Specific_to_6m	Specific_to_6m	Not_significant	No
cg17404560	0.13338	-0.496079	2.23986	0.0376567	1	0.536713	0.550213	0.548434	0.400156	0.432583	0.412954	Specific_to_6m	Transient_Hyper_cl3	Specific_to_6m	Specific_to_6m	Not_significant	No
cg21538208	0.320755	-1.75129	2.2389	0.0377302	1	0.211399	0.220518	0.224819	0.226153	0.248809	0.225077	Specific_to_6m	Transient_Hyper_cl3	Specific_to_6m	Specific_to_6m	Not_significant	No
cg16000989	0.18999	0.732387	2.23753	0.0378341	1	0.633337	0.650889	0.625816	0.610551	0.633885	0.63637	Specific_to_6m	Early_Hyper_cl5	Specific_to_6m	Specific_to_6m	Not_significant	No
cg17201227	-0.176086	-0.365003	-2.23629	0.0379287	1	0.444597	0.436902	0.449996	0.449708	0.424003	0.43462	Specific_to_6m	Early_Hypo_cl4	Specific_to_6m	Specific_to_6m	Not_significant	No
cg20691869	0.215337	-2.14297	2.23073	0.0383562	1	0.175441	0.18595	0.181274	0.176047	0.197625	0.187518	Specific_to_6m	Early_Hyper_cl5	Specific_to_6m	Specific_to_6m	Not_significant	No
cg16862808	-0.225471	0.978674	-2.22876	0.0385085	1	0.684461	0.682258	0.684273	0.672747	0.651514	0.662549	Specific_to_6m	Early_Hypo_cl4	Specific_to_6m	Specific_to_6m	Not_significant	No
cg26770947	0.18252	-0.711233	2.21993	0.0391981	1	0.409536	0.421121	0.415046	0.37164	0.395727	0.400967	Specific_to_6m	Early_Hyper_cl5	Specific_to_6m	Specific_to_6m	Not_significant	No
cg23655126	0.159436	-0.712822	2.21899	0.0392717	1	0.401135	0.420845	0.418537	0.370491	0.394064	0.397075	Specific_to_6m	Early_Hyper_cl5	Specific_to_6m	Specific_to_6m	Not_significant	No
cg03026080	0.136943	-0.664122	2.21837	0.0393212	1	0.396151	0.385273	0.381169	0.375883	0.39974	0.371035	Specific_to_6m	Transient_Hyper_cl3	Specific_to_6m	Specific_to_6m	Not_significant	No
cg12858166	-0.998058	0.180187	-2.21022	0.0399696	1	0.594834	0.589653	0.594476	0.585655	0.565363	0.575622	Specific_to_6m	Early_Hypo_cl4	Specific_to_6m	Specific_to_6m	Not_significant	No
cg23350716	-1.5256	-0.425584	-2.20942	0.0400341	1	0.707348	0.705147	0.705369	0.433936	0.472934	0.428761	Specific_to_6m	Transient_Hyper_cl3	Specific_to_6m	Specific_to_6m	Not_significant	No
cg03447554	1.16605	-0.125793	2.20602	0.0403081	1	0.542581	0.530793	0.549198	0.469985	0.498642	0.474011	Specific_to_6m	Transient_Hyper_cl3	Specific_to_6m	Specific_to_6m	Not_significant	No
cg14973926	0.114394	0.645478	2.19884	0.0408918	1	0.598901	0.60718	0.60832	0.598342	0.621956	0.604212	Specific_to_6m	Transient_Hyper_cl3	Specific_to_6m	Specific_to_6m	Not_significant	No
cg04231677	-0.17328	-1.42873	-2.19834	0.0409329	1	0.29128	0.290181	0.289389	0.285388	0.264625	0.287879	Specific_to_6m	Transient_Hypo_cl7	Specific_to_6m	Specific_to_6m	Not_significant	No
cg02255484	0.217242	-1.44945	2.19307	0.0413667	1	0.298382	0.288571	0.28629	0.257851	0.283747	0.269504	Specific_to_6m	Transient_Hyper_cl3	Specific_to_6m	Specific_to_6m	Not_significant	No
cg22207532	0.208307	1.19692	2.19004	0.041618	1	0.705089	0.699769	0.705762	0.680952	0.709059	0.681863	Specific_to_6m	Transient_Hyper_cl3	Specific_to_6m	Specific_to_6m	Not_significant	No
cg03793678	-0.205757	0.494682	-2.18938	0.0416734	1	0.590992	0.590773	0.585802	0.594989	0.572899	0.58905	Specific_to_6m	Transient_Hypo_cl7	Specific_to_6m	Specific_to_6m	Not_significant	No
cg19116349	0.219128	-1.53219	2.18684	0.0418853	1	0.289908	0.289384	0.282239	0.250075	0.276776	0.273874	Specific_to_6m	Early_Hyper_cl5	Specific_to_6m	Specific_to_6m	Not_significant	No
cg05237259	-0.36192	-0.949594	-2.18175	0.0423131	1	0.385907	0.390783	0.387498	0.35546	0.331882	0.322111	Specific_to_6m	Early_Hypo_cl6	Specific_to_6m	Specific_to_6m	Not_significant	No
cg23365999	0.1838	0.840225	2.17859	0.0425806	1	0.650089	0.648992	0.656596	0.625754	0.653069	0.645275	Specific_to_6m	Early_Hyper_cl5	Specific_to_6m	Specific_to_6m	Not_significant	No
cg07010261	0.222839	1.51702	2.17573	0.0428246	1	0.69464	0.682887	0.691532	0.723322	0.746418	0.729398	Specific_to_6m	Transient_Hyper_cl3	Specific_to_6m	Specific_to_6m	Not_significant	No
cg00472654	-0.314824	0.628096	-2.17464	0.0429179	1	0.621266	0.605071	0.63113	0.615688	0.595303	0.594568	Specific_to_6m	Early_Hypo_cl6	Specific_to_6m	Specific_to_6m	Not_significant	No
cg12656221	0.182021	-1.00203	2.16936	0.0433715	1	0.319132	0.334385	0.329693	0.321099	0.348948	0.326471	Specific_to_6m	Transient_Hyper_cl3	Specific_to_6m	Specific_to_6m	Not_significant	No
cg14188774	-0.532926	-1.63986	-2.16813	0.043478	1	0.261747	0.254707	0.270621	0.264153	0.237451	0.252112	Specific_to_6m	Early_Hypo_cl4	Specific_to_6m	Specific_to_6m	Not_significant	No
cg16414149	0.277957	-1.13338	2.16698	0.0435778	1	0.284181	0.307098	0.306283	0.299438	0.333439	0.312607	Specific_to_6m	Transient_Hyper_cl3	Specific_to_6m	Specific_to_6m	Not_significant	No
cg18678645	-0.815404	-1.53478	-2.15752	0.0444058	1	0.194012	0.193715	0.197739	0.298094	0.31839	0.291965	Specific_to_6m	Transient_Hyper_cl3	Specific_to_6m	Specific_to_6m	Not_significant	No
cg13055338	0.638739	2.71755	2.15707	0.0444459	1	0.879129	0.870684	0.862276	0.824887	0.865109	0.830632	Specific_to_6m	Transient_Hyper_cl3	Specific_to_6m	Specific_to_6m	Not_significant	No
cg26027904	0.215384	0.249122	2.156	0.0445408	1	0.54589	0.543583	0.54748	0.527668	0.558558	0.540461	Specific_to_6m	Transient_Hyper_cl3	Specific_to_6m	Specific_to_6m	Not_significant	No
cg25038473	0.177936	-0.956022	2.14702	0.0453417	1	0.318934	0.319955	0.308489	0.327998	0.355316	0.332975	Specific_to_6m	Transient_Hyper_cl3	Specific_to_6m	Specific_to_6m	Not_significant	No
cg00072799	0.207614	0.023338	2.14549	0.0454803	1	0.613728	0.63825	0.645952	0.492326	0.517256	0.521422	Specific_to_6m	Early_Hyper_cl5	Specific_to_6m	Specific_to_6m	Not_significant	No
cg25129798	0.143962	0.520973	2.14472	0.0455493	1	0.570659	0.583582	0.579043	0.576817	0.602322	0.576317	Specific_to_6m	Transient_Hyper_cl3	Specific_to_6m	Specific_to_6m	Not_significant	No
cg17978015	0.161326	-0.0730299	2.13899	0.0460702	1	0.507934	0.510178	0.503711	0.474474	0.501501	0.495989	Specific_to_6m	Early_Hyper_cl5	common	Specific_to_6m	Not_significant	No
cg04315865	0.240671	-0.782118	2.13703	0.0462494	1	0.385862	0.397028	0.392465	0.358252	0.382991	0.376418	Specific_to_6m	Early_Hyper_cl5	Specific_to_6m	Specific_to_6m	Not_significant	No
cg04607949	-0.255201	1.08205	-2.13597	0.0463465	1	0.710345	0.715055	0.69972	0.689155	0.66512	0.67787	Specific_to_6m	Early_Hypo_cl4	Specific_to_6m	Specific_to_6m	Not_significant	No
cg03943786	0.146285	-0.154538	2.13592	0.0463514	1	0.49145	0.47458	0.482951	0.461554	0.486279	0.465727	Specific_to_6m	Transient_Hyper_cl3	Specific_to_6m	Specific_to_6m	Not_significant	No
cg06168856	0.154361	0.0375898	2.13194	0.0467175	1	0.484976	0.478087	0.49503	0.494841	0.518972	0.479925	Specific_to_6m	Transient_Hyper_cl3	Specific_to_6m	Specific_to_6m	Not_significant	No
cg23220823	0.174934	-0.950128	2.12322	0.0475305	1	0.330502	0.337779	0.294691	0.331818	0.354087	0.338707	Specific_to_6m	Transient_Hyper_cl3	Specific_to_6m	Specific_to_6m	Not_significant	No
cg03253008	-0.175126	-0.877837	-2.12059	0.0477782	1	0.369751	0.378739	0.384915	0.366144	0.343249	0.38343	Specific_to_6m	Transient_Hypo_cl7	Specific_to_6m	Specific_to_6m	Not_significant	No
cg01523759	0.223452	1.822	2.11566	0.0482453	1	0.765826	0.762467	0.778203	0.763365	0.793066	0.783303	Specific_to_6m	Early_Hyper_cl5	Specific_to_6m	Specific_to_6m	Not_significant	No
cg23411652	0.740434	-4.12579	2.11189	0.0486056	1	0.0464665	0.0474915	0.053189	0.0476571	0.0884966	0.0495485	Specific_to_6m	Transient_Hyper_cl3	Specific_to_6m	Specific_to_6m	Not_significant	No
cg26682566	-0.477571	-0.315123	-2.11014	0.0487741	1	0.466164	0.462305	0.460128	0.458407	0.436341	0.443357	Specific_to_6m	Early_Hypo_cl4	Specific_to_6m	Specific_to_6m	Not_significant	No
cg05444038	-0.289675	-1.61108	-2.09964	0.049793	1	0.277752	0.278551	0.281078	0.262311	0.242024	0.2525	Specific_to_6m	Early_Hypo_cl4	Specific_to_6m	Specific_to_6m	Not_significant	No
cg25320749	-0.311663	1.78177	-4.7541	0.000149502	1	0.764474	0.786578	0.780546	0.787212	0.758338	0.771445	Specific_to_6m	Early_Hypo_cl4	Not_significant	common	Specific_to_6m	No
cg26680387	-0.400191	2.18519	-4.74919	0.000151136	1	0.822608	0.831663	0.836409	0.829263	0.805146	0.820464	Specific_to_6m	Transient_Hypo_cl7	Not_significant	common	Specific_to_6m	No
cg00865774	0.43766	-3.055	4.48605	0.000271379	1	0.101834	0.0962539	0.108894	0.0985932	0.12136	0.109467	Specific_to_6m	Early_Hyper_cl5	Not_significant	common	Specific_to_6m	No
cg14276730	-0.329712	1.59766	-4.47352	0.000279081	1	0.727289	0.74875	0.761235	0.76261	0.736225	0.741676	common	Early_Hypo_cl4	Not_significant	common	Specific_to_6m	No
cg02847220	-0.433657	2.7116	-4.45135	0.000293256	1	0.857533	0.868372	0.873532	0.876685	0.854444	0.861741	Specific_to_6m	Early_Hypo_cl4	Not_significant	common	Specific_to_6m	No
cg03903211	0.716386	-4.0118	4.00059	0.000806714	1	0.0544383	0.0541215	0.0611719	0.0507244	0.0729477	0.0644853	Specific_to_6m	Early_Hyper_cl5	Not_significant	common	Specific_to_6m	No
cg24300856	0.330224	2.50438	3.90085	0.00100984	1	0.849385	0.862803	0.858509	0.836129	0.86253	0.850888	Specific_to_6m	Early_Hyper_cl5	Not_significant	common	Specific_to_6m	No
cg11631921	-0.271989	2.18037	-3.76392	0.00137452	1	0.823978	0.829628	0.831475	0.827079	0.806959	0.809523	Specific_to_6m	Early_Hypo_cl4	Not_significant	common	Specific_to_6m	No
cg04843433	-0.394542	0.741636	-3.63813	0.00182399	1	0.663918	0.6593	0.665531	0.644094	0.603557	0.603665	common	Early_Hypo_cl6	Not_significant	common	Specific_to_6m	No
cg05237610	-0.352052	2.10216	-3.63473	0.00183796	1	0.654538	0.660571	0.676573	0.820432	0.797464	0.800722	Specific_to_6m	Early_Hypo_cl4	Not_significant	common	Specific_to_6m	No
cg01683680	-0.343169	2.54501	-3.54655	0.00224043	1	0.839337	0.847385	0.849279	0.862589	0.840738	0.849789	Specific_to_6m	Early_Hypo_cl4	Not_significant	common	Specific_to_6m	No
cg16929072	-0.419637	2.31163	-3.53681	0.00228993	1	0.830104	0.820878	0.827207	0.842929	0.815965	0.820123	common	Early_Hypo_cl4	Not_significant	common	Specific_to_6m	No
cg12653894	-0.397535	2.14391	-3.53324	0.00230834	1	0.827797	0.839787	0.819078	0.824766	0.800422	0.803369	common	Early_Hypo_cl4	Not_significant	common	Specific_to_6m	No
cg16540466	-0.507173	3.35361	-3.52789	0.0023362	1	0.904895	0.908193	0.902234	0.919427	0.896876	0.902731	Specific_to_6m	Early_Hypo_cl4	Not_significant	common	Specific_to_6m	No
cg13582243	-0.378076	3.08306	-3.49522	0.00251372	1	0.88672	0.899837	0.890401	0.902504	0.881854	0.886624	Specific_to_6m	Early_Hypo_cl4	Not_significant	common	Specific_to_6m	No
cg03435698	-0.295507	2.09172	-3.48449	0.00257487	1	0.801329	0.82083	0.802323	0.819108	0.796878	0.803357	Specific_to_6m	Early_Hypo_cl4	Not_significant	common	Specific_to_6m	No
cg18452091	0.291723	2.50223	3.46522	0.00268843	1	0.842392	0.854135	0.847415	0.837727	0.860321	0.844328	Specific_to_6m	Transient_Hyper_cl3	Not_significant	common	Specific_to_6m	No
cg06180638	-0.471148	2.30007	-3.44654	0.00280323	1	0.831812	0.84606	0.834311	0.838776	0.817059	0.824724	Specific_to_6m	Early_Hypo_cl4	Not_significant	common	Specific_to_6m	No
cg02716041	-0.375762	2.16832	-3.42391	0.0029488	1	0.797343	0.815884	0.824073	0.829987	0.798872	0.807096	common	Early_Hypo_cl4	Not_significant	common	Specific_to_6m	No
cg17545534	-0.346463	2.1745	-3.40124	0.00310209	1	0.818843	0.818771	0.8397	0.826938	0.806138	0.805401	Specific_to_6m	Early_Hypo_cl6	Not_significant	common	Specific_to_6m	No
cg11354933	0.323464	2.80401	3.38539	0.00321388	1	0.88119	0.871145	0.876474	0.863302	0.884311	0.879225	Specific_to_6m	Early_Hyper_cl5	Not_significant	common	Specific_to_6m	No
cg08841430	-0.223877	1.54262	-3.29814	0.00390423	1	0.701097	0.706437	0.701781	0.753765	0.731152	0.738737	Specific_to_6m	Early_Hypo_cl4	Not_significant	common	Specific_to_6m	No
cg24576162	-0.383839	2.28872	-3.24053	0.00443784	1	0.831328	0.839534	0.841031	0.838864	0.816047	0.819563	Specific_to_6m	Early_Hypo_cl4	Not_significant	common	Specific_to_6m	No
cg16624984	-0.262486	0.790903	-3.20842	0.00476566	1	0.657439	0.673714	0.654471	0.644939	0.618792	0.629038	Specific_to_6m	Early_Hypo_cl4	Not_significant	common	Specific_to_6m	No
cg23516589	-0.335781	2.35622	-3.19027	0.00496125	1	0.841536	0.83126	0.844422	0.846885	0.822032	0.830837	Specific_to_6m	Early_Hypo_cl4	Not_significant	common	Specific_to_6m	No
cg02389931	0.33486	2.25806	3.18977	0.00496677	1	0.80249	0.811221	0.813156	0.809714	0.840038	0.819405	Specific_to_6m	Transient_Hyper_cl3	Not_significant	common	Specific_to_6m	No
cg02922689	-0.507238	3.23964	-3.18141	0.00505964	1	0.895236	0.898057	0.913458	0.912334	0.889299	0.902317	Specific_to_6m	Early_Hypo_cl4	Not_significant	common	Specific_to_6m	No
cg01835436	-0.567028	2.94677	-3.17237	0.00516189	1	0.879703	0.878931	0.873924	0.897968	0.863619	0.879119	Specific_to_6m	Early_Hypo_cl4	Not_significant	common	Specific_to_6m	No
cg17224835	-0.432553	2.56562	-3.14482	0.00548624	1	0.848374	0.866674	0.856663	0.864627	0.840248	0.850089	Specific_to_6m	Early_Hypo_cl4	Not_significant	common	Specific_to_6m	No
cg15471073	-0.401918	2.78467	-3.12615	0.00571733	1	0.878506	0.86775	0.879388	0.879986	0.859399	0.869764	Specific_to_6m	Early_Hypo_cl4	Not_significant	common	Specific_to_6m	No
cg26489369	-0.390933	2.28	-3.098	0.0060837	1	0.831992	0.830541	0.836812	0.837088	0.815264	0.818231	Specific_to_6m	Early_Hypo_cl4	Not_significant	common	Specific_to_6m	No
cg19328560	0.278294	1.83349	3.05273	0.00672135	1	0.789381	0.799086	0.794409	0.766414	0.793964	0.774555	Specific_to_6m	Transient_Hyper_cl3	Not_significant	common	Specific_to_6m	No
cg21035986	-0.273298	2.0941	-3.04989	0.00676332	1	0.807009	0.809099	0.814916	0.822274	0.794902	0.802679	Specific_to_6m	Early_Hypo_cl4	Not_significant	common	Specific_to_6m	No
cg12511749	-0.440532	2.91623	-2.96369	0.00786688	1	0.876164	0.882665	0.874124	0.890555	0.86884	0.86926	Specific_to_12m	Early_Hypo_cl6	Not_significant	common	Specific_to_6m	No
cg24761295	-0.259936	1.5706	-2.94559	0.00849976	1	0.761052	0.765374	0.765298	0.760864	0.731751	0.736033	Specific_to_6m	Early_Hypo_cl4	Not_significant	common	Specific_to_6m	No
cg15705930	-0.378307	2.75934	-2.91869	0.00901328	1	0.866957	0.862719	0.864824	0.879463	0.85807	0.863882	Specific_to_6m	Early_Hypo_cl4	Not_significant	common	Specific_to_6m	No
cg22919863	0.30429	2.69526	2.88397	0.00972065	1	0.871768	0.863603	0.85812	0.854611	0.875019	0.872325	Specific_to_6m	Early_Hyper_cl5	Not_significant	common	Specific_to_6m	No
cg02190928	-0.31357	1.27405	-2.87428	0.00992731	1	0.725795	0.724036	0.734083	0.716806	0.69352	0.690066	common	Early_Hypo_cl6	Not_significant	common	Specific_to_6m	No
cg25446676	-0.392859	-3.19719	-2.8672	0.0100811	1	0.0938246	0.0910237	0.0978002	0.112309	0.0885805	0.104171	Specific_to_6m	Transient_Hypo_cl7	Not_significant	common	Specific_to_6m	No
cg20758988	-0.406986	2.5997	-2.86079	0.0102224	1	0.832521	0.853439	0.859985	0.867444	0.844177	0.857421	Specific_to_6m	Early_Hypo_cl4	Not_significant	common	Specific_to_6m	No
cg21022303	-0.299634	1.40025	-2.85691	0.0103087	1	0.706402	0.711521	0.708218	0.735209	0.711525	0.712807	Specific_to_6m	Early_Hypo_cl6	Not_significant	common	Specific_to_6m	No
cg15949117	0.378928	2.84447	2.83364	0.0108416	1	0.872728	0.875372	0.872667	0.862315	0.890188	0.881134	Specific_to_6m	Early_Hyper_cl5	Not_significant	common	Specific_to_6m	No
cg04297715	-0.266952	2.44676	-2.8314	0.0108944	1	0.839239	0.83599	0.844385	0.853799	0.831819	0.843635	Specific_to_6m	Early_Hypo_cl4	Not_significant	common	Specific_to_6m	No
cg08746653	-0.370515	1.98973	-2.81753	0.0112259	1	0.782405	0.797836	0.795845	0.813851	0.778833	0.793216	common	Early_Hypo_cl4	Not_significant	common	Specific_to_6m	No
cg00934609	-0.279746	2.40058	-2.80018	0.0116546	1	0.856082	0.853394	0.856147	0.846923	0.826559	0.835282	Specific_to_6m	Early_Hypo_cl4	Not_significant	common	Specific_to_6m	No
cg04763709	-0.237363	0.622555	-2.75824	0.0127565	1	0.598056	0.603511	0.606497	0.615798	0.594144	0.590813	common	Early_Hypo_cl6	Not_significant	common	Specific_to_6m	No
cg17765494	-0.4151	2.06677	-2.75577	0.0128244	1	0.803485	0.815071	0.802833	0.815356	0.793378	0.806406	Specific_to_6m	Early_Hypo_cl4	Not_significant	common	Specific_to_6m	No
cg14221048	-0.279137	2.13516	-2.75467	0.0128548	1	0.821016	0.822517	0.826769	0.822673	0.801526	0.809425	Specific_to_6m	Early_Hypo_cl4	Not_significant	common	Specific_to_6m	No
cg15363915	-0.28995	2.62508	-2.73168	0.013505	1	0.870235	0.869775	0.875582	0.868994	0.848704	0.851722	Specific_to_6m	Early_Hypo_cl4	Not_significant	common	Specific_to_6m	No
cg18397193	-0.311707	1.76529	-2.71004	0.0141459	1	0.762751	0.760915	0.7802	0.78089	0.759481	0.760244	common	Early_Hypo_cl6	Not_significant	common	Specific_to_6m	No
cg16669619	0.272141	2.72778	2.68872	0.0148058	1	0.863908	0.863815	0.863344	0.857928	0.878104	0.875072	Specific_to_6m	Early_Hyper_cl5	Not_significant	common	Specific_to_6m	No
cg05037158	-0.296126	1.52986	-2.66108	0.0157047	1	0.752794	0.752742	0.748264	0.751343	0.729532	0.731253	common	Early_Hypo_cl4	Not_significant	common	Specific_to_6m	No
cg02046665	0.410543	3.14549	2.6557	0.0158854	1	0.887529	0.882793	0.879231	0.883812	0.90828	0.895505	Specific_to_6m	Early_Hyper_cl5	Not_significant	common	Specific_to_6m	No
cg26859986	-0.36081	1.99512	-2.65534	0.0158976	1	0.805154	0.780219	0.788002	0.808287	0.782334	0.776193	common	Early_Hypo_cl6	Not_significant	common	Specific_to_6m	No
cg11516502	0.17183	1.96432	2.6297	0.0167882	1	0.799129	0.811774	0.806751	0.784211	0.806753	0.799188	Specific_to_6m	Early_Hyper_cl5	Not_significant	common	Specific_to_6m	No
cg19451267	-0.5995	2.37448	-2.59345	0.0181279	1	0.827561	0.813622	0.816807	0.846076	0.816854	0.822897	common	Early_Hypo_cl4	Not_significant	common	Specific_to_6m	No
cg02417678	0.490099	-3.18452	2.57716	0.0187626	1	0.149071	0.137621	0.14212	0.0910772	0.113903	0.101154	Specific_to_6m	Transient_Hyper_cl3	Not_significant	common	Specific_to_6m	No
cg14825676	-0.247849	2.49058	-2.57404	0.0188867	1	0.855048	0.842986	0.848613	0.857152	0.836977	0.841531	Specific_to_6m	Early_Hypo_cl4	Not_significant	common	Specific_to_6m	No
cg06114314	-0.359713	2.56324	-2.52239	0.0210539	1	0.84622	0.841122	0.850301	0.864234	0.84092	0.845446	Specific_to_6m	Early_Hypo_cl4	Not_significant	common	Specific_to_6m	No
cg08719572	-0.368661	2.41432	-2.51856	0.0212235	1	0.84189	0.829387	0.843382	0.852733	0.825838	0.832054	common	Early_Hypo_cl4	Not_significant	common	Specific_to_6m	No
cg19576405	0.190735	1.7284	2.51178	0.0215271	1	0.771954	0.776625	0.770453	0.757538	0.778096	0.770604	Specific_to_6m	Early_Hyper_cl5	Not_significant	common	Specific_to_6m	No
cg23902528	-0.233884	1.47078	-2.49019	0.0225215	1	0.756006	0.745735	0.754318	0.744627	0.721707	0.731719	Specific_to_6m	Early_Hypo_cl4	Not_significant	common	Specific_to_6m	No
cg08274587	-0.381117	2.56189	-2.42336	0.0258798	1	0.856807	0.860035	0.875486	0.865665	0.837955	0.848849	Specific_to_6m	Early_Hypo_cl4	Not_significant	common	Specific_to_6m	No
cg06902849	-0.319933	2.39006	-2.41742	0.0261997	1	0.650072	0.655663	0.66388	0.849248	0.825358	0.834975	Specific_to_6m	Early_Hypo_cl4	Not_significant	common	Specific_to_6m	No
cg18807699	-0.33368	2.32805	-2.39521	0.02743	1	0.830475	0.830406	0.847805	0.844607	0.815384	0.813159	common	Early_Hypo_cl6	Not_significant	common	Specific_to_6m	No
cg11297610	0.34449	2.82276	2.34217	0.0305891	1	0.882908	0.868545	0.877766	0.861949	0.885963	0.872532	Specific_to_6m	Transient_Hyper_cl3	Not_significant	common	Specific_to_6m	No
cg21373504	-0.241075	1.95909	-2.31426	0.0323842	1	0.793939	0.810064	0.811669	0.803872	0.78208	0.785176	Specific_to_6m	Early_Hypo_cl4	Not_significant	common	Specific_to_6m	No
cg07220450	-0.505892	2.01215	-2.30511	0.0329934	1	0.802706	0.797214	0.803094	0.816592	0.774115	0.790952	common	Early_Hypo_cl4	Not_significant	common	Specific_to_6m	No
cg11988500	0.237666	2.95912	2.26764	0.0356016	1	0.875437	0.888378	0.879442	0.873717	0.895553	0.885245	Specific_to_6m	Early_Hyper_cl5	Not_significant	common	Specific_to_6m	No
cg13608005	-0.247296	1.6444	-2.24701	0.037118	1	0.780559	0.768526	0.773217	0.768848	0.742839	0.741159	common	Early_Hypo_cl6	Not_significant	common	Specific_to_6m	No
cg11570233	-0.319876	2.98492	-2.24242	0.037463	1	0.875318	0.89595	0.880556	0.896518	0.873437	0.881868	Specific_to_6m	Early_Hypo_cl4	Not_significant	common	Specific_to_6m	No
cg05202347	0.209434	2.27737	2.24239	0.037465	1	0.822447	0.826104	0.830313	0.817616	0.839099	0.827315	Specific_to_6m	Transient_Hyper_cl3	Not_significant	common	Specific_to_6m	No
cg22938252	0.297021	3.24033	2.15221	0.0448772	1	0.891782	0.901797	0.900907	0.891866	0.913205	0.903386	Specific_to_6m	Early_Hyper_cl5	Not_significant	common	Specific_to_6m	No
cg14020037	-0.300608	2.66749	-2.12651	0.0472227	1	0.857642	0.846108	0.852477	0.873946	0.846259	0.845228	common	Early_Hypo_cl6	Not_significant	common	Specific_to_6m	No
cg05487476	0.153839	2.3609	2.11385	0.0484185	1	0.834465	0.83757	0.841529	0.825234	0.847609	0.831483	Specific_to_6m	Transient_Hyper_cl3	Not_significant	common	Specific_to_6m	No
cg27093023	-0.255663	1.84204	-2.10283	0.0494818	1	0.784847	0.796414	0.786574	0.791799	0.766113	0.768487	common	Early_Hypo_cl4	Not_significant	common	Specific_to_6m	No
cg20377095	-0.377135	2.55767	-5.20841	5.51664e-05	1	0.85885	0.862012	0.859467	0.863995	0.842906	0.850249	Specific_to_6m	Early_Hypo_cl4	Not_significant	common	common	No
cg17998237	-0.482926	2.63055	-5.10392	6.92628e-05	1	0.8226	0.839179	0.826522	0.871243	0.846068	0.851394	Specific_to_6m	Early_Hypo_cl4	Not_significant	common	common	No
cg01100030	-0.387419	2.51059	-4.42877	0.000308441	1	0.859197	0.853281	0.857962	0.860712	0.83714	0.835091	common	Early_Hypo_cl6	Not_significant	common	common	No
cg23725583	-0.451493	2.79359	-4.40648	0.000324216	1	0.874813	0.882107	0.881494	0.883552	0.86034	0.866307	Specific_to_6m	Early_Hypo_cl4	Not_significant	common	common	No
cg10070915	-0.483537	2.56035	-4.38813	0.000337808	1	0.845667	0.854302	0.858102	0.864039	0.840149	0.842376	common	Early_Hypo_cl4	Not_significant	common	common	No
cg20221345	-0.401341	2.88725	-4.20623	0.000507981	1	0.873477	0.879045	0.883772	0.890369	0.867329	0.870314	common	Early_Hypo_cl4	Not_significant	common	common	No
cg20502257	-0.343401	2.4639	-4.15034	0.000575963	1	0.839285	0.853694	0.846198	0.855785	0.834306	0.832758	common	Early_Hypo_cl6	Not_significant	common	common	No
cg15266307	-0.607901	3.46534	-4.10392	0.000639346	1	0.909812	0.90776	0.916172	0.926603	0.9017	0.912136	Specific_to_6m	Early_Hypo_cl4	Not_significant	common	common	No
cg06109237	0.34605	1.81166	3.98934	0.000827411	1	0.794994	0.772506	0.772557	0.761739	0.791938	0.803113	common	Progressive_Hyper_cl1	Not_significant	common	common	No
cg07484105	-0.416993	2.24921	-3.94952	0.000905027	1	0.822344	0.817097	0.828692	0.836708	0.81048	0.815366	common	Early_Hypo_cl4	Not_significant	common	common	No
cg14892519	-0.33142	2.35936	-3.88806	0.00103936	1	0.84168	0.831099	0.840199	0.847972	0.821635	0.821671	common	Early_Hypo_cl6	Not_significant	common	common	No
cg22104427	0.379179	2.66136	3.62343	0.00188524	1	0.872496	0.872596	0.871535	0.850295	0.873942	0.870989	common	Early_Hyper_cl5	Not_significant	common	common	No
cg11905012	-0.280954	1.56995	-3.59484	0.00201029	1	0.753686	0.755575	0.748847	0.759878	0.733525	0.742398	Specific_to_6m	Early_Hypo_cl4	Not_significant	common	common	No
cg06349364	0.23351	2.45707	3.57592	0.00209751	1	0.847445	0.848952	0.851703	0.835305	0.855909	0.850066	Specific_to_6m	Early_Hyper_cl5	Not_significant	common	common	No
cg08333575	0.237227	2.24808	3.57547	0.00209966	1	0.834475	0.831011	0.832604	0.81558	0.836079	0.831308	Specific_to_6m	Early_Hyper_cl5	Not_significant	common	common	No
cg26104711	-0.704109	1.85349	-3.51687	0.00239464	1	0.754985	0.809261	0.757508	0.801564	0.749014	0.755332	common	Early_Hypo_cl4	Not_significant	common	common	No
cg15321570	-0.360338	2.5674	-3.51626	0.00239793	1	0.858482	0.855442	0.852895	0.864213	0.843223	0.837394	common	Early_Hypo_cl6	Not_significant	common	common	No
cg09674775	-0.405299	2.41098	-3.46569	0.00268562	1	0.836831	0.832263	0.837273	0.853616	0.824812	0.832978	common	Early_Hypo_cl4	Not_significant	common	common	No
cg05807291	-0.281493	2.45416	-3.42428	0.00294636	1	0.838266	0.849979	0.857338	0.854691	0.833826	0.834136	common	Early_Hypo_cl6	Not_significant	common	common	No
cg19584736	0.232481	2.48407	3.36589	0.00335694	1	0.846354	0.845887	0.853096	0.83714	0.859157	0.853005	Specific_to_6m	Early_Hyper_cl5	Not_significant	common	common	No
cg02340092	-0.324195	2.16542	-3.36241	0.00338314	1	0.431875	0.463987	0.447763	0.830999	0.798299	0.802021	common	Early_Hypo_cl4	Not_significant	common	common	No
cg11246774	-0.307304	2.13952	-3.36027	0.00339928	1	0.813313	0.822282	0.806958	0.825229	0.801177	0.803698	common	Early_Hypo_cl4	Not_significant	common	common	No
cg18008965	-0.308897	1.7706	-3.35655	0.00342763	1	0.772331	0.76153	0.763792	0.782538	0.757599	0.746349	common	Early_Hypo_cl6	Not_significant	common	common	No
cg20134712	0.395453	2.95728	3.35079	0.00347199	1	0.891201	0.88609	0.888919	0.874128	0.894273	0.898483	common	Early_Hyper_cl5	Not_significant	common	common	No
cg02729303	-0.425128	2.48794	-3.32477	0.00367941	1	0.85924	0.836495	0.847617	0.859246	0.832521	0.829787	common	Early_Hypo_cl6	Not_significant	common	common	No
cg27416948	-0.500776	3.03702	-3.30715	0.00382668	1	0.89172	0.895168	0.891902	0.902838	0.872637	0.877294	common	Early_Hypo_cl4	Not_significant	common	common	No
cg05769505	-0.364769	2.40763	-3.28334	0.00403499	1	0.837521	0.843707	0.842043	0.853861	0.823972	0.827966	common	Early_Hypo_cl4	Not_significant	common	common	No
cg12499271	-0.362274	2.90759	-3.27033	0.00415343	1	0.871059	0.887692	0.87781	0.890331	0.868994	0.872174	Specific_to_6m	Early_Hypo_cl4	Not_significant	common	common	No
cg05060807	-0.409713	3.11156	-3.26957	0.0041605	1	0.889238	0.885135	0.889524	0.904155	0.883035	0.887552	Specific_to_6m	Early_Hypo_cl4	Not_significant	common	common	No
cg05117324	-0.341625	1.61911	-3.1782	0.00509567	1	0.744496	0.740625	0.743257	0.768852	0.734635	0.728633	common	Early_Hypo_cl6	Not_significant	common	common	No
cg18572764	-0.294511	1.75348	-3.16435	0.00525428	1	0.776121	0.768832	0.780589	0.780038	0.759539	0.758867	Specific_to_6m	Early_Hypo_cl6	Not_significant	common	common	No
cg20180538	-0.372356	2.40365	-3.13282	0.00563367	1	0.847592	0.837819	0.839922	0.850857	0.826759	0.829097	common	Early_Hypo_cl4	Not_significant	common	common	No
cg23151747	0.309497	3.17502	3.08792	0.00622028	1	0.900082	0.893997	0.896551	0.888744	0.910143	0.901274	Specific_to_6m	Early_Hyper_cl5	Not_significant	common	common	No
cg02556133	-0.513845	3.46015	-3.06712	0.00651191	1	0.911414	0.915626	0.915516	0.925606	0.901504	0.907072	Specific_to_6m	Early_Hypo_cl4	Not_significant	common	common	No
cg01813159	-0.499472	2.81549	-3.06484	0.00654466	1	0.866795	0.865072	0.866387	0.884736	0.857972	0.866204	Specific_to_6m	Early_Hypo_cl4	Not_significant	common	common	No
cg03670777	-0.520244	3.09776	-3.04068	0.00690169	1	0.89249	0.886156	0.882984	0.904541	0.878802	0.88484	Specific_to_6m	Early_Hypo_cl4	Not_significant	common	common	No
cg06732736	-0.463454	2.34879	-3.03939	0.00692128	1	0.832227	0.828483	0.838896	0.847432	0.815485	0.819037	common	Early_Hypo_cl4	Not_significant	common	common	No
cg02224428	-0.327687	2.22722	-3.03311	0.0070174	1	0.817224	0.824103	0.824803	0.832908	0.811334	0.81164	common	Early_Hypo_cl6	Not_significant	common	common	No
cg06973155	0.202791	2.2195	3.01678	0.00727344	1	0.83451	0.832891	0.832945	0.812575	0.833417	0.828859	Specific_to_6m	Early_Hyper_cl5	Not_significant	common	common	No
cg18496543	-0.384278	2.75035	-3.01592	0.0072873	1	0.867779	0.876037	0.876623	0.878774	0.856146	0.859905	Specific_to_6m	Early_Hypo_cl4	Not_significant	common	common	No
cg16780859	-0.311636	2.65376	-2.99983	0.00754886	1	0.868353	0.878559	0.874497	0.873541	0.848145	0.846809	common	Early_Hypo_cl6	Not_significant	common	common	No
cg21114806	0.551599	-3.31308	2.98716	0.00776134	1	0.233456	0.223807	0.248005	0.0821449	0.110877	0.100462	Specific_to_6m	Early_Hyper_cl5	Not_significant	common	common	No
cg25986210	-0.457199	2.65829	-2.98526	0.00779362	1	0.837734	0.830351	0.844746	0.873991	0.846154	0.84588	common	Early_Hypo_cl6	Not_significant	common	common	No
cg25966517	0.254489	2.56741	2.96774	0.00809821	1	0.858847	0.859289	0.86195	0.843654	0.866648	0.865186	common	Early_Hyper_cl5	Not_significant	common	common	No
cg10917596	-0.295924	2.05872	-2.96428	0.00815967	1	0.78991	0.798852	0.800009	0.817632	0.791137	0.78675	common	Early_Hypo_cl6	Not_significant	common	common	No
cg03151918	-0.31443	2.19165	-2.94391	0.008531	1	0.800809	0.821828	0.817517	0.832229	0.804053	0.803238	common	Early_Hypo_cl6	Not_significant	common	common	No
cg19674611	-0.331957	1.58629	-2.9037	0.0093123	1	0.761018	0.758264	0.766175	0.765455	0.729399	0.731989	common	Early_Hypo_cl4	Not_significant	common	common	No
cg02908120	0.413067	2.43388	2.90366	0.00931318	1	0.846699	0.830893	0.842939	0.828636	0.855734	0.846704	Specific_to_6m	Early_Hyper_cl5	Not_significant	common	common	No
cg26997028	0.280437	-2.03936	2.89761	0.00943665	1	0.185003	0.199207	0.183154	0.181951	0.217019	0.206087	Specific_to_6m	Early_Hyper_cl5	Not_significant	common	common	No
cg03487200	0.480126	3.76729	2.83976	0.0106989	1	0.91328	0.931975	0.922338	0.918064	0.940351	0.930273	Specific_to_6m	Early_Hyper_cl5	Not_significant	common	common	No
cg22022671	-0.309223	2.76844	-2.83716	0.0107594	1	0.873933	0.865204	0.868633	0.88059	0.858742	0.86029	common	Early_Hypo_cl4	Not_significant	common	common	No
cg10292801	-0.272169	1.74174	-2.82157	0.0111285	1	0.786968	0.764637	0.783758	0.780391	0.755393	0.747881	common	Early_Hypo_cl6	Not_significant	common	common	No
cg20866193	-0.25782	2.61664	-2.81933	0.0111826	1	0.857199	0.851375	0.854974	0.871633	0.84393	0.85677	Specific_to_6m	Early_Hypo_cl4	Not_significant	common	common	No
cg19383130	0.371136	2.88087	2.80645	0.0114979	1	0.88886	0.888458	0.887464	0.863133	0.894073	0.892957	common	Early_Hyper_cl5	Not_significant	common	common	No
cg15110800	-0.297768	1.48795	-2.78894	0.0119406	1	0.73357	0.7275	0.730223	0.745757	0.722729	0.718176	common	Early_Hypo_cl6	Not_significant	common	common	No
cg23467150	-0.401071	2.78087	-2.78303	0.0120938	1	0.85974	0.874774	0.867189	0.880927	0.859145	0.857528	common	Early_Hypo_cl6	Not_significant	common	common	No
cg15856774	0.21616	2.77573	2.77441	0.0123205	1	0.862511	0.869519	0.873939	0.861393	0.882784	0.875058	Specific_to_6m	Early_Hyper_cl5	Not_significant	common	common	No
cg16862915	0.333878	2.76344	2.77378	0.0123372	1	0.865954	0.871257	0.869903	0.856978	0.884284	0.877984	common	Early_Hyper_cl5	Not_significant	common	common	No
cg27226906	-0.341413	2.01808	-2.74664	0.0130784	1	0.815966	0.819462	0.822379	0.81207	0.785956	0.782672	common	Early_Hypo_cl6	Not_significant	common	common	No
cg25677883	-0.295979	2.56691	-2.73	0.0135539	1	0.849789	0.845307	0.849979	0.864236	0.843735	0.843918	common	Early_Hypo_cl6	Not_significant	common	common	No
cg01642895	-0.227109	1.96089	-2.72343	0.0137462	1	0.800805	0.805459	0.806596	0.803591	0.782717	0.77936	common	Early_Hypo_cl6	Not_significant	common	common	No
cg15651267	-0.259159	1.7901	-2.71956	0.0138605	1	0.790804	0.788909	0.793027	0.785528	0.762288	0.760026	common	Early_Hypo_cl6	Not_significant	common	common	No
cg16870622	0.197265	2.00886	2.70893	0.0141796	1	0.796639	0.805995	0.808808	0.790576	0.810847	0.806993	Specific_to_6m	Early_Hyper_cl5	Not_significant	common	common	No
cg01677826	-0.338265	2.66774	-2.70188	0.014395	1	0.863661	0.867626	0.862948	0.873461	0.848608	0.854652	Specific_to_6m	Early_Hypo_cl4	Not_significant	common	common	No
cg14841350	-0.284236	2.31142	-2.66096	0.0157085	1	0.810542	0.822487	0.829693	0.844387	0.815493	0.817439	common	Early_Hypo_cl6	Not_significant	common	common	No
cg26494715	-0.330401	2.49724	-2.65572	0.0158849	1	0.848032	0.853307	0.844692	0.857664	0.837071	0.822594	common	Early_Hypo_cl6	Not_significant	common	common	No
cg27421657	-0.342458	2.94613	-2.63796	0.0164962	1	0.89142	0.888691	0.896141	0.893412	0.872346	0.874076	Specific_to_6m	Early_Hypo_cl4	Not_significant	common	common	No
cg07939836	0.444952	-2.83294	2.61694	0.0172487	1	0.116317	0.10604	0.115667	0.113185	0.140784	0.130977	Specific_to_6m	Early_Hyper_cl5	Not_significant	common	common	No
cg21025225	-0.27066	2.4643	-2.60736	0.0176024	1	0.854544	0.84734	0.850337	0.854974	0.833804	0.833287	common	Early_Hypo_cl6	Not_significant	common	common	No
cg01858381	0.501914	3.356	2.5951	0.0180649	1	0.901031	0.906894	0.908211	0.895022	0.921021	0.921315	common	Early_Hyper_cl5	Not_significant	common	common	No
cg04338621	-0.366126	2.94855	-2.59457	0.0180853	1	0.881308	0.866851	0.870001	0.89438	0.871047	0.871086	Specific_to_6m	Early_Hypo_cl6	Not_significant	common	common	No
cg05322342	0.252631	2.43883	2.57819	0.018722	1	0.847235	0.843511	0.856459	0.833604	0.85368	0.851267	Specific_to_6m	Early_Hyper_cl5	Not_significant	common	common	No
cg16717364	0.234382	2.80392	2.56663	0.0191842	1	0.872333	0.8741	0.878332	0.863241	0.884736	0.87994	Specific_to_6m	Early_Hyper_cl5	Not_significant	common	common	No
cg23214243	0.302057	2.40541	2.55031	0.0198547	1	0.825072	0.843171	0.835222	0.823657	0.856178	0.852885	common	Early_Hyper_cl5	Not_significant	common	common	No
cg14356190	-0.239665	2.21796	-2.54341	0.020145	1	0.833392	0.845969	0.838437	0.831501	0.811377	0.809495	Specific_to_6m	Early_Hypo_cl6	Not_significant	common	common	No
cg01980126	0.45864	3.18221	2.54131	0.0202343	1	0.895113	0.880274	0.888876	0.882842	0.912204	0.90575	common	Early_Hyper_cl5	Not_significant	common	common	No
cg04086394	0.386938	2.67878	2.5169	0.0212974	1	0.853512	0.852274	0.841114	0.849526	0.876634	0.879457	common	Early_Hyper_cl5	Not_significant	common	common	No
cg24484540	-0.490017	3.33159	-2.50917	0.0216453	1	0.893255	0.903906	0.904564	0.917868	0.892555	0.893296	common	Early_Hypo_cl6	Not_significant	common	common	No
cg06835726	-0.215179	1.89651	-2.50892	0.0216565	1	0.78233	0.789038	0.787605	0.799242	0.773359	0.774935	common	Early_Hypo_cl6	Not_significant	common	common	No
cg09224197	0.274772	2.69179	2.50378	0.0218906	1	0.866136	0.866748	0.866019	0.852355	0.877573	0.870019	Specific_to_6m	Early_Hyper_cl5	Not_significant	common	common	No
cg04579682	-0.381215	-3.48267	-2.46377	0.0237973	1	0.0881836	0.0859672	0.0873456	0.0949606	0.0739269	0.0786659	Specific_to_6m	Early_Hypo_cl4	Not_significant	common	common	No
cg09148216	-0.290055	2.41028	-2.45483	0.0242438	1	0.838684	0.84623	0.834511	0.851226	0.828123	0.835209	Specific_to_6m	Early_Hypo_cl4	Not_significant	common	common	No
cg13195849	-0.338563	2.50071	-2.4534	0.0243158	1	0.846189	0.849509	0.849478	0.857088	0.836657	0.830911	common	Early_Hypo_cl6	Not_significant	common	common	No
cg02739438	-0.480116	2.40821	-2.44134	0.0249327	1	0.828178	0.837461	0.850387	0.854497	0.81737	0.820015	common	Early_Hypo_cl4	Not_significant	common	common	No
cg19074165	0.227285	2.83776	2.42991	0.0255308	1	0.871846	0.882662	0.889084	0.864347	0.888493	0.88374	Specific_to_6m	Early_Hyper_cl5	Not_significant	common	common	No
cg06020130	0.263831	-2.18855	2.42227	0.0259382	1	0.167291	0.167785	0.177551	0.169285	0.196203	0.189303	common	Early_Hyper_cl5	Not_significant	common	common	No
cg10238761	-0.299537	2.24433	-2.41807	0.0261645	1	0.839911	0.849273	0.849132	0.835775	0.810884	0.8154	common	Early_Hypo_cl4	Not_significant	common	common	No
cg05971184	0.301057	2.40564	2.39667	0.0267863	1	0.849662	0.840545	0.843542	0.828201	0.849791	0.849719	Specific_to_12m	Early_Hyper_cl5	Not_significant	common	common	No
cg10698161	-0.298452	2.33264	-2.40286	0.0270003	1	0.819926	0.824746	0.821745	0.843359	0.820951	0.815267	common	Early_Hypo_cl6	Not_significant	common	common	No
cg12970937	-0.371249	2.954	-2.39739	0.0273068	1	0.884289	0.884525	0.890043	0.893084	0.872579	0.878227	Specific_to_6m	Early_Hypo_cl4	Not_significant	common	common	No
cg07223606	-0.276018	2.39725	-2.3973	0.0273118	1	0.834802	0.833309	0.820194	0.850065	0.825812	0.824622	common	Early_Hypo_cl6	Not_significant	common	common	No
cg04522024	-0.345722	1.67816	-2.3957	0.0274022	1	0.780962	0.773971	0.775406	0.779129	0.736009	0.744974	common	Early_Hypo_cl4	Not_significant	common	common	No
cg09147372	0.245119	2.72273	2.37046	0.0288645	1	0.831904	0.845561	0.851261	0.857379	0.877426	0.871468	Specific_to_6m	Early_Hyper_cl5	Not_significant	common	common	No
cg16095514	-0.215299	2.56376	-2.37036	0.0288701	1	0.861505	0.854636	0.85917	0.864787	0.842961	0.842416	common	Early_Hypo_cl6	Not_significant	common	common	No
cg08671396	0.257847	2.90855	2.34036	0.0307024	1	0.890281	0.874524	0.878161	0.869896	0.891815	0.890363	common	Early_Hyper_cl5	Not_significant	common	common	No
cg17028658	-0.474861	3.07219	-2.31889	0.0320797	1	0.870705	0.871011	0.874764	0.902657	0.875656	0.883582	Specific_to_6m	Early_Hypo_cl4	Not_significant	common	common	No
cg04426028	-0.247121	1.84158	-2.28683	0.0342431	1	0.78433	0.786075	0.77623	0.791159	0.768705	0.762026	common	Early_Hypo_cl6	Not_significant	common	common	No
cg08986653	0.396997	-3.32468	2.28656	0.0342616	1	0.0829525	0.0872917	0.0943186	0.0823268	0.107978	0.104132	common	Early_Hyper_cl5	Not_significant	common	common	No
cg07892425	0.270521	2.58499	2.27096	0.035363	1	0.852948	0.859848	0.865386	0.845148	0.866693	0.873091	common	Progressive_Hyper_cl1	Not_significant	common	common	No
cg01995145	0.515236	1.62565	2.24911	0.0369606	1	0.73723	0.765978	0.715461	0.726264	0.773679	0.774727	common	Early_Hyper_cl5	Not_significant	common	common	No
cg22700120	-0.285905	1.53	-2.22952	0.0384492	1	0.732105	0.738595	0.732934	0.757807	0.721959	0.722547	common	Early_Hypo_cl6	Not_significant	common	common	No
cg18007122	-0.219072	1.29676	-2.20919	0.0400524	1	0.722441	0.712882	0.721317	0.720907	0.696721	0.687239	common	Early_Hypo_cl6	Not_significant	common	common	No
cg10286900	-0.436264	3.07424	-3.4627	0.00270366	1	0.871287	0.884708	0.882139	0.901642	0.880964	0.876722	common	Early_Hypo_cl6	Not_significant	common	Specific_to_12m	No
cg10015199	0.343255	1.58598	3.14308	0.00526767	1	0.740324	0.761208	0.748535	0.724167	0.75411	0.771292	Specific_to_12m	Progressive_Hyper_cl1	Not_significant	common	Specific_to_12m	No
cg13026439	-0.47681	2.69172	-3.12293	0.00575811	1	0.845114	0.825217	0.843135	0.872656	0.848244	0.841096	common	Early_Hypo_cl6	Not_significant	common	Specific_to_12m	No
cg24707290	0.306107	1.9584	3.10622	0.00597441	1	0.807623	0.81726	0.805324	0.778074	0.809069	0.812869	common	Early_Hyper_cl5	Not_significant	common	Specific_to_12m	No
cg20489040	-0.48774	2.677	-3.10218	0.00602787	1	0.843173	0.847888	0.838978	0.871595	0.847925	0.844685	common	Early_Hypo_cl6	Not_significant	common	Specific_to_12m	No
cg12884982	-0.285583	2.21381	-3.02518	0.0068603	1	0.812982	0.814217	0.817843	0.833443	0.811805	0.808428	Specific_to_12m	Early_Hypo_cl6	Not_significant	common	Specific_to_12m	No
cg09209085	-0.417793	2.60157	-2.97326	0.00800108	1	0.841977	0.86898	0.844239	0.86613	0.84137	0.837127	common	Early_Hypo_cl6	Not_significant	common	Specific_to_12m	No
cg21794940	0.320495	2.78322	2.91911	0.00868417	1	0.873964	0.865755	0.879793	0.856762	0.879772	0.882841	Specific_to_12m	Early_Hyper_cl5	Not_significant	common	Specific_to_12m	No
cg14431592	-0.368658	2.34154	-2.82155	0.0111288	1	0.834431	0.839723	0.823218	0.842458	0.821504	0.815801	common	Early_Hypo_cl6	Not_significant	common	Specific_to_12m	No
cg06067598	-0.551826	2.54134	-2.73	0.0135539	1	0.842192	0.847646	0.849028	0.866561	0.826846	0.844175	common	Early_Hypo_cl4	Not_significant	common	Specific_to_12m	No
cg08672176	0.267637	1.65319	2.66517	0.0151373	1	0.764619	0.763802	0.783479	0.742023	0.779124	0.771091	Specific_to_12m	Early_Hyper_cl5	Not_significant	common	Specific_to_12m	No
cg09265588	-0.313342	1.12807	-2.64917	0.0161078	1	0.773271	0.754277	0.777792	0.700497	0.664534	0.649149	common	Early_Hypo_cl6	Not_significant	common	Specific_to_12m	No
cg14582770	-0.290684	1.69772	-2.63928	0.0164498	1	0.758911	0.760955	0.761457	0.772859	0.750206	0.738627	common	Early_Hypo_cl6	Not_significant	common	Specific_to_12m	No
cg08295661	-0.309929	2.176	-2.59565	0.0180438	1	0.818477	0.810687	0.824155	0.826127	0.805923	0.800863	common	Early_Hypo_cl6	Not_significant	common	Specific_to_12m	No
cg07184125	-0.302562	2.63641	-2.52826	0.0207963	1	0.854661	0.859799	0.859541	0.869724	0.848456	0.837235	common	Early_Hypo_cl6	Not_significant	common	Specific_to_12m	No
cg24876404	-0.21383	1.47124	-2.51677	0.0213034	1	0.740882	0.735413	0.743894	0.743279	0.722193	0.712195	common	Early_Hypo_cl6	Not_significant	common	Specific_to_12m	No
cg15002691	-0.199059	1.38625	-2.37542	0.0285713	1	0.732612	0.737706	0.725924	0.732827	0.711157	0.705377	common	Early_Hypo_cl6	Not_significant	common	Specific_to_12m	No
cg02880461	-0.29576	2.01373	-2.33008	0.0313552	1	0.808391	0.811921	0.810116	0.809986	0.786641	0.77639	common	Early_Hypo_cl6	Not_significant	common	Specific_to_12m	No
cg09772954	0.447942	-2.48949	2.31463	0.0323598	1	0.172714	0.177147	0.157399	0.143126	0.168678	0.172354	common	Early_Hyper_cl5	Not_significant	common	Specific_to_12m	No
cg18192602	0.264624	1.81909	2.3049	0.0324023	1	0.751535	0.771508	0.768489	0.761199	0.787013	0.793313	Specific_to_12m	Early_Hyper_cl5	Not_significant	common	Specific_to_12m	No
cg26452811	0.275948	1.13254	2.27023	0.0354156	1	0.697709	0.713372	0.695594	0.675452	0.696366	0.717904	common	Progressive_Hyper_cl1	Not_significant	common	Specific_to_12m	No
cg01630691	0.195514	1.61509	2.25703	0.0363741	1	0.741448	0.751223	0.763257	0.738359	0.767402	0.76398	common	Early_Hyper_cl5	Not_significant	common	Specific_to_12m	No
cg09019389	0.290401	-2.32504	2.24504	0.0372655	1	0.176027	0.19105	0.188529	0.159207	0.18166	0.188996	common	Progressive_Hyper_cl1	Not_significant	common	Specific_to_12m	No
cg25071882	-0.28047	1.58533	-2.22998	0.0377726	1	0.766096	0.765624	0.761013	0.764448	0.743867	0.730166	Specific_to_12m	Early_Hypo_cl6	Not_significant	common	Specific_to_12m	No
cg08534175	0.35151	2.45937	2.22966	0.0384388	1	0.838729	0.843693	0.836764	0.83049	0.856955	0.864755	common	Early_Hyper_cl5	Not_significant	common	Specific_to_12m	No
cg03448733	-0.375339	1.529	-3.8095	0.00124046	1	0.728753	0.734025	0.739305	0.75014	0.729695	0.736263	Specific_to_6m	Early_Hypo_cl4	Specific_to_6m	common	Not_significant	No
cg22970207	0.317469	0.197112	3.74989	0.00132116	1	0.53467	0.538714	0.536487	0.509939	0.552554	0.556592	Specific_to_12m	Early_Hyper_cl5	Specific_to_12m	common	Not_significant	No
cg13005202	0.262082	-0.429574	3.39843	0.00312165	1	0.428821	0.441618	0.435074	0.417007	0.437716	0.445994	common	Progressive_Hyper_cl1	common	common	Not_significant	No
cg04130455	-1.1746	2.73693	-3.35107	0.00346983	1	0.854915	0.859316	0.872215	0.874987	0.822278	0.88592	Specific_to_6m	Transient_Hypo_cl7	Specific_to_6m	common	Not_significant	No
cg19380675	0.350646	0.611032	3.29739	0.00391077	1	0.619318	0.628985	0.642571	0.585881	0.621668	0.590816	Specific_to_6m	Transient_Hyper_cl3	Specific_to_6m	common	Not_significant	No
cg25331437	-0.515433	1.4349	-3.19747	0.0048827	1	0.748899	0.756762	0.748561	0.735761	0.709495	0.727128	Specific_to_6m	Transient_Hypo_cl7	Specific_to_6m	common	Not_significant	No
cg12083150	-0.375946	-0.906642	-3.19427	0.00491751	1	0.368274	0.364696	0.394128	0.371822	0.330141	0.339363	common	Early_Hypo_cl4	Specific_to_6m	common	Not_significant	No
cg02758706	-1.03963	2.71815	-3.18646	0.00500326	1	0.873053	0.874	0.892987	0.883805	0.822109	0.866229	Specific_to_6m	Transient_Hypo_cl7	Specific_to_6m	common	Not_significant	No
cg05350034	0.320472	-1.62979	3.18574	0.00501125	1	0.25223	0.254323	0.248243	0.237582	0.260688	0.275451	common	Progressive_Hyper_cl1	common	common	Not_significant	No
cg09390398	0.573506	1.74332	3.18567	0.00501211	1	0.783532	0.8264	0.820916	0.735455	0.791427	0.782105	common	Early_Hyper_cl5	common	common	Not_significant	No
cg12750675	-0.196622	0.48138	-3.10374	0.0060072	1	0.578702	0.597242	0.58731	0.59255	0.569728	0.57758	Specific_to_6m	Early_Hypo_cl4	common	common	Not_significant	No
cg20092399	-0.344299	0.927771	-3.05594	0.00667404	1	0.644474	0.645033	0.639102	0.659456	0.63913	0.64565	Specific_to_6m	Early_Hypo_cl4	Specific_to_6m	common	Not_significant	No
cg19952163	-0.599429	0.870509	-3.03009	0.00706413	1	0.6961	0.717409	0.727234	0.660837	0.615852	0.636491	common	Early_Hypo_cl4	common	common	Not_significant	No
cg09451613	-0.25479	-0.0137809	-3.01967	0.0072276	1	0.493374	0.495346	0.512381	0.507359	0.48715	0.473118	common	Early_Hypo_cl6	common	common	Not_significant	No
cg14609128	-0.29105	0.636376	-2.99463	0.00763534	1	0.612502	0.62533	0.622193	0.620328	0.5939	0.589849	common	Early_Hypo_cl6	Specific_to_6m	common	Not_significant	No
cg22959742	0.210949	-0.0200065	2.92397	0.00891026	1	0.492212	0.495115	0.49037	0.480991	0.513423	0.509979	common	Early_Hyper_cl5	common	common	Not_significant	No
cg00272903	-0.444895	0.563683	-2.90729	0.00923997	1	0.564846	0.571551	0.598714	0.614637	0.572755	0.567588	common	Early_Hypo_cl6	Specific_to_6m	common	Not_significant	No
cg09674580	-0.295149	0.699634	-2.82208	0.0111163	1	0.60904	0.625703	0.62005	0.632722	0.600701	0.618612	Specific_to_6m	Early_Hypo_cl4	Specific_to_6m	common	Not_significant	No
cg06111286	-0.226678	-1.92225	-2.8194	0.0111808	1	0.238234	0.24632	0.242667	0.230439	0.199464	0.220656	Specific_to_6m	Transient_Hypo_cl7	common	common	Not_significant	No
cg16656316	-0.221539	0.9864	-2.76071	0.0126888	1	0.677449	0.675916	0.674069	0.6759	0.650965	0.660298	Specific_to_6m	Early_Hypo_cl4	common	common	Not_significant	No
cg14396230	-0.31423	1.06008	-2.74848	0.0130269	1	0.689036	0.703629	0.699078	0.683677	0.663322	0.660724	Specific_to_6m	Early_Hypo_cl6	Specific_to_6m	common	Not_significant	No
cg02438391	-0.244969	0.923442	-2.74326	0.0131738	1	0.654103	0.659256	0.662366	0.663049	0.641341	0.64151	common	Early_Hypo_cl6	common	common	Not_significant	No
cg21472589	-0.213868	-1.98711	-2.72742	0.013629	1	0.208403	0.205675	0.220709	0.217052	0.195011	0.209392	Specific_to_6m	Transient_Hypo_cl7	common	common	Not_significant	No
cg22681279	0.204446	1.5849	2.69719	0.0145401	1	0.767326	0.765353	0.766115	0.736718	0.762342	0.748603	Specific_to_6m	Transient_Hyper_cl3	common	common	Not_significant	No
cg03258567	-0.214739	-0.147446	-2.68953	0.0147802	1	0.483389	0.4905	0.496036	0.487281	0.461447	0.474151	Specific_to_6m	Early_Hypo_cl4	common	common	Not_significant	No
cg23295942	0.213375	-0.0738546	2.68869	0.0148067	1	0.512441	0.514152	0.520811	0.474918	0.502104	0.520387	common	Progressive_Hyper_cl1	common	common	Not_significant	No
cg01246520	0.369805	-0.00327578	2.55356	0.0197193	1	0.500908	0.474425	0.501798	0.483119	0.517377	0.483638	Specific_to_6m	Transient_Hyper_cl3	common	common	Not_significant	No
cg12378834	-0.417769	-0.263491	-2.54036	0.0202744	1	0.438937	0.452447	0.459685	0.475403	0.435429	0.446209	Specific_to_6m	Early_Hypo_cl4	Specific_to_6m	common	Not_significant	No
cg14069683	-0.518155	1.7288	-2.53426	0.0205359	1	0.790262	0.78355	0.802626	0.776823	0.747622	0.756182	Specific_to_6m	Early_Hypo_cl4	Specific_to_6m	common	Not_significant	No
cg17913093	-0.208546	-0.855572	-2.53021	0.0207112	1	0.353903	0.373457	0.368867	0.371297	0.342214	0.355558	Specific_to_6m	Early_Hypo_cl4	common	common	Not_significant	No
cg02033582	-0.272817	-1.2615	-2.52607	0.0208922	1	0.344149	0.335931	0.324347	0.31661	0.282822	0.311825	Specific_to_6m	Transient_Hypo_cl7	common	common	Not_significant	No
cg21444421	-0.245787	-0.253016	-2.52393	0.0209859	1	0.463365	0.467286	0.483528	0.472853	0.439661	0.460524	Specific_to_6m	Transient_Hypo_cl7	common	common	Not_significant	No
cg14685356	-0.187091	-0.913994	-2.50775	0.0217096	1	0.359231	0.367497	0.352723	0.36209	0.338583	0.354515	Specific_to_6m	Transient_Hypo_cl7	common	common	Not_significant	No
cg14185918	0.373054	-1.17683	2.48431	0.0227996	1	0.196514	0.223593	0.216046	0.30879	0.33225	0.320268	Specific_to_6m	Early_Hyper_cl5	Specific_to_6m	common	Not_significant	No
cg06911348	0.219161	-0.0544231	2.48152	0.0229328	1	0.488246	0.49957	0.497873	0.471684	0.511846	0.525423	common	Progressive_Hyper_cl1	common	common	Not_significant	No
cg09499316	-0.218859	1.39311	-2.47173	0.0234058	1	0.735835	0.733126	0.740914	0.733463	0.711098	0.709344	common	Early_Hypo_cl6	common	common	Not_significant	No
cg15793688	-0.293317	0.750999	-2.44885	0.0245471	1	0.605378	0.62027	0.619095	0.640578	0.608598	0.621414	Specific_to_6m	Early_Hypo_cl4	common	common	Not_significant	No
cg26826512	-0.417419	2.35824	-2.39609	0.02738	1	0.831255	0.828728	0.838997	0.848272	0.816156	0.824647	common	Early_Hypo_cl4	Specific_to_6m	common	Not_significant	No
cg02818611	-0.205701	0.638622	-2.3661	0.029124	1	0.600572	0.627765	0.631937	0.617572	0.597043	0.588252	common	Early_Hypo_cl6	Specific_to_12m	common	Not_significant	No
cg22646785	-0.380093	-0.205891	-2.35541	0.0297701	1	0.491094	0.493391	0.498148	0.485809	0.441972	0.443494	common	Early_Hypo_cl6	common	common	Not_significant	No
cg15921911	-0.143258	0.0838474	-2.35061	0.030065	1	0.499936	0.531228	0.5325	0.525994	0.501851	0.504069	common	Early_Hypo_cl4	common	common	Not_significant	No
cg24042136	-0.298507	-1.66547	-2.29735	0.0335185	1	0.241787	0.231707	0.231589	0.252889	0.229656	0.227703	common	Early_Hypo_cl6	Specific_to_6m	common	Not_significant	No
cg16911301	-0.202089	0.227395	-2.28228	0.034561	1	0.532047	0.540057	0.544764	0.548696	0.528016	0.535353	Specific_to_6m	Early_Hypo_cl4	Specific_to_6m	common	Not_significant	No
cg17619755	0.205832	0.077114	2.26507	0.0357875	1	0.5417	0.523005	0.536844	0.501939	0.525515	0.517814	Specific_to_6m	Early_Hyper_cl5	common	common	Not_significant	No
cg23708624	0.261812	-0.392959	2.26125	0.0360651	1	0.459429	0.459733	0.467804	0.422551	0.444233	0.444681	common	Early_Hyper_cl5	common	common	Not_significant	No
cg06041055	0.306087	0.702354	2.20816	0.0394835	1	0.614983	0.610799	0.614949	0.597591	0.637071	0.63707	Specific_to_12m	Early_Hyper_cl5	Specific_to_12m	common	Not_significant	No
cg13818762	-0.167991	-0.536639	-2.1974	0.0410101	1	0.407597	0.421139	0.408208	0.420167	0.397335	0.409841	Specific_to_6m	Early_Hypo_cl4	common	common	Not_significant	No
cg11801086	0.209887	0.303994	2.12405	0.0474524	1	0.582235	0.582936	0.567484	0.533128	0.569201	0.576457	common	Early_Hyper_cl5	common	common	Not_significant	No
cg18302726	-0.353054	1.87161	-3.1485	0.00520378	1	0.754118	0.789544	0.765185	0.793939	0.770008	0.769154	Specific_to_12m	Early_Hypo_cl6	Not_significant	Specific_to_12m	Specific_to_6m	No
cg10386194	0.479152	1.7983	3.06055	0.0063389	1	0.801947	0.830595	0.796478	0.747221	0.814189	0.794531	Specific_to_12m	Early_Hyper_cl5	Not_significant	Specific_to_12m	Specific_to_6m	No
cg23717593	-0.246853	1.85464	-2.77169	0.01201	1	0.799097	0.819795	0.809751	0.793231	0.771337	0.768174	Specific_to_12m	Early_Hypo_cl6	Not_significant	Specific_to_12m	Specific_to_6m	No
cg24065584	-0.326821	2.00083	-2.66948	0.0149969	1	0.801367	0.801732	0.789927	0.809708	0.782747	0.778434	Specific_to_12m	Early_Hypo_cl6	Not_significant	Specific_to_12m	Specific_to_6m	No
cg17453102	-0.256734	1.48592	-2.35979	0.0289248	1	0.733396	0.729197	0.739433	0.745074	0.724993	0.724858	Specific_to_12m	Early_Hypo_cl6	Not_significant	Specific_to_12m	Specific_to_6m	No
cg06470936	-0.261537	2.31799	-2.2764	0.0343563	1	0.831848	0.829954	0.831163	0.842249	0.821778	0.819277	Specific_to_12m	Early_Hypo_cl6	Not_significant	Specific_to_12m	Specific_to_6m	No
cg16491530	-0.263533	1.71997	-2.20473	0.039759	1	0.75621	0.786999	0.779292	0.777454	0.748589	0.753321	Specific_to_12m	Early_Hypo_cl4	Not_significant	Specific_to_12m	Specific_to_6m	No
cg19138090	-0.273482	0.672756	-2.19318	0.0406993	1	0.612628	0.637287	0.643945	0.631877	0.604834	0.594458	Specific_to_12m	Early_Hypo_cl6	Not_significant	Specific_to_12m	Specific_to_6m	No
cg26712660	-0.148384	0.457869	-2.1655	0.0430357	1	0.61271	0.594653	0.592645	0.591067	0.567281	0.565369	Specific_to_12m	Early_Hypo_cl6	Not_significant	Specific_to_12m	Specific_to_6m	No
cg25156646	-0.441578	-2.41332	-2.17321	0.0430402	1	0.167283	0.167662	0.163883	0.176314	0.147994	0.149841	common	Early_Hypo_cl6	Not_significant	Specific_to_12m	Specific_to_6m	No
cg02010686	-0.360749	2.34123	-2.14101	0.0458863	1	0.840502	0.835814	0.829387	0.844783	0.819702	0.820192	common	Early_Hypo_cl6	Not_significant	Specific_to_12m	Specific_to_6m	No
cg02324045	-0.238373	2.62074	-2.11387	0.0477234	1	0.856942	0.866226	0.864602	0.867693	0.846078	0.847426	Specific_to_12m	Early_Hypo_cl6	Not_significant	Specific_to_12m	Specific_to_6m	No
cg23983106	0.363883	2.69092	4.01581	0.000716268	1	0.857313	0.867664	0.866965	0.851422	0.871608	0.87798	Specific_to_12m	Progressive_Hyper_cl1	Not_significant	Specific_to_12m	common	No
cg27360374	-0.335881	1.62031	-3.98373	0.000771213	1	0.766527	0.76761	0.778559	0.772619	0.74769	0.732487	Specific_to_12m	Early_Hypo_cl6	Not_significant	Specific_to_12m	common	No
cg26560769	-0.271448	1.41205	-3.97983	0.000778169	1	0.707747	0.725521	0.723039	0.742951	0.713607	0.707607	Specific_to_12m	Early_Hypo_cl6	Not_significant	Specific_to_12m	common	No
cg00059162	-0.435173	-2.34913	-3.85194	0.00104469	1	0.123999	0.116516	0.128511	0.183397	0.154786	0.151506	Specific_to_12m	Early_Hypo_cl6	Not_significant	Specific_to_12m	common	No
cg04732580	-0.476276	3.14213	-3.77538	0.00124596	1	0.889459	0.893649	0.894999	0.905514	0.884737	0.88498	Specific_to_12m	Early_Hypo_cl6	Not_significant	Specific_to_12m	common	No
cg16528905	0.333716	2.72811	3.55418	0.00207024	1	0.872374	0.860011	0.870776	0.855631	0.877178	0.878834	Specific_to_12m	Early_Hyper_cl5	Not_significant	Specific_to_12m	common	No
cg25722686	-0.352065	1.83485	-3.52168	0.00223005	1	0.788861	0.791338	0.790632	0.802016	0.775136	0.754868	Specific_to_12m	Early_Hypo_cl6	Not_significant	Specific_to_12m	common	No
cg24758957	-0.378298	2.19209	-3.5015	0.00233538	1	0.82258	0.833489	0.839596	0.831765	0.809533	0.803878	Specific_to_12m	Early_Hypo_cl6	Not_significant	Specific_to_12m	common	No
cg13871484	-0.343398	3.10568	-3.48305	0.00243595	1	0.86819	0.891374	0.893859	0.905628	0.882953	0.882363	Specific_to_12m	Early_Hypo_cl6	Not_significant	Specific_to_12m	common	No
cg05970288	-0.520565	2.71653	-3.33209	0.00343589	1	0.866018	0.867498	0.855853	0.881095	0.848538	0.848054	Specific_to_12m	Early_Hypo_cl6	Not_significant	Specific_to_12m	common	No
cg06024075	-0.625768	3.39703	-2.90718	0.00891642	1	0.912413	0.921368	0.924211	0.921867	0.89608	0.893409	Specific_to_12m	Early_Hypo_cl6	Not_significant	Specific_to_12m	common	No
cg05932375	-0.52972	3.02794	-2.87504	0.00957236	1	0.890069	0.880072	0.87163	0.902824	0.878763	0.871358	Specific_to_12m	Early_Hypo_cl6	Not_significant	Specific_to_12m	common	No
cg02424103	-0.218261	1.49174	-2.77992	0.0117959	1	0.756247	0.761954	0.754241	0.749729	0.727598	0.723575	Specific_to_12m	Early_Hypo_cl6	Not_significant	Specific_to_12m	common	No
cg07311881	-0.303248	2.85862	-2.7677	0.0121152	1	0.866164	0.876114	0.878194	0.887246	0.86453	0.865804	Specific_to_12m	Early_Hypo_cl6	Not_significant	Specific_to_12m	common	No
cg26793147	-0.370466	1.61318	-2.75983	0.012325	1	0.757587	0.747128	0.745618	0.768917	0.74091	0.732473	Specific_to_12m	Early_Hypo_cl6	Not_significant	Specific_to_12m	common	No
cg06585752	-0.238625	2.5922	-2.71405	0.0136164	1	0.860185	0.863937	0.859874	0.86777	0.84197	0.844128	Specific_to_12m	Early_Hypo_cl4	Not_significant	Specific_to_12m	common	No
cg18611797	0.419708	2.97109	2.70374	0.0139245	1	0.86542	0.880816	0.897738	0.867639	0.888895	0.897003	Specific_to_12m	Progressive_Hyper_cl1	Not_significant	Specific_to_12m	common	No
cg03335313	-0.343609	1.86922	-2.69548	0.0141762	1	0.775561	0.778743	0.780475	0.800332	0.780241	0.764557	Specific_to_12m	Early_Hypo_cl6	Not_significant	Specific_to_12m	common	No
cg07655143	-0.24757	1.32351	-2.6607	0.0152842	1	0.69533	0.70268	0.690822	0.725743	0.701944	0.700769	Specific_to_12m	Early_Hypo_cl6	Not_significant	Specific_to_12m	common	No
cg00653004	-0.374462	-1.89305	-2.61611	0.0168248	1	0.26802	0.266212	0.292093	0.237329	0.200411	0.192879	Specific_to_12m	Early_Hypo_cl6	Not_significant	Specific_to_12m	common	No
cg10808934	-0.205176	2.25796	-2.6084	0.0171057	1	0.841621	0.839367	0.841767	0.836434	0.816239	0.814705	Specific_to_12m	Early_Hypo_cl6	Not_significant	Specific_to_12m	common	No
cg02589130	0.526265	1.8726	2.59792	0.0174947	1	0.783969	0.80862	0.792983	0.752033	0.792539	0.80563	Specific_to_12m	Progressive_Hyper_cl1	Not_significant	Specific_to_12m	common	No
cg07664480	-0.437187	-3.24675	-2.58769	0.0178823	1	0.102457	0.0951306	0.140375	0.109941	0.0893068	0.0869004	Specific_to_12m	Early_Hypo_cl6	Not_significant	Specific_to_12m	common	No
cg10837958	0.581067	2.26982	2.53576	0.0199786	1	0.816077	0.811479	0.83335	0.792343	0.841928	0.850166	Specific_to_12m	Early_Hyper_cl5	Not_significant	Specific_to_12m	common	No
cg10712476	0.307881	2.81842	2.49359	0.021849	1	0.871958	0.864738	0.901223	0.863385	0.892002	0.884545	Specific_to_12m	Early_Hyper_cl5	Not_significant	Specific_to_12m	common	No
cg24504194	0.904577	-3.98096	2.41259	0.0259095	1	0.0572644	0.0628341	0.0630368	0.0455713	0.0740948	0.102514	Specific_to_12m	Progressive_Hyper_cl1	Not_significant	Specific_to_12m	common	No
cg14413688	-0.273868	2.05485	-2.40067	0.0265636	1	0.817529	0.813311	0.827805	0.819401	0.785759	0.786432	Specific_to_12m	Early_Hypo_cl6	Not_significant	Specific_to_12m	common	No
cg23618588	-0.329519	1.96741	-2.35748	0.0290636	1	0.796929	0.789639	0.788347	0.809468	0.784566	0.777427	Specific_to_12m	Early_Hypo_cl6	Not_significant	Specific_to_12m	common	No
cg14480088	0.461472	2.80377	2.33957	0.0301636	1	0.765425	0.747964	0.757823	0.855263	0.88237	0.885643	Specific_to_12m	Early_Hyper_cl5	Not_significant	Specific_to_12m	common	No
cg04851465	-0.254512	2.00272	-2.32666	0.0309795	1	0.798872	0.780783	0.800108	0.813804	0.787837	0.781587	Specific_to_12m	Early_Hypo_cl6	Not_significant	Specific_to_12m	common	No
cg22202264	-0.414006	2.55672	-2.3165	0.0316362	1	0.861137	0.851562	0.847009	0.868433	0.837073	0.832477	Specific_to_12m	Early_Hypo_cl6	Not_significant	Specific_to_12m	common	No
cg17339773	0.287811	2.99648	2.274	0.0345256	1	0.873167	0.87411	0.875697	0.876625	0.897384	0.897325	Specific_to_12m	Early_Hyper_cl5	Not_significant	Specific_to_12m	common	No
cg01823120	-0.341058	1.98346	-2.26895	0.0348844	1	0.789957	0.795225	0.799679	0.815845	0.792953	0.772168	Specific_to_12m	Progressive_Hypo_cl8	Not_significant	Specific_to_12m	common	No
cg06100447	0.248962	1.53905	2.26457	0.0351984	1	0.747729	0.735834	0.736255	0.71867	0.753652	0.763604	Specific_to_12m	Early_Hyper_cl5	Not_significant	Specific_to_12m	common	No
cg02334809	-0.218511	2.30577	-2.24996	0.0368971	1	0.828377	0.843343	0.840205	0.840125	0.820125	0.818012	common	Early_Hypo_cl6	Not_significant	Specific_to_12m	common	No
cg03229772	0.390062	-2.36263	2.23402	0.0374636	1	0.0920544	0.108672	0.109279	0.147666	0.18211	0.186973	Specific_to_12m	Early_Hyper_cl5	Not_significant	Specific_to_12m	common	No
cg01178238	-0.22686	0.385941	-2.22719	0.0379877	1	0.547918	0.567535	0.57872	0.584391	0.551515	0.547621	Specific_to_12m	Early_Hypo_cl6	Not_significant	Specific_to_12m	common	No
cg19544326	0.267151	2.51881	2.22612	0.0380698	1	0.831926	0.826036	0.839613	0.834335	0.867562	0.86059	Specific_to_12m	Early_Hyper_cl5	Not_significant	Specific_to_12m	common	No
cg17150809	-0.219201	1.38948	-2.20952	0.039375	1	0.726408	0.726312	0.730364	0.74035	0.705348	0.703242	Specific_to_12m	Early_Hypo_cl6	Not_significant	Specific_to_12m	common	No
cg13700250	-0.204417	1.76385	-2.19589	0.0411339	1	0.776814	0.776778	0.7811	0.781084	0.758942	0.745583	common	Early_Hypo_cl6	Not_significant	Specific_to_12m	common	No
cg13484958	0.363473	2.89211	2.19503	0.0412045	1	0.872128	0.875865	0.872825	0.863993	0.89091	0.883755	Specific_to_6m	Early_Hyper_cl5	Not_significant	Specific_to_12m	common	No
cg23027715	0.168773	2.3578	2.18506	0.0413722	1	0.847252	0.827858	0.839322	0.825855	0.850712	0.845859	Specific_to_12m	Early_Hyper_cl5	Not_significant	Specific_to_12m	common	No
cg06469850	-0.275308	2.83132	-2.18101	0.0423758	1	0.860301	0.87491	0.863214	0.886324	0.86188	0.861072	common	Early_Hypo_cl6	Not_significant	Specific_to_12m	common	No
cg25493454	-0.216058	1.75293	-2.17229	0.0424514	1	0.776921	0.773406	0.786886	0.783968	0.759567	0.752863	Specific_to_12m	Early_Hypo_cl6	Not_significant	Specific_to_12m	common	No
cg03710714	0.306702	2.8189	2.17054	0.0426019	1	0.869181	0.880111	0.87581	0.862411	0.895394	0.883108	Specific_to_12m	Early_Hyper_cl5	Not_significant	Specific_to_12m	common	No
cg19185907	0.266616	2.81921	2.16083	0.0434419	1	0.879416	0.874063	0.881022	0.860511	0.885179	0.885493	Specific_to_12m	Early_Hyper_cl5	Not_significant	Specific_to_12m	common	No
cg09707649	0.244608	2.38372	2.1453	0.0448174	1	0.834181	0.834541	0.838813	0.825781	0.848323	0.849605	Specific_to_12m	Early_Hyper_cl5	Not_significant	Specific_to_12m	common	No
cg00544674	-0.142935	1.42689	-2.14511	0.0448347	1	0.742986	0.74209	0.737584	0.741547	0.712419	0.714536	Specific_to_12m	Early_Hypo_cl4	Not_significant	Specific_to_12m	common	No
cg22922810	0.226582	2.75966	2.14807	0.0452482	1	0.826249	0.863283	0.873187	0.858108	0.882724	0.890065	common	Progressive_Hyper_cl1	Not_significant	Specific_to_12m	common	No
cg25435622	-0.239749	1.62409	-2.12695	0.0464933	1	0.771129	0.775459	0.755179	0.775171	0.727733	0.72881	Specific_to_12m	Early_Hypo_cl6	Not_significant	Specific_to_12m	common	No
cg05153809	-0.245178	2.24083	-2.13084	0.0468195	1	0.831945	0.821181	0.823079	0.83388	0.812487	0.805268	common	Early_Hypo_cl6	Not_significant	Specific_to_12m	common	No
cg20729829	-0.158436	0.156208	-2.11031	0.0480626	1	0.544149	0.538148	0.546484	0.542048	0.520841	0.511744	Specific_to_12m	Early_Hypo_cl6	Not_significant	Specific_to_12m	common	No
cg11086428	-0.276615	1.9627	-2.11683	0.0481348	1	0.803549	0.789605	0.794179	0.805407	0.782117	0.777323	common	Early_Hypo_cl6	Not_significant	Specific_to_12m	common	No
cg15818631	-0.17219	1.11294	-2.11229	0.0485676	1	0.685541	0.684404	0.690846	0.694854	0.670688	0.663388	common	Early_Hypo_cl6	Not_significant	Specific_to_12m	common	No
cg02449136	-0.285828	2.46544	-2.10124	0.0489384	1	0.747914	0.749706	0.759052	0.855196	0.830498	0.834242	Specific_to_12m	Early_Hypo_cl4	Not_significant	Specific_to_12m	common	No
cg05893422	-0.230914	3.0753	-2.10378	0.0493888	1	0.804359	0.81548	0.814621	0.90292	0.880803	0.88371	Specific_to_6m	Early_Hypo_cl4	Not_significant	Specific_to_12m	common	No
cg08129420	-0.664658	2.16525	-4.9065	9.31705e-05	1	0.801653	0.828816	0.814576	0.836533	0.805802	0.789643	Specific_to_12m	Early_Hypo_cl6	Not_significant	Specific_to_12m	Specific_to_12m	No
cg23057284	-0.638918	-2.02097	-4.03943	0.000678329	1	0.202633	0.183904	0.178004	0.233112	0.206844	0.175101	Specific_to_12m	Progressive_Hypo_cl8	Not_significant	Specific_to_12m	Specific_to_12m	No
cg20172468	-0.351824	2.5933	-3.70084	0.00147883	1	0.850618	0.832802	0.854588	0.869685	0.847275	0.84156	Specific_to_12m	Early_Hypo_cl6	Not_significant	Specific_to_12m	Specific_to_12m	No
cg15071840	0.497	2.29066	3.45809	0.00257888	1	0.832105	0.845659	0.835369	0.809414	0.835081	0.843876	Specific_to_12m	Progressive_Hyper_cl1	Not_significant	Specific_to_12m	Specific_to_12m	No
cg15457079	-0.364061	2.54081	-3.43819	0.00269866	1	0.847285	0.846828	0.842357	0.865486	0.839881	0.837118	Specific_to_12m	Early_Hypo_cl6	Not_significant	Specific_to_12m	Specific_to_12m	No
cg04269057	0.338553	2.26616	3.36097	0.0032176	1	0.8286	0.833276	0.84171	0.808064	0.832344	0.841695	Specific_to_12m	Progressive_Hyper_cl1	Not_significant	Specific_to_12m	Specific_to_12m	No
cg24055655	-0.663796	-3.21122	-3.32435	0.00349687	1	0.102185	0.102738	0.0970115	0.116119	0.142864	0.0874409	Specific_to_12m	Late_Hypo_cl2	Not_significant	Specific_to_12m	Specific_to_12m	No
cg16273509	-0.405776	1.2046	-3.2983	0.00370979	1	0.706787	0.754104	0.686811	0.721948	0.685954	0.667226	Specific_to_12m	Early_Hypo_cl6	Not_significant	Specific_to_12m	Specific_to_12m	No
cg00792789	0.210105	1.33013	3.28841	0.00379392	1	0.710842	0.719399	0.724078	0.699137	0.720651	0.730186	Specific_to_12m	Progressive_Hyper_cl1	Not_significant	Specific_to_12m	Specific_to_12m	No
cg01395581	0.337826	1.25994	3.22232	0.00440594	1	0.698979	0.737831	0.731525	0.684593	0.714661	0.721706	Specific_to_12m	Early_Hyper_cl5	Not_significant	Specific_to_12m	Specific_to_12m	No
cg16024729	1.44727	-4.98199	3.19686	0.00466667	1	0.0883742	0.0655892	0.0748397	0.0347121	0.0765271	0.0703609	Specific_to_12m	Early_Hyper_cl5	Not_significant	Specific_to_12m	Specific_to_12m	No
cg09917223	-0.251124	2.02103	-3.18161	0.00482991	1	0.798272	0.788313	0.794884	0.81626	0.792107	0.785186	Specific_to_12m	Early_Hypo_cl6	Not_significant	Specific_to_12m	Specific_to_12m	No
cg24818320	-0.31941	0.485088	-3.14281	0.00527085	1	0.562132	0.542765	0.55504	0.612959	0.592582	0.551455	Specific_to_12m	Progressive_Hypo_cl8	Not_significant	Specific_to_12m	Specific_to_12m	No
cg05547140	0.400842	-2.65595	3.10136	0.00578518	1	0.147924	0.141171	0.137938	0.12583	0.146221	0.153995	Specific_to_12m	Progressive_Hyper_cl1	Not_significant	Specific_to_12m	Specific_to_12m	No
cg13440846	-0.396785	1.98364	-3.00245	0.00721686	1	0.803607	0.825554	0.795067	0.811866	0.773592	0.778536	Specific_to_12m	Early_Hypo_cl4	Not_significant	Specific_to_12m	Specific_to_12m	No
cg09147521	0.437459	2.61511	2.96392	0.00786275	1	0.82259	0.838965	0.836384	0.840669	0.863838	0.871055	Specific_to_12m	Progressive_Hyper_cl1	Not_significant	Specific_to_12m	Specific_to_12m	No
cg22425952	0.257316	2.15831	2.96231	0.00789098	1	0.816528	0.815892	0.817803	0.799347	0.819409	0.830337	Specific_to_12m	Progressive_Hyper_cl1	Not_significant	Specific_to_12m	Specific_to_12m	No
cg25917220	-0.522675	-1.90547	-2.92226	0.00862389	1	0.213271	0.20107	0.223457	0.240906	0.207561	0.189843	Specific_to_12m	Early_Hypo_cl6	Not_significant	Specific_to_12m	Specific_to_12m	No
cg27324790	-0.267639	1.93009	-2.87368	0.00960103	1	0.801852	0.804285	0.795199	0.80385	0.783185	0.777543	Specific_to_12m	Early_Hypo_cl6	Not_significant	Specific_to_12m	Specific_to_12m	No
cg01194279	-0.282	1.03194	-2.86796	0.00972302	1	0.672245	0.682994	0.689258	0.688623	0.66735	0.652072	Specific_to_12m	Early_Hypo_cl6	Not_significant	Specific_to_12m	Specific_to_12m	No
cg12640435	-0.272579	0.307169	-2.86469	0.00979332	1	0.537761	0.540001	0.550338	0.574039	0.546288	0.530719	Specific_to_12m	Early_Hypo_cl6	Not_significant	Specific_to_12m	Specific_to_12m	No
cg08885216	0.441286	1.97276	2.82517	0.0106825	1	0.803255	0.781218	0.822933	0.770474	0.7922	0.813543	Specific_to_12m	Progressive_Hyper_cl1	Not_significant	Specific_to_12m	Specific_to_12m	No
cg04266607	-0.295257	1.95451	-2.81318	0.0109674	1	0.802575	0.798445	0.798237	0.808387	0.781829	0.777366	Specific_to_12m	Early_Hypo_cl6	Not_significant	Specific_to_12m	Specific_to_12m	No
cg26490251	-0.303838	2.66735	-2.81076	0.0110258	1	0.862014	0.86451	0.85952	0.87334	0.851941	0.848421	Specific_to_12m	Early_Hypo_cl6	Not_significant	Specific_to_12m	Specific_to_12m	No
cg11252048	-0.463128	-3.13026	-2.76965	0.0120635	1	0.107869	0.0965607	0.098513	0.122843	0.102692	0.0895232	Specific_to_12m	Early_Hypo_cl6	Not_significant	Specific_to_12m	Specific_to_12m	No
cg18782088	-0.41843	2.4763	-2.76579	0.0121657	1	0.835515	0.835355	0.833884	0.859032	0.837624	0.829617	Specific_to_12m	Early_Hypo_cl6	Not_significant	Specific_to_12m	Specific_to_12m	No
cg00070205	-0.439571	2.13812	-2.76559	0.012171	1	0.812405	0.831033	0.83057	0.828886	0.789908	0.792089	Specific_to_12m	Early_Hypo_cl6	Not_significant	Specific_to_12m	Specific_to_12m	No
cg26547461	0.306482	2.78206	2.70966	0.0137469	1	0.881952	0.883512	0.875309	0.85858	0.882194	0.881364	Specific_to_12m	Early_Hyper_cl5	Not_significant	Specific_to_12m	Specific_to_12m	No
cg00418160	0.455245	1.91274	2.63993	0.0159843	1	0.783503	0.791555	0.780059	0.767303	0.787557	0.805063	Specific_to_12m	Progressive_Hyper_cl1	Not_significant	Specific_to_12m	Specific_to_12m	No
cg21911007	0.487872	1.97652	2.50531	0.0213132	1	0.777281	0.787804	0.788065	0.764756	0.789958	0.81828	Specific_to_12m	Progressive_Hyper_cl1	Not_significant	Specific_to_12m	Specific_to_12m	No
cg19554281	0.344352	2.58428	2.49903	0.0215984	1	0.864018	0.863434	0.865747	0.840151	0.861073	0.86909	Specific_to_12m	Progressive_Hyper_cl1	Not_significant	Specific_to_12m	Specific_to_12m	No
cg24045276	0.468017	1.36835	2.49095	0.0219711	1	0.715952	0.750167	0.734632	0.677935	0.718657	0.752095	Specific_to_12m	Progressive_Hyper_cl1	Not_significant	Specific_to_12m	Specific_to_12m	No
cg15143938	0.180091	0.997848	2.48237	0.0223734	1	0.672121	0.692833	0.690622	0.642949	0.663186	0.686589	Specific_to_12m	Progressive_Hyper_cl1	Not_significant	Specific_to_12m	Specific_to_12m	No
cg02071988	-0.298276	1.84545	-2.46556	0.0231812	1	0.785842	0.782382	0.777458	0.797901	0.819247	0.762421	Specific_to_12m	Late_Hypo_cl2	Not_significant	Specific_to_12m	Specific_to_12m	No
cg27066288	0.300218	2.12255	2.46097	0.0234069	1	0.825274	0.825508	0.828218	0.79648	0.820368	0.825478	Specific_to_12m	Early_Hyper_cl5	Not_significant	Specific_to_12m	Specific_to_12m	No
cg22202670	-0.334379	1.95845	-2.45796	0.0235557	1	0.811458	0.821529	0.819174	0.80679	0.786486	0.7773	Specific_to_12m	Early_Hypo_cl6	Not_significant	Specific_to_12m	Specific_to_12m	No
cg21114429	0.288743	3.07414	2.44885	0.0240116	1	0.898146	0.883889	0.891227	0.880081	0.902263	0.903459	Specific_to_12m	Early_Hyper_cl5	Not_significant	Specific_to_12m	Specific_to_12m	No
cg14118812	0.275249	2.4307	2.4479	0.0240596	1	0.85141	0.859706	0.863802	0.828063	0.851784	0.855189	Specific_to_12m	Early_Hyper_cl5	Not_significant	Specific_to_12m	Specific_to_12m	No
cg09767041	-0.402328	0.797094	-2.43613	0.0246624	1	0.610725	0.630093	0.621473	0.660348	0.638781	0.60436	Specific_to_12m	Progressive_Hypo_cl8	Not_significant	Specific_to_12m	Specific_to_12m	No
cg13616033	-0.333606	1.51017	-2.42704	0.0251369	1	0.726723	0.748007	0.740358	0.762853	0.742082	0.709399	Specific_to_12m	Progressive_Hypo_cl8	Not_significant	Specific_to_12m	Specific_to_12m	No
cg18732758	0.173086	1.36396	2.42529	0.0252296	1	0.732096	0.742036	0.738997	0.703349	0.728496	0.733568	Specific_to_12m	Early_Hyper_cl5	Not_significant	Specific_to_12m	Specific_to_12m	No
cg03923227	-0.510008	-1.13178	-2.41639	0.0257044	1	0.324655	0.303488	0.330509	0.348587	0.32452	0.28908	Specific_to_12m	Progressive_Hypo_cl8	Not_significant	Specific_to_12m	Specific_to_12m	No
cg23382549	0.291947	-0.163941	2.3944	0.0269139	1	0.465451	0.478494	0.469186	0.447614	0.419817	0.496588	Specific_to_12m	Progressive_Hyper_cl1	Not_significant	Specific_to_12m	Specific_to_12m	No
cg19953825	0.423297	2.97983	2.33691	0.03033	1	0.702211	0.715768	0.730492	0.872991	0.894362	0.894875	Specific_to_12m	Early_Hyper_cl5	Not_significant	Specific_to_12m	Specific_to_12m	No
cg01623548	0.208538	2.00624	2.33453	0.0304794	1	0.799425	0.805016	0.814725	0.788952	0.809776	0.809152	Specific_to_12m	Early_Hyper_cl5	Not_significant	Specific_to_12m	Specific_to_12m	No
cg14725164	0.443774	2.05073	2.32551	0.0310534	1	0.799535	0.799023	0.808826	0.779867	0.802102	0.82176	Specific_to_12m	Progressive_Hyper_cl1	Not_significant	Specific_to_12m	Specific_to_12m	No
cg16372976	-0.45887	1.30206	-2.32337	0.0311908	1	0.703875	0.694617	0.671879	0.733231	0.685164	0.680369	Specific_to_12m	Early_Hypo_cl6	Not_significant	Specific_to_12m	Specific_to_12m	No
cg11266304	0.266864	2.23846	2.31694	0.031608	1	0.820959	0.821025	0.82854	0.811416	0.832331	0.834504	Specific_to_12m	Early_Hyper_cl5	Not_significant	Specific_to_12m	Specific_to_12m	No
cg14609405	-0.166654	1.12472	-2.31089	0.0320049	1	0.699526	0.683911	0.693836	0.698449	0.676847	0.670663	Specific_to_12m	Early_Hypo_cl6	Not_significant	Specific_to_12m	Specific_to_12m	No
cg20415697	-0.288327	2.36128	-2.30548	0.0323634	1	0.847763	0.830724	0.833135	0.849168	0.828166	0.818461	Specific_to_12m	Early_Hypo_cl6	Not_significant	Specific_to_12m	Specific_to_12m	No
cg05706684	-0.210008	2.56846	-2.30137	0.0326383	1	0.842153	0.852493	0.861798	0.864248	0.841566	0.842785	Specific_to_12m	Early_Hypo_cl6	Not_significant	Specific_to_12m	Specific_to_12m	No
cg01446971	-0.217427	1.60552	-2.2992	0.0327843	1	0.773535	0.775697	0.782963	0.765596	0.744024	0.73565	Specific_to_12m	Early_Hypo_cl6	Not_significant	Specific_to_12m	Specific_to_12m	No
cg25164469	-0.406326	2.54709	-2.29146	0.0333107	1	0.828775	0.857039	0.854488	0.860263	0.840124	0.833779	Specific_to_12m	Early_Hypo_cl6	Not_significant	Specific_to_12m	Specific_to_12m	No
cg10565356	-0.326404	2.50188	-2.28852	0.0335122	1	0.825932	0.840039	0.841929	0.859088	0.838668	0.834214	Specific_to_12m	Early_Hypo_cl6	Not_significant	Specific_to_12m	Specific_to_12m	No
cg26446499	0.222391	-1.90063	2.29195	0.0338888	1	0.191358	0.208112	0.205843	0.202648	0.223374	0.230028	common	Progressive_Hyper_cl1	Not_significant	Specific_to_12m	Specific_to_12m	No
cg05954567	-0.225248	1.85842	-2.27749	0.0342796	1	0.787279	0.79318	0.796131	0.795913	0.775508	0.765365	Specific_to_12m	Early_Hypo_cl6	Not_significant	Specific_to_12m	Specific_to_12m	No
cg02571587	-0.42317	2.58004	-2.27494	0.0344589	1	0.86177	0.860242	0.845545	0.869716	0.838365	0.833119	Specific_to_12m	Early_Hypo_cl6	Not_significant	Specific_to_12m	Specific_to_12m	No
cg00049066	0.225835	1.4266	2.26986	0.0348194	1	0.736604	0.743042	0.744806	0.711758	0.732553	0.742257	Specific_to_12m	Progressive_Hyper_cl1	Not_significant	Specific_to_12m	Specific_to_12m	No
cg12014854	-0.230657	0.95863	-2.26934	0.0348568	1	0.695472	0.706792	0.718875	0.678935	0.654221	0.638141	Specific_to_12m	Early_Hypo_cl6	Not_significant	Specific_to_12m	Specific_to_12m	No
cg17196591	-0.316977	2.26023	-2.27624	0.0349868	1	0.816691	0.825372	0.816015	0.83424	0.813821	0.806185	common	Early_Hypo_cl6	Not_significant	Specific_to_12m	Specific_to_12m	No
cg05294593	0.419449	3.10662	2.26535	0.0351425	1	0.892392	0.877666	0.88394	0.877165	0.899106	0.907523	Specific_to_12m	Progressive_Hyper_cl1	Not_significant	Specific_to_12m	Specific_to_12m	No
cg12540696	-0.188671	0.553027	-2.24509	0.0366275	1	0.622518	0.59424	0.620532	0.612894	0.5903	0.574898	Specific_to_12m	Early_Hypo_cl6	Not_significant	Specific_to_12m	Specific_to_12m	No
cg17702736	-0.197658	0.948396	-2.22843	0.0378915	1	0.679043	0.674247	0.679627	0.680656	0.651278	0.633015	Specific_to_12m	Early_Hypo_cl6	Not_significant	Specific_to_12m	Specific_to_12m	No
cg20630277	-0.438564	-1.54327	-2.19954	0.0401788	1	0.271887	0.291702	0.255323	0.291706	0.258573	0.230722	Specific_to_12m	Progressive_Hypo_cl8	Not_significant	Specific_to_12m	Specific_to_12m	No
cg08756800	-0.245615	1.39391	-2.1828	0.0415614	1	0.729585	0.732063	0.742931	0.740477	0.717232	0.704343	Specific_to_12m	Early_Hypo_cl6	Not_significant	Specific_to_12m	Specific_to_12m	No
cg18160841	-0.274626	1.24123	-2.17926	0.0418599	1	0.713119	0.720501	0.715383	0.717525	0.696825	0.683478	Specific_to_12m	Early_Hypo_cl6	Not_significant	Specific_to_12m	Specific_to_12m	No
cg06725035	0.256754	-2.57562	2.17837	0.0419351	1	0.139394	0.142169	0.152343	0.135333	0.156205	0.158047	Specific_to_12m	Early_Hyper_cl5	Not_significant	Specific_to_12m	Specific_to_12m	No
cg10298817	-0.252908	1.89485	-2.17472	0.0422443	1	0.800537	0.794164	0.787392	0.801044	0.780411	0.771174	Specific_to_12m	Early_Hypo_cl6	Not_significant	Specific_to_12m	Specific_to_12m	No
cg02137551	0.164828	1.56874	2.17449	0.0422638	1	0.750919	0.744926	0.74283	0.732182	0.752622	0.76016	Specific_to_12m	Progressive_Hyper_cl1	Not_significant	Specific_to_12m	Specific_to_12m	No
cg07175536	-0.199891	0.100692	-2.17121	0.0425442	1	0.537922	0.537072	0.562522	0.543827	0.517369	0.491035	Specific_to_12m	Progressive_Hypo_cl8	Not_significant	Specific_to_12m	Specific_to_12m	No
cg04564844	-0.157519	1.05285	-2.15445	0.0440022	1	0.681991	0.691448	0.684491	0.691196	0.6685	0.656153	Specific_to_12m	Early_Hypo_cl6	Not_significant	Specific_to_12m	Specific_to_12m	No
cg00052651	-0.1598	1.41439	-2.15041	0.045038	1	0.738179	0.718466	0.728427	0.735444	0.715276	0.706872	common	Early_Hypo_cl6	Not_significant	Specific_to_12m	Specific_to_12m	No
cg18427006	-0.251578	2.49472	-2.11154	0.0479456	1	0.84828	0.859881	0.8428	0.860303	0.837815	0.83329	Specific_to_12m	Early_Hypo_cl6	Not_significant	Specific_to_12m	Specific_to_12m	No
cg03340228	0.278755	1.68081	2.10651	0.0484278	1	0.747781	0.778625	0.750107	0.741812	0.719307	0.776135	Specific_to_12m	Transient_Hypo_cl7	Not_significant	Specific_to_12m	Specific_to_12m	No
cg22405493	-0.15784	0.963905	-2.10308	0.0487593	1	0.645053	0.65398	0.652325	0.67501	0.654641	0.644728	Specific_to_12m	Early_Hypo_cl6	Not_significant	Specific_to_12m	Specific_to_12m	No
cg00001793	-0.221437	0.899725	-3.68883	0.00152018	1	0.667063	0.656265	0.661241	0.662182	0.637018	0.638297	Specific_to_12m	Early_Hypo_cl6	Specific_to_12m	Specific_to_12m	Not_significant	No
cg12992827	-0.34351	0.807426	-3.47636	0.0024735	1	0.608106	0.627754	0.630849	0.649088	0.626792	0.616285	Specific_to_12m	Early_Hypo_cl6	Specific_to_12m	Specific_to_12m	Not_significant	No
cg08599355	-0.304073	-0.637147	-3.30842	0.0036256	1	0.403034	0.372917	0.412506	0.408666	0.380116	0.380822	Specific_to_12m	Early_Hypo_cl6	Specific_to_12m	Specific_to_12m	Not_significant	No
cg18700153	-0.476212	2.49965	-3.25955	0.00405019	1	0.847965	0.838482	0.840721	0.858226	0.835325	0.832833	Specific_to_12m	Early_Hypo_cl6	Specific_to_12m	Specific_to_12m	Not_significant	No
cg24145401	-0.371255	-0.159041	-3.20303	0.00460214	1	0.475616	0.485021	0.502736	0.493753	0.4665	0.453329	Specific_to_12m	Early_Hypo_cl6	Specific_to_12m	Specific_to_12m	Not_significant	No
cg22429058	-0.984662	-4.21335	-3.18228	0.00482264	1	0.0470498	0.0472584	0.046278	0.100784	0.049174	0.0457573	Specific_to_12m	Early_Hypo_cl6	Specific_to_12m	Specific_to_12m	Not_significant	No
cg01847719	-0.995295	-3.56774	-3.17555	0.00489639	1	0.127448	0.131229	0.129343	0.111287	0.0887958	0.0871251	Specific_to_12m	Early_Hypo_cl6	Specific_to_12m	Specific_to_12m	Not_significant	No
cg01712159	1.00468	2.18346	3.10625	0.00572197	1	0.835179	0.845534	0.856365	0.779563	0.847045	0.842654	Specific_to_12m	Early_Hyper_cl5	Specific_to_12m	Specific_to_12m	Not_significant	No
cg21486694	-0.312291	-1.15918	-3.10194	0.00577768	1	0.302936	0.327557	0.318705	0.329945	0.306603	0.298405	Specific_to_12m	Early_Hypo_cl6	Specific_to_12m	Specific_to_12m	Not_significant	No
cg00670637	-0.344448	-1.36887	-2.99484	0.00734033	1	0.295905	0.289083	0.290479	0.300053	0.276275	0.266468	Specific_to_12m	Early_Hypo_cl6	Specific_to_12m	Specific_to_12m	Not_significant	No
cg01189871	0.523276	3.02647	2.91908	0.0086847	1	0.895004	0.889414	0.893324	0.863892	0.89926	0.901068	Specific_to_12m	Early_Hyper_cl5	Specific_to_12m	Specific_to_12m	Not_significant	No
cg14526576	-0.182241	-0.130407	-2.89397	0.00918066	1	0.476988	0.484776	0.491082	0.491572	0.465854	0.463526	Specific_to_12m	Early_Hypo_cl6	Specific_to_12m	Specific_to_12m	Not_significant	No
cg22545138	-0.366482	-1.96566	-2.86729	0.00973733	1	0.210465	0.219481	0.204899	0.22483	0.194797	0.192936	Specific_to_12m	Early_Hypo_cl6	Specific_to_12m	Specific_to_12m	Not_significant	No
cg24694798	-0.229321	-0.585844	-2.85435	0.0100188	1	0.430502	0.424764	0.426761	0.41108	0.391007	0.389981	Specific_to_12m	Early_Hypo_cl6	Specific_to_12m	Specific_to_12m	Not_significant	No
cg01830073	-0.503144	0.415572	-2.83587	0.0104343	1	0.552872	0.555721	0.559842	0.593826	0.566014	0.542713	Specific_to_12m	Progressive_Hypo_cl8	Specific_to_12m	Specific_to_12m	Not_significant	No
cg01085533	-0.399936	0.849866	-2.82448	0.0106988	1	0.625875	0.640123	0.611274	0.659008	0.626007	0.622748	Specific_to_12m	Early_Hypo_cl6	common	Specific_to_12m	Not_significant	No
cg07497819	-0.607697	-3.68667	-2.78205	0.0117411	1	0.0658278	0.0739945	0.0700767	0.098146	0.0617111	0.0696299	Specific_to_12m	Early_Hypo_cl4	Specific_to_12m	Specific_to_12m	Not_significant	No
cg05935184	-0.286783	-1.43252	-2.72531	0.0132874	1	0.29037	0.295824	0.288663	0.287855	0.267503	0.263614	Specific_to_12m	Early_Hypo_cl6	Specific_to_12m	Specific_to_12m	Not_significant	No
cg03052071	0.217911	0.970527	2.71015	0.0137322	1	0.65397	0.650065	0.66783	0.649202	0.676409	0.671881	Specific_to_12m	Early_Hyper_cl5	Specific_to_12m	Specific_to_12m	Not_significant	No
cg07499835	-0.235787	0.640562	-2.61816	0.016751	1	0.593869	0.608238	0.623395	0.623618	0.586386	0.591888	Specific_to_12m	Early_Hypo_cl4	Specific_to_12m	Specific_to_12m	Not_significant	No
cg04484789	-0.285225	0.0724809	-2.60259	0.0173204	1	0.523619	0.5	0.524333	0.522068	0.5	0.5	Specific_to_12m	Early_Hypo_cl6	Specific_to_12m	Specific_to_12m	Not_significant	No
cg19925518	-0.272442	0.284825	-2.58688	0.0179136	1	0.557924	0.558358	0.566249	0.558564	0.530364	0.536775	Specific_to_12m	Early_Hypo_cl4	Specific_to_12m	Specific_to_12m	Not_significant	No
cg12662084	-0.342896	0.492544	-2.54985	0.0193881	1	0.644695	0.652909	0.669046	0.59557	0.575408	0.56194	Specific_to_12m	Early_Hypo_cl6	Specific_to_12m	Specific_to_12m	Not_significant	No
cg08719890	-0.282214	-0.457887	-2.54931	0.0194104	1	0.456361	0.428339	0.462399	0.440399	0.419058	0.406808	Specific_to_12m	Early_Hypo_cl6	common	Specific_to_12m	Not_significant	No
cg04821107	-1.05363	-2.04769	-2.51411	0.0209191	1	0.206242	0.233363	0.210329	0.241609	0.197448	0.201205	Specific_to_12m	Early_Hypo_cl4	Specific_to_12m	Specific_to_12m	Not_significant	No
cg25944317	-0.27472	-1.01907	-2.50557	0.0213015	1	0.331341	0.361047	0.371586	0.347847	0.301632	0.318763	Specific_to_12m	Early_Hypo_cl4	Specific_to_12m	Specific_to_12m	Not_significant	No
cg11179009	0.312055	-0.901537	2.4884	0.0220901	1	0.333856	0.328946	0.344428	0.341524	0.367112	0.363856	Specific_to_12m	Early_Hyper_cl5	Specific_to_12m	Specific_to_12m	Not_significant	No
cg06914213	0.16777	0.209988	2.47285	0.0228277	1	0.541794	0.546427	0.532806	0.514919	0.545042	0.55662	Specific_to_12m	Progressive_Hyper_cl1	Specific_to_12m	Specific_to_12m	Not_significant	No
cg06400065	-0.180181	-0.287276	-2.46266	0.0233237	1	0.474013	0.481666	0.475066	0.462287	0.439619	0.439506	Specific_to_12m	Early_Hypo_cl6	Specific_to_12m	Specific_to_12m	Not_significant	No
cg20744441	-0.236991	-0.607292	-2.45959	0.0234746	1	0.380736	0.392189	0.398	0.413822	0.391277	0.380425	Specific_to_12m	Early_Hypo_cl6	Specific_to_12m	Specific_to_12m	Not_significant	No
cg10636246	-0.309761	-1.82814	-2.4337	0.0247881	1	0.223335	0.227133	0.224706	0.23993	0.208575	0.212737	Specific_to_12m	Early_Hypo_cl4	Specific_to_12m	Specific_to_12m	Not_significant	No
cg03494022	0.38124	0.149593	2.41377	0.0258456	1	0.550309	0.541624	0.538742	0.5	0.531733	0.548259	Specific_to_12m	Progressive_Hyper_cl1	Specific_to_12m	Specific_to_12m	Not_significant	No
cg06094456	0.149667	0.719089	2.39891	0.0266617	1	0.625004	0.637846	0.621476	0.604701	0.632102	0.636506	Specific_to_12m	Early_Hyper_cl5	Specific_to_12m	Specific_to_12m	Not_significant	No
cg21691859	-0.31742	0.328647	-2.39614	0.0268163	1	0.586327	0.594508	0.591996	0.570197	0.545258	0.541381	Specific_to_12m	Early_Hypo_cl6	Specific_to_12m	Specific_to_12m	Not_significant	No
cg23607438	0.258814	1.3671	2.38433	0.0274853	1	0.705851	0.717473	0.718006	0.70579	0.738142	0.726808	Specific_to_12m	Early_Hyper_cl5	Specific_to_12m	Specific_to_12m	Not_significant	No
cg24462639	-0.150271	0.182391	-2.38141	0.0276527	1	0.530523	0.537905	0.537453	0.545683	0.515621	0.516919	Specific_to_12m	Early_Hypo_cl6	Specific_to_12m	Specific_to_12m	Not_significant	No
cg07956695	-0.154587	0.409133	-2.3694	0.0283531	1	0.577556	0.577003	0.598248	0.583308	0.553985	0.556323	Specific_to_12m	Early_Hypo_cl4	Specific_to_12m	Specific_to_12m	Not_significant	No
cg05565979	0.43755	0.929133	2.3607	0.02887	1	0.592049	0.626002	0.686541	0.627027	0.656723	0.673673	Specific_to_12m	Progressive_Hyper_cl1	Specific_to_12m	Specific_to_12m	Not_significant	No
cg17720259	0.179521	1.65198	2.35146	0.0294291	1	0.754237	0.748086	0.761033	0.745246	0.771048	0.768404	Specific_to_12m	Early_Hyper_cl5	Specific_to_12m	Specific_to_12m	Not_significant	No
cg04893529	0.198548	-1.13345	2.34602	0.0297632	1	0.31196	0.320018	0.308586	0.301493	0.326303	0.339038	Specific_to_12m	Progressive_Hyper_cl1	Specific_to_12m	Specific_to_12m	Not_significant	No
cg01438012	0.513267	2.58862	2.33126	0.0306867	1	0.851283	0.859409	0.855267	0.831951	0.872299	0.864299	Specific_to_12m	Early_Hyper_cl5	Specific_to_12m	Specific_to_12m	Not_significant	No
cg11754880	0.176681	0.278832	2.32779	0.0309074	1	0.549706	0.559362	0.543135	0.524227	0.551714	0.570507	Specific_to_12m	Progressive_Hyper_cl1	Specific_to_12m	Specific_to_12m	Not_significant	No
cg17902261	-0.427902	-0.00665212	-2.32535	0.0310638	1	0.482828	0.479434	0.487048	0.51717	0.494428	0.481605	Specific_to_12m	Early_Hypo_cl6	Specific_to_12m	Specific_to_12m	Not_significant	No
cg27401196	-0.247693	1.38415	-2.30207	0.0325911	1	0.722918	0.728438	0.734003	0.732825	0.698955	0.708821	Specific_to_12m	Early_Hypo_cl4	common	Specific_to_12m	Not_significant	No
cg23256951	-0.606034	-0.612129	-2.25268	0.0360645	1	0.360318	0.367038	0.347459	0.44286	0.361096	0.358959	Specific_to_12m	Early_Hypo_cl6	Specific_to_12m	Specific_to_12m	Not_significant	No
cg11804253	-0.25873	0.818311	-2.25077	0.0368374	1	0.649384	0.647171	0.657903	0.646542	0.62617	0.618691	common	Early_Hypo_cl6	common	Specific_to_12m	Not_significant	No
cg12010464	-0.157145	-0.138817	-2.23276	0.0375592	1	0.468047	0.469554	0.486256	0.487751	0.465709	0.464603	Specific_to_12m	Early_Hypo_cl6	Specific_to_12m	Specific_to_12m	Not_significant	No
cg27539986	0.208383	-0.803276	2.23553	0.0379872	1	0.395529	0.391476	0.3998	0.351538	0.380898	0.374703	common	Early_Hyper_cl5	Specific_to_12m	Specific_to_12m	Not_significant	No
cg06633438	0.215124	-0.351797	2.21304	0.0390947	1	0.411255	0.43354	0.422867	0.412723	0.461717	0.470091	Specific_to_12m	Early_Hyper_cl5	Specific_to_12m	Specific_to_12m	Not_significant	No
cg23299102	-0.21103	0.265112	-2.21047	0.0392993	1	0.554549	0.53272	0.562244	0.560516	0.532463	0.530295	Specific_to_12m	Early_Hypo_cl6	Specific_to_12m	Specific_to_12m	Not_significant	No
cg07095969	-0.204849	-1.19134	-2.20682	0.0402428	1	0.326623	0.339208	0.315213	0.324767	0.295439	0.324324	Specific_to_6m	Transient_Hypo_cl7	common	Specific_to_12m	Not_significant	No
cg21918313	0.215563	0.351374	2.20204	0.0406305	1	0.55775	0.55673	0.567981	0.549201	0.57111	0.5632	Specific_to_6m	Early_Hyper_cl5	Specific_to_6m	Specific_to_12m	Not_significant	No
cg07521787	0.207756	-0.227879	2.18724	0.0411906	1	0.466491	0.479679	0.481876	0.446991	0.476473	0.47478	Specific_to_12m	Early_Hyper_cl5	Specific_to_12m	Specific_to_12m	Not_significant	No
cg26768155	0.219072	-1.27437	2.17883	0.0418954	1	0.298616	0.318801	0.292264	0.281905	0.261897	0.31673	Specific_to_12m	Progressive_Hyper_cl1	Specific_to_12m	Specific_to_12m	Not_significant	No
cg05954918	-0.186912	0.813291	-2.17659	0.0420854	1	0.658317	0.657327	0.651551	0.647986	0.626081	0.624689	Specific_to_12m	Early_Hypo_cl6	Specific_to_12m	Specific_to_12m	Not_significant	No
cg00506299	-0.193658	0.874045	-2.18178	0.0423111	1	0.609846	0.62224	0.634276	0.659716	0.630441	0.636246	common	Early_Hypo_cl4	common	Specific_to_12m	Not_significant	No
cg12636652	-0.222309	1.48207	-2.16474	0.0431013	1	0.764174	0.759139	0.769205	0.745252	0.722836	0.723593	Specific_to_12m	Early_Hypo_cl6	Specific_to_12m	Specific_to_12m	Not_significant	No
cg26876227	-0.299229	-1.70202	-2.14712	0.0446546	1	0.288235	0.284593	0.310885	0.254651	0.22837	0.222935	Specific_to_12m	Early_Hypo_cl6	Specific_to_12m	Specific_to_12m	Not_significant	No
cg13974436	0.229988	-0.493914	2.12339	0.0468252	1	0.460026	0.463743	0.443137	0.389219	0.412843	0.447283	Specific_to_12m	Progressive_Hyper_cl1	Specific_to_12m	Specific_to_12m	Not_significant	No
cg23678954	0.195715	0.22605	2.12039	0.0471066	1	0.559585	0.563799	0.569568	0.520885	0.548014	0.554911	Specific_to_12m	Early_Hyper_cl5	Specific_to_12m	Specific_to_12m	Not_significant	No
cg19769379	-0.130991	0.255089	-2.11512	0.0476045	1	0.551482	0.543972	0.556026	0.553789	0.529635	0.533734	Specific_to_12m	Early_Hypo_cl4	Specific_to_12m	Specific_to_12m	Not_significant	No
cg05572568	-0.441769	-2.19792	-2.12194	0.0476508	1	0.168136	0.159649	0.197117	0.194219	0.173419	0.17563	Specific_to_6m	Early_Hypo_cl4	Specific_to_12m	Specific_to_12m	Not_significant	No
cg07743467	-0.442064	2.53948	-2.1209	0.0477494	1	0.842313	0.851721	0.85114	0.857447	0.832364	0.879717	common	Transient_Hypo_cl7	Specific_to_6m	Specific_to_12m	Not_significant	No
cg09911480	0.324608	-1.04288	2.10391	0.0486794	1	0.311742	0.305783	0.323011	0.312623	0.347901	0.347164	Specific_to_12m	Early_Hyper_cl5	Specific_to_12m	Specific_to_12m	Not_significant	No
cg16249531	0.139622	-0.860925	2.10327	0.0487406	1	0.382636	0.381717	0.382322	0.335195	0.357619	0.38396	Specific_to_12m	Progressive_Hyper_cl1	Specific_to_12m	Specific_to_12m	Not_significant	No
cg25804044	0.195947	-0.761743	2.10952	0.0488334	1	0.411912	0.437939	0.426073	0.360288	0.3894	0.367694	Specific_to_6m	Transient_Hyper_cl3	Specific_to_6m	Specific_to_12m	Not_significant	No
cg25662731	-0.17077	-0.836921	-2.10092	0.0496685	1	0.3687	0.37289	0.379272	0.371637	0.349857	0.363247	Specific_to_6m	Transient_Hypo_cl7	Specific_to_6m	Specific_to_12m	Not_significant	No
cg06566419	-0.562764	3.0908	-2.32836	0.0314653	1	0.898295	0.894031	0.89533	0.904645	0.874111	0.88836	Specific_to_6m	Early_Hypo_cl4	Specific_to_6m	Not_significant	Specific_to_6m	No
cg00832327	-0.219116	1.68855	-2.29771	0.0334942	1	0.769539	0.776742	0.777847	0.771945	0.751017	0.759733	Specific_to_6m	Early_Hypo_cl4	Specific_to_6m	Not_significant	Specific_to_6m	No
cg01179696	-0.604833	2.70297	-2.29492	0.0336848	1	0.872111	0.855991	0.860356	0.873266	0.846047	0.85457	Specific_to_6m	Early_Hypo_cl4	Specific_to_6m	Not_significant	Specific_to_6m	No
cg20318272	0.181706	0.544777	2.27696	0.0349358	1	0.59915	0.595343	0.593733	0.579856	0.607071	0.597206	Specific_to_6m	Early_Hyper_cl5	Specific_to_6m	Not_significant	Specific_to_6m	No
cg04866357	-0.277228	1.38565	-2.26456	0.0358242	1	0.727448	0.741062	0.7537	0.736008	0.704441	0.721849	Specific_to_6m	Early_Hypo_cl4	Specific_to_6m	Not_significant	Specific_to_6m	No
cg05872034	-2.42828	0.0271697	-2.24125	0.0375518	1	0.584581	0.573609	0.659195	0.660891	0.421685	0.690361	Specific_to_6m	Transient_Hypo_cl7	Specific_to_6m	Not_significant	Specific_to_6m	No
cg14193459	-0.208837	1.05832	-2.23168	0.0382825	1	0.714693	0.706758	0.710018	0.685937	0.662637	0.677	Specific_to_6m	Transient_Hypo_cl7	Specific_to_6m	Not_significant	Specific_to_6m	No
cg04656009	-0.20892	0.656415	-2.22873	0.0385109	1	0.632061	0.616827	0.631369	0.626878	0.59407	0.606223	Specific_to_6m	Early_Hypo_cl4	Specific_to_6m	Not_significant	Specific_to_6m	No
cg05857870	-0.251529	0.421289	-2.22699	0.0386453	1	0.560209	0.562965	0.572621	0.586615	0.555735	0.568374	Specific_to_6m	Early_Hypo_cl4	Specific_to_6m	Not_significant	Specific_to_6m	No
cg07419144	0.171682	-1.64844	2.22428	0.0388569	1	0.223377	0.24289	0.243603	0.228833	0.2583	0.241042	Specific_to_6m	Transient_Hyper_cl3	Specific_to_6m	Not_significant	Specific_to_6m	No
cg18485530	-0.222824	1.3501	-2.22327	0.0389359	1	0.745981	0.735272	0.736858	0.729693	0.702608	0.708675	Specific_to_6m	Early_Hypo_cl4	Specific_to_6m	Not_significant	Specific_to_6m	No
cg11033227	0.36499	-0.198555	2.22043	0.0391585	1	0.467801	0.472274	0.484891	0.435922	0.498291	0.437312	Specific_to_6m	Transient_Hyper_cl3	Specific_to_6m	Not_significant	Specific_to_6m	No
cg03431166	-0.176371	-0.0385348	-2.20908	0.0400615	1	0.496511	0.504261	0.505409	0.50698	0.478684	0.489925	Specific_to_6m	Early_Hypo_cl4	Specific_to_6m	Not_significant	Specific_to_6m	No
cg14135272	0.348704	3.4447	2.20398	0.0404733	1	0.915494	0.911019	0.911138	0.9029	0.923727	0.90437	Specific_to_6m	Transient_Hyper_cl3	Specific_to_6m	Not_significant	Specific_to_6m	No
cg14996810	-0.218626	2.21958	-2.19829	0.0409365	1	0.822894	0.826727	0.824839	0.831437	0.811157	0.819891	Specific_to_6m	Early_Hypo_cl4	Specific_to_6m	Not_significant	Specific_to_6m	No
cg21698185	0.857663	-4.04542	2.19652	0.041082	1	0.052669	0.0540112	0.0473442	0.0459695	0.093108	0.0618231	Specific_to_6m	Transient_Hyper_cl3	Specific_to_6m	Not_significant	Specific_to_6m	No
cg24190603	0.290586	-2.83618	2.18953	0.0416607	1	0.102258	0.103283	0.107023	0.113561	0.137217	0.127831	Specific_to_6m	Early_Hyper_cl5	Specific_to_6m	Not_significant	Specific_to_6m	No
cg12943692	-0.507565	2.09589	-2.18568	0.0419825	1	0.811798	0.815836	0.807484	0.823229	0.785401	0.802797	common	Early_Hypo_cl4	Specific_to_12m	Not_significant	Specific_to_6m	No
cg08728154	-0.159853	1.02844	-2.17803	0.0426282	1	0.683094	0.681313	0.694075	0.680187	0.660093	0.670049	Specific_to_6m	Early_Hypo_cl4	Specific_to_6m	Not_significant	Specific_to_6m	No
cg07730853	-0.224616	1.70138	-2.16792	0.0434963	1	0.767757	0.766307	0.790408	0.77517	0.749436	0.762699	Specific_to_6m	Early_Hypo_cl4	Specific_to_6m	Not_significant	Specific_to_6m	No
cg11009001	-0.239011	1.83058	-2.16226	0.0439895	1	0.783397	0.78649	0.786274	0.790297	0.765921	0.768529	Specific_to_6m	Early_Hypo_cl4	Specific_to_6m	Not_significant	Specific_to_6m	No
cg02352679	0.334846	1.47174	2.16023	0.0441673	1	0.737625	0.760736	0.735645	0.705415	0.757931	0.746936	Specific_to_6m	Early_Hyper_cl5	Specific_to_6m	Not_significant	Specific_to_6m	No
cg20228788	-0.749802	2.69522	-2.15823	0.0443437	1	0.871491	0.882182	0.86615	0.888568	0.80816	0.878868	Specific_to_6m	Transient_Hypo_cl7	Specific_to_6m	Not_significant	Specific_to_6m	No
cg15689410	0.376902	-1.4832	2.15752	0.0444059	1	0.246782	0.25153	0.257071	0.25471	0.287259	0.284255	Specific_to_6m	Early_Hyper_cl5	Specific_to_6m	Not_significant	Specific_to_6m	No
cg17509061	-0.345141	3.0208	-2.1552	0.0446113	1	0.876432	0.891791	0.893817	0.897623	0.87558	0.888274	Specific_to_6m	Early_Hypo_cl4	Specific_to_6m	Not_significant	Specific_to_6m	No
cg17556056	0.307825	-3.4155	2.15444	0.0446786	1	0.0805902	0.082231	0.081665	0.0778816	0.0983769	0.0813807	Specific_to_6m	Transient_Hyper_cl3	Specific_to_6m	Not_significant	Specific_to_6m	No
cg01245155	-0.199432	1.14065	-2.15366	0.0447479	1	0.699761	0.716015	0.718631	0.700828	0.671437	0.685068	Specific_to_6m	Early_Hypo_cl4	Specific_to_6m	Not_significant	Specific_to_6m	No
cg19153567	0.223679	-1.84969	2.15257	0.0448454	1	0.206737	0.207153	0.20506	0.20694	0.231262	0.223277	Specific_to_6m	Early_Hyper_cl5	Specific_to_6m	Not_significant	Specific_to_6m	No
cg21757440	-0.273554	2.63898	-2.14786	0.0452662	1	0.848544	0.852374	0.84847	0.870766	0.848531	0.858992	Specific_to_6m	Early_Hypo_cl4	Specific_to_6m	Not_significant	Specific_to_6m	No
cg06626786	-0.200571	1.63516	-2.14151	0.0458402	1	0.76459	0.760704	0.769627	0.766246	0.742906	0.745382	Specific_to_6m	Early_Hypo_cl4	Specific_to_6m	Not_significant	Specific_to_6m	No
cg19749316	0.704547	1.7706	2.14006	0.0459726	1	0.78741	0.771025	0.760356	0.722506	0.807653	0.763357	Specific_to_6m	Early_Hyper_cl5	Specific_to_6m	Not_significant	Specific_to_6m	No
cg14540650	-0.176091	-0.334454	-2.13332	0.0465903	1	0.4347	0.44107	0.432419	0.453022	0.431173	0.448671	Specific_to_6m	Transient_Hypo_cl7	Specific_to_6m	Not_significant	Specific_to_6m	No
cg09936720	0.23204	1.20057	2.13137	0.0467702	1	0.675177	0.683486	0.685837	0.681619	0.711262	0.686281	Specific_to_6m	Transient_Hyper_cl3	Specific_to_6m	Not_significant	Specific_to_6m	No
cg15470736	0.186032	0.114304	2.1236	0.0474945	1	0.502698	0.512344	0.523208	0.505706	0.534849	0.528393	Specific_to_6m	Early_Hyper_cl5	Specific_to_6m	Not_significant	Specific_to_6m	No
cg21658097	-0.178966	0.0672029	-2.12008	0.0478264	1	0.521897	0.527622	0.539405	0.529266	0.492267	0.513691	Specific_to_6m	Early_Hypo_cl4	Specific_to_6m	Not_significant	Specific_to_6m	No
cg23701658	-0.310328	1.64003	-2.11773	0.048049	1	0.749438	0.753777	0.764349	0.769758	0.738402	0.751142	Specific_to_6m	Early_Hypo_cl4	Specific_to_6m	Not_significant	Specific_to_6m	No
cg05580671	-0.209281	0.736364	-2.11717	0.048102	1	0.598984	0.605762	0.620515	0.637862	0.60947	0.627614	Specific_to_6m	Transient_Hypo_cl7	Specific_to_6m	Not_significant	Specific_to_6m	No
cg17720338	-0.316761	-0.260823	-2.22998	0.038414	1	0.451375	0.462196	0.462906	0.47889	0.430589	0.430288	Specific_to_6m	Early_Hypo_cl6	Specific_to_6m	Not_significant	common	No
cg09064913	0.233029	-2.12631	2.20508	0.0403834	1	0.17511	0.177576	0.182159	0.177202	0.198642	0.199714	Specific_to_6m	Early_Hyper_cl5	common	Not_significant	common	No
cg27459630	-0.293912	0.801676	-2.13908	0.0453793	1	0.62741	0.612893	0.624175	0.661696	0.610984	0.604602	Specific_to_12m	Early_Hypo_cl6	Specific_to_12m	Not_significant	common	No
cg08956652	-0.418251	1.68281	-5.09557	7.05381e-05	1	0.774441	0.781887	0.781945	0.769984	0.749518	0.765982	Specific_to_6m	Transient_Hypo_cl7	Not_significant	Specific_to_6m	Not_significant	No
cg26068305	-0.421846	1.94282	-4.36168	0.000358422	1	0.781203	0.792144	0.778556	0.80149	0.779114	0.792868	Specific_to_6m	Transient_Hypo_cl7	Not_significant	Specific_to_6m	Not_significant	No
cg08554390	0.35965	1.33584	4.25181	0.000458553	1	0.732255	0.730174	0.743955	0.703753	0.723821	0.713738	Specific_to_6m	Early_Hyper_cl5	Not_significant	Specific_to_6m	Not_significant	No
[truncated: 3,659 more rows]
