# Supplementary material for: Gender-affirming hormone therapy induces specific DNA methylation changes in blood
Source: Clin Epigenetics. 2022 Feb 17;14:24. doi: 10.1186/s13148-022-01236-4 (PMC8851870; doi:10.1186/s13148-022-01236-4)
Supplement: Supplementary file 2 — Additional file 2: Table S2. DMPs in transgender men (TM) on masculinizing GAHT 6-month or 12-month comparison. [file 13148_2022_1236_MOESM2_ESM.xlsx]

## Sheet: Supplementary_Table_2_Masculini
				Transgender men, 6-month and/or 12-month masculinizing GAHT-associated DMPs (Change in methylation 12months vs baseline dB > 0.02, p-value < 0.05 or 6months vs baseline dB > 0.02, p-value < 0.05). TW= transgender women, TM = transgender men. Kmeans cluster refers to dynamics in Figure S4.
probe	logFC	AveExpr	t	P.Value	adj.P.Val	B	TM_0m_mean	TM_6m_mean	TM_12m_mean	TW_0m_mean	TW_6m_mean	TW_12m_mean	comparison	kmeans_cluster	Significant_FunNorm	Significant_with_age_covariate	significant_without_CellComposition	Significant_in_all_models
cg00009352	0.624761	1.65781	2.67544	0.0148712	1	-3.45731	0.730809	0.7789	0.732047	0.748195	0.734981	0.724427	Specific_to_6m	Transient_Hyper_cl1	Specific_to_6m	Specific_to_6m	Specific_to_6m	Yes
cg00094955	0.281758	1.56005	2.73711	0.0130124	1	-3.40333	0.732743	0.757822	0.738617	0.725684	0.742727	0.72028	Specific_to_6m	Transient_Hyper_cl1	Specific_to_6m	Specific_to_6m	Specific_to_6m	Yes
cg00376735	0.183627	2.03723	2.21099	0.0393589	1	-3.85489	0.791868	0.813951	0.799567	0.80869	0.81421	0.803882	Specific_to_6m	Transient_Hyper_cl1	Specific_to_6m	Specific_to_6m	Specific_to_6m	Yes
cg00520441	0.459118	-2.61796	3.11151	0.00569359	1	-3.07405	0.128462	0.157444	0.142446	0.146025	0.157851	0.14888	Specific_to_6m	Transient_Hyper_cl1	Specific_to_6m	Specific_to_6m	Specific_to_6m	Yes
cg01003320	0.385365	2.07355	3.1063	0.00576036	1	-3.07863	0.793171	0.820151	0.806969	0.805022	0.8124	0.806884	Specific_to_6m	Transient_Hyper_cl1	Specific_to_6m	Specific_to_6m	Specific_to_6m	Yes
cg02166383	0.672278	-3.55413	4.45326	0.000266426	1	-1.95306	0.0703987	0.0914275	0.0780472	0.0774909	0.0834489	0.070334	Specific_to_6m	Transient_Hyper_cl1	Specific_to_6m	Specific_to_6m	Specific_to_6m	Yes
cg02262585	0.931236	-0.934009	3.09602	0.00589434	1	-3.08767	0.316478	0.3842	0.346697	0.387534	0.365415	0.374929	Specific_to_6m	Transient_Hyper_cl1	Specific_to_6m	Specific_to_6m	Specific_to_6m	Yes
cg03561416	0.200134	1.96025	2.34316	0.030031	1	-3.7439	0.78368	0.805693	0.794693	0.78473	0.802323	0.80167	Specific_to_6m	Transient_Hyper_cl1	Specific_to_6m	Specific_to_6m	Specific_to_6m	Yes
cg05718005	0.341135	-1.94964	2.55554	0.0192292	1	-3.56168	0.194769	0.219759	0.195	0.195412	0.208949	0.199703	Specific_to_6m	Transient_Hyper_cl1	Specific_to_6m	Specific_to_6m	Specific_to_6m	Yes
cg06064664	0.255815	1.09635	2.42263	0.025456	1	-3.6762	0.663939	0.695941	0.683326	0.68713	0.693834	0.669948	Specific_to_6m	Transient_Hyper_cl1	Specific_to_6m	Specific_to_6m	Specific_to_6m	Yes
cg07811915	0.357704	-2.31696	2.95834	0.00800812	1	-3.20885	0.154231	0.184294	0.166378	0.169945	0.166504	0.157768	Specific_to_6m	Transient_Hyper_cl1	Specific_to_6m	Specific_to_6m	Specific_to_6m	Yes
cg08451817	0.150904	0.797895	2.21128	0.0393358	1	-3.85465	0.622997	0.645838	0.63324	0.613008	0.613489	0.605259	Specific_to_6m	Transient_Hyper_cl1	Specific_to_6m	Specific_to_6m	Specific_to_6m	Yes
cg08637725	0.516568	2.21348	4.1721	0.000507146	1	-2.17411	0.793088	0.844298	0.805007	0.808018	0.829439	0.822425	Specific_to_6m	Transient_Hyper_cl1	Specific_to_6m	Specific_to_6m	Specific_to_6m	Yes
cg09926867	0.194936	2.00279	2.14905	0.044587	1	-3.9061	0.789587	0.809644	0.793691	0.789493	0.799251	0.744706	Specific_to_6m	Transient_Hyper_cl1	Specific_to_6m	Specific_to_6m	Specific_to_6m	Yes
cg10055173	0.221947	-0.504069	2.78906	0.0116205	1	-3.35776	0.403595	0.424339	0.416108	0.258805	0.28683	0.255302	Specific_to_6m	Transient_Hyper_cl1	Specific_to_6m	Specific_to_6m	Specific_to_6m	Yes
cg10320027	0.250287	1.3217	2.22607	0.0381745	1	-3.84235	0.697371	0.728723	0.713759	0.725303	0.6984	0.700644	Specific_to_6m	Transient_Hyper_cl1	Specific_to_6m	Specific_to_6m	Specific_to_6m	Yes
cg11329713	0.269148	-1.45	2.40814	0.0262386	1	-3.68859	0.252518	0.286776	0.256047	0.27084	0.272069	0.281359	Specific_to_6m	Transient_Hyper_cl1	Specific_to_6m	Specific_to_6m	Specific_to_6m	Yes
cg11639815	0.234501	-0.0588599	2.72171	0.0134546	1	-3.41683	0.470321	0.509511	0.492179	0.509373	0.488357	0.511358	Specific_to_6m	Transient_Hyper_cl1	Specific_to_6m	Specific_to_6m	Specific_to_6m	Yes
cg12233692	0.235739	1.77786	3.06045	0.00638184	1	-3.11896	0.762912	0.784269	0.769197	0.753335	0.764019	0.749346	Specific_to_6m	Transient_Hyper_cl1	Specific_to_6m	Specific_to_6m	Specific_to_6m	Yes
cg12595667	0.285088	-2.59424	2.45236	0.0239178	1	-3.65071	0.13177	0.156942	0.146861	0.152781	0.150284	0.157518	Specific_to_6m	Transient_Hyper_cl1	Specific_to_6m	Specific_to_6m	Specific_to_6m	Yes
cg13288100	0.211917	1.94284	2.74505	0.0127899	1	-3.39638	0.781755	0.804228	0.781716	0.776637	0.778013	0.773885	Specific_to_6m	Transient_Hyper_cl1	Specific_to_6m	Specific_to_6m	Specific_to_6m	Yes
cg14858717	0.485234	2.82427	2.47688	0.0227152	1	-3.62963	0.861224	0.885852	0.866007	0.885653	0.872943	0.881855	Specific_to_6m	Transient_Hyper_cl1	Specific_to_6m	Specific_to_6m	Specific_to_6m	Yes
cg15376168	0.298782	1.49721	2.63555	0.0162051	1	-3.49212	0.719527	0.755122	0.738893	0.736186	0.738371	0.749139	Specific_to_6m	Transient_Hyper_cl1	Specific_to_6m	Specific_to_6m	Specific_to_6m	Yes
cg15575875	0.550174	0.940706	2.88661	0.00938291	1	-3.272	0.629863	0.679314	0.626842	0.625811	0.661524	0.618159	Specific_to_6m	Transient_Hyper_cl1	Specific_to_6m	Specific_to_6m	Specific_to_6m	Yes
cg15629447	0.437585	2.64769	2.3867	0.0274377	1	-3.70689	0.845202	0.873463	0.850749	0.857207	0.869083	0.86237	Specific_to_6m	Transient_Hyper_cl1	Specific_to_6m	Specific_to_6m	Specific_to_6m	Yes
cg16681395	0.504286	2.29529	2.18601	0.0413961	1	-3.87561	0.809789	0.841344	0.823578	0.826312	0.833861	0.816237	Specific_to_6m	Transient_Hyper_cl1	Specific_to_6m	Specific_to_6m	Specific_to_6m	Yes
cg17256029	0.168236	1.00553	2.14973	0.0445263	1	-3.90554	0.654602	0.678979	0.657387	0.645801	0.639796	0.644184	Specific_to_6m	Transient_Hyper_cl1	Specific_to_6m	Specific_to_6m	Specific_to_6m	Yes
cg18280217	0.475871	2.17622	3.30025	0.0037231	1	-2.90861	0.801588	0.831626	0.817668	0.79626	0.799757	0.799292	Specific_to_6m	Transient_Hyper_cl1	Specific_to_6m	Specific_to_6m	Specific_to_6m	Yes
cg18302726	0.368446	1.77507	3.12831	0.00548333	1	-3.05928	0.754118	0.789544	0.765185	0.793939	0.770008	0.769154	Specific_to_6m	Transient_Hyper_cl1	Specific_to_6m	Specific_to_6m	Specific_to_6m	Yes
cg18476499	0.27138	1.02542	2.67179	0.0149888	1	-3.4605	0.657069	0.682402	0.672296	0.668306	0.671593	0.669597	Specific_to_6m	Transient_Hyper_cl1	Specific_to_6m	Specific_to_6m	Specific_to_6m	Yes
cg18587063	0.292847	-1.61487	2.76031	0.0123723	1	-3.383	0.236197	0.258485	0.249163	0.207219	0.221438	0.208126	Specific_to_6m	Transient_Hyper_cl1	Specific_to_6m	Specific_to_6m	Specific_to_6m	Yes
cg18901679	0.362707	2.34143	3.10793	0.00573936	1	-3.07719	0.82009	0.846827	0.835325	0.809226	0.81899	0.82292	Specific_to_6m	Transient_Hyper_cl1	Specific_to_6m	Specific_to_6m	Specific_to_6m	Yes
cg19541036	0.218727	0.717296	2.94479	0.00825202	1	-3.22078	0.605845	0.636497	0.616505	0.601955	0.604112	0.598501	Specific_to_6m	Transient_Hyper_cl1	Specific_to_6m	Specific_to_6m	Specific_to_6m	Yes
cg19785740	0.279147	1.20359	2.64629	0.0158352	1	-3.48276	0.680756	0.711485	0.699406	0.691157	0.695669	0.676624	Specific_to_6m	Transient_Hyper_cl1	Specific_to_6m	Specific_to_6m	Specific_to_6m	Yes
cg20273772	0.481883	2.1383	3.0056	0.00721087	1	-3.16723	0.795551	0.827427	0.81062	0.809864	0.813888	0.810859	Specific_to_6m	Transient_Hyper_cl1	Specific_to_6m	Specific_to_6m	Specific_to_6m	Yes
cg21495922	0.182815	0.764521	2.28095	0.0341335	1	-3.79642	0.61264	0.645271	0.632134	0.616001	0.621108	0.611509	Specific_to_6m	Transient_Hyper_cl1	Specific_to_6m	Specific_to_6m	Specific_to_6m	Yes
cg21499486	0.445876	1.98171	2.37788	0.0279454	1	-3.7144	0.775677	0.812848	0.780698	0.777879	0.818331	0.79266	Specific_to_6m	Transient_Hyper_cl1	Specific_to_6m	Specific_to_6m	Specific_to_6m	Yes
cg21963178	3.27535	-3.88977	3.28682	0.0038379	1	-2.92035	0.0903423	0.307802	0.139035	0.0881871	0.0983678	0.179368	Specific_to_6m	Transient_Hyper_cl1	Specific_to_6m	Specific_to_6m	Specific_to_6m	Yes
cg22159058	0.30736	-1.29278	2.46299	0.0233893	1	-3.64158	0.274692	0.308117	0.291548	0.286473	0.28514	0.295984	Specific_to_6m	Transient_Hyper_cl1	Specific_to_6m	Specific_to_6m	Specific_to_6m	Yes
cg22225298	0.279032	-1.79895	2.71451	0.0136662	1	-3.42313	0.214011	0.234867	0.216593	0.198754	0.203281	0.208615	Specific_to_6m	Transient_Hyper_cl1	Specific_to_6m	Specific_to_6m	Specific_to_6m	Yes
cg22972989	0.38583	-3.2	2.52615	0.0204683	1	-3.58712	0.0884974	0.116173	0.0987376	0.102956	0.0968957	0.10153	Specific_to_6m	Transient_Hyper_cl1	Specific_to_6m	Specific_to_6m	Specific_to_6m	Yes
cg23411885	0.369722	-0.511596	3.57536	0.00199184	1	-2.6704	0.378187	0.449504	0.380608	0.39118	0.368409	0.405059	Specific_to_6m	Transient_Hyper_cl1	Specific_to_6m	Specific_to_6m	Specific_to_6m	Yes
cg24059119	0.19218	-1.50712	2.45483	0.0237943	1	-3.64859	0.245817	0.276362	0.256246	0.271629	0.2797	0.275381	Specific_to_6m	Transient_Hyper_cl1	Specific_to_6m	Specific_to_6m	Specific_to_6m	Yes
cg24075935	0.530899	2.6917	2.74412	0.0128156	1	-3.39719	0.847628	0.876492	0.834353	0.848783	0.862949	0.863952	Specific_to_6m	Transient_Hyper_cl1	Specific_to_6m	Specific_to_6m	Specific_to_6m	Yes
cg24573822	0.291583	1.73456	2.29686	0.0330376	1	-3.78303	0.75162	0.782999	0.767241	0.744993	0.750646	0.738242	Specific_to_6m	Transient_Hyper_cl1	Specific_to_6m	Specific_to_6m	Specific_to_6m	Yes
cg25343906	0.209195	-1.54074	2.1014	0.0490311	1	-3.9451	0.24496	0.269612	0.252526	0.230247	0.229103	0.234939	Specific_to_6m	Transient_Hyper_cl1	Specific_to_6m	Specific_to_6m	Specific_to_6m	Yes
cg25467710	0.321511	0.358622	3.10647	0.00575817	1	-3.07848	0.539566	0.582852	0.552244	0.532827	0.526758	0.54767	Specific_to_6m	Transient_Hyper_cl1	Specific_to_6m	Specific_to_6m	Specific_to_6m	Yes
cg25688583	0.648535	-0.0140193	3.09397	0.00592145	1	-3.08947	0.456951	0.53816	0.493073	0.519922	0.490184	0.469056	Specific_to_6m	Transient_Hyper_cl1	Specific_to_6m	Specific_to_6m	Specific_to_6m	Yes
cg26157534	0.145504	-0.617019	2.13854	0.0455353	1	-3.91474	0.381927	0.407958	0.393017	0.379663	0.404648	0.384895	Specific_to_6m	Transient_Hyper_cl1	Specific_to_6m	Specific_to_6m	Specific_to_6m	Yes
cg26607042	0.47595	3.04324	2.43617	0.0247444	1	-3.6646	0.875915	0.901179	0.887403	0.878671	0.878631	0.886288	Specific_to_6m	Transient_Hyper_cl1	Specific_to_6m	Specific_to_6m	Specific_to_6m	Yes
cg27592035	0.23048	1.16643	2.7574	0.0124508	1	-3.38554	0.679706	0.702729	0.683826	0.696442	0.68894	0.681533	Specific_to_6m	Transient_Hyper_cl1	Specific_to_6m	Specific_to_6m	Specific_to_6m	Yes
cg01192952	-0.235168	1.63364	-2.49889	0.0216843	1	-3.61066	0.766336	0.744556	0.746858	0.74388	0.749303	0.743595	Specific_to_6m	Progressive_Hypo_cl2	Specific_to_6m	Specific_to_6m	Specific_to_6m	Yes
cg16166739	-0.25251	2.59306	-3.51051	0.00230948	1	-2.72614	0.867189	0.84683	0.849441	0.857258	0.860817	0.823956	Specific_to_6m	Progressive_Hypo_cl2	Specific_to_6m	Specific_to_6m	Specific_to_6m	Yes
cg00563873	-0.465822	-2.91201	-2.84143	0.0103622	1	-3.31174	0.133894	0.106989	0.135367	0.148284	0.122184	0.140141	Specific_to_6m	Transient_Hypo_cl3	Specific_to_6m	Specific_to_6m	Specific_to_6m	Yes
cg01479099	-0.204742	1.6615	-2.52949	0.0203239	1	-3.58424	0.771669	0.746447	0.76412	0.736978	0.754763	0.741821	Specific_to_6m	Transient_Hypo_cl3	Specific_to_6m	Specific_to_6m	Specific_to_6m	Yes
cg01630688	-0.504484	3.11649	-2.32451	0.0312102	1	-3.75969	0.905598	0.878313	0.892796	0.870827	0.900409	0.908886	Specific_to_6m	Transient_Hypo_cl3	Specific_to_6m	Specific_to_6m	Specific_to_6m	Yes
cg01735191	-0.447769	-2.50879	-3.20492	0.0046165	1	-2.99203	0.164312	0.138926	0.15944	0.158294	0.152803	0.158174	Specific_to_6m	Transient_Hypo_cl3	Specific_to_6m	Specific_to_6m	Specific_to_6m	Yes
cg01924146	-0.583546	1.98406	-2.85897	0.00997092	1	-3.29632	0.81182	0.775833	0.800185	0.81513	0.790109	0.775591	Specific_to_6m	Transient_Hypo_cl3	Specific_to_6m	Specific_to_6m	Specific_to_6m	Yes
cg02418578	-0.297044	0.995486	-3.13546	0.00539609	1	-3.05299	0.679366	0.650839	0.675662	0.654386	0.662643	0.663136	Specific_to_6m	Transient_Hypo_cl3	Specific_to_6m	Specific_to_6m	Specific_to_6m	Yes
cg03517998	-0.504266	1.17126	-4.43763	0.000276112	1	-1.9651	0.70786	0.673752	0.707707	0.702995	0.717269	0.681574	Specific_to_6m	Transient_Hypo_cl3	Specific_to_6m	Specific_to_6m	Specific_to_6m	Yes
cg04051889	-0.248108	1.42346	-3.28905	0.00381858	1	-2.9184	0.741466	0.713721	0.729328	0.734342	0.7438	0.736487	Specific_to_6m	Transient_Hypo_cl3	Specific_to_6m	Specific_to_6m	Specific_to_6m	Yes
cg04694725	-0.344168	2.22196	-3.28339	0.00386771	1	-2.92334	0.832963	0.811163	0.827652	0.821013	0.830411	0.814894	Specific_to_6m	Transient_Hypo_cl3	Specific_to_6m	Specific_to_6m	Specific_to_6m	Yes
cg04791145	-0.235633	1.53248	-2.70739	0.0138787	1	-3.42936	0.756523	0.727095	0.738107	0.706825	0.712992	0.715205	Specific_to_6m	Transient_Hypo_cl3	Specific_to_6m	Specific_to_6m	Specific_to_6m	Yes
cg05628259	-0.522426	1.84172	-2.7236	0.0133997	1	-3.41517	0.803994	0.748996	0.779117	0.786153	0.766941	0.764001	Specific_to_6m	Transient_Hypo_cl3	Specific_to_6m	Specific_to_6m	Specific_to_6m	Yes
cg05931800	-0.15397	1.21973	-2.28476	0.0338679	1	-3.79321	0.710364	0.688083	0.703752	0.709133	0.70959	0.701389	Specific_to_6m	Transient_Hypo_cl3	Specific_to_6m	Specific_to_6m	Specific_to_6m	Yes
cg06794612	-0.66988	-2.08212	-2.58588	0.0180246	1	-3.53535	0.231991	0.170414	0.187492	0.195314	0.21548	0.193678	Specific_to_6m	Transient_Hypo_cl3	Specific_to_6m	Specific_to_6m	Specific_to_6m	Yes
cg06841713	-0.342533	1.28405	-3.11888	0.00560032	1	-3.06756	0.722845	0.692618	0.707894	0.68949	0.695197	0.707972	Specific_to_6m	Transient_Hypo_cl3	Specific_to_6m	Specific_to_6m	Specific_to_6m	Yes
cg07702770	-0.625057	2.7117	-3.18838	0.00479155	1	-3.00653	0.880072	0.846944	0.885641	0.8511	0.876306	0.868477	Specific_to_6m	Transient_Hypo_cl3	Specific_to_6m	Specific_to_6m	Specific_to_6m	Yes
cg07879114	-0.246787	1.63862	-3.01556	0.00705297	1	-3.15847	0.767893	0.744588	0.762119	0.741393	0.749212	0.743087	Specific_to_6m	Transient_Hypo_cl3	Specific_to_6m	Specific_to_6m	Specific_to_6m	Yes
cg08113187	-0.519892	-1.73388	-3.6345	0.00174005	1	-2.61983	0.254772	0.218474	0.251836	0.275026	0.257214	0.275595	Specific_to_6m	Transient_Hypo_cl3	Specific_to_6m	Specific_to_6m	Specific_to_6m	Yes
cg08460621	-0.301786	-1.80427	-3.03188	0.00680141	1	-3.1441	0.235991	0.211467	0.234514	0.227454	0.255192	0.243291	Specific_to_6m	Transient_Hypo_cl3	Specific_to_6m	Specific_to_6m	Specific_to_6m	Yes
cg09195868	-0.202998	1.59095	-2.97532	0.00771238	1	-3.1939	0.762831	0.737586	0.749796	0.730876	0.730551	0.721264	Specific_to_6m	Transient_Hypo_cl3	Specific_to_6m	Specific_to_6m	Specific_to_6m	Yes
cg10797624	-0.424244	-0.604911	-2.9309	0.00850935	1	-3.23301	0.43624	0.360517	0.403254	0.447119	0.443815	0.422857	Specific_to_6m	Transient_Hypo_cl3	Specific_to_6m	Specific_to_6m	Specific_to_6m	Yes
cg11593656	-0.513037	-2.22552	-2.70219	0.0140359	1	-3.43392	0.198061	0.16167	0.185629	0.184081	0.206329	0.19022	Specific_to_6m	Transient_Hypo_cl3	Specific_to_6m	Specific_to_6m	Specific_to_6m	Yes
cg13033474	-0.236573	1.09424	-2.91631	0.00878811	1	-3.24586	0.693076	0.667572	0.683509	0.677848	0.655494	0.671838	Specific_to_6m	Transient_Hypo_cl3	Specific_to_6m	Specific_to_6m	Specific_to_6m	Yes
cg13114834	-0.240032	1.13962	-2.72664	0.0133115	1	-3.41251	0.700731	0.67326	0.691949	0.667497	0.666746	0.654871	Specific_to_6m	Transient_Hypo_cl3	Specific_to_6m	Specific_to_6m	Specific_to_6m	Yes
cg13804575	-0.457387	-0.38319	-2.34709	0.0297885	1	-3.74057	0.46741	0.404268	0.475068	0.476852	0.482835	0.475476	Specific_to_6m	Transient_Hypo_cl3	Specific_to_6m	Specific_to_6m	Specific_to_6m	Yes
cg14351692	-0.193119	2.16707	-2.74094	0.0129046	1	-3.39998	0.828553	0.805165	0.809981	0.813156	0.817855	0.817713	Specific_to_6m	Transient_Hypo_cl3	Specific_to_6m	Specific_to_6m	Specific_to_6m	Yes
cg15721577	-0.228818	0.87671	-2.53205	0.0202138	1	-3.58202	0.657083	0.636319	0.63954	0.623232	0.620478	0.622122	Specific_to_6m	Transient_Hypo_cl3	Specific_to_6m	Specific_to_6m	Specific_to_6m	Yes
cg15849527	-0.277638	1.11089	-2.53064	0.0202742	1	-3.58324	0.699633	0.664288	0.679411	0.674711	0.680789	0.66329	Specific_to_6m	Transient_Hypo_cl3	Specific_to_6m	Specific_to_6m	Specific_to_6m	Yes
cg16158117	-0.53888	2.46779	-4.66943	0.000162814	1	-1.78949	0.858584	0.831403	0.851716	0.847589	0.842757	0.840883	Specific_to_6m	Transient_Hypo_cl3	Specific_to_6m	Specific_to_6m	Specific_to_6m	Yes
cg16643603	-0.459515	0.106568	-4.07673	0.000631187	1	-2.2511	0.543693	0.492916	0.556012	0.52602	0.524183	0.518667	Specific_to_6m	Transient_Hypo_cl3	Specific_to_6m	Specific_to_6m	Specific_to_6m	Yes
cg17064807	-0.25765	2.23912	-4.0462	0.000677007	1	-2.27596	0.836297	0.812435	0.825759	0.820404	0.823833	0.823842	Specific_to_6m	Transient_Hypo_cl3	Specific_to_6m	Specific_to_6m	Specific_to_6m	Yes
cg17601785	-0.479084	2.36635	-3.90936	0.000926811	1	-2.3885	0.847844	0.823814	0.839008	0.825915	0.831404	0.811485	Specific_to_6m	Transient_Hypo_cl3	Specific_to_6m	Specific_to_6m	Specific_to_6m	Yes
cg17641943	-3.79937	-4.39098	-5.43771	2.91e-05	1	-1.25599	0.113768	0.0401159	0.0910531	0.116907	0.0699885	0.0912492	Specific_to_6m	Transient_Hypo_cl3	Specific_to_6m	Specific_to_6m	Specific_to_6m	Yes
cg18622896	-0.397669	-1.34954	-3.0239	0.00692328	1	-3.15112	0.307511	0.261461	0.290406	0.24453	0.259766	0.247056	Specific_to_6m	Transient_Hypo_cl3	Specific_to_6m	Specific_to_6m	Specific_to_6m	Yes
cg18901085	-0.27444	2.12782	-3.77147	0.00127162	1	-2.50374	0.824742	0.801265	0.816811	0.817034	0.812905	0.815161	Specific_to_6m	Transient_Hypo_cl3	Specific_to_6m	Specific_to_6m	Specific_to_6m	Yes
cg19045183	-0.317079	-0.240603	-2.76705	0.012192	1	-3.37708	0.475567	0.441832	0.4698	0.464678	0.442574	0.43624	Specific_to_6m	Transient_Hypo_cl3	Specific_to_6m	Specific_to_6m	Specific_to_6m	Yes
cg20044305	-0.706542	-3.67193	-5.69284	1.67e-05	1	-1.09554	0.0873133	0.0652427	0.0872056	0.0841524	0.0813121	0.0797288	Specific_to_6m	Transient_Hypo_cl3	Specific_to_6m	Specific_to_6m	Specific_to_6m	Yes
cg21321164	-0.196305	1.11235	-2.65738	0.0154617	1	-3.47308	0.695651	0.67069	0.694145	0.687492	0.671191	0.671149	Specific_to_6m	Transient_Hypo_cl3	Specific_to_6m	Specific_to_6m	Specific_to_6m	Yes
cg21930635	-0.208122	1.60253	-2.5856	0.0180354	1	-3.53559	0.766715	0.736433	0.760624	0.760744	0.767825	0.759466	Specific_to_6m	Transient_Hypo_cl3	Specific_to_6m	Specific_to_6m	Specific_to_6m	Yes
cg21985690	-0.349323	-1.46494	-3.96088	0.000823463	1	-2.34591	0.281694	0.252341	0.278793	0.264472	0.27382	0.288882	Specific_to_6m	Transient_Hypo_cl3	Specific_to_6m	Specific_to_6m	Specific_to_6m	Yes
cg23513959	-0.192601	1.88271	-2.54118	0.0198256	1	-3.57412	0.796607	0.774913	0.783831	0.785342	0.791244	0.782297	Specific_to_6m	Transient_Hypo_cl3	Specific_to_6m	Specific_to_6m	Specific_to_6m	Yes
cg23757489	-0.67964	-2.90542	-3.17906	0.00489302	1	-3.01471	0.14086	0.105447	0.122247	0.118393	0.127655	0.129631	Specific_to_6m	Transient_Hypo_cl3	Specific_to_6m	Specific_to_6m	Specific_to_6m	Yes
cg23975226	-0.541449	1.43778	-2.69891	0.0141356	1	-3.43678	0.748549	0.703888	0.733372	0.710942	0.739851	0.729164	Specific_to_6m	Transient_Hypo_cl3	Specific_to_6m	Specific_to_6m	Specific_to_6m	Yes
cg24598192	-0.409166	2.14675	-2.48068	0.0225342	1	-3.62636	0.832363	0.792541	0.818	0.836885	0.810664	0.816949	Specific_to_6m	Transient_Hypo_cl3	Specific_to_6m	Specific_to_6m	Specific_to_6m	Yes
cg24964215	-0.292457	-1.48685	-2.58727	0.0179711	1	-3.53414	0.281272	0.248572	0.261603	0.230181	0.252375	0.247095	Specific_to_6m	Transient_Hypo_cl3	Specific_to_6m	Specific_to_6m	Specific_to_6m	Yes
cg24965660	-0.93498	1.83253	-3.72099	0.00142754	1	-2.54634	0.805244	0.742932	0.772515	0.787648	0.781148	0.78534	Specific_to_6m	Transient_Hypo_cl3	Specific_to_6m	Specific_to_6m	Specific_to_6m	Yes
cg25964728	-0.375798	-2.14378	-3.15734	0.0051376	1	-3.03377	0.196655	0.176462	0.187592	0.198273	0.196325	0.210219	Specific_to_6m	Transient_Hypo_cl3	Specific_to_6m	Specific_to_6m	Specific_to_6m	Yes
cg27143664	-0.182235	1.79163	-2.64059	0.0160305	1	-3.48773	0.785484	0.765119	0.779602	0.768053	0.769362	0.755047	Specific_to_6m	Transient_Hypo_cl3	Specific_to_6m	Specific_to_6m	Specific_to_6m	Yes
cg02449693	0.31157	1.57985	2.36286	0.028831	1	-3.72718	0.731629	0.763256	0.75426	0.747655	0.743607	0.733741	common	Early_Hyper_cl4	Specific_to_6m	Specific_to_6m	Specific_to_6m	Yes
cg00903453	0.423335	1.61346	2.85179	0.0101294	1	-3.30263	0.738219	0.765286	0.759767	0.763481	0.769348	0.7927	Specific_to_6m	Early_Hyper_cl4	Specific_to_6m	Specific_to_6m	Specific_to_6m	Yes
cg02777461	0.21764	0.0451328	2.65443	0.0155601	1	-3.47565	0.494005	0.52154	0.512594	0.503527	0.485828	0.482307	Specific_to_6m	Early_Hyper_cl4	Specific_to_6m	Specific_to_6m	Specific_to_6m	Yes
cg02947450	0.321929	1.99925	2.9061	0.00898833	1	-3.25484	0.783362	0.8069	0.803145	0.784171	0.774589	0.781374	Specific_to_6m	Early_Hyper_cl4	Specific_to_6m	Specific_to_6m	Specific_to_6m	Yes
cg03646189	0.405885	-0.813863	4.01178	0.000732659	1	-2.30409	0.34273	0.384244	0.36908	0.351914	0.354807	0.351822	Specific_to_6m	Early_Hyper_cl4	Specific_to_6m	Specific_to_6m	Specific_to_6m	Yes
cg04346861	0.293865	2.00887	2.81269	0.0110358	1	-3.33701	0.786663	0.811491	0.80755	0.80136	0.810543	0.806639	Specific_to_6m	Early_Hyper_cl4	Specific_to_6m	Specific_to_6m	Specific_to_6m	Yes
cg05517880	0.372643	-1.71084	2.29129	0.0334176	1	-3.78772	0.221784	0.25197	0.242259	0.272225	0.286935	0.250532	Specific_to_6m	Early_Hyper_cl4	Specific_to_6m	Specific_to_6m	Specific_to_6m	Yes
cg05993202	0.47983	2.80552	2.13316	0.0460267	1	-3.91914	0.853706	0.887562	0.875327	0.879607	0.852477	0.881878	Specific_to_6m	Early_Hyper_cl4	Specific_to_6m	Specific_to_6m	Specific_to_6m	Yes
cg06616245	0.35637	-2.44592	2.40214	0.0265688	1	-3.69371	0.143241	0.170615	0.160891	0.140399	0.155506	0.144845	Specific_to_6m	Early_Hyper_cl4	Specific_to_6m	Specific_to_6m	Specific_to_6m	Yes
cg09315264	0.199828	0.651201	2.27241	0.0347352	1	-3.80359	0.597633	0.623229	0.61463	0.581888	0.583422	0.577373	Specific_to_6m	Early_Hyper_cl4	Specific_to_6m	Specific_to_6m	Specific_to_6m	Yes
cg10102023	0.528175	-0.692478	3.33887	0.00341148	1	-2.87493	0.358396	0.409746	0.396877	0.399618	0.403856	0.364957	Specific_to_6m	Early_Hyper_cl4	Specific_to_6m	Specific_to_6m	Specific_to_6m	Yes
cg10765507	0.238293	1.94408	2.45491	0.0237902	1	-3.64852	0.782123	0.803822	0.80062	0.788477	0.799009	0.790505	Specific_to_6m	Early_Hyper_cl4	Specific_to_6m	Specific_to_6m	Specific_to_6m	Yes
cg12613408	0.36416	0.157092	3.4942	0.00239694	1	-2.74021	0.511662	0.542216	0.535943	0.545548	0.529448	0.525991	Specific_to_6m	Early_Hyper_cl4	Specific_to_6m	Specific_to_6m	Specific_to_6m	Yes
cg14651355	0.156039	-1.20081	2.28463	0.0338767	1	-3.79332	0.292977	0.31431	0.30684	0.31264	0.31698	0.315793	Specific_to_6m	Early_Hyper_cl4	Specific_to_6m	Specific_to_6m	Specific_to_6m	Yes
cg15800175	0.318375	2.08309	4.09571	0.000604281	1	-2.2357	0.797709	0.818464	0.816052	0.806148	0.807073	0.80095	Specific_to_6m	Early_Hyper_cl4	Specific_to_6m	Specific_to_6m	Specific_to_6m	Yes
cg18164689	0.423942	1.41055	3.74842	0.00134059	1	-2.52316	0.704105	0.745029	0.730785	0.735877	0.726082	0.700567	Specific_to_6m	Early_Hyper_cl4	Specific_to_6m	Specific_to_6m	Specific_to_6m	Yes
cg19189806	0.276807	-0.422148	2.41765	0.0257224	1	-3.68046	0.406635	0.449435	0.440838	0.412818	0.426273	0.41228	Specific_to_6m	Early_Hyper_cl4	Specific_to_6m	Specific_to_6m	Specific_to_6m	Yes
cg20767271	0.392033	1.87664	3.73314	0.00138836	1	-2.53607	0.767131	0.802388	0.790788	0.781845	0.76832	0.775665	Specific_to_6m	Early_Hyper_cl4	Specific_to_6m	Specific_to_6m	Specific_to_6m	Yes
cg24457337	0.279291	0.0205863	2.42538	0.0253099	1	-3.67384	0.488688	0.518528	0.514912	0.492585	0.501396	0.483394	Specific_to_6m	Early_Hyper_cl4	Specific_to_6m	Specific_to_6m	Specific_to_6m	Yes
cg25156843	0.248962	1.75369	2.53095	0.0202609	1	-3.58297	0.755354	0.785021	0.774727	0.76908	0.766079	0.763589	Specific_to_6m	Early_Hyper_cl4	Specific_to_6m	Specific_to_6m	Specific_to_6m	Yes
cg25880395	0.214022	2.23334	2.22031	0.0386232	1	-3.84714	0.811765	0.835471	0.829745	0.810211	0.81047	0.812227	Specific_to_6m	Early_Hyper_cl4	Specific_to_6m	Specific_to_6m	Specific_to_6m	Yes
cg25953310	0.193092	1.65157	2.92842	0.00855609	1	-3.23519	0.746669	0.76953	0.764906	0.748643	0.756308	0.75881	Specific_to_6m	Early_Hyper_cl4	Specific_to_6m	Specific_to_6m	Specific_to_6m	Yes
cg27298008	0.166996	-0.0486895	2.133	0.0460418	1	-3.91928	0.480461	0.50272	0.495602	0.47532	0.479351	0.461784	Specific_to_6m	Early_Hyper_cl4	Specific_to_6m	Specific_to_6m	Specific_to_6m	Yes
cg06759209	-0.58152	2.32734	-3.25762	0.00409949	1	-2.94587	0.847067	0.814045	0.828389	0.837322	0.82216	0.833005	Specific_to_6m	Transient_Hypo_cl3	common	Specific_to_6m	Specific_to_6m	Yes
cg19073795	-0.573727	-3.13278	-2.54033	0.0198617	1	-3.57486	0.119903	0.0959533	0.104879	0.10899	0.104682	0.1061	Specific_to_6m	Transient_Hypo_cl3	common	Specific_to_6m	Specific_to_6m	Yes
cg21812277	-0.488829	-2.91271	-2.51233	0.0210764	1	-3.59906	0.136412	0.104481	0.119476	0.118244	0.127668	0.111954	Specific_to_6m	Transient_Hypo_cl3	common	Specific_to_6m	Specific_to_6m	Yes
cg14022105	0.170078	1.66431	2.45579	0.0237461	1	-3.64776	0.748908	0.770434	0.767901	0.774168	0.751919	0.751561	Specific_to_6m	Early_Hyper_cl4	common	Specific_to_6m	Specific_to_6m	Yes
cg22507250	0.645794	-2.60559	3.29013	0.00380929	1	-2.91745	0.130925	0.159301	0.152543	0.158691	0.176705	0.149061	Specific_to_6m	Early_Hyper_cl4	common	Specific_to_6m	Specific_to_6m	Yes
cg20728857	-0.164262	1.15594	-2.40432	0.0264483	1	-3.69185	0.702223	0.676777	0.683415	0.690324	0.699998	0.691083	Specific_to_6m	Transient_Hypo_cl3	Specific_to_12m	Specific_to_6m	Specific_to_6m	Yes
cg16587909	-0.9848	-0.162722	-3.4592	0.00259579	1	-2.77044	0.521794	0.42576	0.459811	0.469558	0.519434	0.488942	common	Transient_Hypo_cl3	Specific_to_6m	common	Specific_to_6m	Yes
cg01236384	0.263258	1.58761	2.86026	0.00994269	1	-3.29518	0.738901	0.760468	0.759786	0.737541	0.72988	0.734749	common	Early_Hyper_cl4	Specific_to_6m	common	Specific_to_6m	Yes
cg02512888	0.347138	1.23008	2.64042	0.0160361	1	-3.48787	0.676082	0.721878	0.718124	0.683604	0.675022	0.681476	Specific_to_6m	Early_Hyper_cl4	Specific_to_6m	common	Specific_to_6m	Yes
cg04527369	-0.278757	0.805467	-2.74643	0.0127516	1	-3.39517	0.649704	0.620821	0.629666	0.590572	0.586244	0.588911	common	Transient_Hypo_cl3	common	common	Specific_to_6m	Yes
cg19345940	-0.76217	2.22607	-3.4698	0.00253391	1	-2.76128	0.845996	0.79036	0.823756	0.826103	0.822284	0.843027	common	Transient_Hypo_cl3	common	common	Specific_to_6m	Yes
cg07281318	0.193468	-1.87728	2.16646	0.0430569	1	-3.89176	0.203846	0.227632	0.225118	0.214985	0.203575	0.219478	common	Early_Hyper_cl4	common	common	Specific_to_6m	Yes
cg19090097	0.378544	1.1152	3.24653	0.00420342	1	-2.95558	0.667959	0.697759	0.690566	0.698138	0.689253	0.690952	common	Early_Hyper_cl4	common	common	Specific_to_6m	Yes
cg22272803	0.342725	1.36267	2.86257	0.00989227	1	-3.29315	0.701819	0.735595	0.730211	0.71647	0.732958	0.709715	common	Early_Hyper_cl4	common	common	Specific_to_6m	Yes
cg25229470	0.701999	-2.20417	3.68776	0.00154042	1	-2.57451	0.166873	0.198052	0.200667	0.191718	0.219226	0.191427	common	Early_Hyper_cl4	common	common	Specific_to_6m	Yes
cg12634985	-0.230172	-0.5605	-2.45461	0.0238052	1	-3.64878	0.420624	0.389008	0.385369	0.39515	0.399678	0.384232	common	Progressive_Hypo_cl2	Specific_to_12m	common	Specific_to_6m	Yes
cg03386595	0.407889	1.97059	2.43182	0.0249708	1	-3.66833	0.77684	0.810256	0.803672	0.783605	0.792681	0.790606	common	Early_Hyper_cl4	Specific_to_12m	common	Specific_to_6m	Yes
cg16454432	0.253482	1.60837	3.011	0.00712482	1	-3.16248	0.740715	0.762285	0.771726	0.738964	0.751322	0.726214	common	Progressive_Hyper_cl5	Specific_to_12m	common	Specific_to_6m	Yes
cg20262857	0.1729	0.910914	2.13355	0.0459915	1	-3.91883	0.639987	0.663738	0.669059	0.661855	0.670371	0.6473	common	Early_Hyper_cl4	common	Specific_to_12m	Specific_to_6m	Yes
cg26524555	0.229577	-1.40879	2.80455	0.0112548	0.999999	-3.11396	0.26063	0.302466	0.289805	0.282018	0.309378	0.290875	Specific_to_12m	Early_Hyper_cl4	common	Specific_to_12m	Specific_to_6m	Yes
cg10671572	-0.413965	-2.06909	-2.21365	0.0391844	0.999999	-3.7372	0.215074	0.183604	0.181091	0.19551	0.191812	0.192109	Specific_to_12m	Progressive_Hypo_cl2	Specific_to_12m	Specific_to_12m	Specific_to_6m	Yes
cg21250898	-0.276087	0.0740821	-2.25125	0.0363041	0.999999	-3.69896	0.533938	0.494169	0.49079	0.512835	0.507255	0.534504	Specific_to_12m	Progressive_Hypo_cl2	Specific_to_12m	Specific_to_12m	Specific_to_6m	Yes
cg06225589	0.375213	-1.46592	2.70614	0.0139162	1	-3.43046	0.245737	0.290097	0.279781	0.285457	0.300002	0.296805	Specific_to_6m	Early_Hyper_cl4	Specific_to_6m	Specific_to_6m	common	Yes
cg09893827	0.378864	2.28077	2.84314	0.0103236	1	-3.31024	0.811645	0.84379	0.83548	0.815621	0.809786	0.81645	Specific_to_6m	Early_Hyper_cl4	Specific_to_6m	Specific_to_6m	common	Yes
cg10344383	0.295242	-1.88709	2.38379	0.0276044	1	-3.70937	0.201183	0.227097	0.226803	0.22115	0.21696	0.214732	Specific_to_6m	Early_Hyper_cl4	Specific_to_6m	Specific_to_6m	common	Yes
cg24110005	0.333871	0.879093	2.65552	0.0155235	1	-3.4747	0.626174	0.666395	0.65134	0.602653	0.617916	0.598783	Specific_to_6m	Early_Hyper_cl4	Specific_to_6m	Specific_to_6m	common	Yes
cg00401425	-0.529628	1.60846	-2.79463	0.0114802	1	-3.35287	0.775215	0.724488	0.7376	0.760197	0.732539	0.73184	common	Transient_Hypo_cl3	Specific_to_6m	common	common	Yes
cg00739644	0.389664	-1.93843	3.70757	0.00147211	1	-2.55771	0.19289	0.224102	0.224199	0.220855	0.202154	0.213466	common	Early_Hyper_cl4	Specific_to_6m	common	common	Yes
cg10751960	0.489626	3.16582	3.56609	0.00203447	1	-2.67835	0.886739	0.909181	0.908805	0.898211	0.894717	0.899436	common	Early_Hyper_cl4	Specific_to_6m	common	common	Yes
cg10925657	0.261839	1.40175	2.17734	0.0421257	1	-3.88278	0.706355	0.742084	0.738277	0.723272	0.725264	0.731718	common	Early_Hyper_cl4	Specific_to_6m	common	common	Yes
cg11273495	0.199033	-0.0142798	2.4364	0.0247322	1	-3.6644	0.482465	0.512548	0.504286	0.484599	0.484605	0.468662	common	Early_Hyper_cl4	Specific_to_6m	common	common	Yes
cg20814774	0.203519	1.532	2.31552	0.0317937	1	-3.76728	0.72566	0.758674	0.749776	0.734902	0.735954	0.711787	common	Early_Hyper_cl4	Specific_to_6m	common	common	Yes
cg21759685	0.331705	1.69119	4.73876	0.000139114	1	-1.73826	0.747649	0.777774	0.76781	0.744659	0.750808	0.743457	common	Early_Hyper_cl4	Specific_to_6m	common	common	Yes
cg18300425	0.320488	1.77958	2.41061	0.0261035	1	-3.68648	0.761762	0.782356	0.787418	0.774448	0.772829	0.769267	common	Progressive_Hyper_cl5	Specific_to_6m	common	common	Yes
cg26433086	0.161812	0.636973	2.19243	0.0409015	0.999999	-3.75867	0.59498	0.643714	0.621249	0.596501	0.612332	0.605133	Specific_to_12m	Transient_Hyper_cl1	common	common	common	Yes
cg05574870	-0.366071	2.30711	-3.66942	0.00160646	1	-2.59009	0.842839	0.81829	0.812578	0.830376	0.835664	0.831292	common	Progressive_Hypo_cl2	common	common	common	Yes
cg09085411	-0.676527	2.25779	-3.90408	0.000938111	1	-2.39288	0.83992	0.807889	0.792136	0.822703	0.806542	0.820721	common	Progressive_Hypo_cl2	common	common	common	Yes
cg12821663	-0.287026	1.29059	-3.01005	0.00714002	1	-3.16332	0.721993	0.695212	0.681336	0.706335	0.702188	0.717212	common	Progressive_Hypo_cl2	common	common	common	Yes
cg01552197	0.630899	-2.39049	4.27135	0.000403942	1	-2.09504	0.14442	0.181378	0.1873	0.185275	0.189042	0.16417	common	Early_Hyper_cl4	common	common	common	Yes
cg02085660	0.486137	2.40972	2.99419	0.00739607	1	-3.17728	0.824803	0.852843	0.856668	0.841785	0.856469	0.853683	common	Early_Hyper_cl4	common	common	common	Yes
cg04918002	0.41045	1.86075	2.53109	0.020255	1	-3.58285	0.750094	0.808299	0.794659	0.772418	0.777586	0.768959	common	Early_Hyper_cl4	common	common	common	Yes
cg06079564	0.362667	-1.44562	3.01429	0.00707295	1	-3.15959	0.250881	0.289799	0.288722	0.288401	0.293297	0.287711	common	Early_Hyper_cl4	common	common	common	Yes
cg07840608	0.259602	0.88347	2.55439	0.0192764	1	-3.56268	0.622639	0.671884	0.657583	0.619913	0.621957	0.627638	common	Early_Hyper_cl4	common	common	common	Yes
cg09496407	0.321291	2.51861	3.01314	0.00709102	1	-3.1606	0.837566	0.863044	0.866514	0.854526	0.853604	0.858244	common	Early_Hyper_cl4	common	common	common	Yes
cg19724567	0.238441	-2.0308	2.25455	0.0360255	1	-3.81856	0.179893	0.219086	0.213136	0.207634	0.197738	0.21391	common	Early_Hyper_cl4	common	common	common	Yes
cg20202267	0.493892	2.50894	2.59471	0.0176876	1	-3.52767	0.83012	0.863855	0.859447	0.880652	0.875847	0.836869	common	Early_Hyper_cl4	common	common	common	Yes
cg23508811	0.197083	1.55446	2.30847	0.0322586	1	-3.77324	0.732844	0.757362	0.758741	0.735433	0.729126	0.727666	common	Early_Hyper_cl4	common	common	common	Yes
cg24222165	0.590037	3.10924	2.46051	0.0235116	1	-3.64371	0.879787	0.90454	0.907136	0.888205	0.897371	0.89445	common	Early_Hyper_cl4	common	common	common	Yes
cg13369099	0.16387	1.74738	2.41762	0.0257552	0.999999	-3.52693	0.756994	0.779977	0.782657	0.775157	0.770486	0.759149	Specific_to_12m	Early_Hyper_cl4	common	common	common	Yes
cg01710189	0.639417	-1.23698	2.52762	0.0204047	1	-3.58585	0.272443	0.332963	0.356975	0.307699	0.341906	0.282323	common	Progressive_Hyper_cl5	common	common	common	Yes
cg07712892	0.41419	1.98987	2.64333	0.0159361	1	-3.48533	0.778956	0.812595	0.82239	0.805615	0.800011	0.833656	common	Progressive_Hyper_cl5	common	common	common	Yes
cg00452012	-0.417925	2.77568	-2.54309	0.0197452	1	-3.57246	0.881815	0.85868	0.856032	0.862681	0.853852	0.869444	common	Progressive_Hypo_cl2	Specific_to_12m	common	common	Yes
cg01960184	-0.381413	1.64268	-3.56615	0.0020342	1	-2.67831	0.767934	0.744413	0.73202	0.741789	0.742525	0.751917	common	Progressive_Hypo_cl2	Specific_to_12m	common	common	Yes
cg03740217	-0.314849	1.31493	-2.36597	0.0286457	1	-3.72454	0.730451	0.692817	0.691662	0.670291	0.689173	0.678531	common	Progressive_Hypo_cl2	Specific_to_12m	common	common	Yes
cg23507472	-0.314093	-1.15695	-3.34542	0.00337142	0.999999	-2.52544	0.329516	0.297299	0.292785	0.109826	0.115273	0.106718	Specific_to_12m	Progressive_Hypo_cl2	Specific_to_12m	common	common	Yes
cg19885684	-0.458902	-2.8122	-3.39897	0.00297676	1	-2.82265	0.142347	0.111242	0.118688	0.120671	0.14738	0.121623	common	Transient_Hypo_cl3	Specific_to_12m	common	common	Yes
cg01368132	0.367423	1.81264	2.30084	0.0327688	1	-3.77968	0.760152	0.792546	0.810286	0.771031	0.757844	0.774136	common	Progressive_Hyper_cl5	Specific_to_12m	common	common	Yes
cg02486558	0.307282	1.84262	3.11647	0.00563064	1	-3.06968	0.770364	0.791367	0.798806	0.758937	0.769378	0.767519	common	Progressive_Hyper_cl5	Specific_to_12m	common	common	Yes
cg18702575	0.548887	2.46431	4.13588	0.000553968	0.999999	-1.68881	0.823321	0.844412	0.863064	0.839337	0.817536	0.837068	Specific_to_12m	Progressive_Hyper_cl5	Specific_to_12m	common	common	Yes
cg01472047	0.223568	0.804284	2.1624	0.0434101	1	-3.89511	0.614299	0.652643	0.647319	0.636925	0.636369	0.634671	common	Early_Hyper_cl4	Specific_to_6m	Specific_to_12m	common	Yes
cg11782387	0.191918	0.557024	2.18333	0.0416204	1	-3.87783	0.583195	0.606387	0.611118	0.552414	0.561391	0.542562	common	Early_Hyper_cl4	Specific_to_6m	Specific_to_12m	common	Yes
cg12455562	0.175441	1.22811	2.09938	0.0492282	1	-3.94674	0.685762	0.714703	0.708529	0.701731	0.710207	0.704067	common	Early_Hyper_cl4	Specific_to_6m	Specific_to_12m	common	Yes
cg22277100	0.209633	0.854934	2.11982	0.0472676	1	-3.93006	0.627989	0.658826	0.650969	0.636486	0.646358	0.621173	common	Early_Hyper_cl4	Specific_to_6m	Specific_to_12m	common	Yes
cg04508216	0.165628	1.90529	2.3978	0.0268423	0.999999	-3.54764	0.777187	0.802369	0.800174	0.788413	0.787197	0.789681	Specific_to_12m	Early_Hyper_cl4	Specific_to_6m	Specific_to_12m	common	Yes
cg04683300	0.436735	2.60609	3.00893	0.00717399	0.999999	-2.89185	0.838081	0.869031	0.873467	0.857116	0.88106	0.871765	Specific_to_12m	Early_Hyper_cl4	Specific_to_6m	Specific_to_12m	common	Yes
cg15788451	0.240662	1.9523	2.31815	0.0316562	0.999999	-3.63031	0.779995	0.813096	0.806747	0.782496	0.790418	0.799925	Specific_to_12m	Early_Hyper_cl4	Specific_to_6m	Specific_to_12m	common	Yes
cg21526469	0.383983	2.57694	2.95243	0.00813108	0.999999	-2.95338	0.838343	0.87676	0.868967	0.848806	0.859478	0.869811	Specific_to_12m	Early_Hyper_cl4	Specific_to_6m	Specific_to_12m	common	Yes
cg02024242	-0.455856	3.13347	-3.00834	0.00718337	0.999999	-2.89249	0.906742	0.886647	0.881579	0.896794	0.879493	0.888598	Specific_to_12m	Progressive_Hypo_cl2	common	Specific_to_12m	common	Yes
cg01058253	0.309512	1.88339	2.46666	0.0232397	0.999999	-3.47545	0.767948	0.803305	0.799805	0.773242	0.790067	0.780666	Specific_to_12m	Early_Hyper_cl4	common	Specific_to_12m	common	Yes
cg09781747	0.415394	2.65718	2.11061	0.0481817	0.999999	-3.84061	0.84249	0.883085	0.871198	0.87902	0.877171	0.884722	Specific_to_12m	Early_Hyper_cl4	common	Specific_to_12m	common	Yes
cg26144999	0.29122	1.62023	3.01477	0.00708145	0.999999	-2.88549	0.734141	0.768063	0.770318	0.759204	0.749719	0.735766	Specific_to_12m	Early_Hyper_cl4	common	Specific_to_12m	common	Yes
cg04526087	-0.160984	1.50312	-2.33917	0.0303136	0.999999	-3.60859	0.751694	0.729588	0.724578	0.719302	0.727598	0.707966	Specific_to_12m	Progressive_Hypo_cl2	Specific_to_12m	Specific_to_12m	common	Yes
cg10884612	-0.151956	1.38745	-2.3199	0.0315426	0.999999	-3.62851	0.735379	0.713187	0.709304	0.710892	0.713029	0.701677	Specific_to_12m	Progressive_Hypo_cl2	Specific_to_12m	Specific_to_12m	common	Yes
cg14975237	-0.152769	0.852416	-2.169	0.0428758	0.999999	-3.78227	0.657171	0.635847	0.628974	0.715559	0.713186	0.715445	Specific_to_12m	Progressive_Hypo_cl2	Specific_to_12m	Specific_to_12m	common	Yes
cg23256579	-0.593089	0.802822	-5.11915	5.96e-05	0.999999	-0.748231	0.675384	0.627024	0.591497	0.421147	0.421866	0.441804	Specific_to_12m	Progressive_Hypo_cl2	Specific_to_12m	Specific_to_12m	common	Yes
cg27615582	-0.403779	1.60548	-3.66585	0.00162589	0.999999	-2.18028	0.77322	0.736802	0.726751	0.619126	0.622027	0.616337	Specific_to_12m	Progressive_Hypo_cl2	Specific_to_12m	Specific_to_12m	common	Yes
cg21044968	0.344024	2.08984	2.10402	0.0487771	1	-3.94296	0.788247	0.826052	0.82479	0.815759	0.805265	0.815417	common	Early_Hyper_cl4	Specific_to_12m	Specific_to_12m	common	Yes
cg02724866	0.37403	1.83082	3.05086	0.00653503	0.999999	-2.84615	0.759735	0.792835	0.794277	0.774044	0.784703	0.774374	Specific_to_12m	Early_Hyper_cl4	Specific_to_12m	Specific_to_12m	common	Yes
cg02984151	0.545562	2.60614	2.73639	0.0130552	0.999999	-3.18761	0.825209	0.876684	0.874709	0.863837	0.856107	0.87419	Specific_to_12m	Early_Hyper_cl4	Specific_to_12m	Specific_to_12m	common	Yes
cg02996630	0.141692	0.52136	2.51693	0.0209007	0.999999	-3.42236	0.576979	0.602606	0.601304	0.586765	0.581604	0.583245	Specific_to_12m	Early_Hyper_cl4	Specific_to_12m	Specific_to_12m	common	Yes
cg04854503	0.396881	2.27742	3.95956	0.000829857	0.999999	-1.8706	0.811193	0.842831	0.843321	0.823655	0.835069	0.838798	Specific_to_12m	Early_Hyper_cl4	Specific_to_12m	Specific_to_12m	common	Yes
cg07351286	0.283484	1.85266	2.71049	0.0138092	0.999999	-3.21553	0.763556	0.794573	0.799443	0.790428	0.780405	0.770921	Specific_to_12m	Early_Hyper_cl4	Specific_to_12m	Specific_to_12m	common	Yes
cg10003932	0.265494	-0.798848	3.22764	0.00439836	0.999999	-2.6535	0.344614	0.386814	0.389236	0.361602	0.365376	0.388673	Specific_to_12m	Early_Hyper_cl4	Specific_to_12m	Specific_to_12m	common	Yes
cg13477780	0.156762	-0.325614	2.85222	0.0101396	0.999999	-3.06229	0.431518	0.464069	0.456473	0.427942	0.436964	0.436433	Specific_to_12m	Early_Hyper_cl4	Specific_to_12m	Specific_to_12m	common	Yes
cg16071782	0.24671	1.37661	2.4722	0.02297	0.999999	-3.46961	0.70331	0.743592	0.737339	0.722711	0.715556	0.71459	Specific_to_12m	Early_Hyper_cl4	Specific_to_12m	Specific_to_12m	common	Yes
cg21805179	0.23774	-1.10627	2.74753	0.0127435	0.999999	-3.1756	0.300301	0.335462	0.336413	0.328041	0.321347	0.311124	Specific_to_12m	Early_Hyper_cl4	Specific_to_12m	Specific_to_12m	common	Yes
cg22911917	0.209382	0.672218	2.31545	0.0318328	0.999999	-3.6331	0.596209	0.631914	0.630808	0.629149	0.598469	0.615064	Specific_to_12m	Early_Hyper_cl4	Specific_to_12m	Specific_to_12m	common	Yes
cg23493787	0.307618	0.492737	2.46148	0.0234939	0.999999	-3.4809	0.557599	0.614962	0.608821	0.604232	0.610988	0.60539	Specific_to_12m	Early_Hyper_cl4	Specific_to_12m	Specific_to_12m	common	Yes
cg23856917	0.361704	2.29948	2.52714	0.0204536	0.999999	-3.41154	0.810768	0.839956	0.84563	0.85034	0.840352	0.817414	Specific_to_12m	Early_Hyper_cl4	Specific_to_12m	Specific_to_12m	common	Yes
cg24941344	0.32353	2.26309	2.50932	0.0212403	0.999999	-3.43042	0.811122	0.847349	0.838823	0.851767	0.832662	0.845585	Specific_to_12m	Early_Hyper_cl4	Specific_to_12m	Specific_to_12m	common	Yes
cg26138073	0.348055	1.72764	2.55004	0.0194832	0.999999	-3.38724	0.743236	0.788138	0.787529	0.798931	0.798708	0.769884	Specific_to_12m	Early_Hyper_cl4	Specific_to_12m	Specific_to_12m	common	Yes
cg26856088	0.271301	1.60931	2.87476	0.00964987	0.999999	-3.03782	0.7327	0.768996	0.769924	0.758043	0.749548	0.753226	Specific_to_12m	Early_Hyper_cl4	Specific_to_12m	Specific_to_12m	common	Yes
cg00812578	0.260798	1.65509	4.18852	0.000491044	0.999999	-1.63522	0.738782	0.759183	0.776923	0.750707	0.763829	0.740429	Specific_to_12m	Progressive_Hyper_cl5	Specific_to_12m	Specific_to_12m	common	Yes
cg03120284	0.191415	1.35048	3.04829	0.00657262	0.999999	-2.84896	0.704677	0.725699	0.730749	0.708045	0.717581	0.716613	Specific_to_12m	Progressive_Hyper_cl5	Specific_to_12m	Specific_to_12m	common	Yes
cg08576251	0.187315	1.4969	2.36502	0.0287346	0.999999	-3.58178	0.723942	0.744783	0.751261	0.736275	0.726275	0.716201	Specific_to_12m	Progressive_Hyper_cl5	Specific_to_12m	Specific_to_12m	common	Yes
cg09423971	0.2285	0.484533	2.32488	0.0312205	0.999999	-3.62336	0.562278	0.59445	0.602771	0.815982	0.809701	0.804836	Specific_to_12m	Progressive_Hyper_cl5	Specific_to_12m	Specific_to_12m	common	Yes
cg13981310	0.217898	1.01796	2.19778	0.0404621	0.999999	-3.75327	0.651529	0.67568	0.68549	0.658605	0.661149	0.637566	Specific_to_12m	Progressive_Hyper_cl5	Specific_to_12m	Specific_to_12m	common	Yes
cg15450349	0.204668	0.246634	2.09914	0.0492918	0.999999	-3.85199	0.521907	0.551665	0.562725	0.550983	0.534153	0.553814	Specific_to_12m	Progressive_Hyper_cl5	Specific_to_12m	Specific_to_12m	common	Yes
cg16857549	0.380226	2.42159	2.83387	0.0105558	0.999999	-3.0822	0.824417	0.847075	0.853405	0.818616	0.852389	0.856318	Specific_to_12m	Progressive_Hyper_cl5	Specific_to_12m	Specific_to_12m	common	Yes
cg17832313	0.391946	2.01072	3.34743	0.00335611	0.999999	-2.52326	0.780805	0.804898	0.81702	0.809208	0.778817	0.793051	Specific_to_12m	Progressive_Hyper_cl5	Specific_to_12m	Specific_to_12m	common	Yes
cg20651314	0.220075	-1.53538	2.71707	0.0136137	0.999999	-3.20844	0.243569	0.265392	0.271343	0.271767	0.268864	0.259699	Specific_to_12m	Progressive_Hyper_cl5	Specific_to_12m	Specific_to_12m	common	Yes
cg27392551	0.253473	1.70177	2.37455	0.0281722	0.999999	-3.57187	0.743611	0.766706	0.782488	0.763807	0.762495	0.767677	Specific_to_12m	Progressive_Hyper_cl5	Specific_to_12m	Specific_to_12m	common	Yes
cg03199390	-0.704199	3.14983	-3.50688	0.00232867	1	-2.72927	0.906112	0.88401	0.881262	0.894866	0.901438	0.895574	common	Progressive_Hypo_cl2	common	common	Specific_to_12m	Yes
cg07658646	-0.283171	-1.13545	-3.15808	0.0051291	1	-3.03313	0.328617	0.300812	0.293713	0.29122	0.302449	0.293346	common	Progressive_Hypo_cl2	common	common	Specific_to_12m	Yes
cg09203047	-0.595571	1.79408	-3.03912	0.00669269	1	-3.13773	0.786499	0.757755	0.755751	0.764929	0.755052	0.762841	common	Progressive_Hypo_cl2	common	common	Specific_to_12m	Yes
cg24035363	-0.269586	-1.0578	-3.10542	0.00577164	1	-3.0794	0.341797	0.309627	0.30269	0.299866	0.30793	0.31742	common	Progressive_Hypo_cl2	common	common	Specific_to_12m	Yes
cg12885751	0.46987	-2.13322	2.31929	0.0315479	1	-3.7641	0.177178	0.200957	0.223566	0.20145	0.22309	0.21907	common	Progressive_Hyper_cl5	common	common	Specific_to_12m	Yes
cg19302206	-0.611298	2.50131	-2.46519	0.0232813	1	-3.63968	0.858763	0.831072	0.827847	0.830452	0.833206	0.843171	common	Progressive_Hypo_cl2	Specific_to_12m	common	Specific_to_12m	Yes
cg26764555	0.345183	-2.01059	2.65809	0.0154626	0.999999	-3.27185	0.187113	0.22288	0.215266	0.19242	0.199591	0.200932	Specific_to_12m	Early_Hyper_cl4	Specific_to_12m	common	Specific_to_12m	Yes
cg10919470	0.249398	1.28609	2.7175	0.013578	1	-3.42051	0.697993	0.718974	0.726408	0.690169	0.699236	0.706318	common	Progressive_Hyper_cl5	Specific_to_12m	common	Specific_to_12m	Yes
cg16407097	0.248036	-1.6116	2.90874	0.00893609	1	-3.25252	0.238321	0.258331	0.270817	0.246768	0.243097	0.233162	common	Progressive_Hyper_cl5	Specific_to_12m	common	Specific_to_12m	Yes
cg20171999	0.303891	1.29368	2.44093	0.0244988	1	-3.66052	0.697692	0.719269	0.737341	0.713206	0.719557	0.692143	common	Progressive_Hyper_cl5	Specific_to_12m	common	Specific_to_12m	Yes
cg11903239	0.593897	1.9195	2.45787	0.0236729	0.999999	-3.4847	0.758506	0.793233	0.806738	0.775415	0.787184	0.802832	Specific_to_12m	Progressive_Hyper_cl5	Specific_to_6m	Specific_to_12m	Specific_to_12m	Yes
cg14054378	0.371558	3.06872	3.72133	0.00143216	0.999999	-2.1212	0.877918	0.894782	0.90463	0.900713	0.879905	0.88211	Specific_to_12m	Progressive_Hyper_cl5	Specific_to_6m	Specific_to_12m	Specific_to_12m	Yes
cg07372166	-0.515801	-2.72257	-2.10111	0.04906	1	-3.94534	0.150186	0.122332	0.121715	0.142356	0.13728	0.130918	common	Progressive_Hypo_cl2	common	Specific_to_12m	Specific_to_12m	Yes
cg08075974	-0.236275	-1.85517	-3.19407	0.00474331	0.999999	-2.69007	0.227857	0.21102	0.207269	0.215505	0.203626	0.21254	Specific_to_12m	Progressive_Hypo_cl2	common	Specific_to_12m	Specific_to_12m	Yes
cg00362285	0.220072	-0.753619	3.86805	0.0010235	0.999999	-1.96623	0.358075	0.384867	0.387341	0.371477	0.379078	0.382189	Specific_to_12m	Early_Hyper_cl4	common	Specific_to_12m	Specific_to_12m	Yes
cg02040103	0.251827	0.377388	2.80976	0.0111275	0.999999	-3.10832	0.544095	0.581008	0.58487	0.5695	0.556713	0.560678	Specific_to_12m	Early_Hyper_cl4	common	Specific_to_12m	Specific_to_12m	Yes
cg08952774	0.430712	2.23651	3.43379	0.00275919	0.999999	-2.42968	0.801304	0.824873	0.842404	0.830521	0.797122	0.818028	Specific_to_12m	Progressive_Hyper_cl5	common	Specific_to_12m	Specific_to_12m	Yes
cg10155158	0.434756	2.21286	2.38707	0.0274488	0.999999	-3.55884	0.798121	0.820866	0.838364	0.837894	0.837217	0.810207	Specific_to_12m	Progressive_Hyper_cl5	common	Specific_to_12m	Specific_to_12m	Yes
cg14079243	0.365903	-0.63825	4.29345	0.000386214	0.999999	-1.52939	0.369341	0.39708	0.415533	0.408927	0.39998	0.395321	Specific_to_12m	Progressive_Hyper_cl5	common	Specific_to_12m	Specific_to_12m	Yes
cg27027668	0.38056	1.73693	2.70225	0.0140576	0.999999	-3.22441	0.749151	0.774784	0.782123	0.766621	0.77342	0.76294	Specific_to_12m	Progressive_Hyper_cl5	common	Specific_to_12m	Specific_to_12m	Yes
cg00134134	-0.545347	2.42104	-2.72725	0.0133166	0.999999	-3.19747	0.853893	0.836639	0.821913	0.839422	0.842905	0.844442	Specific_to_12m	Progressive_Hypo_cl2	Specific_to_12m	Specific_to_12m	Specific_to_12m	Yes
cg00551345	-0.231848	1.01489	-2.3264	0.0311228	0.999999	-3.62179	0.684786	0.67431	0.650078	0.65914	0.661135	0.681418	Specific_to_12m	Progressive_Hypo_cl2	Specific_to_12m	Specific_to_12m	Specific_to_12m	Yes
cg03408359	-0.250872	0.790107	-3.2391	0.0042863	0.999999	-2.64103	0.65129	0.641742	0.614203	0.634782	0.607081	0.602272	Specific_to_12m	Progressive_Hypo_cl2	Specific_to_12m	Specific_to_12m	Specific_to_12m	Yes
cg03589920	-0.190618	0.979204	-2.99674	0.00737083	0.999999	-2.90514	0.674366	0.662238	0.651426	0.662274	0.675773	0.665162	Specific_to_12m	Progressive_Hypo_cl2	Specific_to_12m	Specific_to_12m	Specific_to_12m	Yes
cg03619736	-0.207916	1.23288	-3.25206	0.0041629	0.999999	-2.62691	0.714151	0.695877	0.687753	0.6409	0.664259	0.66617	Specific_to_12m	Progressive_Hypo_cl2	Specific_to_12m	Specific_to_12m	Specific_to_12m	Yes
cg03676918	-0.388427	1.88112	-2.9795	0.00765811	0.999999	-2.92391	0.802264	0.804435	0.765272	0.77571	0.76831	0.776977	Specific_to_12m	Progressive_Hypo_cl2	Specific_to_12m	Specific_to_12m	Specific_to_12m	Yes
cg04163167	-0.244413	-1.19805	-2.43424	0.0248754	0.999999	-3.50952	0.326098	0.293585	0.289604	0.261834	0.270686	0.277548	Specific_to_12m	Progressive_Hypo_cl2	Specific_to_12m	Specific_to_12m	Specific_to_12m	Yes
cg06119871	-0.341353	0.747247	-2.83346	0.0105651	0.999999	-3.08263	0.645546	0.602739	0.604203	0.594604	0.617321	0.624672	Specific_to_12m	Progressive_Hypo_cl2	Specific_to_12m	Specific_to_12m	Specific_to_12m	Yes
cg06135696	-0.185338	1.53219	-3.07838	0.00614623	0.999999	-2.81616	0.75298	0.743338	0.731921	0.737607	0.740463	0.736998	Specific_to_12m	Progressive_Hypo_cl2	Specific_to_12m	Specific_to_12m	Specific_to_12m	Yes
cg06577846	-0.306899	2.16584	-2.51363	0.0210471	0.999999	-3.42585	0.829105	0.820038	0.800969	0.816715	0.824921	0.833394	Specific_to_12m	Progressive_Hypo_cl2	Specific_to_12m	Specific_to_12m	Specific_to_12m	Yes
cg06586713	-0.146638	1.674	-2.17465	0.0423921	0.999999	-3.77659	0.770988	0.758031	0.750376	0.753748	0.742446	0.739696	Specific_to_12m	Progressive_Hypo_cl2	Specific_to_12m	Specific_to_12m	Specific_to_12m	Yes
cg06981504	-0.614522	1.45632	-3.18315	0.00486106	0.999999	-2.70196	0.765254	0.753668	0.689879	0.737251	0.658976	0.762696	Specific_to_12m	Progressive_Hypo_cl2	Specific_to_12m	Specific_to_12m	Specific_to_12m	Yes
cg08632305	-0.32939	2.3607	-2.47398	0.0228845	0.999999	-3.46774	0.847664	0.828397	0.821332	0.835169	0.833094	0.827568	Specific_to_12m	Progressive_Hypo_cl2	Specific_to_12m	Specific_to_12m	Specific_to_12m	Yes
cg09649714	-0.194516	0.9495	-2.26912	0.0350049	0.999999	-3.6807	0.672645	0.652882	0.642551	0.649213	0.642545	0.6496	Specific_to_12m	Progressive_Hypo_cl2	Specific_to_12m	Specific_to_12m	Specific_to_12m	Yes
cg09879400	-0.181941	0.15851	-2.97787	0.00768577	0.999999	-2.92568	0.539795	0.521692	0.514925	0.463473	0.47513	0.472958	Specific_to_12m	Progressive_Hypo_cl2	Specific_to_12m	Specific_to_12m	Specific_to_12m	Yes
cg09886024	-0.336587	2.67824	-2.78036	0.0118648	0.999999	-3.14013	0.875842	0.866654	0.849883	0.868036	0.870983	0.851639	Specific_to_12m	Progressive_Hypo_cl2	Specific_to_12m	Specific_to_12m	Specific_to_12m	Yes
cg09932507	-0.259787	-0.70782	-2.77445	0.0120185	0.999999	-3.14652	0.397862	0.380137	0.363038	0.318084	0.32893	0.33189	Specific_to_12m	Progressive_Hypo_cl2	Specific_to_12m	Specific_to_12m	Specific_to_12m	Yes
cg10439075	-0.140255	1.2192	-2.09488	0.0497092	0.999999	-3.8562	0.70893	0.690545	0.688353	0.699912	0.709557	0.698072	Specific_to_12m	Progressive_Hypo_cl2	Specific_to_12m	Specific_to_12m	Specific_to_12m	Yes
cg12564017	-0.203443	1.27417	-3.28827	0.00383635	0.999999	-2.58752	0.717799	0.697611	0.695707	0.680594	0.692072	0.687885	Specific_to_12m	Progressive_Hypo_cl2	Specific_to_12m	Specific_to_12m	Specific_to_12m	Yes
cg12811930	-0.19586	1.24945	-2.40546	0.0264171	0.999999	-3.53964	0.714016	0.704003	0.692121	0.698652	0.703581	0.689022	Specific_to_12m	Progressive_Hypo_cl2	Specific_to_12m	Specific_to_12m	Specific_to_12m	Yes
cg12848457	-0.215108	0.520225	-2.33815	0.0303774	0.999999	-3.60964	0.602912	0.581453	0.574239	0.579641	0.56718	0.56388	Specific_to_12m	Progressive_Hypo_cl2	Specific_to_12m	Specific_to_12m	Specific_to_12m	Yes
cg13332525	-0.131165	0.480806	-2.32783	0.0310315	0.999999	-3.62032	0.595055	0.586123	0.569369	0.586847	0.59157	0.583928	Specific_to_12m	Progressive_Hypo_cl2	Specific_to_12m	Specific_to_12m	Specific_to_12m	Yes
cg14788049	-0.570687	-2.43736	-5.33049	3.73e-05	0.999999	-0.564192	0.176778	0.172799	0.142151	0.172464	0.191343	0.181573	Specific_to_12m	Progressive_Hypo_cl2	Specific_to_12m	Specific_to_12m	Specific_to_12m	Yes
cg16955800	-1.78771	-0.354788	-3.01333	0.00710413	0.999999	-2.88705	0.583731	0.50571	0.315059	0.348754	0.419683	0.298708	Specific_to_12m	Progressive_Hypo_cl2	Specific_to_12m	Specific_to_12m	Specific_to_12m	Yes
cg17057154	-0.350135	1.8153	-2.90572	0.00901436	0.999999	-3.00419	0.795218	0.784426	0.757377	0.756917	0.772342	0.765036	Specific_to_12m	Progressive_Hypo_cl2	Specific_to_12m	Specific_to_12m	Specific_to_12m	Yes
cg17076667	-0.221112	1.50953	-3.78448	0.00123945	0.999999	-2.05427	0.751166	0.744961	0.727516	0.714427	0.716258	0.72542	Specific_to_12m	Progressive_Hypo_cl2	Specific_to_12m	Specific_to_12m	Specific_to_12m	Yes
cg17940464	-0.225839	1.89611	-3.11546	0.00565747	0.999999	-2.77573	0.797174	0.775073	0.776586	0.783354	0.782238	0.781111	Specific_to_12m	Progressive_Hypo_cl2	Specific_to_12m	Specific_to_12m	Specific_to_12m	Yes
cg18135379	-0.492894	1.00541	-2.32389	0.031284	0.999999	-3.62438	0.69595	0.668572	0.627282	0.698339	0.6835	0.66231	Specific_to_12m	Progressive_Hypo_cl2	Specific_to_12m	Specific_to_12m	Specific_to_12m	Yes
cg18184251	-0.33493	-3.24801	-2.13087	0.0462773	0.999999	-3.82045	0.108183	0.106696	0.0874565	0.102875	0.112854	0.112703	Specific_to_12m	Progressive_Hypo_cl2	Specific_to_12m	Specific_to_12m	Specific_to_12m	Yes
cg19549833	-0.194687	1.81961	-2.65656	0.0155136	0.999999	-3.2735	0.789196	0.774999	0.766664	0.767925	0.77338	0.756741	Specific_to_12m	Progressive_Hypo_cl2	Specific_to_12m	Specific_to_12m	Specific_to_12m	Yes
cg22284311	-0.252414	2.16399	-3.6884	0.00154419	0.999999	-2.15623	0.829567	0.813511	0.803222	0.82532	0.816666	0.817201	Specific_to_12m	Progressive_Hypo_cl2	Specific_to_12m	Specific_to_12m	Specific_to_12m	Yes
cg22401505	-0.424226	-2.84422	-3.33553	0.00344768	0.999999	-2.53617	0.136376	0.120866	0.113059	0.116498	0.135762	0.128202	Specific_to_12m	Progressive_Hypo_cl2	Specific_to_12m	Specific_to_12m	Specific_to_12m	Yes
cg23220443	-0.176507	-0.403017	-2.59639	0.0176503	0.999999	-3.33787	0.442705	0.436105	0.419142	0.422679	0.432173	0.42302	Specific_to_12m	Progressive_Hypo_cl2	Specific_to_12m	Specific_to_12m	Specific_to_12m	Yes
cg23522468	-0.596774	-3.68233	-2.24413	0.0368343	0.999999	-3.70622	0.0903314	0.0730555	0.065821	0.0737514	0.0850918	0.0792317	Specific_to_12m	Progressive_Hypo_cl2	Specific_to_12m	Specific_to_12m	Specific_to_12m	Yes
cg23809418	-0.320097	-0.792383	-2.88841	0.00936457	0.999999	-3.023	0.394393	0.355042	0.3419	0.396264	0.340603	0.328855	Specific_to_12m	Progressive_Hypo_cl2	Specific_to_12m	Specific_to_12m	Specific_to_12m	Yes
cg24799341	-0.365008	2.5637	-2.72915	0.0132619	0.999999	-3.19542	0.868342	0.862707	0.83723	0.858875	0.85468	0.850861	Specific_to_12m	Progressive_Hypo_cl2	Specific_to_12m	Specific_to_12m	Specific_to_12m	Yes
cg24854764	-0.346849	2.79062	-2.22775	0.0380812	0.999999	-3.7229	0.882717	0.873143	0.858082	0.866167	0.874876	0.846939	Specific_to_12m	Progressive_Hypo_cl2	Specific_to_12m	Specific_to_12m	Specific_to_12m	Yes
cg25383479	-0.340752	-2.62201	-2.42196	0.0255227	0.999999	-3.52238	0.154001	0.149633	0.130029	0.143385	0.153048	0.168133	Specific_to_12m	Progressive_Hypo_cl2	Specific_to_12m	Specific_to_12m	Specific_to_12m	Yes
cg25902823	-0.334032	2.46593	-2.33472	0.0305933	0.999999	-3.61319	0.862298	0.843202	0.824251	0.84807	0.847209	0.837316	Specific_to_12m	Progressive_Hypo_cl2	Specific_to_12m	Specific_to_12m	Specific_to_12m	Yes
cg25949529	-0.506182	1.91291	-2.98377	0.00758592	0.999999	-2.91926	0.80624	0.791248	0.76442	0.796772	0.814702	0.801665	Specific_to_12m	Progressive_Hypo_cl2	Specific_to_12m	Specific_to_12m	Specific_to_12m	Yes
cg26054801	-0.16501	1.70415	-2.42168	0.0255375	0.999999	-3.52267	0.774563	0.764126	0.754433	0.755447	0.758696	0.756794	Specific_to_12m	Progressive_Hypo_cl2	Specific_to_12m	Specific_to_12m	Specific_to_12m	Yes
cg26189066	-0.272301	1.6374	-2.64061	0.0160547	0.999999	-3.29059	0.768586	0.760976	0.741721	0.770756	0.76419	0.772975	Specific_to_12m	Progressive_Hypo_cl2	Specific_to_12m	Specific_to_12m	Specific_to_12m	Yes
cg26398714	-0.184375	0.474439	-2.18709	0.0413441	0.999999	-3.76406	0.594401	0.584832	0.567674	0.567911	0.566458	0.556489	Specific_to_12m	Progressive_Hypo_cl2	Specific_to_12m	Specific_to_12m	Specific_to_12m	Yes
cg26542962	-0.264803	1.67648	-2.57473	0.0184858	0.999999	-3.36097	0.77456	0.755848	0.745541	0.760182	0.754933	0.744676	Specific_to_12m	Progressive_Hypo_cl2	Specific_to_12m	Specific_to_12m	Specific_to_12m	Yes
cg27051937	-0.586457	2.10687	-3.09911	0.00586808	0.999999	-2.79356	0.831173	0.80017	0.780614	0.793127	0.808048	0.815981	Specific_to_12m	Progressive_Hypo_cl2	Specific_to_12m	Specific_to_12m	Specific_to_12m	Yes
cg04022300	0.15191	-0.266038	2.86576	0.0098427	0.999999	-3.0476	0.440605	0.464607	0.467883	0.45262	0.446167	0.448162	Specific_to_12m	Early_Hyper_cl4	Specific_to_12m	Specific_to_12m	Specific_to_12m	Yes
cg10893437	0.331697	-2.97095	2.54988	0.0194898	0.999999	-3.38741	0.104442	0.122342	0.126207	0.119191	0.113571	0.0996647	Specific_to_12m	Early_Hyper_cl4	Specific_to_12m	Specific_to_12m	Specific_to_12m	Yes
cg11647011	0.442722	-3.1712	3.04679	0.00659457	0.999999	-2.85059	0.0899472	0.128185	0.116383	0.0998142	0.102308	0.0896109	Specific_to_12m	Early_Hyper_cl4	Specific_to_12m	Specific_to_12m	Specific_to_12m	Yes
cg11889334	0.239401	-2.42687	2.35537	0.0293147	0.999999	-3.5918	0.147286	0.166398	0.168776	0.139405	0.137534	0.137193	Specific_to_12m	Early_Hyper_cl4	Specific_to_12m	Specific_to_12m	Specific_to_12m	Yes
cg13564623	0.153953	0.373707	2.42742	0.0252329	0.999999	-3.51666	0.550874	0.578166	0.577182	0.829362	0.82148	0.807057	Specific_to_12m	Early_Hyper_cl4	Specific_to_12m	Specific_to_12m	Specific_to_12m	Yes
cg16958939	0.148078	-0.395849	2.75843	0.012445	0.999999	-3.16383	0.417291	0.44473	0.446993	0.439513	0.419205	0.443108	Specific_to_12m	Early_Hyper_cl4	Specific_to_12m	Specific_to_12m	Specific_to_12m	Yes
cg19571645	0.265809	-0.807262	2.64276	0.0159808	0.999999	-3.28829	0.348366	0.377269	0.380923	0.350479	0.356387	0.34161	Specific_to_12m	Early_Hyper_cl4	Specific_to_12m	Specific_to_12m	Specific_to_12m	Yes
cg22163391	0.172901	-1.40762	2.46093	0.0235211	0.999999	-3.48148	0.264451	0.284226	0.285623	0.262843	0.25508	0.25198	Specific_to_12m	Early_Hyper_cl4	Specific_to_12m	Specific_to_12m	Specific_to_12m	Yes
cg23376012	0.179355	0.149904	2.5822	0.0181935	0.999999	-3.35301	0.512634	0.539914	0.539142	0.516595	0.508206	0.52493	Specific_to_12m	Early_Hyper_cl4	Specific_to_12m	Specific_to_12m	Specific_to_12m	Yes
cg25940202	0.241241	1.02773	2.43192	0.0249963	0.999999	-3.51194	0.654788	0.679746	0.6848	0.667962	0.672974	0.657938	Specific_to_12m	Early_Hyper_cl4	Specific_to_12m	Specific_to_12m	Specific_to_12m	Yes
cg00036656	0.269758	-0.405969	2.82234	0.0108255	0.999999	-3.09469	0.409444	0.435338	0.452292	0.452697	0.437065	0.452037	Specific_to_12m	Progressive_Hyper_cl5	Specific_to_12m	Specific_to_12m	Specific_to_12m	Yes
cg00045114	0.138253	-0.720301	2.25147	0.0362878	0.999999	-3.69873	0.365738	0.377923	0.390709	0.381209	0.383212	0.37151	Specific_to_12m	Progressive_Hyper_cl5	Specific_to_12m	Specific_to_12m	Specific_to_12m	Yes
cg00190355	0.21404	0.587839	2.12351	0.0469606	0.999999	-3.82778	0.583506	0.607069	0.615325	0.538662	0.552501	0.53964	Specific_to_12m	Progressive_Hyper_cl5	Specific_to_12m	Specific_to_12m	Specific_to_12m	Yes
cg00504457	0.452496	-2.29559	2.91846	0.00876469	0.999999	-2.99034	0.157428	0.172905	0.189537	0.165819	0.202634	0.184707	Specific_to_12m	Progressive_Hyper_cl5	Specific_to_12m	Specific_to_12m	Specific_to_12m	Yes
cg00585116	0.219368	1.52111	2.4324	0.0249716	0.999999	-3.51145	0.727281	0.743482	0.753926	0.748467	0.744821	0.732957	Specific_to_12m	Progressive_Hyper_cl5	Specific_to_12m	Specific_to_12m	Specific_to_12m	Yes
cg00885208	0.208822	-0.275548	2.26013	0.0356532	0.999999	-3.68989	0.436021	0.449918	0.469564	0.457589	0.458409	0.473784	Specific_to_12m	Progressive_Hyper_cl5	Specific_to_12m	Specific_to_12m	Specific_to_12m	Yes
cg00974033	0.421371	3.36117	2.24912	0.036462	0.999999	-3.70113	0.89465	0.910228	0.91891	0.908086	0.919982	0.909253	Specific_to_12m	Progressive_Hyper_cl5	Specific_to_12m	Specific_to_12m	Specific_to_12m	Yes
cg01393604	0.319868	1.51455	3.4345	0.00275475	0.999999	-2.42892	0.720144	0.743651	0.757709	0.737234	0.736565	0.737821	Specific_to_12m	Progressive_Hyper_cl5	Specific_to_12m	Specific_to_12m	Specific_to_12m	Yes
cg01580574	0.434998	1.78431	2.72503	0.013381	0.999999	-3.19987	0.740726	0.777223	0.80127	0.763997	0.736838	0.78393	Specific_to_12m	Progressive_Hyper_cl5	Specific_to_12m	Specific_to_12m	Specific_to_12m	Yes
cg01650618	0.290241	0.92308	3.12271	0.00556642	0.999999	-2.76783	0.634486	0.650898	0.672906	0.640056	0.661487	0.650542	Specific_to_12m	Progressive_Hyper_cl5	Specific_to_12m	Specific_to_12m	Specific_to_12m	Yes
cg02013741	0.222671	-1.32107	2.69597	0.0142495	0.999999	-3.23116	0.273556	0.292038	0.302785	0.269554	0.246433	0.265146	Specific_to_12m	Progressive_Hyper_cl5	Specific_to_12m	Specific_to_12m	Specific_to_12m	Yes
cg02025270	0.273967	-2.4865	3.39444	0.00301701	0.999999	-2.47229	0.142447	0.158513	0.165501	0.164134	0.151015	0.156815	Specific_to_12m	Progressive_Hyper_cl5	Specific_to_12m	Specific_to_12m	Specific_to_12m	Yes
cg02143404	0.252659	-0.91521	2.54451	0.0197137	0.999999	-3.39312	0.326141	0.347649	0.370779	0.334712	0.33209	0.345382	Specific_to_12m	Progressive_Hyper_cl5	Specific_to_12m	Specific_to_12m	Specific_to_12m	Yes
cg02266482	0.520869	-2.29375	2.40185	0.0266169	0.999999	-3.54341	0.154228	0.17543	0.195142	0.256095	0.257426	0.248544	Specific_to_12m	Progressive_Hyper_cl5	Specific_to_12m	Specific_to_12m	Specific_to_12m	Yes
cg02297173	0.355548	0.756232	2.4739	0.0228882	0.999999	-3.46782	0.599148	0.62176	0.653006	0.614959	0.649806	0.638493	Specific_to_12m	Progressive_Hyper_cl5	Specific_to_12m	Specific_to_12m	Specific_to_12m	Yes
cg02366320	0.16392	1.80806	2.51636	0.0209261	0.999999	-3.42297	0.767212	0.779869	0.78724	0.765722	0.76928	0.770205	Specific_to_12m	Progressive_Hyper_cl5	Specific_to_12m	Specific_to_12m	Specific_to_12m	Yes
cg02573472	0.139698	-0.544332	2.30295	0.0326616	0.999999	-3.64598	0.393546	0.404539	0.420449	0.414695	0.423147	0.426915	Specific_to_12m	Progressive_Hyper_cl5	Specific_to_12m	Specific_to_12m	Specific_to_12m	Yes
cg02623604	0.375877	-1.59975	3.44009	0.00272002	0.999999	-2.42288	0.232349	0.24684	0.26857	0.0532504	0.0565797	0.058013	Specific_to_12m	Progressive_Hyper_cl5	Specific_to_12m	Specific_to_12m	Specific_to_12m	Yes
cg02959502	0.161359	1.09732	2.88595	0.00941539	0.999999	-3.02567	0.669387	0.679368	0.69292	0.690569	0.686823	0.682295	Specific_to_12m	Progressive_Hyper_cl5	Specific_to_12m	Specific_to_12m	Specific_to_12m	Yes
cg03098848	0.338412	3.05158	2.17472	0.0423863	0.999999	-3.77652	0.875322	0.89375	0.902236	0.886745	0.898879	0.901935	Specific_to_12m	Progressive_Hyper_cl5	Specific_to_12m	Specific_to_12m	Specific_to_12m	Yes
cg03204051	0.182361	1.38656	2.25539	0.0359992	0.999999	-3.69473	0.70933	0.727994	0.735672	0.7128	0.69938	0.689536	Specific_to_12m	Progressive_Hyper_cl5	Specific_to_12m	Specific_to_12m	Specific_to_12m	Yes
cg03210210	0.33689	1.31263	2.69759	0.0141997	0.999999	-3.22941	0.69256	0.709943	0.728923	0.651155	0.706048	0.704477	Specific_to_12m	Progressive_Hyper_cl5	Specific_to_12m	Specific_to_12m	Specific_to_12m	Yes
cg03220365	0.172989	1.38781	2.83168	0.0106064	0.999999	-3.08456	0.709006	0.721652	0.736213	0.700353	0.698414	0.702854	Specific_to_12m	Progressive_Hyper_cl5	Specific_to_12m	Specific_to_12m	Specific_to_12m	Yes
cg03362798	0.426972	2.68247	2.15777	0.0438534	0.999999	-3.79355	0.845056	0.859561	0.876719	0.860997	0.863175	0.871935	Specific_to_12m	Progressive_Hyper_cl5	Specific_to_12m	Specific_to_12m	Specific_to_12m	Yes
cg03409548	0.172503	-0.052388	2.30294	0.0326618	0.999999	-3.64598	0.477485	0.496603	0.504442	0.523086	0.505947	0.511447	Specific_to_12m	Progressive_Hyper_cl5	Specific_to_12m	Specific_to_12m	Specific_to_12m	Yes
cg03588998	0.31724	-2.85994	2.61179	0.0170784	0.999999	-3.32143	0.111293	0.121724	0.134519	0.147727	0.145678	0.14899	Specific_to_12m	Progressive_Hyper_cl5	Specific_to_12m	Specific_to_12m	Specific_to_12m	Yes
cg03669245	0.192395	0.375727	2.47134	0.0230116	0.999999	-3.47051	0.54869	0.561799	0.579788	0.541942	0.505824	0.545154	Specific_to_12m	Progressive_Hyper_cl5	Specific_to_12m	Specific_to_12m	Specific_to_12m	Yes
cg03894689	0.216471	1.55818	2.38049	0.0278266	0.999999	-3.56569	0.73025	0.751025	0.760545	0.744064	0.763662	0.73199	Specific_to_12m	Progressive_Hyper_cl5	Specific_to_12m	Specific_to_12m	Specific_to_12m	Yes
cg04617374	0.262912	2.5158	2.87104	0.0097291	0.999999	-3.04186	0.838285	0.852742	0.861631	0.851189	0.853892	0.849625	Specific_to_12m	Progressive_Hyper_cl5	Specific_to_12m	Specific_to_12m	Specific_to_12m	Yes
cg04670673	0.198008	0.696896	2.35612	0.0292696	0.999999	-3.59102	0.602704	0.619409	0.632653	0.630872	0.601207	0.58405	Specific_to_12m	Progressive_Hyper_cl5	Specific_to_12m	Specific_to_12m	Specific_to_12m	Yes
cg04893454	0.44862	2.8483	2.8265	0.0107274	0.999999	-3.09018	0.863335	0.879619	0.88649	0.868265	0.874151	0.869178	Specific_to_12m	Progressive_Hyper_cl5	Specific_to_12m	Specific_to_12m	Specific_to_12m	Yes
cg05144042	0.540177	1.55486	4.04519	0.000681944	0.999999	-1.78189	0.711715	0.735523	0.772038	0.731446	0.709768	0.742127	Specific_to_12m	Progressive_Hyper_cl5	Specific_to_12m	Specific_to_12m	Specific_to_12m	Yes
cg05181397	0.16155	1.80917	3.01817	0.00702815	0.999999	-2.88178	0.766838	0.783419	0.788308	0.78326	0.781721	0.785095	Specific_to_12m	Progressive_Hyper_cl5	Specific_to_12m	Specific_to_12m	Specific_to_12m	Yes
cg05355346	0.360155	2.9605	2.67049	0.0150551	0.999999	-3.25854	0.868437	0.881511	0.898154	0.879606	0.879586	0.877773	Specific_to_12m	Progressive_Hyper_cl5	Specific_to_12m	Specific_to_12m	Specific_to_12m	Yes
cg06001140	0.183884	1.45529	2.9547	0.00809032	0.999999	-2.95091	0.715965	0.731525	0.747713	0.710283	0.723774	0.71124	Specific_to_12m	Progressive_Hyper_cl5	Specific_to_12m	Specific_to_12m	Specific_to_12m	Yes
cg06113913	0.217099	-0.0590845	2.28072	0.0341842	0.999999	-3.66881	0.473113	0.48966	0.506674	0.492409	0.465772	0.45633	Specific_to_12m	Progressive_Hyper_cl5	Specific_to_12m	Specific_to_12m	Specific_to_12m	Yes
cg06568880	0.173276	1.73555	2.82937	0.0106604	0.999999	-3.08707	0.753328	0.765347	0.780191	0.800002	0.814895	0.801597	Specific_to_12m	Progressive_Hyper_cl5	Specific_to_12m	Specific_to_12m	Specific_to_12m	Yes
cg06630413	0.210545	-1.9763	2.84073	0.0103982	0.999999	-3.07475	0.19248	0.210348	0.21552	0.228911	0.243193	0.241418	Specific_to_12m	Progressive_Hyper_cl5	Specific_to_12m	Specific_to_12m	Specific_to_12m	Yes
cg06808571	0.184128	-0.905572	2.81909	0.0109028	0.999999	-3.09821	0.336521	0.347318	0.360588	0.36222	0.356499	0.347243	Specific_to_12m	Progressive_Hyper_cl5	Specific_to_12m	Specific_to_12m	Specific_to_12m	Yes
cg06934971	0.213773	2.14318	2.50096	0.0216185	0.999999	-3.43925	0.799292	0.817538	0.82733	0.805999	0.81454	0.803825	Specific_to_12m	Progressive_Hyper_cl5	Specific_to_12m	Specific_to_12m	Specific_to_12m	Yes
cg07558672	0.121617	0.66886	2.33323	0.0306874	0.999999	-3.61473	0.600403	0.610541	0.625817	0.598985	0.59901	0.595052	Specific_to_12m	Progressive_Hyper_cl5	Specific_to_12m	Specific_to_12m	Specific_to_12m	Yes
cg07562175	0.314029	1.48747	2.54025	0.0198926	0.999999	-3.39763	0.710685	0.735571	0.758506	0.719177	0.737838	0.725848	Specific_to_12m	Progressive_Hyper_cl5	Specific_to_12m	Specific_to_12m	Specific_to_12m	Yes
cg07806293	0.294373	-2.46528	2.36853	0.0285262	0.999999	-3.57813	0.143083	0.154244	0.16767	0.145356	0.150872	0.146644	Specific_to_12m	Progressive_Hyper_cl5	Specific_to_12m	Specific_to_12m	Specific_to_12m	Yes
cg07942182	0.211135	1.65733	2.72214	0.0134651	0.999999	-3.20298	0.743925	0.763305	0.772574	0.74552	0.748426	0.751015	Specific_to_12m	Progressive_Hyper_cl5	Specific_to_12m	Specific_to_12m	Specific_to_12m	Yes
cg08219938	0.15197	1.02669	2.80906	0.0111444	0.999999	-3.10907	0.65789	0.671909	0.682446	0.661717	0.6632	0.661953	Specific_to_12m	Progressive_Hyper_cl5	Specific_to_12m	Specific_to_12m	Specific_to_12m	Yes
cg08660562	0.240259	1.10355	2.45724	0.0237041	0.999999	-3.48536	0.664489	0.68191	0.697158	0.674814	0.674461	0.667875	Specific_to_12m	Progressive_Hyper_cl5	Specific_to_12m	Specific_to_12m	Specific_to_12m	Yes
cg08698035	0.326524	2.77846	2.13322	0.0460603	0.999999	-3.8181	0.858154	0.875351	0.882315	0.880707	0.890457	0.890045	Specific_to_12m	Progressive_Hyper_cl5	Specific_to_12m	Specific_to_12m	Specific_to_12m	Yes
cg08844463	0.234718	2.57575	2.59023	0.0178843	0.999999	-3.34445	0.844598	0.859219	0.865526	0.852107	0.847396	0.859053	Specific_to_12m	Progressive_Hyper_cl5	Specific_to_12m	Specific_to_12m	Specific_to_12m	Yes
cg09153812	0.414668	-2.2627	2.23726	0.0373527	0.999999	-3.71322	0.161639	0.178344	0.19225	0.169655	0.201016	0.182105	Specific_to_12m	Progressive_Hyper_cl5	Specific_to_12m	Specific_to_12m	Specific_to_12m	Yes
cg09275060	0.206031	0.241195	2.42038	0.0256072	0.999999	-3.52404	0.526174	0.542078	0.556832	0.531836	0.518535	0.506074	Specific_to_12m	Progressive_Hyper_cl5	Specific_to_12m	Specific_to_12m	Specific_to_12m	Yes
cg09474959	0.25962	-0.471913	3.15043	0.0052314	0.999999	-2.73762	0.398202	0.421032	0.44062	0.397544	0.389756	0.397314	Specific_to_12m	Progressive_Hyper_cl5	Specific_to_12m	Specific_to_12m	Specific_to_12m	Yes
cg09590594	0.297375	0.291786	3.11452	0.00566938	0.999999	-2.77676	0.526711	0.557569	0.573117	0.538734	0.537345	0.529123	Specific_to_12m	Progressive_Hyper_cl5	Specific_to_12m	Specific_to_12m	Specific_to_12m	Yes
cg09888229	0.202361	-0.969592	2.36434	0.0287755	0.999999	-3.58249	0.322016	0.338925	0.356914	0.361579	0.333803	0.355624	Specific_to_12m	Progressive_Hyper_cl5	Specific_to_12m	Specific_to_12m	Specific_to_12m	Yes
cg09891125	0.239719	-2.40076	2.83561	0.0105155	0.999999	-3.0803	0.15036	0.159499	0.170507	0.177877	0.182573	0.183777	Specific_to_12m	Progressive_Hyper_cl5	Specific_to_12m	Specific_to_12m	Specific_to_12m	Yes
cg10424417	0.263613	-2.19326	3.05156	0.0065249	0.999999	-2.84539	0.166314	0.183317	0.195332	0.195917	0.193295	0.197418	Specific_to_12m	Progressive_Hyper_cl5	Specific_to_12m	Specific_to_12m	Specific_to_12m	Yes
cg10798788	0.376872	-3.08625	3.69357	0.00152606	0.999999	-2.15073	0.0966589	0.110652	0.121487	0.111436	0.103663	0.108439	Specific_to_12m	Progressive_Hyper_cl5	Specific_to_12m	Specific_to_12m	Specific_to_12m	Yes
cg10860521	0.237658	0.213471	2.36667	0.0286367	0.999999	-3.58007	0.517706	0.532738	0.555407	0.507724	0.498093	0.495086	Specific_to_12m	Progressive_Hyper_cl5	Specific_to_12m	Specific_to_12m	Specific_to_12m	Yes
cg10914815	0.168769	0.646	2.77354	0.0120424	0.999999	-3.1475	0.595443	0.607962	0.623559	0.589584	0.590465	0.602957	Specific_to_12m	Progressive_Hyper_cl5	Specific_to_12m	Specific_to_12m	Specific_to_12m	Yes
cg10962930	0.241689	1.91612	2.67589	0.014881	0.999999	-3.25275	0.776732	0.78789	0.80229	0.778994	0.795653	0.78749	Specific_to_12m	Progressive_Hyper_cl5	Specific_to_12m	Specific_to_12m	Specific_to_12m	Yes
cg11987645	0.214697	-2.46214	2.19706	0.0405211	0.999999	-3.754	0.145215	0.160931	0.168318	0.151836	0.149641	0.155284	Specific_to_12m	Progressive_Hyper_cl5	Specific_to_12m	Specific_to_12m	Specific_to_12m	Yes
cg12060744	0.220206	-1.82154	3.06506	0.00633152	0.999999	-2.83068	0.20914	0.219001	0.233955	0.19826	0.193414	0.201552	Specific_to_12m	Progressive_Hyper_cl5	Specific_to_12m	Specific_to_12m	Specific_to_12m	Yes
cg12131392	0.187449	1.47555	2.38439	0.0276021	0.999999	-3.56163	0.721421	0.734973	0.747329	0.727446	0.72719	0.720441	Specific_to_12m	Progressive_Hyper_cl5	Specific_to_12m	Specific_to_12m	Specific_to_12m	Yes
cg12289749	0.321947	1.81254	2.17503	0.0423599	0.999999	-3.77621	0.75508	0.778446	0.793777	0.778333	0.758127	0.785613	Specific_to_12m	Progressive_Hyper_cl5	Specific_to_12m	Specific_to_12m	Specific_to_12m	Yes
cg12785251	0.402712	2.48465	2.49434	0.0219228	0.999999	-3.44625	0.831904	0.850994	0.859025	0.855527	0.850003	0.849086	Specific_to_12m	Progressive_Hyper_cl5	Specific_to_12m	Specific_to_12m	Specific_to_12m	Yes
cg12861602	0.517666	2.55641	3.0908	0.00597804	0.999999	-2.80261	0.832614	0.857212	0.869137	0.855816	0.856424	0.868243	Specific_to_12m	Progressive_Hyper_cl5	Specific_to_12m	Specific_to_12m	Specific_to_12m	Yes
cg12883014	0.211758	-1.14784	2.8829	0.00947871	0.999999	-3.02898	0.298675	0.315935	0.326001	0.320135	0.32235	0.307244	Specific_to_12m	Progressive_Hyper_cl5	Specific_to_12m	Specific_to_12m	Specific_to_12m	Yes
cg13051450	0.302836	-2.61637	3.44688	0.00267835	0.999999	-2.41553	0.129678	0.144186	0.15341	0.154507	0.170106	0.157045	Specific_to_12m	Progressive_Hyper_cl5	Specific_to_12m	Specific_to_12m	Specific_to_12m	Yes
cg13783994	0.232816	1.28636	2.93437	0.00846215	0.999999	-2.97303	0.685603	0.717336	0.728077	0.705722	0.703525	0.711663	Specific_to_12m	Progressive_Hyper_cl5	Specific_to_12m	Specific_to_12m	Specific_to_12m	Yes
cg13838969	0.259458	-0.320557	2.17503	0.0423599	0.999999	-3.77621	0.423444	0.449614	0.467313	0.428899	0.425541	0.431185	Specific_to_12m	Progressive_Hyper_cl5	Specific_to_12m	Specific_to_12m	Specific_to_12m	Yes
cg13921918	0.127119	-0.20185	2.70384	0.0140091	0.999999	-3.22269	0.452814	0.467297	0.477625	0.449734	0.445497	0.456121	Specific_to_12m	Progressive_Hyper_cl5	Specific_to_12m	Specific_to_12m	Specific_to_12m	Yes
cg14107488	0.313062	1.02783	3.26317	0.00405998	0.999999	-2.61483	0.646832	0.665797	0.688807	0.6327	0.624637	0.626904	Specific_to_12m	Progressive_Hyper_cl5	Specific_to_12m	Specific_to_12m	Specific_to_12m	Yes
cg14280491	0.22494	1.498	3.04673	0.00659555	0.999999	-2.85066	0.725761	0.741296	0.749465	0.734042	0.736683	0.712854	Specific_to_12m	Progressive_Hyper_cl5	Specific_to_12m	Specific_to_12m	Specific_to_12m	Yes
cg14342563	0.18859	0.721615	2.75136	0.0126378	0.999999	-3.17147	0.607353	0.621147	0.636812	0.596244	0.592767	0.590275	Specific_to_12m	Progressive_Hyper_cl5	Specific_to_12m	Specific_to_12m	Specific_to_12m	Yes
cg14523830	0.356753	-0.991755	4.06926	0.000645341	0.999999	-1.7571	0.311615	0.338828	0.360376	0.340821	0.360879	0.333269	Specific_to_12m	Progressive_Hyper_cl5	Specific_to_12m	Specific_to_12m	Specific_to_12m	Yes
cg14545620	0.322503	2.69768	2.2232	0.0384339	0.999999	-3.72752	0.850114	0.866059	0.87635	0.864903	0.865555	0.868708	Specific_to_12m	Progressive_Hyper_cl5	Specific_to_12m	Specific_to_12m	Specific_to_12m	Yes
cg14686479	0.181839	1.13698	2.30225	0.0327085	0.999999	-3.6467	0.667958	0.691277	0.703078	0.683361	0.679855	0.684917	Specific_to_12m	Progressive_Hyper_cl5	Specific_to_12m	Specific_to_12m	Specific_to_12m	Yes
cg14821473	0.19808	-0.851955	2.45045	0.0240444	0.999999	-3.4925	0.343848	0.356542	0.370536	0.347754	0.355835	0.336004	Specific_to_12m	Progressive_Hyper_cl5	Specific_to_12m	Specific_to_12m	Specific_to_12m	Yes
cg15349559	0.185098	0.902022	2.16628	0.0431107	0.999999	-3.785	0.634554	0.655652	0.666352	0.635196	0.63615	0.629687	Specific_to_12m	Progressive_Hyper_cl5	Specific_to_12m	Specific_to_12m	Specific_to_12m	Yes
cg15387636	0.172496	-1.24942	2.34194	0.0301405	0.999999	-3.60572	0.284385	0.300015	0.309339	0.290591	0.298748	0.278726	Specific_to_12m	Progressive_Hyper_cl5	Specific_to_12m	Specific_to_12m	Specific_to_12m	Yes
cg15387868	0.385117	-0.203397	3.88524	0.000983953	0.999999	-1.9482	0.437088	0.466761	0.49374	0.451336	0.438758	0.471485	Specific_to_12m	Progressive_Hyper_cl5	Specific_to_12m	Specific_to_12m	Specific_to_12m	Yes
cg15433269	0.1859	0.502719	2.25032	0.0363729	0.999999	-3.69991	0.569833	0.584724	0.60162	0.57862	0.569294	0.571703	Specific_to_12m	Progressive_Hyper_cl5	Specific_to_12m	Specific_to_12m	Specific_to_12m	Yes
cg15572423	0.30208	1.05916	3.98223	0.00078783	0.999999	-1.84704	0.652049	0.671798	0.696254	0.675124	0.680755	0.678238	Specific_to_12m	Progressive_Hyper_cl5	Specific_to_12m	Specific_to_12m	Specific_to_12m	Yes
cg15705470	0.260498	-1.97819	2.77352	0.0120429	0.999999	-3.14752	0.190373	0.205141	0.217272	0.207967	0.221184	0.193691	Specific_to_12m	Progressive_Hyper_cl5	Specific_to_12m	Specific_to_12m	Specific_to_12m	Yes
cg15956456	0.251124	0.21976	3.12933	0.00548464	0.999999	-2.76062	0.520896	0.540402	0.554508	0.757886	0.743843	0.757086	Specific_to_12m	Progressive_Hyper_cl5	Specific_to_12m	Specific_to_12m	Specific_to_12m	Yes
cg16270670	0.229441	-0.650721	3.02485	0.00692456	0.999999	-2.8745	0.370391	0.387675	0.410309	0.362992	0.371856	0.369253	Specific_to_12m	Progressive_Hyper_cl5	Specific_to_12m	Specific_to_12m	Specific_to_12m	Yes
cg16317516	0.228905	-0.697796	2.32801	0.0310194	0.999999	-3.62012	0.358472	0.37814	0.406973	0.386714	0.378241	0.392005	Specific_to_12m	Progressive_Hyper_cl5	Specific_to_12m	Specific_to_12m	Specific_to_12m	Yes
cg16338924	0.244777	1.65247	3.24947	0.00418732	0.999999	-2.62974	0.74476	0.760903	0.770342	0.746559	0.757158	0.756078	Specific_to_12m	Progressive_Hyper_cl5	Specific_to_12m	Specific_to_12m	Specific_to_12m	Yes
cg16432774	0.23253	0.44386	2.54292	0.0197804	0.999999	-3.39481	0.559747	0.576607	0.591795	0.570528	0.566746	0.560051	Specific_to_12m	Progressive_Hyper_cl5	Specific_to_12m	Specific_to_12m	Specific_to_12m	Yes
cg16481170	0.184601	-0.604789	2.61544	0.0169455	0.999999	-3.31753	0.383798	0.396288	0.410459	0.110774	0.102528	0.101916	Specific_to_12m	Progressive_Hyper_cl5	Specific_to_12m	Specific_to_12m	Specific_to_12m	Yes
cg16985952	0.200474	-2.36232	2.61294	0.0170363	0.999999	-3.3202	0.153793	0.162957	0.174423	0.17145	0.171571	0.164195	Specific_to_12m	Progressive_Hyper_cl5	Specific_to_12m	Specific_to_12m	Specific_to_12m	Yes
cg17259761	0.196638	1.31515	3.17981	0.00489763	0.999999	-2.70559	0.697598	0.717517	0.727098	0.70054	0.692554	0.705706	Specific_to_12m	Progressive_Hyper_cl5	Specific_to_12m	Specific_to_12m	Specific_to_12m	Yes
cg17764249	0.213873	0.341296	2.51083	0.0211723	0.999999	-3.42882	0.542197	0.557804	0.574997	0.56832	0.558595	0.556865	Specific_to_12m	Progressive_Hyper_cl5	Specific_to_12m	Specific_to_12m	Specific_to_12m	Yes
cg18032798	0.64689	0.177904	3.02591	0.00690834	0.999999	-2.87335	0.480601	0.536194	0.578123	0.126694	0.11508	0.119749	Specific_to_12m	Progressive_Hyper_cl5	Specific_to_12m	Specific_to_12m	Specific_to_12m	Yes
cg18115286	0.182407	-0.530961	2.46353	0.0233927	0.999999	-3.47874	0.395831	0.409841	0.423039	0.391623	0.387001	0.369711	Specific_to_12m	Progressive_Hyper_cl5	Specific_to_12m	Specific_to_12m	Specific_to_12m	Yes
cg18124920	0.156059	-0.210282	2.32724	0.0310692	0.999999	-3.62093	0.449782	0.47088	0.477739	0.428015	0.441141	0.411507	Specific_to_12m	Progressive_Hyper_cl5	Specific_to_12m	Specific_to_12m	Specific_to_12m	Yes
cg18277231	0.477816	-3.0067	2.66707	0.0151664	0.999999	-3.26221	0.0977542	0.117333	0.131433	0.129173	0.130598	0.112826	Specific_to_12m	Progressive_Hyper_cl5	Specific_to_12m	Specific_to_12m	Specific_to_12m	Yes
cg18667543	0.408993	2.81635	2.68782	0.0145028	0.999999	-3.23993	0.854622	0.871183	0.887325	0.866189	0.850603	0.874753	Specific_to_12m	Progressive_Hyper_cl5	Specific_to_12m	Specific_to_12m	Specific_to_12m	Yes
cg18962394	0.194082	-0.208135	2.20448	0.0399182	0.999999	-3.74649	0.445273	0.465931	0.483453	0.517419	0.523432	0.517982	Specific_to_12m	Progressive_Hyper_cl5	Specific_to_12m	Specific_to_12m	Specific_to_12m	Yes
cg19116791	0.335155	1.93983	3.17801	0.00491751	0.999999	-2.70756	0.770219	0.792104	0.810214	0.773712	0.786556	0.777961	Specific_to_12m	Progressive_Hyper_cl5	Specific_to_12m	Specific_to_12m	Specific_to_12m	Yes
cg19547746	0.420339	-2.43685	2.52296	0.0206358	0.999999	-3.41598	0.143045	0.162534	0.177057	0.162392	0.154649	0.166396	Specific_to_12m	Progressive_Hyper_cl5	Specific_to_12m	Specific_to_12m	Specific_to_12m	Yes
cg19828049	0.24421	-0.272706	2.4479	0.0241735	0.999999	-3.49518	0.437362	0.455684	0.469141	0.429833	0.420225	0.431236	Specific_to_12m	Progressive_Hyper_cl5	Specific_to_12m	Specific_to_12m	Specific_to_12m	Yes
cg19930116	0.224481	-2.34978	2.23571	0.03747	0.999999	-3.71479	0.151927	0.16614	0.181453	0.185399	0.181968	0.200265	Specific_to_12m	Progressive_Hyper_cl5	Specific_to_12m	Specific_to_12m	Specific_to_12m	Yes
cg19956872	0.270578	-2.71594	2.26703	0.0351542	0.999999	-3.68283	0.121092	0.134939	0.148416	0.140895	0.139854	0.138754	Specific_to_12m	Progressive_Hyper_cl5	Specific_to_12m	Specific_to_12m	Specific_to_12m	Yes
cg20115542	0.301838	2.15835	3.50684	0.0023369	0.999999	-2.35082	0.800645	0.819326	0.830337	0.814519	0.805867	0.81106	Specific_to_12m	Progressive_Hyper_cl5	Specific_to_12m	Specific_to_12m	Specific_to_12m	Yes
cg20140363	0.165215	1.7818	2.26273	0.0354647	0.999999	-3.68724	0.760853	0.773204	0.785096	0.771513	0.772493	0.772578	Specific_to_12m	Progressive_Hyper_cl5	Specific_to_12m	Specific_to_12m	Specific_to_12m	Yes
cg20256707	0.588981	2.31675	4.0426	0.000686003	0.999999	-1.78456	0.799762	0.823877	0.855711	0.838363	0.792217	0.83602	Specific_to_12m	Progressive_Hyper_cl5	Specific_to_12m	Specific_to_12m	Specific_to_12m	Yes
cg20404502	0.192767	1.21328	2.81396	0.0110259	0.999999	-3.10377	0.683546	0.701273	0.712204	0.698373	0.683082	0.691797	Specific_to_12m	Progressive_Hyper_cl5	Specific_to_12m	Specific_to_12m	Specific_to_12m	Yes
cg20426710	0.200344	-1.20685	2.74025	0.0129465	0.999999	-3.18346	0.290795	0.303962	0.315889	0.263512	0.275665	0.273024	Specific_to_12m	Progressive_Hyper_cl5	Specific_to_12m	Specific_to_12m	Specific_to_12m	Yes
cg20638045	0.394176	-2.93048	2.87797	0.00958208	0.999999	-3.03434	0.105396	0.121247	0.13204	0.129277	0.128922	0.120093	Specific_to_12m	Progressive_Hyper_cl5	Specific_to_12m	Specific_to_12m	Specific_to_12m	Yes
cg21184589	0.179964	-1.74112	2.68761	0.0145091	0.999999	-3.24015	0.218281	0.235041	0.243655	0.23939	0.231417	0.235573	Specific_to_12m	Progressive_Hyper_cl5	Specific_to_12m	Specific_to_12m	Specific_to_12m	Yes
cg22392399	0.288948	-1.432	3.1413	0.0053395	0.999999	-2.74757	0.250013	0.271185	0.293864	0.256726	0.264951	0.257321	Specific_to_12m	Progressive_Hyper_cl5	Specific_to_12m	Specific_to_12m	Specific_to_12m	Yes
cg22423207	0.188365	1.06769	2.23341	0.0376459	0.999999	-3.71714	0.662829	0.682739	0.68969	0.664799	0.677914	0.662828	Specific_to_12m	Progressive_Hyper_cl5	Specific_to_12m	Specific_to_12m	Specific_to_12m	Yes
cg22708818	0.175112	1.11976	2.58929	0.0179202	0.999999	-3.34545	0.669787	0.6881	0.698676	0.679674	0.669505	0.673937	Specific_to_12m	Progressive_Hyper_cl5	Specific_to_12m	Specific_to_12m	Specific_to_12m	Yes
cg23466171	0.203588	1.33513	2.91757	0.00878189	0.999999	-2.9913	0.69927	0.717273	0.731019	0.727434	0.709691	0.706442	Specific_to_12m	Progressive_Hyper_cl5	Specific_to_12m	Specific_to_12m	Specific_to_12m	Yes
cg23661466	0.238279	0.440078	2.79894	0.0113935	0.999999	-3.12003	0.556276	0.581176	0.594074	0.57649	0.590511	0.570014	Specific_to_12m	Progressive_Hyper_cl5	Specific_to_12m	Specific_to_12m	Specific_to_12m	Yes
cg23662846	0.230199	0.883716	2.48094	0.0225511	0.999999	-3.46039	0.63536	0.646291	0.65995	0.641803	0.637082	0.649546	Specific_to_12m	Progressive_Hyper_cl5	Specific_to_12m	Specific_to_12m	Specific_to_12m	Yes
cg24173182	0.187679	-0.36073	2.62763	0.0165085	0.999999	-3.30449	0.425792	0.438158	0.451072	0.459707	0.461378	0.470184	Specific_to_12m	Progressive_Hyper_cl5	Specific_to_12m	Specific_to_12m	Specific_to_12m	Yes
cg24397554	0.132661	0.409913	2.47019	0.0230675	0.999999	-3.47173	0.558033	0.571271	0.582579	0.559555	0.570083	0.570204	Specific_to_12m	Progressive_Hyper_cl5	Specific_to_12m	Specific_to_12m	Specific_to_12m	Yes
cg24415443	0.161905	-0.123578	2.24444	0.0368112	0.999999	-3.70591	0.465349	0.478283	0.492252	0.466382	0.471793	0.464696	Specific_to_12m	Progressive_Hyper_cl5	Specific_to_12m	Specific_to_12m	Specific_to_12m	Yes
cg24684709	0.416716	0.702749	2.26573	0.0352482	0.999999	-3.68417	0.591568	0.630828	0.642065	0.642054	0.625628	0.656392	Specific_to_12m	Progressive_Hyper_cl5	Specific_to_12m	Specific_to_12m	Specific_to_12m	Yes
cg24866717	0.142068	1.22912	2.62187	0.0167135	0.999999	-3.31065	0.689422	0.705709	0.711762	0.70481	0.696631	0.702269	Specific_to_12m	Progressive_Hyper_cl5	Specific_to_12m	Specific_to_12m	Specific_to_12m	Yes
cg24918622	0.523428	2.21735	2.57484	0.0184815	0.999999	-3.36086	0.798071	0.822007	0.835466	0.824457	0.84005	0.829124	Specific_to_12m	Progressive_Hyper_cl5	Specific_to_12m	Specific_to_12m	Specific_to_12m	Yes
cg25025966	0.185577	1.06928	2.79635	0.0114582	0.999999	-3.12284	0.664032	0.6808	0.689456	0.675385	0.674817	0.680494	Specific_to_12m	Progressive_Hyper_cl5	Specific_to_12m	Specific_to_12m	Specific_to_12m	Yes
cg25098739	0.61033	2.58002	3.81453	0.00115702	0.999999	-2.02254	0.830523	0.848107	0.872314	0.8432	0.862263	0.845812	Specific_to_12m	Progressive_Hyper_cl5	Specific_to_12m	Specific_to_12m	Specific_to_12m	Yes
cg25747320	0.221252	-2.75795	2.88793	0.0093744	0.999999	-3.02352	0.119305	0.135657	0.142695	0.141347	0.145436	0.142052	Specific_to_12m	Progressive_Hyper_cl5	Specific_to_12m	Specific_to_12m	Specific_to_12m	Yes
cg25909697	0.211439	0.57288	2.85621	0.0100513	0.999999	-3.05796	0.581457	0.594196	0.613414	0.767409	0.751001	0.774096	Specific_to_12m	Progressive_Hyper_cl5	Specific_to_12m	Specific_to_12m	Specific_to_12m	Yes
cg25959472	0.178589	-0.405105	2.20445	0.0399206	0.999999	-3.74652	0.417673	0.434762	0.443563	0.417044	0.417907	0.420824	Specific_to_12m	Progressive_Hyper_cl5	Specific_to_12m	Specific_to_12m	Specific_to_12m	Yes
cg25960366	0.137943	-0.137029	2.38566	0.0275295	0.999999	-3.56031	0.458286	0.473214	0.494484	0.452143	0.455446	0.471497	Specific_to_12m	Progressive_Hyper_cl5	Specific_to_12m	Specific_to_12m	Specific_to_12m	Yes
cg26029058	0.218804	1.22133	3.28481	0.00386643	0.999999	-2.59129	0.684441	0.695671	0.712957	0.678148	0.687822	0.689544	Specific_to_12m	Progressive_Hyper_cl5	Specific_to_12m	Specific_to_12m	Specific_to_12m	Yes
cg26201957	0.331349	0.800622	3.42872	0.00279119	0.999999	-2.43518	0.609034	0.637738	0.658322	0.617411	0.632075	0.62991	Specific_to_12m	Progressive_Hyper_cl5	Specific_to_12m	Specific_to_12m	Specific_to_12m	Yes
cg26212480	0.12973	0.463214	2.34705	0.0298239	0.999999	-3.60043	0.565418	0.577353	0.593159	0.0587437	0.047112	0.0514445	Specific_to_12m	Progressive_Hyper_cl5	Specific_to_12m	Specific_to_12m	Specific_to_12m	Yes
cg26342114	0.466595	1.45024	3.23955	0.00428195	0.999999	-2.64054	0.700412	0.726654	0.758207	0.730954	0.731228	0.738926	Specific_to_12m	Progressive_Hyper_cl5	Specific_to_12m	Specific_to_12m	Specific_to_12m	Yes
cg26506778	0.222012	-0.129533	4.12439	0.000568756	0.999999	-1.70056	0.463459	0.48175	0.49185	0.465139	0.465508	0.470086	Specific_to_12m	Progressive_Hyper_cl5	Specific_to_12m	Specific_to_12m	Specific_to_12m	Yes
cg26655873	0.427581	2.81937	2.82632	0.0107315	0.999999	-3.09037	0.859779	0.87546	0.88487	0.888205	0.876569	0.879494	Specific_to_12m	Progressive_Hyper_cl5	Specific_to_12m	Specific_to_12m	Specific_to_12m	Yes
cg26700613	0.239787	-0.357743	3.6887	0.00154313	0.999999	-2.15592	0.420153	0.438769	0.456991	0.399631	0.386703	0.393455	Specific_to_12m	Progressive_Hyper_cl5	Specific_to_12m	Specific_to_12m	Specific_to_12m	Yes
cg26909705	0.155792	0.0841241	2.7558	0.0125163	0.999999	-3.16667	0.502453	0.517353	0.526659	0.814397	0.816373	0.83408	Specific_to_12m	Progressive_Hyper_cl5	Specific_to_12m	Specific_to_12m	Specific_to_12m	Yes
cg27353640	0.417169	1.55678	4.64345	0.00017392	0.999999	-1.18661	0.720234	0.74642	0.768793	0.730544	0.730602	0.724791	Specific_to_12m	Progressive_Hyper_cl5	Specific_to_12m	Specific_to_12m	Specific_to_12m	Yes
cg27574646	0.433404	1.82382	4.12335	0.000570109	0.999999	-1.70162	0.756213	0.783845	0.797343	0.775805	0.768225	0.768116	Specific_to_12m	Progressive_Hyper_cl5	Specific_to_12m	Specific_to_12m	Specific_to_12m	Yes
cg00153693	0.212204	0.583165	2.43766	0.0246979	0.999999	-3.50593	0.584543	0.586748	0.613559	0.56826	0.55004	0.549183	Specific_to_12m	Late_Hyper_cl6	Specific_to_12m	Specific_to_12m	Specific_to_12m	Yes
cg00266983	0.802032	-2.17743	2.17444	0.0424097	0.999999	-3.7768	0.148809	0.163002	0.240065	0.170338	0.176043	0.180863	Specific_to_12m	Late_Hyper_cl6	Specific_to_12m	Specific_to_12m	Specific_to_12m	Yes
cg00332963	0.194843	0.8672	2.54209	0.0198152	0.999999	-3.39569	0.631489	0.641696	0.65871	0.644265	0.636385	0.624633	Specific_to_12m	Late_Hyper_cl6	Specific_to_12m	Specific_to_12m	Specific_to_12m	Yes
cg00414093	0.192628	0.288336	2.57756	0.0183747	0.999999	-3.35796	0.536159	0.54111	0.5631	0.521553	0.52823	0.51602	Specific_to_12m	Late_Hyper_cl6	Specific_to_12m	Specific_to_12m	Specific_to_12m	Yes
cg00442570	0.423499	2.43009	2.50232	0.0215564	0.999999	-3.43782	0.81687	0.817671	0.859395	0.832737	0.845182	0.837883	Specific_to_12m	Late_Hyper_cl6	Specific_to_12m	Specific_to_12m	Specific_to_12m	Yes
cg00742071	0.462332	-2.82463	3.72748	0.00141217	0.999999	-2.11467	0.110613	0.123061	0.143889	0.140194	0.124544	0.139986	Specific_to_12m	Late_Hyper_cl6	Specific_to_12m	Specific_to_12m	Specific_to_12m	Yes
cg00750366	0.322303	-1.55648	3.23787	0.0042982	0.999999	-2.64237	0.239467	0.23652	0.270779	0.238224	0.237544	0.238954	Specific_to_12m	Late_Hyper_cl6	Specific_to_12m	Specific_to_12m	Specific_to_12m	Yes
cg00830767	0.189763	-1.4477	2.11833	0.0474474	0.999999	-3.83293	0.257598	0.260598	0.281389	0.267425	0.267298	0.263064	Specific_to_12m	Late_Hyper_cl6	Specific_to_12m	Specific_to_12m	Specific_to_12m	Yes
cg00857435	0.336384	-2.56735	3.47468	0.00251432	0.999999	-2.3855	0.13276	0.136992	0.160565	0.13943	0.142214	0.14212	Specific_to_12m	Late_Hyper_cl6	Specific_to_12m	Specific_to_12m	Specific_to_12m	Yes
cg01076459	0.238413	1.00091	2.485	0.0223594	0.999999	-3.45612	0.646168	0.652913	0.684767	0.647718	0.635414	0.656413	Specific_to_12m	Late_Hyper_cl6	Specific_to_12m	Specific_to_12m	Specific_to_12m	Yes
cg01312974	0.293072	0.831218	2.51611	0.020937	0.999999	-3.42323	0.617292	0.624466	0.660706	0.619317	0.607942	0.614471	Specific_to_12m	Late_Hyper_cl6	Specific_to_12m	Specific_to_12m	Specific_to_12m	Yes
cg01580782	0.192553	1.21715	2.5827	0.0181743	0.999999	-3.35248	0.685517	0.695487	0.711749	0.702375	0.700381	0.709779	Specific_to_12m	Late_Hyper_cl6	Specific_to_12m	Specific_to_12m	Specific_to_12m	Yes
cg01634892	0.338711	1.4484	4.24519	0.000431298	0.999999	-1.5779	0.713249	0.722167	0.74739	0.721958	0.732138	0.740209	Specific_to_12m	Late_Hyper_cl6	Specific_to_12m	Specific_to_12m	Specific_to_12m	Yes
cg01905633	0.14961	-0.781706	2.15711	0.0439113	0.999999	-3.79421	0.356712	0.364202	0.37949	0.386289	0.390537	0.384294	Specific_to_12m	Late_Hyper_cl6	Specific_to_12m	Specific_to_12m	Specific_to_12m	Yes
cg02153747	0.407956	2.73575	2.17772	0.0421311	0.999999	-3.7735	0.852624	0.854783	0.876476	0.863527	0.841024	0.852626	Specific_to_12m	Late_Hyper_cl6	Specific_to_12m	Specific_to_12m	Specific_to_12m	Yes
cg02620228	0.609715	-2.60109	2.69712	0.0142142	0.999999	-3.22992	0.123509	0.124955	0.172765	0.21014	0.17761	0.18384	Specific_to_12m	Late_Hyper_cl6	Specific_to_12m	Specific_to_12m	Specific_to_12m	Yes
cg02909765	0.181893	-0.625249	2.15793	0.0438395	0.999999	-3.79339	0.377596	0.38903	0.410108	0.368406	0.358082	0.384607	Specific_to_12m	Late_Hyper_cl6	Specific_to_12m	Specific_to_12m	Specific_to_12m	Yes
cg03242453	0.397947	2.80264	4.59506	0.000194122	0.999999	-1.23301	0.860654	0.863986	0.885382	0.87797	0.875159	0.872941	Specific_to_12m	Late_Hyper_cl6	Specific_to_12m	Specific_to_12m	Specific_to_12m	Yes
cg03276401	0.229315	0.278905	3.7325	0.00139604	0.999999	-2.10934	0.528675	0.536713	0.566262	0.531233	0.52716	0.534268	Specific_to_12m	Late_Hyper_cl6	Specific_to_12m	Specific_to_12m	Specific_to_12m	Yes
cg03460814	0.302274	-1.30404	2.57536	0.018461	0.999999	-3.3603	0.27078	0.284243	0.310279	0.296283	0.320606	0.300557	Specific_to_12m	Late_Hyper_cl6	Specific_to_12m	Specific_to_12m	Specific_to_12m	Yes
cg03635863	0.186655	1.16638	2.63882	0.0161168	0.999999	-3.29252	0.674037	0.68312	0.707588	0.692296	0.712575	0.697989	Specific_to_12m	Late_Hyper_cl6	Specific_to_12m	Specific_to_12m	Specific_to_12m	Yes
cg03666323	0.583084	2.63542	3.27703	0.00393497	0.999999	-2.59975	0.827627	0.845777	0.884147	0.835989	0.841477	0.840223	Specific_to_12m	Late_Hyper_cl6	Specific_to_12m	Specific_to_12m	Specific_to_12m	Yes
cg03671760	0.188853	-0.696165	2.51845	0.0208336	0.999999	-3.42075	0.370043	0.379114	0.394653	0.515949	0.497281	0.493369	Specific_to_12m	Late_Hyper_cl6	Specific_to_12m	Specific_to_12m	Specific_to_12m	Yes
cg03876085	0.177483	0.400057	3.75437	0.00132787	0.999999	-2.08614	0.554037	0.558571	0.583435	0.553214	0.55931	0.551631	Specific_to_12m	Late_Hyper_cl6	Specific_to_12m	Specific_to_12m	Specific_to_12m	Yes
cg04038163	0.204561	1.1989	2.58306	0.0181601	0.999999	-3.35209	0.679285	0.685896	0.71149	0.678056	0.674203	0.666868	Specific_to_12m	Late_Hyper_cl6	Specific_to_12m	Specific_to_12m	Specific_to_12m	Yes
cg04430129	0.175378	1.84071	2.16992	0.0427968	0.999999	-3.78134	0.770787	0.770907	0.79086	0.766337	0.769108	0.768304	Specific_to_12m	Late_Hyper_cl6	Specific_to_12m	Specific_to_12m	Specific_to_12m	Yes
cg04531704	0.304928	-3.11567	2.68187	0.0146901	0.999999	-3.24632	0.0952493	0.101145	0.115901	0.122561	0.117584	0.127873	Specific_to_12m	Late_Hyper_cl6	Specific_to_12m	Specific_to_12m	Specific_to_12m	Yes
cg04623270	0.151742	0.251817	2.76592	0.0122437	0.999999	-3.15573	0.529269	0.534034	0.557247	0.519505	0.518469	0.528252	Specific_to_12m	Late_Hyper_cl6	Specific_to_12m	Specific_to_12m	Specific_to_12m	Yes
cg05437148	0.234916	1.17513	2.71764	0.0135971	0.999999	-3.20783	0.675941	0.682314	0.707945	0.681257	0.683735	0.685903	Specific_to_12m	Late_Hyper_cl6	Specific_to_12m	Specific_to_12m	Specific_to_12m	Yes
cg05446414	0.18879	1.15972	2.76533	0.0122596	0.999999	-3.15638	0.676893	0.687227	0.703618	0.674922	0.668048	0.66	Specific_to_12m	Late_Hyper_cl6	Specific_to_12m	Specific_to_12m	Specific_to_12m	Yes
cg05558085	0.309221	-0.586737	2.82179	0.0108385	0.999999	-3.09528	0.376687	0.38897	0.424595	0.355539	0.36723	0.37514	Specific_to_12m	Late_Hyper_cl6	Specific_to_12m	Specific_to_12m	Specific_to_12m	Yes
cg05565979	0.589014	0.856213	2.96405	0.00792459	0.999999	-2.94073	0.592049	0.626002	0.686541	0.627027	0.656723	0.673673	Specific_to_12m	Late_Hyper_cl6	Specific_to_12m	Specific_to_12m	Specific_to_12m	Yes
cg05571063	0.217734	0.845892	2.2175	0.0388803	0.999999	-3.7333	0.622227	0.632532	0.660751	0.636375	0.636044	0.631663	Specific_to_12m	Late_Hyper_cl6	Specific_to_12m	Specific_to_12m	Specific_to_12m	Yes
cg05571905	0.596473	2.60522	3.05857	0.00642379	0.999999	-2.83775	0.83549	0.842077	0.871873	0.87602	0.85594	0.865748	Specific_to_12m	Late_Hyper_cl6	Specific_to_12m	Specific_to_12m	Specific_to_12m	Yes
cg05752891	0.239712	-2.30994	3.63503	0.00174451	0.999999	-2.21319	0.160267	0.157331	0.1813	0.152932	0.16601	0.158535	Specific_to_12m	Late_Hyper_cl6	Specific_to_12m	Specific_to_12m	Specific_to_12m	Yes
cg05776658	0.186653	0.974744	2.45323	0.0239047	0.999999	-3.48958	0.6494	0.652002	0.674758	0.6416	0.6472	0.637246	Specific_to_12m	Late_Hyper_cl6	Specific_to_12m	Specific_to_12m	Specific_to_12m	Yes
cg06289789	0.438242	2.62365	2.66078	0.0153733	0.999999	-3.26897	0.844151	0.851919	0.869772	0.854079	0.849054	0.866882	Specific_to_12m	Late_Hyper_cl6	Specific_to_12m	Specific_to_12m	Specific_to_12m	Yes
cg07088372	0.468649	-2.71958	3.03773	0.00672898	0.999999	-2.86047	0.118173	0.131928	0.154273	0.138912	0.122417	0.141446	Specific_to_12m	Late_Hyper_cl6	Specific_to_12m	Specific_to_12m	Specific_to_12m	Yes
cg07123796	0.317569	-0.0752655	4.78473	0.000126287	0.999999	-1.05299	0.461055	0.474193	0.513065	0.464076	0.465888	0.499682	Specific_to_12m	Late_Hyper_cl6	Specific_to_12m	Specific_to_12m	Specific_to_12m	Yes
cg07388700	0.2214	0.931908	2.93044	0.00853596	0.999999	-2.97731	0.637499	0.640427	0.673376	0.658911	0.648551	0.657105	Specific_to_12m	Late_Hyper_cl6	Specific_to_12m	Specific_to_12m	Specific_to_12m	Yes
cg07565649	0.163017	-1.16144	2.40229	0.0265924	0.999999	-3.54295	0.298457	0.294624	0.320605	0.292421	0.283783	0.286337	Specific_to_12m	Late_Hyper_cl6	Specific_to_12m	Specific_to_12m	Specific_to_12m	Yes
cg07674520	0.240356	-0.713337	2.6091	0.017177	0.999999	-3.3243	0.364196	0.375816	0.394974	0.0856712	0.0849039	0.086041	Specific_to_12m	Late_Hyper_cl6	Specific_to_12m	Specific_to_12m	Specific_to_12m	Yes
cg08007627	0.221034	0.486869	2.29725	0.0330454	0.999999	-3.65183	0.562878	0.566704	0.603002	0.575362	0.579675	0.550964	Specific_to_12m	Late_Hyper_cl6	Specific_to_12m	Specific_to_12m	Specific_to_12m	Yes
cg08243135	0.236721	-1.07918	2.34054	0.0302282	0.999999	-3.60717	0.30366	0.315636	0.343453	0.342392	0.346128	0.336103	Specific_to_12m	Late_Hyper_cl6	Specific_to_12m	Specific_to_12m	Specific_to_12m	Yes
cg08595501	0.199437	0.67401	2.34625	0.0298733	0.999999	-3.60126	0.597994	0.605678	0.629879	0.577372	0.568384	0.570342	Specific_to_12m	Late_Hyper_cl6	Specific_to_12m	Specific_to_12m	Specific_to_12m	Yes
cg08695103	0.184006	-1.34982	3.03869	0.00671454	0.999999	-2.85942	0.271062	0.271132	0.294313	0.288997	0.289842	0.274966	Specific_to_12m	Late_Hyper_cl6	Specific_to_12m	Specific_to_12m	Specific_to_12m	Yes
cg08732659	0.198146	-1.87885	2.30603	0.0324554	0.999999	-3.6428	0.203799	0.21254	0.22669	0.215724	0.215661	0.227047	Specific_to_12m	Late_Hyper_cl6	Specific_to_12m	Specific_to_12m	Specific_to_12m	Yes
cg09008080	0.212337	-1.96811	2.18137	0.0418227	0.999999	-3.76982	0.191389	0.200364	0.219832	0.208226	0.230259	0.207992	Specific_to_12m	Late_Hyper_cl6	Specific_to_12m	Specific_to_12m	Specific_to_12m	Yes
cg09313841	0.681597	2.79276	3.4824	0.00247057	0.999999	-2.37717	0.843289	0.857646	0.893934	0.86364	0.874228	0.852939	Specific_to_12m	Late_Hyper_cl6	Specific_to_12m	Specific_to_12m	Specific_to_12m	Yes
cg09389925	0.190489	-1.33219	2.36821	0.0285455	0.999999	-3.57847	0.270943	0.277095	0.299666	0.298232	0.295258	0.302935	Specific_to_12m	Late_Hyper_cl6	Specific_to_12m	Specific_to_12m	Specific_to_12m	Yes
cg09501305	0.315571	2.52441	3.63171	0.00175779	0.999999	-2.21675	0.838349	0.84259	0.863248	0.846058	0.851094	0.850631	Specific_to_12m	Late_Hyper_cl6	Specific_to_12m	Specific_to_12m	Specific_to_12m	Yes
cg09829468	0.223198	1.15299	2.5688	0.0187207	0.999999	-3.36728	0.672459	0.682491	0.704456	0.660639	0.674415	0.661711	Specific_to_12m	Late_Hyper_cl6	Specific_to_12m	Specific_to_12m	Specific_to_12m	Yes
cg09866598	0.414687	1.81767	3.07423	0.00620338	0.999999	-2.82068	0.75325	0.765693	0.798593	0.766796	0.744648	0.754449	Specific_to_12m	Late_Hyper_cl6	Specific_to_12m	Specific_to_12m	Specific_to_12m	Yes
cg10045354	0.212234	0.900207	2.43844	0.0246578	0.999999	-3.50511	0.636523	0.644625	0.663902	0.630622	0.626339	0.629203	Specific_to_12m	Late_Hyper_cl6	Specific_to_12m	Specific_to_12m	Specific_to_12m	Yes
cg10167677	0.164363	-0.0674936	2.59777	0.0175985	0.999999	-3.33641	0.471032	0.481098	0.505634	0.473699	0.484523	0.48245	Specific_to_12m	Late_Hyper_cl6	Specific_to_12m	Specific_to_12m	Specific_to_12m	Yes
cg10386458	0.208103	1.98594	2.18759	0.0413022	0.999999	-3.76355	0.785579	0.792893	0.808443	0.799672	0.805744	0.796634	Specific_to_12m	Late_Hyper_cl6	Specific_to_12m	Specific_to_12m	Specific_to_12m	Yes
cg10516516	0.175346	-0.404432	2.57776	0.0183667	0.999999	-3.35775	0.416512	0.425047	0.444696	0.407481	0.413653	0.406499	Specific_to_12m	Late_Hyper_cl6	Specific_to_12m	Specific_to_12m	Specific_to_12m	Yes
cg11081316	0.194832	1.74151	2.23162	0.0377828	0.999999	-3.71896	0.754335	0.76142	0.783086	0.764668	0.751914	0.752628	Specific_to_12m	Late_Hyper_cl6	Specific_to_12m	Specific_to_12m	Specific_to_12m	Yes
cg11248977	0.260393	1.79502	2.40061	0.0266857	0.999999	-3.54471	0.760236	0.76786	0.788793	0.775368	0.774131	0.770169	Specific_to_12m	Late_Hyper_cl6	Specific_to_12m	Specific_to_12m	Specific_to_12m	Yes
cg11436846	0.203519	0.839178	2.20124	0.0401802	0.999999	-3.74977	0.626574	0.631989	0.654554	0.621422	0.647768	0.644397	Specific_to_12m	Late_Hyper_cl6	Specific_to_12m	Specific_to_12m	Specific_to_12m	Yes
cg11456906	0.173991	0.0907892	2.31273	0.0320114	0.999999	-3.6359	0.503022	0.507499	0.52834	0.511513	0.516192	0.494342	Specific_to_12m	Late_Hyper_cl6	Specific_to_12m	Specific_to_12m	Specific_to_12m	Yes
cg11523661	1.23298	-0.408957	3.13781	0.00538147	0.999999	-2.75138	0.388369	0.421059	0.520491	0.434288	0.397066	0.451088	Specific_to_12m	Late_Hyper_cl6	Specific_to_12m	Specific_to_12m	Specific_to_12m	Yes
cg11683889	0.321463	2.37323	2.19716	0.040513	0.999999	-3.7539	0.824072	0.81506	0.846582	0.817884	0.84582	0.835403	Specific_to_12m	Late_Hyper_cl6	Specific_to_12m	Specific_to_12m	Specific_to_12m	Yes
cg11981328	0.18349	2.02553	2.16111	0.043561	0.999999	-3.7902	0.787662	0.79618	0.814404	0.797926	0.808084	0.780009	Specific_to_12m	Late_Hyper_cl6	Specific_to_12m	Specific_to_12m	Specific_to_12m	Yes
cg12193417	0.195852	-0.0429743	2.53849	0.0199673	0.999999	-3.39951	0.472083	0.481443	0.51312	0.487941	0.517881	0.483608	Specific_to_12m	Late_Hyper_cl6	Specific_to_12m	Specific_to_12m	Specific_to_12m	Yes
cg12377595	0.177764	1.05963	2.82552	0.0107506	0.999999	-3.09125	0.660572	0.670896	0.689952	0.661227	0.657355	0.657942	Specific_to_12m	Late_Hyper_cl6	Specific_to_12m	Specific_to_12m	Specific_to_12m	Yes
cg12618659	0.381619	2.79759	2.82137	0.0108485	0.999999	-3.09574	0.859174	0.846944	0.884364	0.850725	0.854096	0.839468	Specific_to_12m	Late_Hyper_cl6	Specific_to_12m	Specific_to_12m	Specific_to_12m	Yes
cg12981387	0.223194	1.61256	3.25087	0.00417406	0.999999	-2.62821	0.735702	0.741644	0.76961	0.729454	0.732058	0.733036	Specific_to_12m	Late_Hyper_cl6	Specific_to_12m	Specific_to_12m	Specific_to_12m	Yes
cg13077484	0.176403	0.0318448	3.07141	0.00624256	0.999999	-2.82376	0.492703	0.501393	0.518288	0.0718221	0.0777958	0.0763864	Specific_to_12m	Late_Hyper_cl6	Specific_to_12m	Specific_to_12m	Specific_to_12m	Yes
cg13207183	0.352047	0.986336	2.45582	0.0237749	0.999999	-3.48685	0.640781	0.645948	0.683804	0.649328	0.652106	0.634853	Specific_to_12m	Late_Hyper_cl6	Specific_to_12m	Specific_to_12m	Specific_to_12m	Yes
cg13527203	0.166998	1.75734	2.20432	0.0399307	0.999999	-3.74665	0.759246	0.76465	0.782052	0.784892	0.774381	0.762068	Specific_to_12m	Late_Hyper_cl6	Specific_to_12m	Specific_to_12m	Specific_to_12m	Yes
cg13689801	0.197358	1.02041	2.80853	0.0111573	0.999999	-3.10965	0.652653	0.664803	0.684729	0.64024	0.640623	0.66172	Specific_to_12m	Late_Hyper_cl6	Specific_to_12m	Specific_to_12m	Specific_to_12m	Yes
cg14003016	0.24237	1.73655	2.50682	0.0213525	0.999999	-3.43306	0.753694	0.753658	0.781157	0.758173	0.767578	0.756919	Specific_to_12m	Late_Hyper_cl6	Specific_to_12m	Specific_to_12m	Specific_to_12m	Yes
cg14003655	0.211041	0.93011	2.7788	0.0119052	0.999999	-3.14182	0.641759	0.636044	0.668654	0.639105	0.660048	0.642979	Specific_to_12m	Late_Hyper_cl6	Specific_to_12m	Specific_to_12m	Specific_to_12m	Yes
cg14279307	0.152954	1.29387	2.28541	0.0338574	0.999999	-3.664	0.696972	0.702074	0.722353	0.687869	0.682454	0.679397	Specific_to_12m	Late_Hyper_cl6	Specific_to_12m	Specific_to_12m	Specific_to_12m	Yes
cg15002347	0.19877	-1.2078	2.18652	0.0413915	0.999999	-3.76463	0.288183	0.295198	0.3181	0.306041	0.299166	0.298341	Specific_to_12m	Late_Hyper_cl6	Specific_to_12m	Specific_to_12m	Specific_to_12m	Yes
cg15346781	0.23749	-1.60672	2.40529	0.0264264	0.999999	-3.53982	0.232215	0.240596	0.264971	0.242212	0.238574	0.245031	Specific_to_12m	Late_Hyper_cl6	Specific_to_12m	Specific_to_12m	Specific_to_12m	Yes
cg15955294	0.206186	1.11607	3.04985	0.00654989	0.999999	-2.84726	0.66993	0.679881	0.697004	0.669365	0.662727	0.657997	Specific_to_12m	Late_Hyper_cl6	Specific_to_12m	Specific_to_12m	Specific_to_12m	Yes
cg16531578	0.292116	-1.32605	2.92885	0.00856593	0.999999	-2.97903	0.269875	0.280924	0.303965	0.323651	0.301896	0.288929	Specific_to_12m	Late_Hyper_cl6	Specific_to_12m	Specific_to_12m	Specific_to_12m	Yes
cg16586165	0.211044	-1.08996	2.67525	0.0149013	0.999999	-3.25343	0.302961	0.311996	0.338443	0.044316	0.0398261	0.0440774	Specific_to_12m	Late_Hyper_cl6	Specific_to_12m	Specific_to_12m	Specific_to_12m	Yes
cg16636612	0.310673	2.53469	4.02588	0.000712815	0.999999	-1.80183	0.839123	0.840615	0.862849	0.843203	0.845676	0.838006	Specific_to_12m	Late_Hyper_cl6	Specific_to_12m	Specific_to_12m	Specific_to_12m	Yes
cg16845975	0.223097	2.16241	2.50719	0.0213358	0.999999	-3.43267	0.804055	0.80689	0.828718	0.790489	0.799194	0.792422	Specific_to_12m	Late_Hyper_cl6	Specific_to_12m	Specific_to_12m	Specific_to_12m	Yes
cg17206150	0.182841	1.23562	2.30093	0.0327969	0.999999	-3.64805	0.688615	0.689617	0.713854	0.705302	0.706282	0.699703	Specific_to_12m	Late_Hyper_cl6	Specific_to_12m	Specific_to_12m	Specific_to_12m	Yes
cg17362661	0.24033	2.00287	3.34069	0.0034077	0.999999	-2.53058	0.787808	0.789898	0.811501	0.794872	0.805061	0.794825	Specific_to_12m	Late_Hyper_cl6	Specific_to_12m	Specific_to_12m	Specific_to_12m	Yes
cg17433004	0.16065	-1.80326	2.30135	0.0327687	0.999999	-3.64762	0.212661	0.216487	0.23409	0.215721	0.230669	0.230953	Specific_to_12m	Late_Hyper_cl6	Specific_to_12m	Specific_to_12m	Specific_to_12m	Yes
cg17538104	0.199033	1.05426	2.52074	0.0207331	0.999999	-3.41833	0.656897	0.663302	0.690419	0.67521	0.672727	0.671495	Specific_to_12m	Late_Hyper_cl6	Specific_to_12m	Specific_to_12m	Specific_to_12m	Yes
cg17566175	0.17574	0.775882	2.15001	0.0445402	0.999999	-3.80132	0.614997	0.621524	0.646092	0.602703	0.595821	0.600779	Specific_to_12m	Late_Hyper_cl6	Specific_to_12m	Specific_to_12m	Specific_to_12m	Yes
cg18889453	0.246099	2.07832	3.17621	0.00493738	0.999999	-2.70952	0.792941	0.79522	0.82115	0.812092	0.806787	0.7923	Specific_to_12m	Late_Hyper_cl6	Specific_to_12m	Specific_to_12m	Specific_to_12m	Yes
cg19340950	0.378357	-2.26483	3.9279	0.000892319	0.999999	-1.9036	0.161321	0.170826	0.186814	0.186989	0.175779	0.174731	Specific_to_12m	Late_Hyper_cl6	Specific_to_12m	Specific_to_12m	Specific_to_12m	Yes
cg19349910	0.251971	0.408644	2.30657	0.0324192	0.999999	-3.64225	0.548116	0.562088	0.591502	0.578881	0.58628	0.557263	Specific_to_12m	Late_Hyper_cl6	Specific_to_12m	Specific_to_12m	Specific_to_12m	Yes
cg19519593	0.203105	1.34885	2.35031	0.0296233	0.999999	-3.59704	0.70074	0.704886	0.732814	0.74603	0.721449	0.720311	Specific_to_12m	Late_Hyper_cl6	Specific_to_12m	Specific_to_12m	Specific_to_12m	Yes
cg19804009	0.274437	-1.64198	3.47541	0.00251017	0.999999	-2.38472	0.230583	0.233282	0.259834	0.240441	0.231306	0.247772	Specific_to_12m	Late_Hyper_cl6	Specific_to_12m	Specific_to_12m	Specific_to_12m	Yes
cg19910220	0.426031	2.73609	2.9072	0.00898492	0.999999	-3.00258	0.850555	0.859904	0.881837	0.865192	0.857943	0.863109	Specific_to_12m	Late_Hyper_cl6	Specific_to_12m	Specific_to_12m	Specific_to_12m	Yes
cg19916659	0.468691	-0.973364	2.31198	0.0320611	0.999999	-3.63668	0.308951	0.319708	0.377238	0.38151	0.38896	0.411367	Specific_to_12m	Late_Hyper_cl6	Specific_to_12m	Specific_to_12m	Specific_to_12m	Yes
cg20309640	0.203644	-0.523987	2.2812	0.0341505	0.999999	-3.66832	0.396377	0.395451	0.424851	0.382655	0.397424	0.392644	Specific_to_12m	Late_Hyper_cl6	Specific_to_12m	Specific_to_12m	Specific_to_12m	Yes
cg20705081	0.324928	-2.14404	2.75482	0.0125432	0.999999	-3.16773	0.16741	0.180432	0.206576	0.179393	0.182914	0.193227	Specific_to_12m	Late_Hyper_cl6	Specific_to_12m	Specific_to_12m	Specific_to_12m	Yes
cg20792582	0.189511	-0.547892	2.4611	0.0235127	0.999999	-3.4813	0.391168	0.395641	0.422303	0.402008	0.40352	0.389162	Specific_to_12m	Late_Hyper_cl6	Specific_to_12m	Specific_to_12m	Specific_to_12m	Yes
cg20847165	0.344745	2.3818	2.14344	0.0451297	0.999999	-3.8079	0.823123	0.831574	0.848905	0.860491	0.846326	0.843498	Specific_to_12m	Late_Hyper_cl6	Specific_to_12m	Specific_to_12m	Specific_to_12m	Yes
cg20978864	0.324025	-2.15398	2.86409	0.00987888	0.999999	-3.04941	0.166145	0.169072	0.205939	0.23115	0.218782	0.213703	Specific_to_12m	Late_Hyper_cl6	Specific_to_12m	Specific_to_12m	Specific_to_12m	Yes
cg21146229	0.291146	1.51885	2.55489	0.0192833	0.999999	-3.38208	0.719242	0.727973	0.759115	0.741672	0.727742	0.723096	Specific_to_12m	Late_Hyper_cl6	Specific_to_12m	Specific_to_12m	Specific_to_12m	Yes
cg21200656	1.14948	-4.12964	2.76073	0.0123828	0.999999	-3.16134	0.0494429	0.0489111	0.0873295	0.0524955	0.0741629	0.0755923	Specific_to_12m	Late_Hyper_cl6	Specific_to_12m	Specific_to_12m	Specific_to_12m	Yes
cg21265262	0.254275	1.76815	2.40737	0.0263125	0.999999	-3.53765	0.758184	0.766396	0.785347	0.766106	0.779909	0.77054	Specific_to_12m	Late_Hyper_cl6	Specific_to_12m	Specific_to_12m	Specific_to_12m	Yes
cg22234950	0.2605	2.70812	2.44657	0.0242412	0.999999	-3.49658	0.85384	0.85902	0.877161	0.858795	0.863954	0.865265	Specific_to_12m	Late_Hyper_cl6	Specific_to_12m	Specific_to_12m	Specific_to_12m	Yes
cg22493759	0.176214	-1.53677	2.26187	0.0355271	0.999999	-3.68812	0.246196	0.254316	0.267985	0.254321	0.247175	0.24041	Specific_to_12m	Late_Hyper_cl6	Specific_to_12m	Specific_to_12m	Specific_to_12m	Yes
cg23140159	0.230472	0.420421	2.6929	0.0143443	0.999999	-3.23446	0.554905	0.562722	0.589039	0.840384	0.829548	0.839324	Specific_to_12m	Late_Hyper_cl6	Specific_to_12m	Specific_to_12m	Specific_to_12m	Yes
cg24053914	0.169147	0.80826	2.32494	0.0312167	0.999999	-3.6233	0.623035	0.623202	0.6489	0.640527	0.638438	0.644806	Specific_to_12m	Late_Hyper_cl6	Specific_to_12m	Specific_to_12m	Specific_to_12m	Yes
cg24228390	0.450499	2.0686	3.52818	0.00222604	0.999999	-2.32783	0.781086	0.794725	0.827379	0.775312	0.790544	0.798958	Specific_to_12m	Late_Hyper_cl6	Specific_to_12m	Specific_to_12m	Specific_to_12m	Yes
cg24287994	0.214241	1.2175	3.05878	0.00642083	0.999999	-2.83753	0.685241	0.694604	0.711914	0.691457	0.66627	0.678904	Specific_to_12m	Late_Hyper_cl6	Specific_to_12m	Specific_to_12m	Specific_to_12m	Yes
cg24799218	0.393938	2.59042	3.42754	0.00279865	0.999999	-2.43645	0.842585	0.850259	0.86839	0.851032	0.843181	0.854511	Specific_to_12m	Late_Hyper_cl6	Specific_to_12m	Specific_to_12m	Specific_to_12m	Yes
cg24985993	0.351753	1.72566	3.13146	0.00545844	0.999999	-2.75829	0.746854	0.760246	0.783525	0.746913	0.765962	0.769432	Specific_to_12m	Late_Hyper_cl6	Specific_to_12m	Specific_to_12m	Specific_to_12m	Yes
cg25071869	0.25172	1.68423	2.50808	0.0212958	0.999999	-3.43173	0.747986	0.756173	0.774736	0.732067	0.716891	0.725473	Specific_to_12m	Late_Hyper_cl6	Specific_to_12m	Specific_to_12m	Specific_to_12m	Yes
cg25314531	0.276967	2.09795	3.23787	0.00429821	0.999999	-2.64237	0.796891	0.802901	0.821187	0.795996	0.803315	0.803114	Specific_to_12m	Late_Hyper_cl6	Specific_to_12m	Specific_to_12m	Specific_to_12m	Yes
cg25457000	0.235416	0.681181	3.12808	0.00549993	0.999999	-2.76198	0.60104	0.61009	0.629351	0.610259	0.604896	0.605968	Specific_to_12m	Late_Hyper_cl6	Specific_to_12m	Specific_to_12m	Specific_to_12m	Yes
cg26206894	0.202397	1.56511	2.29036	0.0335161	0.999999	-3.65892	0.733583	0.737352	0.759054	0.752528	0.747481	0.750716	Specific_to_12m	Late_Hyper_cl6	Specific_to_12m	Specific_to_12m	Specific_to_12m	Yes
cg26298197	0.532541	2.50829	2.66113	0.0153618	0.999999	-3.26859	0.820975	0.827624	0.865659	0.847202	0.84328	0.850343	Specific_to_12m	Late_Hyper_cl6	Specific_to_12m	Specific_to_12m	Specific_to_12m	Yes
cg26305090	0.188527	0.0334819	2.14992	0.0445485	0.999999	-3.80141	0.490449	0.482221	0.521017	0.599575	0.588162	0.580291	Specific_to_12m	Late_Hyper_cl6	Specific_to_12m	Specific_to_12m	Specific_to_12m	Yes
cg26418790	0.132939	0.30774	2.46134	0.0235008	0.999999	-3.48105	0.541651	0.55032	0.564437	0.103218	0.107512	0.102383	Specific_to_12m	Late_Hyper_cl6	Specific_to_12m	Specific_to_12m	Specific_to_12m	Yes
cg26627705	0.361139	1.34855	2.79528	0.0114851	0.999999	-3.124	0.687535	0.706471	0.741438	0.725086	0.714727	0.727872	Specific_to_12m	Late_Hyper_cl6	Specific_to_12m	Specific_to_12m	Specific_to_12m	Yes
cg26964112	0.285254	0.680636	2.39663	0.0269079	0.999999	-3.54886	0.594547	0.61	0.63499	0.481099	0.464745	0.446978	Specific_to_12m	Late_Hyper_cl6	Specific_to_12m	Specific_to_12m	Specific_to_12m	Yes
cg26981117	0.476221	3.39235	3.05981	0.00640607	0.999999	-2.8364	0.896402	0.900034	0.922047	0.909558	0.913728	0.899786	Specific_to_12m	Late_Hyper_cl6	Specific_to_12m	Specific_to_12m	Specific_to_12m	Yes
cg27045723	0.178239	1.48445	3.2163	0.00451203	0.999999	-2.66585	0.723367	0.730297	0.748983	0.746012	0.741577	0.73092	Specific_to_12m	Late_Hyper_cl6	Specific_to_12m	Specific_to_12m	Specific_to_12m	Yes
cg27091422	0.231356	-1.47532	2.50395	0.0214827	0.999999	-3.4361	0.250301	0.260754	0.28093	0.267161	0.276288	0.261584	Specific_to_12m	Late_Hyper_cl6	Specific_to_12m	Specific_to_12m	Specific_to_12m	Yes
cg00342066	0.38174	2.45097	4.0642	0.000649609	1	-2.26129	0.830907	0.856671	0.836966	0.841185	0.825719	0.820997	Specific_to_6m	Transient_Hyper_cl1	Not_significant	Specific_to_6m	Specific_to_6m	No
cg00350735	0.210372	2.7694	2.30414	0.0325469	1	-3.77689	0.860722	0.881385	0.869178	0.860778	0.860678	0.869747	Specific_to_6m	Transient_Hyper_cl1	Not_significant	Specific_to_6m	Specific_to_6m	No
cg00500776	0.254863	2.41404	2.64834	0.0157656	1	-3.48097	0.826052	0.854844	0.838323	0.8304	0.839243	0.833835	Specific_to_6m	Transient_Hyper_cl1	Not_significant	Specific_to_6m	Specific_to_6m	No
cg00517532	0.574998	-2.70784	4.06042	0.000655259	1	-2.26436	0.123843	0.148393	0.134779	0.150355	0.145516	0.145478	Specific_to_6m	Transient_Hyper_cl1	Not_significant	Specific_to_6m	Specific_to_6m	No
cg00824566	0.301796	1.72812	2.76922	0.0121343	1	-3.37517	0.751077	0.782677	0.769448	0.760263	0.757907	0.754451	Specific_to_6m	Transient_Hyper_cl1	Not_significant	Specific_to_6m	Specific_to_6m	No
cg00908120	0.441726	3.05613	2.48727	0.022223	1	-3.62068	0.877724	0.902994	0.889481	0.879217	0.885201	0.881525	Specific_to_6m	Transient_Hyper_cl1	Not_significant	Specific_to_6m	Specific_to_6m	No
cg01038117	0.248926	1.74983	3.20792	0.00458551	1	-2.9894	0.757005	0.782737	0.762576	0.813547	0.795978	0.816076	Specific_to_6m	Transient_Hyper_cl1	Not_significant	Specific_to_6m	Specific_to_6m	No
cg02230495	0.72005	3.51692	3.53908	0.0021638	1	-2.70155	0.902185	0.930274	0.918879	0.914096	0.910702	0.918539	Specific_to_6m	Transient_Hyper_cl1	Not_significant	Specific_to_6m	Specific_to_6m	No
cg02615735	0.299099	1.37067	2.10743	0.0484481	1	-3.94019	0.70193	0.736728	0.722541	0.704684	0.719459	0.708129	Specific_to_6m	Transient_Hyper_cl1	Not_significant	Specific_to_6m	Specific_to_6m	No
cg03157429	0.214256	2.66109	2.52207	0.0206462	1	-3.59065	0.852317	0.873163	0.852091	0.851698	0.854298	0.853714	Specific_to_6m	Transient_Hyper_cl1	Not_significant	Specific_to_6m	Specific_to_6m	No
cg03335207	0.385901	-2.72691	2.40856	0.0262153	1	-3.68823	0.12168	0.146713	0.118431	0.127125	0.140115	0.132421	Specific_to_6m	Transient_Hyper_cl1	Not_significant	Specific_to_6m	Specific_to_6m	No
cg03370588	2.78933	-1.98509	2.23286	0.0376513	1	-3.83668	0.248673	0.425867	0.312099	0.303157	0.325312	0.225405	Specific_to_6m	Transient_Hyper_cl1	Not_significant	Specific_to_6m	Specific_to_6m	No
cg03500879	0.200992	2.48741	2.76721	0.0121876	1	-3.37694	0.837441	0.858491	0.847326	0.840073	0.848387	0.841355	Specific_to_6m	Transient_Hyper_cl1	Not_significant	Specific_to_6m	Specific_to_6m	No
cg03576836	0.420795	3.00255	2.44368	0.0243576	1	-3.65816	0.872724	0.899753	0.877088	0.883866	0.880237	0.888297	Specific_to_6m	Transient_Hyper_cl1	Not_significant	Specific_to_6m	Specific_to_6m	No
cg03896585	0.283252	2.36372	2.79978	0.0113517	1	-3.34835	0.820797	0.851575	0.838307	0.832017	0.830817	0.829522	Specific_to_6m	Transient_Hyper_cl1	Not_significant	Specific_to_6m	Specific_to_6m	No
cg04229482	0.438719	3.17476	2.30328	0.0326044	1	-3.77761	0.885913	0.90935	0.895428	0.896329	0.893057	0.892568	Specific_to_6m	Transient_Hyper_cl1	Not_significant	Specific_to_6m	Specific_to_6m	No
cg04353763	0.281948	2.18712	2.79788	0.0113989	1	-3.35001	0.807039	0.829605	0.820798	0.822929	0.83823	0.821281	Specific_to_6m	Transient_Hyper_cl1	Not_significant	Specific_to_6m	Specific_to_6m	No
cg04419237	0.455516	2.51553	2.3383	0.0303346	1	-3.74802	0.831078	0.862717	0.844011	0.829453	0.856815	0.829418	Specific_to_6m	Transient_Hyper_cl1	Not_significant	Specific_to_6m	Specific_to_6m	No
cg04625415	0.226775	1.6878	2.71347	0.0136972	1	-3.42404	0.750288	0.774095	0.764355	0.767445	0.766875	0.757622	Specific_to_6m	Transient_Hyper_cl1	Not_significant	Specific_to_6m	Specific_to_6m	No
cg04632268	0.28307	2.54602	3.41753	0.00285382	1	-2.80654	0.841124	0.864184	0.845812	0.856736	0.847325	0.844801	Specific_to_6m	Transient_Hyper_cl1	Not_significant	Specific_to_6m	Specific_to_6m	No
cg04650977	0.284528	2.34654	2.26001	0.0356258	1	-3.81398	0.82274	0.846097	0.833147	0.831856	0.816307	0.830109	Specific_to_6m	Transient_Hyper_cl1	Not_significant	Specific_to_6m	Specific_to_6m	No
cg04738673	0.652559	2.76176	2.83619	0.0104821	1	-3.31635	0.853239	0.881179	0.854242	0.860062	0.846083	0.849139	Specific_to_6m	Transient_Hyper_cl1	Not_significant	Specific_to_6m	Specific_to_6m	No
cg04854073	0.284704	1.18928	2.32681	0.0310629	1	-3.75775	0.679061	0.707245	0.692443	0.663724	0.685358	0.670078	Specific_to_6m	Transient_Hyper_cl1	Not_significant	Specific_to_6m	Specific_to_6m	No
cg04926227	0.244635	2.28774	2.72154	0.0134595	1	-3.41697	0.817064	0.840557	0.82432	0.825925	0.829443	0.825233	Specific_to_6m	Transient_Hyper_cl1	Not_significant	Specific_to_6m	Specific_to_6m	No
cg04971615	0.187194	1.16313	2.17395	0.0424134	1	-3.88558	0.67752	0.703463	0.676153	0.677818	0.680496	0.651875	Specific_to_6m	Transient_Hyper_cl1	Not_significant	Specific_to_6m	Specific_to_6m	No
cg05116847	0.352304	1.87104	3.29438	0.00377283	1	-2.91374	0.771604	0.796385	0.777194	0.782901	0.77268	0.766959	Specific_to_6m	Transient_Hyper_cl1	Not_significant	Specific_to_6m	Specific_to_6m	No
cg05154615	0.547218	-3.0093	3.87208	0.0010096	1	-2.41949	0.101825	0.123867	0.107673	0.113942	0.126655	0.103459	Specific_to_6m	Transient_Hyper_cl1	Not_significant	Specific_to_6m	Specific_to_6m	No
cg05476330	0.358637	2.44618	3.08944	0.00598173	1	-3.09345	0.828651	0.857078	0.841817	0.841031	0.841759	0.854364	Specific_to_6m	Transient_Hyper_cl1	Not_significant	Specific_to_6m	Specific_to_6m	No
cg05508478	0.518113	-1.95884	2.1132	0.0478952	1	-3.93548	0.184796	0.236583	0.199373	0.202944	0.236287	0.16713	Specific_to_6m	Transient_Hyper_cl1	Not_significant	Specific_to_6m	Specific_to_6m	No
cg05559485	0.26656	1.79174	3.07951	0.00611593	1	-3.10219	0.764389	0.784668	0.773501	0.771755	0.770016	0.75753	Specific_to_6m	Transient_Hyper_cl1	Not_significant	Specific_to_6m	Specific_to_6m	No
cg05599261	0.411705	1.59217	2.66457	0.015224	1	-3.4668	0.72938	0.767924	0.737019	0.783919	0.797155	0.765307	Specific_to_6m	Transient_Hyper_cl1	Not_significant	Specific_to_6m	Specific_to_6m	No
cg07022737	0.314165	2.80242	2.25115	0.0362756	1	-3.8214	0.861963	0.88293	0.863308	0.868479	0.855994	0.863113	Specific_to_6m	Transient_Hyper_cl1	Not_significant	Specific_to_6m	Specific_to_6m	No
cg07159131	0.398413	2.93178	2.42388	0.0253892	1	-3.67513	0.870562	0.893796	0.880236	0.881355	0.884479	0.876916	Specific_to_6m	Transient_Hyper_cl1	Not_significant	Specific_to_6m	Specific_to_6m	No
cg07560948	0.311664	2.09342	2.50309	0.0214927	1	-3.60704	0.797856	0.819429	0.795667	0.786728	0.79303	0.787846	Specific_to_6m	Transient_Hyper_cl1	Not_significant	Specific_to_6m	Specific_to_6m	No
cg07800110	0.35005	1.4552	3.56348	0.00204663	1	-2.68059	0.720859	0.741603	0.715456	0.697791	0.706537	0.69255	Specific_to_6m	Transient_Hyper_cl1	Not_significant	Specific_to_6m	Specific_to_6m	No
cg07916058	0.57152	2.66277	2.5934	0.0177372	1	-3.52881	0.839748	0.878845	0.857273	0.861909	0.853198	0.86509	Specific_to_6m	Transient_Hyper_cl1	Not_significant	Specific_to_6m	Specific_to_6m	No
cg08037235	0.241971	1.71385	2.37645	0.0280288	1	-3.71562	0.752263	0.778599	0.763612	0.728733	0.733945	0.727202	Specific_to_6m	Transient_Hyper_cl1	Not_significant	Specific_to_6m	Specific_to_6m	No
cg08302365	0.354462	-1.50757	2.44663	0.0242073	1	-3.65563	0.250034	0.274697	0.245745	0.26419	0.296096	0.25082	Specific_to_6m	Transient_Hyper_cl1	Not_significant	Specific_to_6m	Specific_to_6m	No
cg08468679	0.597038	-2.76912	2.56135	0.0189929	1	-3.55664	0.111893	0.153799	0.118249	0.132855	0.122858	0.126676	Specific_to_6m	Transient_Hyper_cl1	Not_significant	Specific_to_6m	Specific_to_6m	No
cg08530008	0.267483	1.69209	2.75921	0.012402	1	-3.38396	0.745727	0.776979	0.752098	0.734117	0.730111	0.728902	Specific_to_6m	Transient_Hyper_cl1	Not_significant	Specific_to_6m	Specific_to_6m	No
cg08589776	0.541588	-1.9168	3.22312	0.00443115	1	-2.97608	0.190024	0.235821	0.211344	0.199808	0.22594	0.213682	Specific_to_6m	Transient_Hyper_cl1	Not_significant	Specific_to_6m	Specific_to_6m	No
cg08815506	0.386813	2.76226	3.00197	0.00726929	1	-3.17043	0.858052	0.88184	0.87059	0.869211	0.86893	0.873966	Specific_to_6m	Transient_Hyper_cl1	Not_significant	Specific_to_6m	Specific_to_6m	No
cg08902519	0.337714	2.61472	2.21514	0.0390298	1	-3.85144	0.847257	0.868213	0.841444	0.846303	0.839749	0.842932	Specific_to_6m	Transient_Hyper_cl1	Not_significant	Specific_to_6m	Specific_to_6m	No
cg09042113	0.249144	0.703298	2.19712	0.0404783	1	-3.8664	0.601943	0.635279	0.614545	0.597868	0.597196	0.593502	Specific_to_6m	Transient_Hyper_cl1	Not_significant	Specific_to_6m	Specific_to_6m	No
cg09318368	0.276827	1.9564	2.89268	0.00925819	1	-3.26666	0.782736	0.805253	0.791376	0.778378	0.766387	0.75742	Specific_to_6m	Transient_Hyper_cl1	Not_significant	Specific_to_6m	Specific_to_6m	No
cg09913155	0.278042	2.21585	2.21468	0.0390658	1	-3.85182	0.8059	0.836268	0.812692	0.812147	0.801925	0.805972	Specific_to_6m	Transient_Hyper_cl1	Not_significant	Specific_to_6m	Specific_to_6m	No
cg10210624	0.294687	2.85762	2.58526	0.0180484	1	-3.53588	0.86407	0.890383	0.873897	0.881763	0.865329	0.879114	Specific_to_6m	Transient_Hyper_cl1	Not_significant	Specific_to_6m	Specific_to_6m	No
cg10449400	0.350506	2.93675	3.41947	0.00284128	1	-2.80485	0.871618	0.894997	0.88546	0.887401	0.880762	0.878895	Specific_to_6m	Transient_Hyper_cl1	Not_significant	Specific_to_6m	Specific_to_6m	No
cg10477286	0.22691	2.42787	2.60714	0.0172234	1	-3.51687	0.831599	0.852483	0.841708	0.845333	0.847855	0.842047	Specific_to_6m	Transient_Hyper_cl1	Not_significant	Specific_to_6m	Specific_to_6m	No
cg10606176	0.270195	2.05603	2.45051	0.024011	1	-3.6523	0.79385	0.816056	0.801427	0.788815	0.796921	0.781706	Specific_to_6m	Transient_Hyper_cl1	Not_significant	Specific_to_6m	Specific_to_6m	No
cg10814093	0.241408	2.48001	2.40143	0.0266083	1	-3.69432	0.834134	0.859625	0.847265	0.852767	0.835762	0.843055	Specific_to_6m	Transient_Hyper_cl1	Not_significant	Specific_to_6m	Specific_to_6m	No
cg10892696	0.4054	3.22112	3.92838	0.000887233	1	-2.37275	0.891384	0.911957	0.900864	0.905403	0.907168	0.893028	Specific_to_6m	Transient_Hyper_cl1	Not_significant	Specific_to_6m	Specific_to_6m	No
cg10995699	0.413746	3.40863	2.47872	0.0226276	1	-3.62805	0.900464	0.923252	0.907353	0.902954	0.906272	0.89749	Specific_to_6m	Transient_Hyper_cl1	Not_significant	Specific_to_6m	Specific_to_6m	No
cg11002763	0.5169	2.46015	2.21127	0.0393366	1	-3.85466	0.818892	0.861763	0.814094	0.837016	0.819029	0.843522	Specific_to_6m	Transient_Hyper_cl1	Not_significant	Specific_to_6m	Specific_to_6m	No
cg11239695	0.601989	-3.68969	2.52289	0.0206101	1	-3.58994	0.0650515	0.086518	0.0727953	0.0842419	0.0802165	0.0805073	Specific_to_6m	Transient_Hyper_cl1	Not_significant	Specific_to_6m	Specific_to_6m	No
cg11325764	0.347887	-2.42346	2.38217	0.0276973	1	-3.71075	0.143821	0.174576	0.155333	0.143519	0.171618	0.155289	Specific_to_6m	Transient_Hyper_cl1	Not_significant	Specific_to_6m	Specific_to_6m	No
cg11337369	0.376812	3.11767	2.23685	0.037347	1	-3.83335	0.883388	0.90542	0.885328	0.895576	0.887647	0.886811	Specific_to_6m	Transient_Hyper_cl1	Not_significant	Specific_to_6m	Specific_to_6m	No
cg11450919	0.268157	2.34734	2.23046	0.0378353	1	-3.83868	0.819123	0.847874	0.824843	0.831855	0.811665	0.822394	Specific_to_6m	Transient_Hyper_cl1	Not_significant	Specific_to_6m	Specific_to_6m	No
cg11474097	0.269892	1.93142	2.6106	0.0170963	1	-3.51386	0.780711	0.801921	0.79193	0.783664	0.779356	0.77664	Specific_to_6m	Transient_Hyper_cl1	Not_significant	Specific_to_6m	Specific_to_6m	No
cg11742159	0.632404	-2.72316	2.90429	0.00902422	1	-3.25643	0.121146	0.149905	0.126421	0.124321	0.142052	0.120622	Specific_to_6m	Transient_Hyper_cl1	Not_significant	Specific_to_6m	Specific_to_6m	No
cg11809085	0.236534	1.70664	2.3117	0.0320451	1	-3.77052	0.749564	0.778053	0.765149	0.760161	0.74942	0.765631	Specific_to_6m	Transient_Hyper_cl1	Not_significant	Specific_to_6m	Specific_to_6m	No
cg12052836	0.310368	2.28862	2.68629	0.0145268	1	-3.44782	0.818635	0.839172	0.817622	0.810687	0.834962	0.819844	Specific_to_6m	Transient_Hyper_cl1	Not_significant	Specific_to_6m	Specific_to_6m	No
cg12056389	0.369015	2.5933	2.6218	0.0166905	1	-3.5041	0.844176	0.866911	0.84633	0.848833	0.851744	0.859475	Specific_to_6m	Transient_Hyper_cl1	Not_significant	Specific_to_6m	Specific_to_6m	No
cg12069925	0.46323	-3.75116	3.39041	0.00303516	1	-2.83008	0.0608452	0.0809437	0.072135	0.0720638	0.0790472	0.0638194	Specific_to_6m	Transient_Hyper_cl1	Not_significant	Specific_to_6m	Specific_to_6m	No
cg12181634	0.471928	-3.90455	2.59567	0.0176512	1	-3.52684	0.0544097	0.0749875	0.0598117	0.0649739	0.0641016	0.0553045	Specific_to_6m	Transient_Hyper_cl1	Not_significant	Specific_to_6m	Specific_to_6m	No
cg12510170	0.512964	2.90515	2.49974	0.0216454	1	-3.60993	0.861426	0.895209	0.853551	0.898049	0.883073	0.899709	Specific_to_6m	Transient_Hyper_cl1	Not_significant	Specific_to_6m	Specific_to_6m	No
cg12651645	0.394716	2.82923	3.86591	0.00102399	1	-2.42463	0.863495	0.8875	0.86883	0.872911	0.878585	0.869846	Specific_to_6m	Transient_Hyper_cl1	Not_significant	Specific_to_6m	Specific_to_6m	No
cg13106472	0.239824	2.34085	2.55482	0.0192587	1	-3.5623	0.819178	0.84798	0.829308	0.821277	0.827859	0.831527	Specific_to_6m	Transient_Hyper_cl1	Not_significant	Specific_to_6m	Specific_to_6m	No
cg13195296	0.306911	2.19638	2.61795	0.0168289	1	-3.50745	0.805955	0.832797	0.811324	0.815651	0.812627	0.813042	Specific_to_6m	Transient_Hyper_cl1	Not_significant	Specific_to_6m	Specific_to_6m	No
cg13689309	0.288636	2.59977	2.76477	0.0122525	1	-3.37908	0.846773	0.867477	0.854646	0.844596	0.844719	0.847334	Specific_to_6m	Transient_Hyper_cl1	Not_significant	Specific_to_6m	Specific_to_6m	No
cg13716848	0.287721	2.22313	2.09522	0.0496366	1	-3.95013	0.808216	0.835452	0.815268	0.814787	0.816054	0.793935	Specific_to_6m	Transient_Hyper_cl1	Not_significant	Specific_to_6m	Specific_to_6m	No
cg13769176	0.259405	2.5746	2.4835	0.0224005	1	-3.62393	0.842815	0.867117	0.857068	0.850928	0.862872	0.860222	Specific_to_6m	Transient_Hyper_cl1	Not_significant	Specific_to_6m	Specific_to_6m	No
cg14193653	0.312232	1.98599	2.72647	0.0133165	1	-3.41266	0.780558	0.812109	0.787513	0.792759	0.780502	0.766164	Specific_to_6m	Transient_Hyper_cl1	Not_significant	Specific_to_6m	Specific_to_6m	No
cg14523540	0.477907	3.16847	2.23251	0.037678	1	-3.83697	0.88682	0.907474	0.890459	0.887337	0.888726	0.891426	Specific_to_6m	Transient_Hyper_cl1	Not_significant	Specific_to_6m	Specific_to_6m	No
cg14710552	0.825072	-3.11706	3.85497	0.00105002	1	-2.43375	0.0942441	0.120382	0.105714	0.106971	0.103989	0.0969896	Specific_to_6m	Transient_Hyper_cl1	Not_significant	Specific_to_6m	Specific_to_6m	No
cg14936778	0.579229	-3.3859	2.58051	0.0182326	1	-3.54002	0.0788405	0.102525	0.0857474	0.0899852	0.096184	0.103636	Specific_to_6m	Transient_Hyper_cl1	Not_significant	Specific_to_6m	Specific_to_6m	No
cg15250865	0.420688	2.45436	2.26922	0.0349619	1	-3.80626	0.829286	0.857035	0.834509	0.831764	0.840493	0.837274	Specific_to_6m	Transient_Hyper_cl1	Not_significant	Specific_to_6m	Specific_to_6m	No
cg15406952	0.389661	2.72599	2.97388	0.00773702	1	-3.19517	0.856111	0.877322	0.854785	0.870237	0.862422	0.860955	Specific_to_6m	Transient_Hyper_cl1	Not_significant	Specific_to_6m	Specific_to_6m	No
cg15601996	0.247635	2.90644	2.70343	0.0139981	1	-3.43283	0.871361	0.891415	0.881977	0.877414	0.876785	0.883838	Specific_to_6m	Transient_Hyper_cl1	Not_significant	Specific_to_6m	Specific_to_6m	No
cg15682993	0.802484	-0.0793266	2.69834	0.0141532	1	-3.43728	0.448886	0.52493	0.472618	0.128276	0.127107	0.122512	Specific_to_6m	Transient_Hyper_cl1	Not_significant	Specific_to_6m	Specific_to_6m	No
cg15759037	0.290941	2.88379	2.74637	0.0127532	1	-3.39522	0.867514	0.888994	0.880217	0.885392	0.885604	0.889098	Specific_to_6m	Transient_Hyper_cl1	Not_significant	Specific_to_6m	Specific_to_6m	No
cg15791559	0.209337	1.6885	2.30484	0.0325006	1	-3.77631	0.750216	0.774609	0.757919	0.749063	0.762934	0.756541	Specific_to_6m	Transient_Hyper_cl1	Not_significant	Specific_to_6m	Specific_to_6m	No
cg15806869	0.317542	3.11242	2.19391	0.0407418	1	-3.86907	0.884178	0.904628	0.882681	0.88721	0.884532	0.895673	Specific_to_6m	Transient_Hyper_cl1	Not_significant	Specific_to_6m	Specific_to_6m	No
cg16201893	0.473491	3.07483	2.52948	0.0203245	1	-3.58425	0.876748	0.905368	0.885944	0.890626	0.881768	0.880772	Specific_to_6m	Transient_Hyper_cl1	Not_significant	Specific_to_6m	Specific_to_6m	No
cg16509819	0.365411	3.03388	2.25977	0.0356439	1	-3.81419	0.876952	0.90153	0.890767	0.892933	0.894001	0.896355	Specific_to_6m	Transient_Hyper_cl1	Not_significant	Specific_to_6m	Specific_to_6m	No
cg16587443	0.365658	-3.18248	2.38209	0.0277019	1	-3.71081	0.0908938	0.111341	0.0952768	0.101883	0.0970096	0.0911435	Specific_to_6m	Transient_Hyper_cl1	Not_significant	Specific_to_6m	Specific_to_6m	No
cg16786636	0.230185	1.95183	2.12326	0.0469454	1	-3.92726	0.778896	0.807542	0.787132	0.772545	0.779756	0.764209	Specific_to_6m	Transient_Hyper_cl1	Not_significant	Specific_to_6m	Specific_to_6m	No
cg16860435	0.396191	3.01047	2.46174	0.0234508	1	-3.64265	0.874505	0.900315	0.889169	0.89365	0.890785	0.890449	Specific_to_6m	Transient_Hyper_cl1	Not_significant	Specific_to_6m	Specific_to_6m	No
cg16980372	0.292871	2.63425	2.21686	0.0388941	1	-3.85001	0.847564	0.87186	0.861538	0.848762	0.853152	0.851315	Specific_to_6m	Transient_Hyper_cl1	Not_significant	Specific_to_6m	Specific_to_6m	No
cg17097670	0.325461	2.96825	2.34456	0.0299445	1	-3.74271	0.874061	0.896546	0.886042	0.889925	0.882227	0.886755	Specific_to_6m	Transient_Hyper_cl1	Not_significant	Specific_to_6m	Specific_to_6m	No
cg17260383	0.37098	-4.09225	2.29721	0.0330135	1	-3.78273	0.0469959	0.0682625	0.0596419	0.0558125	0.0568741	0.0588123	Specific_to_6m	Transient_Hyper_cl1	Not_significant	Specific_to_6m	Specific_to_6m	No
cg18380211	0.390957	2.44518	2.41128	0.0260668	1	-3.6859	0.830308	0.854155	0.83654	0.834496	0.824812	0.83414	Specific_to_6m	Transient_Hyper_cl1	Not_significant	Specific_to_6m	Specific_to_6m	No
cg18676967	0.401591	1.99655	2.37166	0.0283092	1	-3.7197	0.769937	0.822685	0.784181	0.808482	0.806257	0.800337	Specific_to_6m	Transient_Hyper_cl1	Not_significant	Specific_to_6m	Specific_to_6m	No
cg18864437	0.286718	2.73841	3.05285	0.00649092	1	-3.12564	0.856255	0.8791	0.856866	0.860375	0.862332	0.870583	Specific_to_6m	Transient_Hyper_cl1	Not_significant	Specific_to_6m	Specific_to_6m	No
cg19411557	0.222729	1.94865	2.18532	0.0414541	1	-3.87619	0.781301	0.805189	0.788068	0.78718	0.793114	0.781489	Specific_to_6m	Transient_Hyper_cl1	Not_significant	Specific_to_6m	Specific_to_6m	No
cg19640026	0.396618	2.60773	3.0528	0.00649154	1	-3.12568	0.846943	0.868224	0.854532	0.84927	0.846377	0.858202	Specific_to_6m	Transient_Hyper_cl1	Not_significant	Specific_to_6m	Specific_to_6m	No
cg19997181	0.614164	2.47694	2.46241	0.0234179	1	-3.64208	0.824603	0.861159	0.845146	0.850676	0.809167	0.855542	Specific_to_6m	Transient_Hyper_cl1	Not_significant	Specific_to_6m	Specific_to_6m	No
cg20389472	0.415703	-3.55331	2.58895	0.0179068	1	-3.53268	0.0706959	0.0907237	0.0707673	0.0758176	0.0811819	0.0746854	Specific_to_6m	Transient_Hyper_cl1	Not_significant	Specific_to_6m	Specific_to_6m	No
cg20950834	0.572028	3.08301	3.06114	0.00637198	1	-3.11835	0.879446	0.904191	0.878874	0.882443	0.885792	0.876366	Specific_to_6m	Transient_Hyper_cl1	Not_significant	Specific_to_6m	Specific_to_6m	No
cg20981403	0.341921	2.42409	2.4077	0.0262627	1	-3.68897	0.828049	0.854494	0.837729	0.801071	0.82206	0.82369	Specific_to_6m	Transient_Hyper_cl1	Not_significant	Specific_to_6m	Specific_to_6m	No
cg21027828	0.325708	1.78782	2.89577	0.00919529	1	-3.26393	0.76307	0.784539	0.770699	0.784939	0.77528	0.769428	Specific_to_6m	Transient_Hyper_cl1	Not_significant	Specific_to_6m	Specific_to_6m	No
cg21069434	0.405765	1.69501	2.42382	0.0253924	1	-3.67518	0.742344	0.778516	0.752968	0.751773	0.721118	0.73195	Specific_to_6m	Transient_Hyper_cl1	Not_significant	Specific_to_6m	Specific_to_6m	No
cg21323932	0.464886	2.78796	3.25661	0.00410887	1	-2.94676	0.860167	0.881573	0.87024	0.868321	0.86473	0.848841	Specific_to_6m	Transient_Hyper_cl1	Not_significant	Specific_to_6m	Specific_to_6m	No
cg22021975	0.319134	2.31889	3.85788	0.00104302	1	-2.43132	0.819434	0.844772	0.834396	0.823552	0.813754	0.812633	Specific_to_6m	Transient_Hyper_cl1	Not_significant	Specific_to_6m	Specific_to_6m	No
cg22121666	0.201854	1.09212	2.66316	0.0152704	1	-3.46803	0.67034	0.690423	0.679975	0.669185	0.681426	0.672191	Specific_to_6m	Transient_Hyper_cl1	Not_significant	Specific_to_6m	Specific_to_6m	No
cg22544658	0.203675	2.41756	2.32486	0.0311882	1	-3.7594	0.83064	0.851346	0.840657	0.82812	0.838777	0.811454	Specific_to_6m	Transient_Hyper_cl1	Not_significant	Specific_to_6m	Specific_to_6m	No
cg22553063	0.323754	2.26631	2.81653	0.0109434	1	-3.33363	0.809997	0.839495	0.824632	0.845325	0.829689	0.822488	Specific_to_6m	Transient_Hyper_cl1	Not_significant	Specific_to_6m	Specific_to_6m	No
cg22671903	0.278831	2.45503	2.19252	0.0408562	1	-3.87022	0.833087	0.855246	0.841731	0.834004	0.840042	0.832342	Specific_to_6m	Transient_Hyper_cl1	Not_significant	Specific_to_6m	Specific_to_6m	No
cg22675660	0.528507	3.39249	2.65781	0.0154474	1	-3.4727	0.900464	0.92077	0.90714	0.907443	0.907935	0.909689	Specific_to_6m	Transient_Hyper_cl1	Not_significant	Specific_to_6m	Specific_to_6m	No
cg23052757	0.400714	2.96828	3.1867	0.00480974	1	-3.00801	0.871969	0.89747	0.885674	0.885986	0.888241	0.890096	Specific_to_6m	Transient_Hyper_cl1	Not_significant	Specific_to_6m	Specific_to_6m	No
cg23410787	0.193134	1.94566	2.38871	0.0273231	1	-3.70517	0.783015	0.803672	0.783433	0.783859	0.776509	0.776043	Specific_to_6m	Transient_Hyper_cl1	Not_significant	Specific_to_6m	Specific_to_6m	No
cg23831942	0.23391	1.28272	2.66722	0.0151373	1	-3.46449	0.696766	0.718458	0.70782	0.677334	0.66939	0.659748	Specific_to_6m	Transient_Hyper_cl1	Not_significant	Specific_to_6m	Specific_to_6m	No
cg23977670	0.327816	2.02816	3.9647	0.000816266	1	-2.34276	0.791181	0.813314	0.802755	0.789392	0.795134	0.79179	Specific_to_6m	Transient_Hyper_cl1	Not_significant	Specific_to_6m	Specific_to_6m	No
cg24220996	0.23455	-1.62641	2.35787	0.0291308	1	-3.73142	0.228849	0.265399	0.233508	0.241757	0.214905	0.23281	Specific_to_6m	Transient_Hyper_cl1	Not_significant	Specific_to_6m	Specific_to_6m	No
cg24285847	0.185138	1.93019	2.24593	0.0366639	1	-3.82577	0.780348	0.800878	0.786712	0.7632	0.773608	0.776175	Specific_to_6m	Transient_Hyper_cl1	Not_significant	Specific_to_6m	Specific_to_6m	No
cg24329798	0.334801	1.44287	2.59717	0.0175947	1	-3.52553	0.711114	0.746989	0.73231	0.706224	0.713824	0.695004	Specific_to_6m	Transient_Hyper_cl1	Not_significant	Specific_to_6m	Specific_to_6m	No
cg24521781	0.348128	-2.73762	3.302	0.00370842	1	-2.90709	0.121338	0.144184	0.130849	0.133269	0.129151	0.142367	Specific_to_6m	Transient_Hyper_cl1	Not_significant	Specific_to_6m	Specific_to_6m	No
cg24585676	0.369968	1.84443	2.98908	0.00748044	1	-3.18178	0.762705	0.798237	0.779868	0.783076	0.783338	0.762488	Specific_to_6m	Transient_Hyper_cl1	Not_significant	Specific_to_6m	Specific_to_6m	No
cg24589858	0.30869	2.9175	2.43144	0.0249907	1	-3.66865	0.869117	0.893579	0.873085	0.87093	0.879809	0.871978	Specific_to_6m	Transient_Hyper_cl1	Not_significant	Specific_to_6m	Specific_to_6m	No
cg24775027	0.353172	3.19306	2.50984	0.0211879	1	-3.60121	0.888971	0.910558	0.900236	0.895236	0.898546	0.897506	Specific_to_6m	Transient_Hyper_cl1	Not_significant	Specific_to_6m	Specific_to_6m	No
cg24987196	0.335382	2.86949	2.17915	0.0419723	1	-3.88129	0.865321	0.888806	0.878455	0.866845	0.875379	0.882981	Specific_to_6m	Transient_Hyper_cl1	Not_significant	Specific_to_6m	Specific_to_6m	No
cg25048710	0.482901	2.95708	2.48759	0.022208	1	-3.62041	0.870003	0.8964	0.877161	0.883351	0.882529	0.886425	Specific_to_6m	Transient_Hyper_cl1	Not_significant	Specific_to_6m	Specific_to_6m	No
cg25294539	0.323574	1.70002	2.54064	0.0198484	1	-3.57459	0.743877	0.78069	0.756362	0.750599	0.747711	0.739222	Specific_to_6m	Transient_Hyper_cl1	Not_significant	Specific_to_6m	Specific_to_6m	No
cg25746134	0.428293	-3.21182	3.58168	0.00196331	1	-2.66499	0.0878789	0.109542	0.0933302	0.0856397	0.0978391	0.0921028	Specific_to_6m	Transient_Hyper_cl1	Not_significant	Specific_to_6m	Specific_to_6m	No
cg25863457	0.38339	2.59107	2.59874	0.0175357	1	-3.52417	0.837462	0.872371	0.854978	0.85951	0.847118	0.860609	Specific_to_6m	Transient_Hyper_cl1	Not_significant	Specific_to_6m	Specific_to_6m	No
cg25871890	0.315254	1.74664	2.61323	0.0169999	1	-3.51156	0.754643	0.782586	0.76252	0.774663	0.767853	0.775309	Specific_to_6m	Transient_Hyper_cl1	Not_significant	Specific_to_6m	Specific_to_6m	No
cg25919137	0.353644	2.99578	2.17112	0.0426563	1	-3.88792	0.876482	0.896612	0.877762	0.883778	0.878724	0.878223	Specific_to_6m	Transient_Hyper_cl1	Not_significant	Specific_to_6m	Specific_to_6m	No
cg26173847	1.19135	-3.782	2.58457	0.0180752	1	-3.53649	0.0639901	0.0907109	0.0790965	0.0929585	0.100827	0.0950882	Specific_to_6m	Transient_Hyper_cl1	Not_significant	Specific_to_6m	Specific_to_6m	No
cg26213561	0.634039	-3.78587	3.6638	0.00162724	1	-2.59487	0.0588369	0.0801683	0.0633384	0.0668546	0.0705458	0.074303	Specific_to_6m	Transient_Hyper_cl1	Not_significant	Specific_to_6m	Specific_to_6m	No
cg26263536	0.238036	2.12036	2.44896	0.0240895	1	-3.65363	0.800555	0.823237	0.808452	0.811187	0.802419	0.802759	Specific_to_6m	Transient_Hyper_cl1	Not_significant	Specific_to_6m	Specific_to_6m	No
cg26457901	0.408106	2.56168	2.668	0.0151116	1	-3.4638	0.841061	0.865179	0.844159	0.830966	0.822716	0.821343	Specific_to_6m	Transient_Hyper_cl1	Not_significant	Specific_to_6m	Specific_to_6m	No
cg26544719	0.232155	1.70181	2.48665	0.0222522	1	-3.62122	0.754064	0.774242	0.759326	0.746498	0.741493	0.737689	Specific_to_6m	Transient_Hyper_cl1	Not_significant	Specific_to_6m	Specific_to_6m	No
cg26704522	0.305183	1.77567	2.21182	0.0392929	1	-3.8542	0.756772	0.787135	0.762491	0.771228	0.771137	0.773732	Specific_to_6m	Transient_Hyper_cl1	Not_significant	Specific_to_6m	Specific_to_6m	No
cg27201679	0.369065	3.22872	2.59532	0.0176644	1	-3.52714	0.885421	0.916559	0.899454	0.91802	0.90954	0.921497	Specific_to_6m	Transient_Hyper_cl1	Not_significant	Specific_to_6m	Specific_to_6m	No
cg27225680	0.507357	-3.01196	2.25263	0.0361662	1	-3.82016	0.100269	0.12741	0.111889	0.119941	0.132813	0.128365	Specific_to_6m	Transient_Hyper_cl1	Not_significant	Specific_to_6m	Specific_to_6m	No
cg27546582	0.285951	3.04208	2.39889	0.0267497	1	-3.69649	0.879311	0.90126	0.891667	0.893957	0.884182	0.891163	Specific_to_6m	Transient_Hyper_cl1	Not_significant	Specific_to_6m	Specific_to_6m	No
cg27588012	0.229711	2.16424	2.92307	0.00865779	1	-3.2399	0.802715	0.830599	0.818858	0.811524	0.803723	0.809265	Specific_to_6m	Transient_Hyper_cl1	Not_significant	Specific_to_6m	Specific_to_6m	No
cg27599058	0.395493	-3.46773	2.62445	0.0165957	1	-3.50179	0.0741179	0.0962745	0.0800891	0.0809749	0.0885216	0.0862719	Specific_to_6m	Transient_Hyper_cl1	Not_significant	Specific_to_6m	Specific_to_6m	No
cg05935576	-0.530911	2.09003	-2.70557	0.0139335	1	-3.43096	0.822438	0.788968	0.79148	0.800355	0.786833	0.781963	Specific_to_6m	Progressive_Hypo_cl2	Not_significant	Specific_to_6m	Specific_to_6m	No
cg09627607	-0.410132	2.30811	-2.53884	0.0199244	1	-3.57614	0.841838	0.815045	0.811788	0.809361	0.809507	0.803748	Specific_to_6m	Progressive_Hypo_cl2	Not_significant	Specific_to_6m	Specific_to_6m	No
cg10770230	-0.354262	2.35526	-2.82801	0.0106718	1	-3.32354	0.845352	0.824902	0.8276	0.845397	0.846757	0.838238	Specific_to_6m	Progressive_Hypo_cl2	Not_significant	Specific_to_6m	Specific_to_6m	No
cg12709372	-0.414792	3.23013	-3.35898	0.00325952	1	-2.85742	0.912881	0.89191	0.894905	0.897185	0.88932	0.9012	Specific_to_6m	Progressive_Hypo_cl2	Not_significant	Specific_to_6m	Specific_to_6m	No
cg17581673	-0.197015	1.75898	-2.41818	0.025694	1	-3.68001	0.782558	0.759535	0.762791	0.749429	0.754849	0.752353	Specific_to_6m	Progressive_Hypo_cl2	Not_significant	Specific_to_6m	Specific_to_6m	No
cg00087420	-0.309871	2.60544	-3.70129	0.00149342	1	-2.56303	0.867955	0.847733	0.862329	0.853063	0.862495	0.857115	Specific_to_6m	Transient_Hypo_cl3	Not_significant	Specific_to_6m	Specific_to_6m	No
cg00304894	-0.237275	0.859446	-2.37165	0.0283095	1	-3.7197	0.657271	0.630707	0.653542	0.637076	0.641525	0.645521	Specific_to_6m	Transient_Hypo_cl3	Not_significant	Specific_to_6m	Specific_to_6m	No
cg00419139	-0.606387	2.88313	-4.41403	0.000291407	1	-1.98334	0.889273	0.867311	0.884825	0.884518	0.885332	0.884215	Specific_to_6m	Transient_Hypo_cl3	Not_significant	Specific_to_6m	Specific_to_6m	No
cg00759528	-0.318341	2.20003	-3.85162	0.00105812	1	-2.43655	0.834921	0.805023	0.81797	0.796137	0.796584	0.793406	Specific_to_6m	Transient_Hypo_cl3	Not_significant	Specific_to_6m	Specific_to_6m	No
cg00937285	-0.25156	1.72927	-2.71361	0.013693	1	-3.42392	0.777587	0.757187	0.768642	0.736744	0.743368	0.736964	Specific_to_6m	Transient_Hypo_cl3	Not_significant	Specific_to_6m	Specific_to_6m	No
cg01104089	-0.396766	2.42371	-3.59052	0.00192407	1	-2.65742	0.852471	0.830702	0.849984	0.841721	0.841989	0.850212	Specific_to_6m	Transient_Hypo_cl3	Not_significant	Specific_to_6m	Specific_to_6m	No
cg01159437	-0.377511	2.98035	-3.09584	0.0058967	1	-3.08782	0.896396	0.874883	0.891697	0.895026	0.892046	0.897226	Specific_to_6m	Transient_Hypo_cl3	Not_significant	Specific_to_6m	Specific_to_6m	No
cg01466691	-0.215605	1.49299	-2.76154	0.012339	1	-3.38191	0.747933	0.726517	0.744424	0.745838	0.756197	0.758703	Specific_to_6m	Transient_Hypo_cl3	Not_significant	Specific_to_6m	Specific_to_6m	No
cg01752530	-0.380607	-0.0585023	-2.1936	0.0407676	1	-3.86933	0.510019	0.469765	0.4853	0.107827	0.109728	0.10703	Specific_to_6m	Transient_Hypo_cl3	Not_significant	Specific_to_6m	Specific_to_6m	No
cg01891274	-0.420339	2.34269	-4.19119	0.00048542	1	-2.15882	0.844233	0.823574	0.83611	0.824987	0.831213	0.818271	Specific_to_6m	Transient_Hypo_cl3	Not_significant	Specific_to_6m	Specific_to_6m	No
cg01943694	-0.435413	1.70648	-3.15157	0.00520457	1	-3.03884	0.77857	0.74872	0.767792	0.767289	0.752389	0.762877	Specific_to_6m	Transient_Hypo_cl3	Not_significant	Specific_to_6m	Specific_to_6m	No
cg02046192	-0.319215	2.28106	-3.48156	0.00246696	1	-2.75112	0.842658	0.813794	0.832735	0.826899	0.833917	0.824598	Specific_to_6m	Transient_Hypo_cl3	Not_significant	Specific_to_6m	Specific_to_6m	No
cg02258002	-0.399478	2.74106	-2.31122	0.0320767	1	-3.77092	0.877883	0.85717	0.86423	0.87414	0.866253	0.870453	Specific_to_6m	Transient_Hypo_cl3	Not_significant	Specific_to_6m	Specific_to_6m	No
cg02278959	-0.830689	2.73233	-5.28503	4.08e-05	1	-1.35597	0.883114	0.848371	0.864909	0.867636	0.873486	0.876664	Specific_to_6m	Transient_Hypo_cl3	Not_significant	Specific_to_6m	Specific_to_6m	No
cg02659867	-0.210949	2.45722	-2.11014	0.0481876	1	-3.93798	0.85559	0.834226	0.851714	0.844162	0.852049	0.847215	Specific_to_6m	Transient_Hypo_cl3	Not_significant	Specific_to_6m	Specific_to_6m	No
cg02835029	-0.204697	1.88513	-2.56748	0.0187466	1	-3.55133	0.799769	0.772692	0.792192	0.771267	0.771642	0.761715	Specific_to_6m	Transient_Hypo_cl3	Not_significant	Specific_to_6m	Specific_to_6m	No
cg02841482	-0.338117	-1.52903	-3.31697	0.00358492	1	-2.89402	0.268924	0.247657	0.263391	0.252559	0.252525	0.240986	Specific_to_6m	Transient_Hypo_cl3	Not_significant	Specific_to_6m	Specific_to_6m	No
cg03388979	-0.27881	1.78966	-2.84905	0.0101906	1	-3.30504	0.786456	0.762727	0.769251	0.774522	0.751857	0.75186	Specific_to_6m	Transient_Hypo_cl3	Not_significant	Specific_to_6m	Specific_to_6m	No
cg03420245	-0.400889	2.84923	-2.5336	0.0201474	1	-3.58068	0.888416	0.862924	0.880476	0.886041	0.876739	0.879245	Specific_to_6m	Transient_Hypo_cl3	Not_significant	Specific_to_6m	Specific_to_6m	No
cg03520966	-0.644966	-3.09793	-2.23222	0.0377005	1	-3.83722	0.119859	0.0976295	0.115788	0.121433	0.115867	0.109253	Specific_to_6m	Transient_Hypo_cl3	Not_significant	Specific_to_6m	Specific_to_6m	No
cg03607287	-0.588205	2.70032	-3.30385	0.0036929	1	-2.90547	0.874056	0.853665	0.865379	0.857601	0.862268	0.858028	Specific_to_6m	Transient_Hypo_cl3	Not_significant	Specific_to_6m	Specific_to_6m	No
cg03862651	-0.322403	2.55223	-3.11284	0.00567658	1	-3.07287	0.863936	0.842481	0.859865	0.851288	0.847769	0.85738	Specific_to_6m	Transient_Hypo_cl3	Not_significant	Specific_to_6m	Specific_to_6m	No
cg03906271	-0.40782	0.0884131	-2.52627	0.0204629	1	-3.58701	0.535849	0.49376	0.516541	0.492105	0.50567	0.463452	Specific_to_6m	Transient_Hypo_cl3	Not_significant	Specific_to_6m	Specific_to_6m	No
cg03915639	-0.323522	1.09572	-4.00678	0.000741119	1	-2.30819	0.696001	0.664685	0.692666	0.6861	0.692967	0.681598	Specific_to_6m	Transient_Hypo_cl3	Not_significant	Specific_to_6m	Specific_to_6m	No
cg03970033	-0.399677	2.05677	-3.44615	0.00267405	1	-2.78174	0.816648	0.792521	0.810985	0.804493	0.792018	0.788264	Specific_to_6m	Transient_Hypo_cl3	Not_significant	Specific_to_6m	Specific_to_6m	No
cg04439430	-0.442421	2.48889	-3.10481	0.00577962	1	-3.07994	0.859603	0.833846	0.84495	0.854618	0.837565	0.837851	Specific_to_6m	Transient_Hypo_cl3	Not_significant	Specific_to_6m	Specific_to_6m	No
cg04484777	-0.1988	1.65669	-2.2808	0.0341438	1	-3.79654	0.769184	0.74794	0.770376	0.765446	0.764639	0.759283	Specific_to_6m	Transient_Hypo_cl3	Not_significant	Specific_to_6m	Specific_to_6m	No
cg04671771	-0.299327	2.8853	-2.27721	0.0343955	1	-3.79956	0.890727	0.867302	0.888561	0.879858	0.883195	0.875314	Specific_to_6m	Transient_Hypo_cl3	Not_significant	Specific_to_6m	Specific_to_6m	No
cg04680190	-0.49875	2.70177	-2.71726	0.013585	1	-3.42072	0.874888	0.853072	0.878165	0.867154	0.874105	0.878202	Specific_to_6m	Transient_Hypo_cl3	Not_significant	Specific_to_6m	Specific_to_6m	No
cg04747693	-0.35932	2.35373	-3.22564	0.0044061	1	-2.97387	0.844681	0.824092	0.843498	0.828703	0.850803	0.836319	Specific_to_6m	Transient_Hypo_cl3	Not_significant	Specific_to_6m	Specific_to_6m	No
cg05108054	-0.297885	2.67118	-2.30965	0.0321801	1	-3.77224	0.873307	0.852599	0.86379	0.856417	0.865442	0.867957	Specific_to_6m	Transient_Hypo_cl3	Not_significant	Specific_to_6m	Specific_to_6m	No
cg05163804	-0.340063	3.04849	-3.19035	0.0047704	1	-3.00481	0.90085	0.880529	0.89996	0.893106	0.892764	0.891772	Specific_to_6m	Transient_Hypo_cl3	Not_significant	Specific_to_6m	Specific_to_6m	No
cg05231480	-0.220392	1.32044	-2.54493	0.0196683	1	-3.57087	0.723512	0.702984	0.71345	0.713683	0.724388	0.696643	Specific_to_6m	Transient_Hypo_cl3	Not_significant	Specific_to_6m	Specific_to_6m	No
cg05489709	-0.263284	2.19584	-2.86085	0.00992981	1	-3.29466	0.831281	0.807579	0.824635	0.797245	0.803721	0.809538	Specific_to_6m	Transient_Hypo_cl3	Not_significant	Specific_to_6m	Specific_to_6m	No
cg05770236	-0.379587	3.08437	-2.88363	0.00944463	1	-3.27462	0.904429	0.881985	0.900899	0.896712	0.887934	0.903155	Specific_to_6m	Transient_Hypo_cl3	Not_significant	Specific_to_6m	Specific_to_6m	No
cg05799122	-0.362096	1.79178	-2.86288	0.0098856	1	-3.29288	0.787291	0.760585	0.789546	0.769825	0.779296	0.765855	Specific_to_6m	Transient_Hypo_cl3	Not_significant	Specific_to_6m	Specific_to_6m	No
cg05934333	-0.570418	3.09641	-3.83045	0.00111077	1	-2.45424	0.905339	0.880863	0.88829	0.881987	0.891207	0.883683	Specific_to_6m	Transient_Hypo_cl3	Not_significant	Specific_to_6m	Specific_to_6m	No
cg05987961	-0.447732	2.72083	-3.88951	0.000970017	1	-2.40499	0.879156	0.853657	0.872053	0.855644	0.85358	0.848306	Specific_to_6m	Transient_Hypo_cl3	Not_significant	Specific_to_6m	Specific_to_6m	No
cg06026592	-0.436772	2.29884	-2.778	0.0119045	1	-3.36747	0.846804	0.81073	0.832362	0.824002	0.830519	0.834499	Specific_to_6m	Transient_Hypo_cl3	Not_significant	Specific_to_6m	Specific_to_6m	No
cg06373377	-0.271599	2.64297	-2.27783	0.0343521	1	-3.79904	0.871182	0.849705	0.855402	0.862407	0.871468	0.857305	Specific_to_6m	Transient_Hypo_cl3	Not_significant	Specific_to_6m	Specific_to_6m	No
cg06471491	-0.422429	1.11486	-2.70916	0.0138255	1	-3.42781	0.711072	0.64921	0.705727	0.69744	0.664403	0.65172	Specific_to_6m	Transient_Hypo_cl3	Not_significant	Specific_to_6m	Specific_to_6m	No
cg06667187	-0.26299	2.66663	-3.21802	0.00448241	1	-2.98055	0.874811	0.849222	0.858267	0.861475	0.859233	0.851109	Specific_to_6m	Transient_Hypo_cl3	Not_significant	Specific_to_6m	Specific_to_6m	No
cg06671842	-0.304508	-2.59862	-2.65696	0.0154755	1	-3.47344	0.153768	0.131999	0.156161	0.15059	0.153931	0.16113	Specific_to_6m	Transient_Hypo_cl3	Not_significant	Specific_to_6m	Specific_to_6m	No
cg06719508	-0.309645	2.43121	-2.85067	0.0101543	1	-3.30362	0.85256	0.832428	0.843233	0.831166	0.845513	0.826032	Specific_to_6m	Transient_Hypo_cl3	Not_significant	Specific_to_6m	Specific_to_6m	No
cg06776484	-0.304361	2.97048	-2.91749	0.00876522	1	-3.24482	0.895694	0.875403	0.884908	0.884215	0.880748	0.889621	Specific_to_6m	Transient_Hypo_cl3	Not_significant	Specific_to_6m	Specific_to_6m	No
cg06849209	-0.370586	3.02989	-3.57361	0.00199984	1	-2.67191	0.899604	0.878967	0.910559	0.891355	0.901088	0.899375	Specific_to_6m	Transient_Hypo_cl3	Not_significant	Specific_to_6m	Specific_to_6m	No
cg06856863	-0.587793	3.00357	-3.58076	0.00196745	1	-2.66578	0.900499	0.872261	0.887528	0.886574	0.887317	0.888591	Specific_to_6m	Transient_Hypo_cl3	Not_significant	Specific_to_6m	Specific_to_6m	No
cg06963192	-0.313815	2.07651	-2.40098	0.0266332	1	-3.6947	0.821299	0.79138	0.813431	0.833117	0.816674	0.831337	Specific_to_6m	Transient_Hypo_cl3	Not_significant	Specific_to_6m	Specific_to_6m	No
cg07185664	-0.200172	1.67544	-2.39408	0.027019	1	-3.70059	0.771566	0.74959	0.763989	0.765009	0.758351	0.763924	Specific_to_6m	Transient_Hypo_cl3	Not_significant	Specific_to_6m	Specific_to_6m	No
cg07228402	-0.325562	2.44733	-2.61714	0.0168582	1	-3.50816	0.854349	0.832933	0.845372	0.833507	0.825997	0.8152	Specific_to_6m	Transient_Hypo_cl3	Not_significant	Specific_to_6m	Specific_to_6m	No
cg07335890	-0.304135	2.30721	-3.26282	0.00405171	1	-2.94133	0.843196	0.818463	0.831794	0.817459	0.828899	0.821364	Specific_to_6m	Transient_Hypo_cl3	Not_significant	Specific_to_6m	Specific_to_6m	No
cg07398853	-0.522206	2.80478	-3.24213	0.0042453	1	-2.95943	0.883926	0.859591	0.874197	0.856388	0.865084	0.864123	Specific_to_6m	Transient_Hypo_cl3	Not_significant	Specific_to_6m	Specific_to_6m	No
cg07412232	-0.352534	3.05562	-3.17359	0.00495353	1	-3.01951	0.902928	0.879833	0.899261	0.890579	0.895152	0.892388	Specific_to_6m	Transient_Hypo_cl3	Not_significant	Specific_to_6m	Specific_to_6m	No
cg07501747	-0.347161	2.22766	-3.21749	0.00448772	1	-2.98101	0.833848	0.81169	0.833775	0.822126	0.834866	0.824452	Specific_to_6m	Transient_Hypo_cl3	Not_significant	Specific_to_6m	Specific_to_6m	No
cg07505964	-0.310068	2.19692	-3.4484	0.00266041	1	-2.77979	0.830162	0.80928	0.821507	0.815243	0.819422	0.815789	Specific_to_6m	Transient_Hypo_cl3	Not_significant	Specific_to_6m	Specific_to_6m	No
cg07692834	-0.319641	2.57134	-2.51698	0.0208702	1	-3.59505	0.865129	0.842992	0.86452	0.83966	0.853685	0.850892	Specific_to_6m	Transient_Hypo_cl3	Not_significant	Specific_to_6m	Specific_to_6m	No
cg07802510	-0.302971	2.43422	-4.56927	0.000204482	1	-1.86457	0.853798	0.831282	0.848977	0.842681	0.84013	0.841564	Specific_to_6m	Transient_Hypo_cl3	Not_significant	Specific_to_6m	Specific_to_6m	No
cg07862423	-0.339722	1.67902	-2.84319	0.0103224	1	-3.31019	0.771953	0.749362	0.763238	0.743274	0.741227	0.75897	Specific_to_6m	Transient_Hypo_cl3	Not_significant	Specific_to_6m	Specific_to_6m	No
cg08061902	-0.391481	2.66711	-3.92139	0.000901575	1	-2.37854	0.873032	0.852608	0.859183	0.860449	0.862229	0.863854	Specific_to_6m	Transient_Hypo_cl3	Not_significant	Specific_to_6m	Specific_to_6m	No
cg08107354	-0.226821	2.35578	-2.15511	0.0440496	1	-3.90112	0.845555	0.824266	0.837068	0.828413	0.837482	0.828945	Specific_to_6m	Transient_Hypo_cl3	Not_significant	Specific_to_6m	Specific_to_6m	No
cg08204043	-0.587609	2.94011	-2.54636	0.0196084	1	-3.56963	0.892069	0.870195	0.873716	0.837325	0.833681	0.825693	Specific_to_6m	Transient_Hypo_cl3	Not_significant	Specific_to_6m	Specific_to_6m	No
cg08341655	-0.204008	2.6421	-2.96307	0.00792465	1	-3.20468	0.87102	0.851015	0.861604	0.861957	0.867775	0.864089	Specific_to_6m	Transient_Hypo_cl3	Not_significant	Specific_to_6m	Specific_to_6m	No
cg08604505	-0.31229	2.4321	-2.34157	0.0301301	1	-3.74525	0.852551	0.83187	0.844959	0.858198	0.844682	0.83994	Specific_to_6m	Transient_Hypo_cl3	Not_significant	Specific_to_6m	Specific_to_6m	No
cg08933790	-0.282582	2.55981	-2.4886	0.022161	1	-3.61954	0.864387	0.843237	0.856344	0.83995	0.844157	0.848395	Specific_to_6m	Transient_Hypo_cl3	Not_significant	Specific_to_6m	Specific_to_6m	No
cg09090056	-0.397956	2.42156	-2.34143	0.030139	1	-3.74537	0.852945	0.825257	0.848626	0.840284	0.834189	0.843619	Specific_to_6m	Transient_Hypo_cl3	Not_significant	Specific_to_6m	Specific_to_6m	No
cg09255124	-0.509299	-3.63739	-2.65655	0.0154892	1	-3.4738	0.0878804	0.0674238	0.074186	0.0888396	0.0819503	0.0855042	Specific_to_6m	Transient_Hypo_cl3	Not_significant	Specific_to_6m	Specific_to_6m	No
cg09525946	-0.22847	2.04935	-3.3894	0.0030421	1	-2.83096	0.815702	0.793532	0.804721	0.782662	0.786849	0.77725	Specific_to_6m	Transient_Hypo_cl3	Not_significant	Specific_to_6m	Specific_to_6m	No
cg09596624	-0.316719	2.69911	-2.53635	0.0200301	1	-3.5783	0.875757	0.853463	0.864106	0.838944	0.841746	0.844221	Specific_to_6m	Transient_Hypo_cl3	Not_significant	Specific_to_6m	Specific_to_6m	No
cg09628978	-0.239202	1.84514	-2.21436	0.0390915	1	-3.85209	0.793791	0.768756	0.782129	0.771769	0.779809	0.76397	Specific_to_6m	Transient_Hypo_cl3	Not_significant	Specific_to_6m	Specific_to_6m	No
cg09647282	-0.248696	2.54821	-2.5615	0.0189869	1	-3.55651	0.863206	0.842204	0.856092	0.83909	0.843638	0.846091	Specific_to_6m	Transient_Hypo_cl3	Not_significant	Specific_to_6m	Specific_to_6m	No
cg09703072	-0.281683	2.36591	-2.63535	0.0162118	1	-3.49229	0.847993	0.824198	0.833141	0.830657	0.824718	0.825059	Specific_to_6m	Transient_Hypo_cl3	Not_significant	Specific_to_6m	Specific_to_6m	No
cg09737585	-0.271882	2.24351	-2.35619	0.0292319	1	-3.73284	0.834355	0.813825	0.821124	0.818631	0.823098	0.81803	Specific_to_6m	Transient_Hypo_cl3	Not_significant	Specific_to_6m	Specific_to_6m	No
cg09789698	-0.278706	2.84987	-2.46961	0.0230658	1	-3.63588	0.887328	0.865751	0.887373	0.887065	0.881917	0.878483	Specific_to_6m	Transient_Hypo_cl3	Not_significant	Specific_to_6m	Specific_to_6m	No
cg09841631	-0.277013	2.40851	-2.19143	0.040946	1	-3.87112	0.851288	0.828646	0.846689	0.847923	0.839124	0.849297	Specific_to_6m	Transient_Hypo_cl3	Not_significant	Specific_to_6m	Specific_to_6m	No
cg09994773	-0.408231	2.56239	-2.48471	0.0223436	1	-3.62289	0.864091	0.841977	0.858631	0.845523	0.84756	0.85778	Specific_to_6m	Transient_Hypo_cl3	Not_significant	Specific_to_6m	Specific_to_6m	No
cg10057799	-0.320976	2.63714	-2.69723	0.0141872	1	-3.43825	0.871179	0.848451	0.868625	0.872574	0.863543	0.850995	Specific_to_6m	Transient_Hypo_cl3	Not_significant	Specific_to_6m	Specific_to_6m	No
cg10298417	-0.437853	2.63565	-3.17065	0.00498638	1	-3.02209	0.87245	0.844762	0.859508	0.866166	0.848379	0.864608	Specific_to_6m	Transient_Hypo_cl3	Not_significant	Specific_to_6m	Specific_to_6m	No
cg10333791	-0.372386	3.31422	-3.06992	0.00624825	1	-3.11062	0.916976	0.896773	0.913647	0.910474	0.911452	0.910376	Specific_to_6m	Transient_Hypo_cl3	Not_significant	Specific_to_6m	Specific_to_6m	No
cg10415968	-0.350805	2.65463	-3.50515	0.0023379	1	-2.73077	0.87206	0.851398	0.870195	0.863551	0.867764	0.863068	Specific_to_6m	Transient_Hypo_cl3	Not_significant	Specific_to_6m	Specific_to_6m	No
cg10446944	-0.375808	2.4312	-3.19297	0.00474232	1	-3.00251	0.852943	0.831093	0.840074	0.840393	0.836249	0.843795	Specific_to_6m	Transient_Hypo_cl3	Not_significant	Specific_to_6m	Specific_to_6m	No
cg10621380	-0.341454	2.75914	-3.34793	0.00334213	1	-2.86703	0.880418	0.860213	0.877426	0.86821	0.871436	0.870629	Specific_to_6m	Transient_Hypo_cl3	Not_significant	Specific_to_6m	Specific_to_6m	No
cg10860199	-0.274513	1.13218	-2.45369	0.0238514	1	-3.64957	0.703982	0.666831	0.708401	0.698589	0.7062	0.696077	Specific_to_6m	Transient_Hypo_cl3	Not_significant	Specific_to_6m	Specific_to_6m	No
cg10909788	-0.294604	2.59346	-2.26315	0.0353984	1	-3.81135	0.866647	0.846226	0.867832	0.862124	0.843171	0.856192	Specific_to_6m	Transient_Hypo_cl3	Not_significant	Specific_to_6m	Specific_to_6m	No
cg10937306	-0.344323	-2.00948	-2.20762	0.0396286	1	-3.85769	0.220138	0.183597	0.200892	0.197765	0.211575	0.178435	Specific_to_6m	Transient_Hypo_cl3	Not_significant	Specific_to_6m	Specific_to_6m	No
cg11047289	-0.402348	2.23813	-2.3665	0.028614	1	-3.72409	0.83342	0.810785	0.818622	0.815569	0.828518	0.823717	Specific_to_6m	Transient_Hypo_cl3	Not_significant	Specific_to_6m	Specific_to_6m	No
cg11369729	-0.474005	3.33691	-2.39913	0.0267362	1	-3.69628	0.917416	0.896521	0.911551	0.903379	0.9035	0.909413	Specific_to_6m	Transient_Hypo_cl3	Not_significant	Specific_to_6m	Specific_to_6m	No
cg11669797	-0.42452	3.22949	-2.72356	0.0134007	1	-3.4152	0.913253	0.890171	0.90706	0.899176	0.903125	0.890663	Specific_to_6m	Transient_Hypo_cl3	Not_significant	Specific_to_6m	Specific_to_6m	No
cg11842074	-0.25155	2.44918	-2.85513	0.0100555	1	-3.2997	0.854031	0.833472	0.849505	0.846809	0.852859	0.842236	Specific_to_6m	Transient_Hypo_cl3	Not_significant	Specific_to_6m	Specific_to_6m	No
cg12079864	-0.709642	2.94076	-2.58398	0.0180981	1	-3.537	0.897253	0.861116	0.885972	0.872854	0.873245	0.878631	Specific_to_6m	Transient_Hypo_cl3	Not_significant	Specific_to_6m	Specific_to_6m	No
cg12091379	-0.306652	2.54715	-2.82578	0.010724	1	-3.3255	0.863164	0.842134	0.852649	0.842263	0.85055	0.854473	Specific_to_6m	Transient_Hypo_cl3	Not_significant	Specific_to_6m	Specific_to_6m	No
cg12324242	-0.348113	1.75558	-3.91765	0.000909346	1	-2.38163	0.781918	0.759177	0.77354	0.773777	0.782531	0.767615	Specific_to_6m	Transient_Hypo_cl3	Not_significant	Specific_to_6m	Specific_to_6m	No
cg12343913	-0.559761	3.21542	-3.63861	0.00172375	1	-2.61632	0.911576	0.890157	0.898442	0.88568	0.89451	0.895932	Specific_to_6m	Transient_Hypo_cl3	Not_significant	Specific_to_6m	Specific_to_6m	No
cg12412531	-0.312507	2.74023	-3.03367	0.00677441	1	-3.14253	0.879019	0.856741	0.872974	0.862392	0.865996	0.856255	Specific_to_6m	Transient_Hypo_cl3	Not_significant	Specific_to_6m	Specific_to_6m	No
cg12463325	-0.255088	2.16376	-2.6346	0.0162381	1	-3.49295	0.825812	0.805121	0.815881	0.792539	0.808449	0.803232	Specific_to_6m	Transient_Hypo_cl3	Not_significant	Specific_to_6m	Specific_to_6m	No
cg12763944	-0.714844	2.62783	-4.15454	0.000527991	1	-2.18821	0.87183	0.841051	0.858984	0.852237	0.855415	0.846627	Specific_to_6m	Transient_Hypo_cl3	Not_significant	Specific_to_6m	Specific_to_6m	No
cg12940073	-0.514776	2.55262	-3.47776	0.00248839	1	-2.7544	0.864253	0.83984	0.847943	0.846521	0.853301	0.850645	Specific_to_6m	Transient_Hypo_cl3	Not_significant	Specific_to_6m	Specific_to_6m	No
cg12968701	-0.27706	2.40545	-3.3338	0.00345084	1	-2.87934	0.850457	0.829996	0.847418	0.841162	0.848112	0.832381	Specific_to_6m	Transient_Hypo_cl3	Not_significant	Specific_to_6m	Specific_to_6m	No
cg13079912	-0.37102	2.84954	-2.72106	0.0134735	1	-3.41739	0.886713	0.866358	0.873277	0.889036	0.87621	0.875593	Specific_to_6m	Transient_Hypo_cl3	Not_significant	Specific_to_6m	Specific_to_6m	No
cg13254203	-0.247481	2.33419	-2.43231	0.0249453	1	-3.66791	0.845056	0.820843	0.841758	0.827647	0.82628	0.8253	Specific_to_6m	Transient_Hypo_cl3	Not_significant	Specific_to_6m	Specific_to_6m	No
cg13533456	-0.772058	3.26048	-4.21596	0.000458615	1	-2.13903	0.914373	0.889559	0.897669	0.894938	0.89719	0.912065	Specific_to_6m	Transient_Hypo_cl3	Not_significant	Specific_to_6m	Specific_to_6m	No
cg13576332	-0.448151	2.82956	-4.20854	0.000466488	1	-2.14495	0.886938	0.864046	0.876673	0.878129	0.872206	0.867892	Specific_to_6m	Transient_Hypo_cl3	Not_significant	Specific_to_6m	Specific_to_6m	No
cg13588346	-0.300756	1.24757	-3.4659	0.00255653	1	-2.76465	0.715168	0.6899	0.716137	0.702064	0.705591	0.714144	Specific_to_6m	Transient_Hypo_cl3	Not_significant	Specific_to_6m	Specific_to_6m	No
cg13692543	-0.621337	2.97201	-4.75933	0.000132775	1	-1.72317	0.898146	0.870895	0.881524	0.887149	0.886306	0.886001	Specific_to_6m	Transient_Hypo_cl3	Not_significant	Specific_to_6m	Specific_to_6m	No
cg13801347	-0.391888	2.50773	-2.82685	0.0106988	1	-3.32456	0.859147	0.83803	0.860283	0.856877	0.841524	0.849819	Specific_to_6m	Transient_Hypo_cl3	Not_significant	Specific_to_6m	Specific_to_6m	No
cg13805761	-0.556234	1.55776	-3.95979	0.000825515	1	-2.34681	0.760673	0.726936	0.773325	0.706328	0.724897	0.716128	Specific_to_6m	Transient_Hypo_cl3	Not_significant	Specific_to_6m	Specific_to_6m	No
cg13829288	-0.318878	1.57191	-2.80617	0.0111941	1	-3.34273	0.762397	0.729017	0.768097	0.772146	0.770953	0.761387	Specific_to_6m	Transient_Hypo_cl3	Not_significant	Specific_to_6m	Specific_to_6m	No
cg13885227	-0.324109	2.23377	-2.39235	0.0271165	1	-3.70207	0.837397	0.807999	0.830332	0.829964	0.82448	0.839027	Specific_to_6m	Transient_Hypo_cl3	Not_significant	Specific_to_6m	Specific_to_6m	No
cg14069849	-0.434912	2.15172	-2.96625	0.00786901	1	-3.20188	0.827707	0.801074	0.811781	0.807102	0.791741	0.792918	Specific_to_6m	Transient_Hypo_cl3	Not_significant	Specific_to_6m	Specific_to_6m	No
cg14250838	-0.228994	2.07342	-2.32454	0.0312088	1	-3.75967	0.818665	0.795351	0.806085	0.784817	0.788547	0.781522	Specific_to_6m	Transient_Hypo_cl3	Not_significant	Specific_to_6m	Specific_to_6m	No
cg14269918	-0.546423	2.93584	-2.9764	0.00769385	1	-3.19294	0.893118	0.870673	0.889724	0.884303	0.875473	0.886009	Specific_to_6m	Transient_Hypo_cl3	Not_significant	Specific_to_6m	Specific_to_6m	No
cg14484681	-0.340039	1.93248	-3.15138	0.00520684	1	-3.03901	0.801704	0.780976	0.802406	0.788999	0.793924	0.788036	Specific_to_6m	Transient_Hypo_cl3	Not_significant	Specific_to_6m	Specific_to_6m	No
cg14552281	-0.503429	2.73479	-3.45817	0.00260192	1	-2.77134	0.880068	0.85455	0.871577	0.867187	0.868141	0.859808	Specific_to_6m	Transient_Hypo_cl3	Not_significant	Specific_to_6m	Specific_to_6m	No
cg14558275	-0.525646	-3.11424	-3.25424	0.00413093	1	-2.94883	0.116506	0.0948613	0.110681	0.103178	0.106486	0.105855	Specific_to_6m	Transient_Hypo_cl3	Not_significant	Specific_to_6m	Specific_to_6m	No
cg14625975	-0.207365	1.54779	-2.43239	0.024941	1	-3.66784	0.755669	0.733355	0.755609	0.751124	0.764741	0.747191	Specific_to_6m	Transient_Hypo_cl3	Not_significant	Specific_to_6m	Specific_to_6m	No
cg14683235	-0.544661	2.75523	-2.75815	0.0124305	1	-3.38489	0.88171	0.85412	0.877303	0.87363	0.877724	0.869528	Specific_to_6m	Transient_Hypo_cl3	Not_significant	Specific_to_6m	Specific_to_6m	No
cg14837980	-0.434628	2.57231	-3.45689	0.00260951	1	-2.77245	0.864913	0.843195	0.866036	0.854917	0.864474	0.852376	Specific_to_6m	Transient_Hypo_cl3	Not_significant	Specific_to_6m	Specific_to_6m	No
cg14869326	-0.497923	2.67764	-4.28879	0.000388117	1	-2.08126	0.872627	0.852536	0.861879	0.878393	0.861511	0.881622	Specific_to_6m	Transient_Hypo_cl3	Not_significant	Specific_to_6m	Specific_to_6m	No
cg14903245	-0.342988	1.78153	-3.24118	0.00425438	1	-2.96026	0.785404	0.761553	0.771405	0.767746	0.745233	0.758944	Specific_to_6m	Transient_Hypo_cl3	Not_significant	Specific_to_6m	Specific_to_6m	No
cg15146200	-0.479939	2.7246	-3.63041	0.00175639	1	-2.62331	0.878479	0.855001	0.870751	0.864094	0.872409	0.863151	Specific_to_6m	Transient_Hypo_cl3	Not_significant	Specific_to_6m	Specific_to_6m	No
cg15313956	-0.614859	3.08153	-3.29661	0.00375389	1	-2.91179	0.904881	0.877078	0.88761	0.887088	0.883589	0.899624	Specific_to_6m	Transient_Hypo_cl3	Not_significant	Specific_to_6m	Specific_to_6m	No
cg15319382	-0.259706	2.02353	-3.1014	0.0058238	1	-3.08293	0.81225	0.791118	0.799433	0.790594	0.786149	0.794542	Specific_to_6m	Transient_Hypo_cl3	Not_significant	Specific_to_6m	Specific_to_6m	No
cg15377531	-0.351118	2.40176	-3.0337	0.00677394	1	-3.1425	0.849489	0.8294	0.834184	0.841222	0.848346	0.838364	Specific_to_6m	Transient_Hypo_cl3	Not_significant	Specific_to_6m	Specific_to_6m	No
cg15448633	-0.297559	2.7107	-2.16565	0.0431278	1	-3.89244	0.876047	0.855836	0.866623	0.862381	0.86847	0.863335	Specific_to_6m	Transient_Hypo_cl3	Not_significant	Specific_to_6m	Specific_to_6m	No
cg15492672	-0.421037	2.16375	-2.29302	0.0332989	1	-3.78626	0.826795	0.802853	0.81845	0.802573	0.796557	0.799489	Specific_to_6m	Transient_Hypo_cl3	Not_significant	Specific_to_6m	Specific_to_6m	No
cg15536242	-0.381083	1.64681	-2.75883	0.012412	1	-3.38429	0.772851	0.738598	0.773208	0.782513	0.762085	0.764878	Specific_to_6m	Transient_Hypo_cl3	Not_significant	Specific_to_6m	Specific_to_6m	No
cg15612322	-0.288129	2.3996	-3.07605	0.00616337	1	-3.10523	0.850785	0.828924	0.844362	0.833834	0.83886	0.832693	Specific_to_6m	Transient_Hypo_cl3	Not_significant	Specific_to_6m	Specific_to_6m	No
cg15685006	-0.535051	2.89706	-4.42507	0.000284146	1	-1.9748	0.889887	0.869151	0.886608	0.884259	0.881026	0.888668	Specific_to_6m	Transient_Hypo_cl3	Not_significant	Specific_to_6m	Specific_to_6m	No
cg15840479	-0.368068	2.58159	-3.04355	0.00662694	1	-3.13383	0.867194	0.844058	0.865106	0.856092	0.856814	0.85057	Specific_to_6m	Transient_Hypo_cl3	Not_significant	Specific_to_6m	Specific_to_6m	No
cg16126737	-0.313763	2.26065	-3.39297	0.00301755	1	-2.82785	0.836929	0.816008	0.839895	0.8372	0.837887	0.829556	Specific_to_6m	Transient_Hypo_cl3	Not_significant	Specific_to_6m	Specific_to_6m	No
cg16150112	-0.54603	2.66673	-2.34921	0.029658	1	-3.73877	0.877081	0.840681	0.857706	0.876599	0.872624	0.869441	Specific_to_6m	Transient_Hypo_cl3	Not_significant	Specific_to_6m	Specific_to_6m	No
cg16173234	-0.452978	2.82625	-2.96234	0.00793753	1	-3.20533	0.884992	0.864276	0.876146	0.874439	0.881462	0.872657	Specific_to_6m	Transient_Hypo_cl3	Not_significant	Specific_to_6m	Specific_to_6m	No
cg16199098	-0.441186	-3.8061	-2.64919	0.0157365	1	-3.48022	0.079456	0.0585497	0.0729793	0.0710498	0.0628972	0.0663974	Specific_to_6m	Transient_Hypo_cl3	Not_significant	Specific_to_6m	Specific_to_6m	No
cg16403307	-0.487052	-2.93227	-2.48443	0.0223566	1	-3.62313	0.13039	0.108752	0.128931	0.118183	0.146793	0.105362	Specific_to_6m	Transient_Hypo_cl3	Not_significant	Specific_to_6m	Specific_to_6m	No
cg16435077	-0.253907	2.33353	-2.75479	0.0125219	1	-3.38784	0.843676	0.823559	0.837685	0.833514	0.843613	0.829482	Specific_to_6m	Transient_Hypo_cl3	Not_significant	Specific_to_6m	Specific_to_6m	No
cg16769260	-0.411858	2.33256	-3.03375	0.00677312	1	-3.14245	0.84361	0.821896	0.827328	0.829617	0.830031	0.835365	Specific_to_6m	Transient_Hypo_cl3	Not_significant	Specific_to_6m	Specific_to_6m	No
cg17104766	-0.389821	2.33381	-2.57078	0.018615	1	-3.54846	0.842823	0.821049	0.841257	0.8234	0.825185	0.833871	Specific_to_6m	Transient_Hypo_cl3	Not_significant	Specific_to_6m	Specific_to_6m	No
cg17454086	-0.593773	3.07125	-2.44447	0.0243176	1	-3.65749	0.899858	0.8798	0.892028	0.882957	0.894886	0.868436	Specific_to_6m	Transient_Hypo_cl3	Not_significant	Specific_to_6m	Specific_to_6m	No
cg17523822	-0.270743	1.39903	-2.80638	0.0111892	1	-3.34255	0.735742	0.710802	0.731854	0.721008	0.710203	0.710624	Specific_to_6m	Transient_Hypo_cl3	Not_significant	Specific_to_6m	Specific_to_6m	No
cg17546446	-0.23983	1.34299	-2.1648	0.0432009	1	-3.89313	0.732484	0.699763	0.717805	0.695978	0.709833	0.700753	Specific_to_6m	Transient_Hypo_cl3	Not_significant	Specific_to_6m	Specific_to_6m	No
cg17550495	-0.344016	2.57281	-2.6718	0.0149883	1	-3.46048	0.865936	0.8422	0.855133	0.842861	0.864899	0.846646	Specific_to_6m	Transient_Hypo_cl3	Not_significant	Specific_to_6m	Specific_to_6m	No
cg17600918	-0.271151	2.3364	-2.57686	0.0183752	1	-3.54318	0.845388	0.820999	0.846659	0.822983	0.837936	0.830526	Specific_to_6m	Transient_Hypo_cl3	Not_significant	Specific_to_6m	Specific_to_6m	No
cg17648031	-0.273481	2.53184	-2.83687	0.0104666	1	-3.31575	0.861596	0.841558	0.845416	0.86254	0.851619	0.848765	Specific_to_6m	Transient_Hypo_cl3	Not_significant	Specific_to_6m	Specific_to_6m	No
cg17663328	-0.192989	2.16735	-2.33491	0.0305477	1	-3.75089	0.827838	0.8061	0.826475	0.825936	0.808512	0.81387	Specific_to_6m	Transient_Hypo_cl3	Not_significant	Specific_to_6m	Specific_to_6m	No
cg17675311	-0.467073	2.9976	-2.38616	0.0274685	1	-3.70735	0.896166	0.874647	0.890653	0.887015	0.884783	0.890044	Specific_to_6m	Transient_Hypo_cl3	Not_significant	Specific_to_6m	Specific_to_6m	No
cg17694069	-0.361453	1.4609	-3.27684	0.00392543	1	-2.92907	0.749245	0.714641	0.737067	0.717156	0.716467	0.723283	Specific_to_6m	Transient_Hypo_cl3	Not_significant	Specific_to_6m	Specific_to_6m	No
cg17821231	-0.333904	2.87862	-2.70632	0.0139108	1	-3.4303	0.88901	0.8678	0.883947	0.885574	0.882745	0.881571	Specific_to_6m	Transient_Hypo_cl3	Not_significant	Specific_to_6m	Specific_to_6m	No
cg17952679	-0.411497	0.499543	-3.51536	0.00228412	1	-2.72197	0.596972	0.571683	0.579712	0.564714	0.552088	0.587131	Specific_to_6m	Transient_Hypo_cl3	Not_significant	Specific_to_6m	Specific_to_6m	No
cg18058072	-0.435854	-0.169268	-2.95617	0.00804679	1	-3.21076	0.495897	0.446181	0.492805	0.82031	0.809954	0.807396	Specific_to_6m	Transient_Hypo_cl3	Not_significant	Specific_to_6m	Specific_to_6m	No
cg18085787	-0.455173	-0.177966	-2.21134	0.0393309	1	-3.8546	0.496104	0.444674	0.463391	0.730164	0.736091	0.726579	Specific_to_6m	Transient_Hypo_cl3	Not_significant	Specific_to_6m	Specific_to_6m	No
cg18248184	-0.327559	2.55536	-2.50043	0.0216138	1	-3.60934	0.864231	0.842458	0.859284	0.851421	0.851279	0.862407	Specific_to_6m	Transient_Hypo_cl3	Not_significant	Specific_to_6m	Specific_to_6m	No
cg18395354	-0.326587	2.80624	-2.29547	0.0331319	1	-3.7842	0.883636	0.862795	0.886096	0.874167	0.876144	0.871764	Specific_to_6m	Transient_Hypo_cl3	Not_significant	Specific_to_6m	Specific_to_6m	No
cg18476582	-0.260874	2.25742	-2.14072	0.0453368	1	-3.91294	0.838772	0.812054	0.827514	0.819823	0.818257	0.816487	Specific_to_6m	Transient_Hypo_cl3	Not_significant	Specific_to_6m	Specific_to_6m	No
cg18490727	-0.295788	2.40475	-2.6457	0.0158552	1	-3.48327	0.851618	0.827655	0.84578	0.839625	0.847867	0.844734	Specific_to_6m	Transient_Hypo_cl3	Not_significant	Specific_to_6m	Specific_to_6m	No
cg18546289	-0.274845	1.51398	-2.53459	0.0201052	1	-3.57982	0.752177	0.727324	0.749216	0.730777	0.730848	0.725117	Specific_to_6m	Transient_Hypo_cl3	Not_significant	Specific_to_6m	Specific_to_6m	No
cg18578898	-0.21662	1.66727	-2.75515	0.012512	1	-3.38752	0.769758	0.749126	0.773632	0.766925	0.783345	0.777516	Specific_to_6m	Transient_Hypo_cl3	Not_significant	Specific_to_6m	Specific_to_6m	No
cg18785816	-0.243536	1.85905	-2.82928	0.0106421	1	-3.32243	0.79662	0.769198	0.784453	0.770232	0.76831	0.760338	Specific_to_6m	Transient_Hypo_cl3	Not_significant	Specific_to_6m	Specific_to_6m	No
cg18823110	-0.250813	1.2798	-2.85428	0.0100742	1	-3.30044	0.721745	0.693256	0.708502	0.711065	0.727536	0.70677	Specific_to_6m	Transient_Hypo_cl3	Not_significant	Specific_to_6m	Specific_to_6m	No
cg19012908	-0.701029	3.18231	-3.18598	0.00481754	1	-3.00864	0.907873	0.885959	0.903346	0.893404	0.901189	0.890924	Specific_to_6m	Transient_Hypo_cl3	Not_significant	Specific_to_6m	Specific_to_6m	No
cg19123846	-0.694655	2.42887	-3.56958	0.00201833	1	-2.67536	0.856214	0.822324	0.837725	0.848187	0.84344	0.853407	Specific_to_6m	Transient_Hypo_cl3	Not_significant	Specific_to_6m	Specific_to_6m	No
cg19160520	-0.411594	-2.97278	-2.25986	0.0356367	1	-3.81411	0.129858	0.101688	0.12473	0.117693	0.120309	0.120769	Specific_to_6m	Transient_Hypo_cl3	Not_significant	Specific_to_6m	Specific_to_6m	No
cg19160955	-0.496894	2.69135	-2.61754	0.0168438	1	-3.50781	0.87315	0.852168	0.866434	0.85595	0.852098	0.86239	Specific_to_6m	Transient_Hypo_cl3	Not_significant	Specific_to_6m	Specific_to_6m	No
cg19186126	-0.280413	2.53602	-2.5117	0.0211047	1	-3.59961	0.863304	0.838807	0.848219	0.855166	0.847733	0.846861	Specific_to_6m	Transient_Hypo_cl3	Not_significant	Specific_to_6m	Specific_to_6m	No
cg19298400	-0.333566	1.76281	-3.39065	0.00303347	1	-2.82987	0.783994	0.758156	0.770607	0.757264	0.760859	0.747475	Specific_to_6m	Transient_Hypo_cl3	Not_significant	Specific_to_6m	Specific_to_6m	No
cg19310827	-0.292738	1.82829	-2.66451	0.0152258	1	-3.46685	0.792767	0.765576	0.784248	0.813937	0.803789	0.810612	Specific_to_6m	Transient_Hypo_cl3	Not_significant	Specific_to_6m	Specific_to_6m	No
cg19331059	-0.295833	2.33868	-2.29744	0.032998	1	-3.78254	0.843783	0.823211	0.835641	0.824971	0.821818	0.839816	Specific_to_6m	Transient_Hypo_cl3	Not_significant	Specific_to_6m	Specific_to_6m	No
cg19337748	-0.290147	2.13496	-3.24181	0.00424835	1	-2.95971	0.824461	0.803028	0.82674	0.825318	0.827755	0.813145	Specific_to_6m	Transient_Hypo_cl3	Not_significant	Specific_to_6m	Specific_to_6m	No
cg19544996	-0.293691	1.73149	-2.51933	0.0207663	1	-3.59302	0.782012	0.752392	0.77125	0.74826	0.750837	0.732659	Specific_to_6m	Transient_Hypo_cl3	Not_significant	Specific_to_6m	Specific_to_6m	No
cg19915007	-0.330477	2.25258	-3.5503	0.00210915	1	-2.69191	0.837014	0.814033	0.831475	0.828215	0.833349	0.82293	Specific_to_6m	Transient_Hypo_cl3	Not_significant	Specific_to_6m	Specific_to_6m	No
cg20281729	-0.775376	3.38951	-3.62286	0.00178697	1	-2.62976	0.922922	0.894458	0.905791	0.903188	0.912928	0.903376	Specific_to_6m	Transient_Hypo_cl3	Not_significant	Specific_to_6m	Specific_to_6m	No
cg20287050	-0.290876	2.8914	-3.09065	0.00596554	1	-3.09239	0.890361	0.869279	0.881153	0.873028	0.875331	0.877859	Specific_to_6m	Transient_Hypo_cl3	Not_significant	Specific_to_6m	Specific_to_6m	No
cg20296911	-0.217777	1.93709	-2.16158	0.0434813	1	-3.89579	0.80329	0.780148	0.796515	0.775956	0.785528	0.782197	Specific_to_6m	Transient_Hypo_cl3	Not_significant	Specific_to_6m	Specific_to_6m	No
cg20368664	-0.396096	2.80929	-3.38197	0.00309388	1	-2.83742	0.884427	0.862972	0.867796	0.869614	0.868157	0.867721	Specific_to_6m	Transient_Hypo_cl3	Not_significant	Specific_to_6m	Specific_to_6m	No
cg20554761	-0.289858	2.38491	-2.72526	0.0133515	1	-3.41372	0.848723	0.82715	0.837253	0.834141	0.836005	0.828488	Specific_to_6m	Transient_Hypo_cl3	Not_significant	Specific_to_6m	Specific_to_6m	No
cg20677521	-0.428804	2.54669	-3.62752	0.00176804	1	-2.62578	0.862838	0.841742	0.852366	0.854504	0.866797	0.867159	Specific_to_6m	Transient_Hypo_cl3	Not_significant	Specific_to_6m	Specific_to_6m	No
cg20728791	-0.531263	2.23576	-3.27174	0.00397086	1	-2.93352	0.836012	0.807545	0.828138	0.815934	0.823925	0.825249	Specific_to_6m	Transient_Hypo_cl3	Not_significant	Specific_to_6m	Specific_to_6m	No
cg20800199	-0.336733	2.68926	-2.29233	0.033346	1	-3.78684	0.874048	0.853447	0.866401	0.867185	0.859401	0.854347	Specific_to_6m	Transient_Hypo_cl3	Not_significant	Specific_to_6m	Specific_to_6m	No
cg20863673	-0.378289	2.71833	-3.02882	0.00684795	1	-3.1468	0.877354	0.855452	0.872589	0.854129	0.859759	0.859938	Specific_to_6m	Transient_Hypo_cl3	Not_significant	Specific_to_6m	Specific_to_6m	No
cg20938379	-0.327051	2.31841	-3.74714	0.00134453	1	-2.52424	0.842725	0.82172	0.830651	0.824401	0.82707	0.819215	Specific_to_6m	Transient_Hypo_cl3	Not_significant	Specific_to_6m	Specific_to_6m	No
cg20955857	-0.449114	2.58688	-4.3938	0.0003052	1	-1.99903	0.867958	0.842952	0.856472	0.850318	0.847113	0.840574	Specific_to_6m	Transient_Hypo_cl3	Not_significant	Specific_to_6m	Specific_to_6m	No
cg20991660	-0.429095	2.95686	-2.61254	0.0170253	1	-3.51217	0.894184	0.873801	0.885541	0.872449	0.870703	0.87169	Specific_to_6m	Transient_Hypo_cl3	Not_significant	Specific_to_6m	Specific_to_6m	No
cg21190253	-0.39606	2.18158	-3.03141	0.00680847	1	-3.14451	0.830506	0.804935	0.817764	0.857297	0.856272	0.844537	Specific_to_6m	Transient_Hypo_cl3	Not_significant	Specific_to_6m	Specific_to_6m	No
cg21588838	-0.330708	1.93801	-2.89566	0.00919759	1	-3.26403	0.806643	0.775985	0.807846	0.799516	0.797538	0.778275	Specific_to_6m	Transient_Hypo_cl3	Not_significant	Specific_to_6m	Specific_to_6m	No
cg21757345	-0.212212	1.92813	-2.33108	0.0307904	1	-3.75413	0.803691	0.77848	0.78548	0.77674	0.775936	0.756906	Specific_to_6m	Transient_Hypo_cl3	Not_significant	Specific_to_6m	Specific_to_6m	No
cg21803983	-0.346149	2.35106	-2.34431	0.0299601	1	-3.74293	0.845979	0.821687	0.831733	0.840345	0.833352	0.842733	Specific_to_6m	Transient_Hypo_cl3	Not_significant	Specific_to_6m	Specific_to_6m	No
cg21817743	-0.494305	3.56983	-2.44472	0.0243045	1	-3.65727	0.929139	0.907848	0.914013	0.918061	0.925598	0.927541	Specific_to_6m	Transient_Hypo_cl3	Not_significant	Specific_to_6m	Specific_to_6m	No
cg22001632	-0.342133	2.31993	-2.61254	0.017025	1	-3.51216	0.842471	0.820204	0.827422	0.825295	0.807954	0.81998	Specific_to_6m	Transient_Hypo_cl3	Not_significant	Specific_to_6m	Specific_to_6m	No
cg22071258	-0.332615	2.08412	-2.85052	0.0101577	1	-3.30375	0.820305	0.794925	0.807046	0.859514	0.850387	0.852637	Specific_to_6m	Transient_Hypo_cl3	Not_significant	Specific_to_6m	Specific_to_6m	No
cg22230559	-0.318341	1.9052	-2.40738	0.02628	1	-3.68924	0.801039	0.77392	0.805437	0.801427	0.807472	0.804491	Specific_to_6m	Transient_Hypo_cl3	Not_significant	Specific_to_6m	Specific_to_6m	No
cg22231516	-0.487977	2.99068	-2.75289	0.0125737	1	-3.3895	0.897576	0.873421	0.899301	0.889595	0.905955	0.886405	Specific_to_6m	Transient_Hypo_cl3	Not_significant	Specific_to_6m	Specific_to_6m	No
cg22346305	-0.388659	1.10182	-3.80605	0.00117471	1	-2.47468	0.694374	0.667096	0.688545	0.698757	0.715966	0.697712	Specific_to_6m	Transient_Hypo_cl3	Not_significant	Specific_to_6m	Specific_to_6m	No
cg22394651	-0.433546	3.0154	-2.45284	0.023894	1	-3.6503	0.898751	0.875286	0.892454	0.891806	0.887263	0.887407	Specific_to_6m	Transient_Hypo_cl3	Not_significant	Specific_to_6m	Specific_to_6m	No
cg22396891	-0.17844	1.28674	-2.31148	0.0320592	1	-3.7707	0.719113	0.698304	0.712568	0.713556	0.716479	0.714651	Specific_to_6m	Transient_Hypo_cl3	Not_significant	Specific_to_6m	Specific_to_6m	No
cg22546302	-0.317356	2.15565	-2.70527	0.0139425	1	-3.43122	0.829998	0.799283	0.820871	0.811871	0.820349	0.818956	Specific_to_6m	Transient_Hypo_cl3	Not_significant	Specific_to_6m	Specific_to_6m	No
cg22569154	-0.446971	3.10755	-2.85338	0.0100941	1	-3.30123	0.904524	0.882899	0.893943	0.895998	0.88622	0.890278	Specific_to_6m	Transient_Hypo_cl3	Not_significant	Specific_to_6m	Specific_to_6m	No
cg22961699	-0.321103	2.42888	-3.70067	0.00149555	1	-2.56355	0.852895	0.832312	0.848534	0.842668	0.850732	0.840335	Specific_to_6m	Transient_Hypo_cl3	Not_significant	Specific_to_6m	Specific_to_6m	No
cg23030009	-0.287651	2.51173	-2.88679	0.00937918	1	-3.27184	0.862684	0.836824	0.854048	0.837888	0.837256	0.85292	Specific_to_6m	Transient_Hypo_cl3	Not_significant	Specific_to_6m	Specific_to_6m	No
cg23059965	-0.24171	1.93628	-2.55551	0.0192304	1	-3.5617	0.803976	0.779994	0.789639	0.782792	0.781337	0.785187	Specific_to_6m	Transient_Hypo_cl3	Not_significant	Specific_to_6m	Specific_to_6m	No
cg23403461	-0.278019	1.20414	-3.11245	0.00568156	1	-3.07322	0.70897	0.684514	0.703217	0.684283	0.696283	0.690771	Specific_to_6m	Transient_Hypo_cl3	Not_significant	Specific_to_6m	Specific_to_6m	No
cg23566094	-0.399701	2.58598	-3.23061	0.00435702	1	-2.96952	0.86737	0.844028	0.854954	0.860476	0.865002	0.844193	Specific_to_6m	Transient_Hypo_cl3	Not_significant	Specific_to_6m	Specific_to_6m	No
cg23575891	-0.648158	2.92923	-2.85284	0.010106	1	-3.30171	0.893871	0.864497	0.874492	0.877996	0.874326	0.878608	Specific_to_6m	Transient_Hypo_cl3	Not_significant	Specific_to_6m	Specific_to_6m	No
cg23638518	-0.292078	1.25211	-2.54991	0.0194611	1	-3.56656	0.72016	0.685558	0.706871	0.705817	0.705649	0.695136	Specific_to_6m	Transient_Hypo_cl3	Not_significant	Specific_to_6m	Specific_to_6m	No
cg23914520	-0.51912	2.64192	-3.18538	0.00482404	1	-3.00917	0.871095	0.845849	0.854191	0.858317	0.864216	0.850198	Specific_to_6m	Transient_Hypo_cl3	Not_significant	Specific_to_6m	Specific_to_6m	No
cg23929618	-0.281542	2.033	-2.9264	0.00859446	1	-3.23697	0.812851	0.792707	0.804666	0.80065	0.79006	0.787457	Specific_to_6m	Transient_Hypo_cl3	Not_significant	Specific_to_6m	Specific_to_6m	No
cg24008825	-0.396457	2.26607	-2.34111	0.030159	1	-3.74564	0.841329	0.807409	0.823774	0.835724	0.847363	0.822091	Specific_to_6m	Transient_Hypo_cl3	Not_significant	Specific_to_6m	Specific_to_6m	No
cg24069674	-0.325965	2.33813	-2.31454	0.0318583	1	-3.76812	0.844105	0.822021	0.829466	0.829653	0.825403	0.822549	Specific_to_6m	Transient_Hypo_cl3	Not_significant	Specific_to_6m	Specific_to_6m	No
cg24147840	-0.387837	1.80394	-2.52085	0.0206998	1	-3.59171	0.793474	0.756884	0.775111	0.799674	0.784508	0.767805	Specific_to_6m	Transient_Hypo_cl3	Not_significant	Specific_to_6m	Specific_to_6m	No
cg24451843	-0.30343	1.38296	-2.50333	0.0214818	1	-3.60683	0.741428	0.701217	0.727336	0.699356	0.719307	0.709932	Specific_to_6m	Transient_Hypo_cl3	Not_significant	Specific_to_6m	Specific_to_6m	No
cg24459872	-0.555925	2.54533	-2.36333	0.0288025	1	-3.72678	0.863211	0.833422	0.862621	0.839946	0.862782	0.854442	Specific_to_6m	Transient_Hypo_cl3	Not_significant	Specific_to_6m	Specific_to_6m	No
cg25063097	-0.536205	2.90879	-3.40609	0.00292898	1	-2.81646	0.892057	0.868334	0.891175	0.888397	0.888235	0.879579	Specific_to_6m	Transient_Hypo_cl3	Not_significant	Specific_to_6m	Specific_to_6m	No
cg25208118	-0.621341	2.65942	-3.7341	0.00138531	1	-2.53526	0.873961	0.847813	0.860501	0.854782	0.857761	0.845312	Specific_to_6m	Transient_Hypo_cl3	Not_significant	Specific_to_6m	Specific_to_6m	No
cg25211093	-0.687043	3.05734	-5.05169	6.87e-05	1	-1.51458	0.907214	0.873708	0.895981	0.904493	0.899918	0.896194	Specific_to_6m	Transient_Hypo_cl3	Not_significant	Specific_to_6m	Specific_to_6m	No
cg25252658	-0.325382	2.04236	-2.2975	0.0329939	1	-3.78249	0.815875	0.78893	0.808057	0.809305	0.817604	0.807332	Specific_to_6m	Transient_Hypo_cl3	Not_significant	Specific_to_6m	Specific_to_6m	No
cg25337965	-0.242299	1.64557	-3.14538	0.00527737	1	-3.04428	0.767687	0.746385	0.759443	0.750207	0.751961	0.732396	Specific_to_6m	Transient_Hypo_cl3	Not_significant	Specific_to_6m	Specific_to_6m	No
cg25530397	-0.216285	2.13333	-2.17226	0.0425581	1	-3.88698	0.823399	0.801463	0.812055	0.828865	0.836997	0.836458	Specific_to_6m	Transient_Hypo_cl3	Not_significant	Specific_to_6m	Specific_to_6m	No
cg25554183	-0.28137	1.97551	-2.47859	0.0226336	1	-3.62816	0.811275	0.779287	0.804321	0.789794	0.799883	0.791856	Specific_to_6m	Transient_Hypo_cl3	Not_significant	Specific_to_6m	Specific_to_6m	No
cg26048667	-0.279121	2.45801	-3.02332	0.00693228	1	-3.15164	0.856007	0.832955	0.842348	0.846939	0.843528	0.837273	Specific_to_6m	Transient_Hypo_cl3	Not_significant	Specific_to_6m	Specific_to_6m	No
cg26321842	-0.277969	1.76553	-2.50881	0.0212341	1	-3.6021	0.78805	0.754701	0.789231	0.780399	0.785312	0.770667	Specific_to_6m	Transient_Hypo_cl3	Not_significant	Specific_to_6m	Specific_to_6m	No
cg26351511	-0.414991	2.51518	-3.26786	0.0040058	1	-2.93691	0.859972	0.838143	0.849878	0.853659	0.851251	0.847781	Specific_to_6m	Transient_Hypo_cl3	Not_significant	Specific_to_6m	Specific_to_6m	No
cg26661718	-0.244564	1.94528	-2.90755	0.00895957	1	-3.25357	0.804785	0.780803	0.791908	0.798953	0.792156	0.796428	Specific_to_6m	Transient_Hypo_cl3	Not_significant	Specific_to_6m	Specific_to_6m	No
cg26672348	-0.517425	3.41792	-2.38199	0.0277081	1	-3.71091	0.92288	0.899744	0.922971	0.915019	0.912866	0.914664	Specific_to_6m	Transient_Hypo_cl3	Not_significant	Specific_to_6m	Specific_to_6m	No
cg26960221	-0.47023	2.75206	-5.19677	4.97e-05	1	-1.41514	0.881171	0.857296	0.891262	0.868488	0.873729	0.876188	Specific_to_6m	Transient_Hypo_cl3	Not_significant	Specific_to_6m	Specific_to_6m	No
cg27049170	-0.357919	2.72057	-3.38077	0.00310231	1	-2.83846	0.877388	0.856348	0.868018	0.863168	0.862689	0.864476	Specific_to_6m	Transient_Hypo_cl3	Not_significant	Specific_to_6m	Specific_to_6m	No
cg27078429	-0.329231	2.81671	-2.71414	0.0136773	1	-3.42346	0.8882	0.859647	0.876244	0.887952	0.889977	0.881878	Specific_to_6m	Transient_Hypo_cl3	Not_significant	Specific_to_6m	Specific_to_6m	No
cg27123617	-0.238879	2.1452	-2.68461	0.0145795	1	-3.44929	0.824963	0.804659	0.814311	0.80403	0.816094	0.793761	Specific_to_6m	Transient_Hypo_cl3	Not_significant	Specific_to_6m	Specific_to_6m	No
cg27216807	-0.268673	1.81563	-2.51358	0.0210209	1	-3.59799	0.790105	0.764786	0.781865	0.776324	0.769564	0.771018	Specific_to_6m	Transient_Hypo_cl3	Not_significant	Specific_to_6m	Specific_to_6m	No
cg27294460	-0.442389	1.70171	-2.68793	0.0144754	1	-3.44639	0.777362	0.746944	0.767152	0.733011	0.72395	0.714553	Specific_to_6m	Transient_Hypo_cl3	Not_significant	Specific_to_6m	Specific_to_6m	No
cg27632351	-0.523889	1.80607	-2.46819	0.0231347	1	-3.6371	0.794083	0.752339	0.78161	0.803477	0.806039	0.810047	Specific_to_6m	Transient_Hypo_cl3	Not_significant	Specific_to_6m	Specific_to_6m	No
cg27640988	-0.408493	-1.62042	-2.25928	0.0356795	1	-3.8146	0.272054	0.22753	0.272891	0.287443	0.274655	0.290181	Specific_to_6m	Transient_Hypo_cl3	Not_significant	Specific_to_6m	Specific_to_6m	No
cg27232401	0.307564	2.22251	2.78019	0.0118478	1	-3.36555	0.806762	0.835949	0.826999	0.820195	0.823603	0.827807	common	Early_Hyper_cl4	Not_significant	Specific_to_6m	Specific_to_6m	No
cg00000109	0.280332	2.76912	2.24089	0.0370413	1	-3.82997	0.859599	0.881135	0.876449	0.869632	0.860669	0.872617	Specific_to_6m	Early_Hyper_cl4	Not_significant	Specific_to_6m	Specific_to_6m	No
cg00035220	0.315565	1.80864	2.26538	0.0352373	1	-3.80948	0.761017	0.79064	0.781506	0.768488	0.774397	0.753067	Specific_to_6m	Early_Hyper_cl4	Not_significant	Specific_to_6m	Specific_to_6m	No
cg00200469	0.323866	2.25786	2.31208	0.0320202	1	-3.7702	0.812051	0.838754	0.832133	0.81892	0.820096	0.825498	Specific_to_6m	Early_Hyper_cl4	Not_significant	Specific_to_6m	Specific_to_6m	No
cg00265952	0.396514	3.0916	3.91363	0.000917786	1	-2.38497	0.882095	0.904425	0.899546	0.896383	0.896496	0.894377	Specific_to_6m	Early_Hyper_cl4	Not_significant	Specific_to_6m	Specific_to_6m	No
cg00273390	0.275527	2.74271	2.206	0.0397586	1	-3.85904	0.858262	0.878696	0.872282	0.862024	0.86502	0.856198	Specific_to_6m	Early_Hyper_cl4	Not_significant	Specific_to_6m	Specific_to_6m	No
cg00418528	0.28668	2.61782	2.35846	0.0290952	1	-3.73092	0.844106	0.871526	0.863974	0.862681	0.86781	0.860629	Specific_to_6m	Early_Hyper_cl4	Not_significant	Specific_to_6m	Specific_to_6m	No
cg00442174	0.339336	2.13775	2.79705	0.0114196	1	-3.35074	0.801588	0.825343	0.820721	0.814713	0.827543	0.815655	Specific_to_6m	Early_Hyper_cl4	Not_significant	Specific_to_6m	Specific_to_6m	No
cg00501006	0.267835	2.23843	3.14207	0.00531668	1	-3.04718	0.814172	0.834714	0.831426	0.817581	0.825486	0.818039	Specific_to_6m	Early_Hyper_cl4	Not_significant	Specific_to_6m	Specific_to_6m	No
cg00618096	0.29098	2.8942	2.23951	0.0371458	1	-3.83113	0.868604	0.89132	0.885742	0.875805	0.876816	0.868041	Specific_to_6m	Early_Hyper_cl4	Not_significant	Specific_to_6m	Specific_to_6m	No
cg01204296	0.259119	1.10415	2.30171	0.03271	1	-3.77894	0.667719	0.695261	0.686534	0.676967	0.655232	0.673608	Specific_to_6m	Early_Hyper_cl4	Not_significant	Specific_to_6m	Specific_to_6m	No
cg02176951	0.258869	2.65385	2.31551	0.0317946	1	-3.7673	0.848296	0.874038	0.866046	0.866284	0.865592	0.8673	Specific_to_6m	Early_Hyper_cl4	Not_significant	Specific_to_6m	Specific_to_6m	No
cg02247153	0.369881	2.36872	3.37996	0.00310801	1	-2.83916	0.824475	0.848849	0.84399	0.822272	0.836071	0.81678	Specific_to_6m	Early_Hyper_cl4	Not_significant	Specific_to_6m	Specific_to_6m	No
cg02733267	0.309456	2.39136	2.86131	0.00991983	1	-3.29426	0.825381	0.851494	0.844121	0.848045	0.844599	0.839715	Specific_to_6m	Early_Hyper_cl4	Not_significant	Specific_to_6m	Specific_to_6m	No
cg02775025	0.227194	2.43703	2.23678	0.0373528	1	-3.83341	0.83234	0.853837	0.849927	0.836503	0.835068	0.845071	Specific_to_6m	Early_Hyper_cl4	Not_significant	Specific_to_6m	Specific_to_6m	No
cg03011165	0.379753	3.10098	2.19501	0.0406517	1	-3.86816	0.880098	0.905904	0.896486	0.907387	0.90295	0.887294	Specific_to_6m	Early_Hyper_cl4	Not_significant	Specific_to_6m	Specific_to_6m	No
cg03110703	0.369674	2.40683	2.2121	0.0392705	1	-3.85397	0.824053	0.853436	0.845186	0.837742	0.827467	0.833919	Specific_to_6m	Early_Hyper_cl4	Not_significant	Specific_to_6m	Specific_to_6m	No
cg03668602	0.212866	2.32821	2.36628	0.0286269	1	-3.72427	0.820069	0.844857	0.836801	0.837206	0.818346	0.826132	Specific_to_6m	Early_Hyper_cl4	Not_significant	Specific_to_6m	Specific_to_6m	No
cg03703111	0.267635	-0.0400009	2.48915	0.0221349	1	-3.61906	0.475095	0.51068	0.501255	0.464382	0.479264	0.469209	Specific_to_6m	Early_Hyper_cl4	Not_significant	Specific_to_6m	Specific_to_6m	No
cg04082020	0.428219	3.12654	2.51355	0.0210222	1	-3.59801	0.882876	0.905364	0.90211	0.897703	0.90254	0.902173	Specific_to_6m	Early_Hyper_cl4	Not_significant	Specific_to_6m	Specific_to_6m	No
cg04174658	0.369482	2.32805	2.5319	0.0202204	1	-3.58215	0.81762	0.846366	0.835732	0.81826	0.824362	0.813426	Specific_to_6m	Early_Hyper_cl4	Not_significant	Specific_to_6m	Specific_to_6m	No
cg04479580	0.249868	2.24841	2.55809	0.0191253	1	-3.55947	0.813145	0.836085	0.831815	0.827366	0.837669	0.823939	Specific_to_6m	Early_Hyper_cl4	Not_significant	Specific_to_6m	Specific_to_6m	No
cg04534114	0.31867	2.71925	2.76169	0.0123352	1	-3.38178	0.85591	0.877705	0.871494	0.859884	0.869456	0.864229	Specific_to_6m	Early_Hyper_cl4	Not_significant	Specific_to_6m	Specific_to_6m	No
cg04672979	0.307027	2.14874	2.80819	0.0111448	1	-3.34096	0.802466	0.826889	0.821256	0.811561	0.810411	0.802725	Specific_to_6m	Early_Hyper_cl4	Not_significant	Specific_to_6m	Specific_to_6m	No
cg05607742	0.407523	2.31131	2.48953	0.0221173	1	-3.61873	0.81596	0.843908	0.834064	0.828975	0.828114	0.81358	Specific_to_6m	Early_Hyper_cl4	Not_significant	Specific_to_6m	Specific_to_6m	No
cg06129712	0.245334	2.55118	2.83692	0.0104653	1	-3.31571	0.842119	0.863773	0.858181	0.848105	0.852164	0.848588	Specific_to_6m	Early_Hyper_cl4	Not_significant	Specific_to_6m	Specific_to_6m	No
cg06344162	0.428607	3.03355	3.59386	0.00190942	1	-2.65455	0.878207	0.899733	0.894124	0.885173	0.900599	0.882468	Specific_to_6m	Early_Hyper_cl4	Not_significant	Specific_to_6m	Specific_to_6m	No
cg06847917	0.453438	3.1333	2.31955	0.0315313	1	-3.76389	0.882885	0.907083	0.902407	0.886771	0.891405	0.887314	Specific_to_6m	Early_Hyper_cl4	Not_significant	Specific_to_6m	Specific_to_6m	No
cg08138698	0.342201	2.0829	2.55669	0.0191825	1	-3.56068	0.792461	0.820801	0.812755	0.814675	0.801617	0.785104	Specific_to_6m	Early_Hyper_cl4	Not_significant	Specific_to_6m	Specific_to_6m	No
cg08492962	0.237494	2.41727	2.25669	0.0358682	1	-3.81676	0.82967	0.851621	0.845073	0.830521	0.837069	0.833448	Specific_to_6m	Early_Hyper_cl4	Not_significant	Specific_to_6m	Specific_to_6m	No
cg08610998	0.220256	2.23237	2.30259	0.0326512	1	-3.7782	0.812508	0.834785	0.831394	0.826761	0.822233	0.813423	Specific_to_6m	Early_Hyper_cl4	Not_significant	Specific_to_6m	Specific_to_6m	No
cg08850264	0.445398	2.97926	2.74454	0.0128039	1	-3.39682	0.872548	0.897751	0.889153	0.88237	0.88556	0.891587	Specific_to_6m	Early_Hyper_cl4	Not_significant	Specific_to_6m	Specific_to_6m	No
cg08892252	0.241881	0.953288	2.47336	0.0228844	1	-3.63266	0.647061	0.669786	0.662383	0.641317	0.658114	0.64401	Specific_to_6m	Early_Hyper_cl4	Not_significant	Specific_to_6m	Specific_to_6m	No
cg09048907	0.286413	2.94137	2.43065	0.0250319	1	-3.66933	0.873123	0.89319	0.889487	0.873415	0.865068	0.872424	Specific_to_6m	Early_Hyper_cl4	Not_significant	Specific_to_6m	Specific_to_6m	No
cg09285026	0.211718	2.12763	2.34892	0.0296758	1	-3.73902	0.802668	0.823034	0.819131	0.816488	0.813285	0.815192	Specific_to_6m	Early_Hyper_cl4	Not_significant	Specific_to_6m	Specific_to_6m	No
cg09696355	0.250163	2.60186	2.27749	0.034376	1	-3.79932	0.845013	0.869674	0.864166	0.854297	0.851058	0.858053	Specific_to_6m	Early_Hyper_cl4	Not_significant	Specific_to_6m	Specific_to_6m	No
cg10113715	0.48698	3.67126	2.69857	0.0141463	1	-3.43709	0.91291	0.936238	0.931585	0.921917	0.925943	0.922659	Specific_to_6m	Early_Hyper_cl4	Not_significant	Specific_to_6m	Specific_to_6m	No
cg10227061	0.400788	2.46182	2.3854	0.0275121	1	-3.708	0.828342	0.858253	0.849654	0.850179	0.829642	0.855385	Specific_to_6m	Early_Hyper_cl4	Not_significant	Specific_to_6m	Specific_to_6m	No
cg10480824	0.414523	2.56414	2.17107	0.04266	1	-3.88796	0.838768	0.866091	0.855959	0.853249	0.843696	0.863281	Specific_to_6m	Early_Hyper_cl4	Not_significant	Specific_to_6m	Specific_to_6m	No
cg11470028	0.294874	2.3308	2.29444	0.033202	1	-3.78506	0.822538	0.843043	0.838328	0.829466	0.813942	0.817552	Specific_to_6m	Early_Hyper_cl4	Not_significant	Specific_to_6m	Specific_to_6m	No
cg12067736	0.255662	2.0153	2.14509	0.0449423	1	-3.90936	0.789307	0.809934	0.803164	0.80142	0.810773	0.794219	Specific_to_6m	Early_Hyper_cl4	Not_significant	Specific_to_6m	Specific_to_6m	No
cg12297501	0.253666	1.90059	3.15706	0.00514092	1	-3.03403	0.777733	0.798388	0.790567	0.780619	0.784498	0.781079	Specific_to_6m	Early_Hyper_cl4	Not_significant	Specific_to_6m	Specific_to_6m	No
cg12594929	0.224931	2.3341	2.15921	0.0436883	1	-3.89774	0.822146	0.84443	0.840511	0.835305	0.823668	0.815403	Specific_to_6m	Early_Hyper_cl4	Not_significant	Specific_to_6m	Specific_to_6m	No
cg14001314	0.562034	3.49739	3.31907	0.0035679	1	-2.89219	0.902538	0.929887	0.921496	0.916064	0.910773	0.918779	Specific_to_6m	Early_Hyper_cl4	Not_significant	Specific_to_6m	Specific_to_6m	No
cg14302157	0.196974	1.98599	2.26091	0.0355608	1	-3.81323	0.784698	0.808929	0.80244	0.792103	0.781637	0.781651	Specific_to_6m	Early_Hyper_cl4	Not_significant	Specific_to_6m	Specific_to_6m	No
cg14380892	0.138488	-0.477151	2.44217	0.0244348	1	-3.65945	0.408167	0.428275	0.423038	0.406224	0.408798	0.412019	Specific_to_6m	Early_Hyper_cl4	Not_significant	Specific_to_6m	Specific_to_6m	No
cg14418543	0.285223	2.19955	2.55965	0.0190619	1	-3.55812	0.807446	0.832281	0.823583	0.812543	0.816595	0.802926	Specific_to_6m	Early_Hyper_cl4	Not_significant	Specific_to_6m	Specific_to_6m	No
cg14426104	0.411365	2.87196	2.98526	0.00754411	1	-3.18514	0.867075	0.888396	0.880723	0.883828	0.889298	0.889594	Specific_to_6m	Early_Hyper_cl4	Not_significant	Specific_to_6m	Specific_to_6m	No
cg14463736	0.729471	-0.523869	3.74258	0.00135866	1	-2.52809	0.383967	0.439975	0.42702	0.202707	0.203291	0.221654	Specific_to_6m	Early_Hyper_cl4	Not_significant	Specific_to_6m	Specific_to_6m	No
cg14983936	0.385748	2.85593	3.6583	0.00164786	1	-2.59955	0.86601	0.888387	0.882048	0.871754	0.879589	0.863409	Specific_to_6m	Early_Hyper_cl4	Not_significant	Specific_to_6m	Specific_to_6m	No
cg15133917	0.342606	1.87991	3.82058	0.00113621	1	-2.4625	0.773784	0.796972	0.792304	0.785412	0.789178	0.785326	Specific_to_6m	Early_Hyper_cl4	Not_significant	Specific_to_6m	Specific_to_6m	No
cg15354892	0.456546	-2.60811	2.94996	0.0081581	1	-3.21623	0.132692	0.15371	0.147606	0.136528	0.149523	0.143733	Specific_to_6m	Early_Hyper_cl4	Not_significant	Specific_to_6m	Specific_to_6m	No
cg15564871	0.318712	2.35557	2.4876	0.0222075	1	-3.6204	0.821347	0.848653	0.839688	0.8187	0.80845	0.818905	Specific_to_6m	Early_Hyper_cl4	Not_significant	Specific_to_6m	Specific_to_6m	No
cg15584547	0.625439	2.75975	3.10892	0.0057266	1	-3.07632	0.855223	0.881206	0.872002	0.854431	0.872469	0.861093	Specific_to_6m	Early_Hyper_cl4	Not_significant	Specific_to_6m	Specific_to_6m	No
cg16321204	0.235801	2.26311	2.10556	0.0486282	1	-3.94171	0.816521	0.836546	0.830571	0.822975	0.825715	0.826676	Specific_to_6m	Early_Hyper_cl4	Not_significant	Specific_to_6m	Specific_to_6m	No
cg16328381	0.353812	2.67029	2.34078	0.0301793	1	-3.74592	0.850533	0.873775	0.86769	0.867896	0.86817	0.859046	Specific_to_6m	Early_Hyper_cl4	Not_significant	Specific_to_6m	Specific_to_6m	No
cg16516919	0.372749	2.55655	2.33271	0.0306868	1	-3.75275	0.839842	0.864521	0.855225	0.859462	0.846193	0.86071	Specific_to_6m	Early_Hyper_cl4	Not_significant	Specific_to_6m	Specific_to_6m	No
cg16523696	0.291653	2.06655	3.24906	0.00417946	1	-2.95336	0.7928	0.819534	0.810653	0.792499	0.788731	0.78332	Specific_to_6m	Early_Hyper_cl4	Not_significant	Specific_to_6m	Specific_to_6m	No
cg17441719	0.394273	2.54957	2.73022	0.0132085	1	-3.40937	0.840437	0.863093	0.856626	0.864449	0.860922	0.852464	Specific_to_6m	Early_Hyper_cl4	Not_significant	Specific_to_6m	Specific_to_6m	No
cg17724331	0.382203	1.99789	2.93417	0.00844811	1	-3.23013	0.785039	0.811248	0.804471	0.805338	0.795239	0.803936	Specific_to_6m	Early_Hyper_cl4	Not_significant	Specific_to_6m	Specific_to_6m	No
cg18810542	0.244582	2.68441	2.11912	0.0473338	1	-3.93064	0.85342	0.874861	0.866889	0.862527	0.863797	0.853754	Specific_to_6m	Early_Hyper_cl4	Not_significant	Specific_to_6m	Specific_to_6m	No
cg19193517	0.383327	2.3038	2.69232	0.0143386	1	-3.44255	0.819016	0.840433	0.836319	0.83374	0.814647	0.83222	Specific_to_6m	Early_Hyper_cl4	Not_significant	Specific_to_6m	Specific_to_6m	No
cg19655507	0.345765	1.65704	3.37974	0.00310953	1	-2.83935	0.747513	0.7678	0.763922	0.734993	0.733012	0.738451	Specific_to_6m	Early_Hyper_cl4	Not_significant	Specific_to_6m	Specific_to_6m	No
cg19879573	0.397405	3.14952	2.88855	0.00934272	1	-3.27029	0.884303	0.90859	0.90134	0.893655	0.899382	0.89361	Specific_to_6m	Early_Hyper_cl4	Not_significant	Specific_to_6m	Specific_to_6m	No
cg20423602	0.310305	2.63963	3.17601	0.00492672	1	-3.01739	0.85035	0.870757	0.864026	0.866437	0.859791	0.85936	Specific_to_6m	Early_Hyper_cl4	Not_significant	Specific_to_6m	Specific_to_6m	No
cg20714046	0.318863	1.62987	2.53905	0.0199154	1	-3.57596	0.739978	0.768779	0.758347	0.735341	0.73415	0.73343	Specific_to_6m	Early_Hyper_cl4	Not_significant	Specific_to_6m	Specific_to_6m	No
cg21256046	0.299937	2.18137	2.68059	0.0147066	1	-3.4528	0.808016	0.828139	0.821549	0.807317	0.811917	0.800338	Specific_to_6m	Early_Hyper_cl4	Not_significant	Specific_to_6m	Specific_to_6m	No
cg21327413	0.585943	2.09723	2.38263	0.027671	1	-3.71036	0.790741	0.819211	0.810359	0.798447	0.795055	0.800211	Specific_to_6m	Early_Hyper_cl4	Not_significant	Specific_to_6m	Specific_to_6m	No
cg22165275	0.419004	3.03631	3.17939	0.00488937	1	-3.01442	0.878208	0.899662	0.892341	0.897703	0.900034	0.891484	Specific_to_6m	Early_Hyper_cl4	Not_significant	Specific_to_6m	Specific_to_6m	No
cg22521122	0.248622	2.29044	3.0001	0.00729968	1	-3.17208	0.818856	0.839634	0.835537	0.843883	0.838384	0.835278	Specific_to_6m	Early_Hyper_cl4	Not_significant	Specific_to_6m	Specific_to_6m	No
cg22534621	0.294329	2.46504	3.01523	0.00705824	1	-3.15876	0.834948	0.85638	0.849826	0.842886	0.846827	0.837507	Specific_to_6m	Early_Hyper_cl4	Not_significant	Specific_to_6m	Specific_to_6m	No
cg23416909	0.258641	1.8588	2.53681	0.0200107	1	-3.5779	0.770625	0.794994	0.785875	0.770837	0.776374	0.777415	Specific_to_6m	Early_Hyper_cl4	Not_significant	Specific_to_6m	Specific_to_6m	No
cg23731668	0.500677	2.76286	2.59732	0.0175891	1	-3.5254	0.855095	0.88166	0.873037	0.890699	0.878274	0.877785	Specific_to_6m	Early_Hyper_cl4	Not_significant	Specific_to_6m	Specific_to_6m	No
cg24968201	0.242277	2.68193	2.29653	0.0330603	1	-3.78331	0.8518	0.87621	0.870203	0.863082	0.868835	0.860747	Specific_to_6m	Early_Hyper_cl4	Not_significant	Specific_to_6m	Specific_to_6m	No
cg25008182	0.213666	2.01753	2.19545	0.0406155	1	-3.86779	0.787799	0.81189	0.80421	0.758966	0.77861	0.783564	Specific_to_6m	Early_Hyper_cl4	Not_significant	Specific_to_6m	Specific_to_6m	No
cg25178913	0.335166	2.69765	2.42237	0.0254697	1	-3.67642	0.851996	0.877529	0.871239	0.874306	0.860672	0.875535	Specific_to_6m	Early_Hyper_cl4	Not_significant	Specific_to_6m	Specific_to_6m	No
cg25407557	0.312973	1.72716	2.74054	0.0129157	1	-3.40032	0.755323	0.777183	0.768994	0.786016	0.791645	0.787076	Specific_to_6m	Early_Hyper_cl4	Not_significant	Specific_to_6m	Specific_to_6m	No
cg25430154	0.274028	2.52833	2.80842	0.0111392	1	-3.34075	0.840955	0.861427	0.859987	0.850535	0.851274	0.841924	Specific_to_6m	Early_Hyper_cl4	Not_significant	Specific_to_6m	Specific_to_6m	No
cg26281899	0.207722	2.5522	2.12261	0.0470063	1	-3.92779	0.843001	0.863976	0.859715	0.845323	0.847554	0.851862	Specific_to_6m	Early_Hyper_cl4	Not_significant	Specific_to_6m	Specific_to_6m	No
cg26934759	0.282713	2.84349	2.39887	0.0267508	1	-3.69651	0.862822	0.889058	0.880745	0.877502	0.879987	0.87457	Specific_to_6m	Early_Hyper_cl4	Not_significant	Specific_to_6m	Specific_to_6m	No
cg27233862	0.317608	2.71716	3.4763	0.00249669	1	-2.75566	0.856457	0.877695	0.871705	0.8584	0.862462	0.863106	Specific_to_6m	Early_Hyper_cl4	Not_significant	Specific_to_6m	Specific_to_6m	No
cg10051237	0.943794	-0.550152	3.327	0.00350439	1	-2.88527	0.368127	0.451425	0.41567	0.633449	0.647721	0.641328	common	Transient_Hyper_cl1	Not_significant	common	Specific_to_6m	No
cg25140869	-0.321476	2.1985	-2.47894	0.022617	1	-3.62786	0.830977	0.807175	0.808123	0.817872	0.829803	0.821307	Specific_to_6m	Progressive_Hypo_cl2	Not_significant	common	Specific_to_6m	No
cg02402208	-0.484596	-0.201037	-2.40732	0.0262832	1	-3.68929	0.498604	0.432592	0.447017	0.833062	0.847445	0.821789	common	Transient_Hypo_cl3	Not_significant	common	Specific_to_6m	No
cg02404304	-0.247604	-1.50323	-2.35688	0.0291902	1	-3.73226	0.275205	0.249595	0.253603	0.269127	0.258102	0.265085	Specific_to_6m	Transient_Hypo_cl3	Not_significant	common	Specific_to_6m	No
cg01155183	0.234773	0.883005	2.37462	0.0281357	1	-3.71718	0.637146	0.658279	0.658537	0.619947	0.606167	0.594504	common	Early_Hyper_cl4	Not_significant	common	Specific_to_6m	No
cg05358715	0.445618	-0.987238	2.26327	0.0353901	1	-3.81126	0.317214	0.358653	0.345036	0.371746	0.343566	0.339416	common	Early_Hyper_cl4	Not_significant	common	Specific_to_6m	No
cg07989042	0.3348	2.89342	2.49523	0.0218527	1	-3.61382	0.866315	0.89131	0.886598	0.891376	0.878296	0.880449	common	Early_Hyper_cl4	Not_significant	common	Specific_to_6m	No
cg11670670	0.303122	1.49693	2.27547	0.0345185	1	-3.80102	0.721569	0.752179	0.748556	0.744033	0.739583	0.733532	common	Early_Hyper_cl4	Not_significant	common	Specific_to_6m	No
cg14538218	0.360764	1.75453	2.31479	0.0318415	1	-3.7679	0.751834	0.783564	0.776438	0.756373	0.772319	0.761058	common	Early_Hyper_cl4	Not_significant	common	Specific_to_6m	No
cg21169417	0.226179	0.563982	2.32998	0.0308601	1	-3.75506	0.582765	0.608839	0.605966	0.590602	0.593605	0.583654	common	Early_Hyper_cl4	Not_significant	common	Specific_to_6m	No
cg18333653	0.237626	1.19167	2.34183	0.0301144	1	-3.74503	0.679983	0.708414	0.708753	0.688064	0.683216	0.682809	Specific_to_6m	Early_Hyper_cl4	Not_significant	common	Specific_to_6m	No
cg07674511	0.25967	2.01489	2.80194	0.0113191	0.999999	-3.11678	0.788288	0.813743	0.809947	0.80547	0.787755	0.782982	Specific_to_12m	Early_Hyper_cl4	Not_significant	common	Specific_to_6m	No
cg17582100	0.263416	2.21631	2.35757	0.0291816	0.999999	-3.58951	0.810366	0.836838	0.831865	0.832857	0.824001	0.831333	Specific_to_12m	Early_Hyper_cl4	Not_significant	common	Specific_to_6m	No
cg00531182	0.167469	0.825784	2.56325	0.0189434	0.999999	-3.37319	0.62848	0.654917	0.649097	0.623773	0.64798	0.626699	Specific_to_12m	Early_Hyper_cl4	Not_significant	Specific_to_12m	Specific_to_6m	No
cg12220663	0.217117	1.97442	2.71062	0.0138052	0.999999	-3.21539	0.785642	0.806079	0.8057	0.789335	0.794701	0.763844	Specific_to_12m	Early_Hyper_cl4	Not_significant	Specific_to_12m	Specific_to_6m	No
cg13362028	0.262892	1.44671	2.17056	0.0427424	0.999999	-3.78071	0.713952	0.752706	0.74547	0.72465	0.719261	0.701245	Specific_to_12m	Early_Hyper_cl4	Not_significant	Specific_to_12m	Specific_to_6m	No
cg14411004	0.183819	1.1403	2.43754	0.0247043	0.999999	-3.50606	0.673155	0.696518	0.695973	0.700035	0.689301	0.679567	Specific_to_12m	Early_Hyper_cl4	Not_significant	Specific_to_12m	Specific_to_6m	No
cg14713217	0.207505	1.52061	2.28241	0.0340665	0.999999	-3.66708	0.727905	0.754222	0.751369	0.729649	0.730816	0.718442	Specific_to_12m	Early_Hyper_cl4	Not_significant	Specific_to_12m	Specific_to_6m	No
cg17500658	0.14577	1.40492	2.25559	0.0359848	0.999999	-3.69453	0.71407	0.735296	0.735544	0.723497	0.715235	0.696012	Specific_to_12m	Early_Hyper_cl4	Not_significant	Specific_to_12m	Specific_to_6m	No
cg23928963	0.340142	2.69247	2.44081	0.0245357	0.999999	-3.50263	0.853175	0.874593	0.874081	0.863445	0.861448	0.866549	Specific_to_12m	Early_Hyper_cl4	Not_significant	Specific_to_12m	Specific_to_6m	No
cg24715105	0.300038	1.97622	2.61006	0.0171418	0.999999	-3.32328	0.785004	0.81518	0.805616	0.805465	0.80249	0.815389	Specific_to_12m	Early_Hyper_cl4	Not_significant	Specific_to_12m	Specific_to_6m	No
cg03059382	0.200228	1.92318	2.22957	0.0379042	1	-3.83943	0.77979	0.801104	0.792074	0.772444	0.774829	0.778503	Specific_to_6m	Transient_Hyper_cl1	Specific_to_6m	Not_significant	Specific_to_6m	No
cg25709222	0.195751	0.666309	2.16184	0.0434583	1	-3.89557	0.593412	0.631514	0.608231	0.583712	0.585042	0.594892	Specific_to_6m	Transient_Hyper_cl1	Specific_to_6m	Not_significant	Specific_to_6m	No
cg01942816	-0.212863	1.73103	-2.14718	0.0447545	1	-3.90764	0.778193	0.757092	0.764768	0.765961	0.766954	0.76716	Specific_to_6m	Transient_Hypo_cl3	Specific_to_6m	Not_significant	Specific_to_6m	No
cg02793774	-0.205728	0.367001	-2.2583	0.0357504	1	-3.81541	0.577553	0.547854	0.56721	0.545142	0.545244	0.561281	Specific_to_6m	Transient_Hypo_cl3	Specific_to_6m	Not_significant	Specific_to_6m	No
cg21875375	-0.280565	1.89107	-2.1948	0.0406683	1	-3.86833	0.801791	0.77054	0.799092	0.780875	0.780558	0.779535	Specific_to_6m	Transient_Hypo_cl3	Specific_to_6m	Not_significant	Specific_to_6m	No
cg00359087	0.173468	2.506	2.13888	0.045504	1	-3.91445	0.838809	0.859955	0.858535	0.847469	0.857136	0.84443	Specific_to_6m	Early_Hyper_cl4	Specific_to_6m	Not_significant	Specific_to_6m	No
cg15066885	0.679239	2.68034	2.20078	0.0401803	1	-3.86337	0.829383	0.883597	0.873596	0.855789	0.881824	0.872682	Specific_to_6m	Early_Hyper_cl4	Specific_to_6m	Not_significant	Specific_to_6m	No
cg10312150	-0.500709	1.84765	-2.40154	0.0266023	1	-3.69423	0.797294	0.760709	0.755555	0.771289	0.766174	0.781614	Specific_to_6m	Progressive_Hypo_cl2	Not_significant	Specific_to_6m	common	No
cg24713494	-0.45858	2.21201	-3.06461	0.00632278	1	-3.11529	0.839014	0.798558	0.802345	0.799393	0.808018	0.793686	Specific_to_6m	Progressive_Hypo_cl2	Not_significant	Specific_to_6m	common	No
cg11202846	0.174265	1.66517	2.15872	0.0437311	1	-3.89814	0.746743	0.771664	0.767314	0.75984	0.746872	0.744194	common	Early_Hyper_cl4	Not_significant	Specific_to_6m	common	No
cg01225950	0.179579	1.49312	2.28387	0.0339293	1	-3.79396	0.721939	0.751793	0.755327	0.716168	0.705	0.697061	Specific_to_6m	Early_Hyper_cl4	Not_significant	Specific_to_6m	common	No
cg02825561	0.436309	3.17332	2.8352	0.0105048	1	-3.31722	0.886059	0.910083	0.908899	0.896765	0.89705	0.886869	Specific_to_6m	Early_Hyper_cl4	Not_significant	Specific_to_6m	common	No
cg06339071	0.509186	2.95713	2.24971	0.0363823	1	-3.82261	0.867115	0.896074	0.889496	0.898762	0.890632	0.88604	Specific_to_6m	Early_Hyper_cl4	Not_significant	Specific_to_6m	common	No
cg11400524	0.193028	1.1531	2.3303	0.0308397	1	-3.75479	0.678841	0.699688	0.703343	0.675079	0.680334	0.669429	Specific_to_6m	Early_Hyper_cl4	Not_significant	Specific_to_6m	common	No
cg11669288	0.420569	2.8034	2.75249	0.0125846	1	-3.38985	0.86121	0.883976	0.883167	0.871675	0.860526	0.864921	Specific_to_6m	Early_Hyper_cl4	Not_significant	Specific_to_6m	common	No
cg13289490	0.363169	2.53686	2.73653	0.0130289	1	-3.40385	0.839549	0.862843	0.864658	0.846078	0.838255	0.835906	Specific_to_6m	Early_Hyper_cl4	Not_significant	Specific_to_6m	common	No
cg13687509	0.333419	2.50085	2.52483	0.0205257	1	-3.58826	0.835114	0.860558	0.859379	0.847474	0.832346	0.835565	Specific_to_6m	Early_Hyper_cl4	Not_significant	Specific_to_6m	common	No
cg19769445	0.394317	2.91274	2.41344	0.0259499	1	-3.68406	0.867229	0.890803	0.894092	0.882462	0.881722	0.874821	Specific_to_6m	Early_Hyper_cl4	Not_significant	Specific_to_6m	common	No
cg20335590	0.274312	0.986566	2.5862	0.0180125	1	-3.53507	0.643757	0.683174	0.675333	0.670882	0.694403	0.657694	Specific_to_6m	Early_Hyper_cl4	Not_significant	Specific_to_6m	common	No
cg25876044	0.337854	2.90371	2.46327	0.0233756	1	-3.64134	0.863934	0.896074	0.888951	0.881531	0.883052	0.880096	Specific_to_6m	Early_Hyper_cl4	Not_significant	Specific_to_6m	common	No
cg00008004	-0.719172	-3.50735	-4.44043	0.000274346	1	-1.96294	0.0962414	0.0712127	0.0687735	0.075945	0.0744563	0.0816576	common	Progressive_Hypo_cl2	Not_significant	common	common	No
cg05011632	-0.280794	1.79243	-3.32588	0.00351336	1	-2.88625	0.787077	0.76327	0.764511	0.775094	0.776436	0.756971	common	Progressive_Hypo_cl2	Not_significant	common	common	No
cg06804705	-0.391941	1.65167	-3.76994	0.00127608	1	-2.50502	0.773702	0.74069	0.734515	0.734439	0.748886	0.74817	common	Progressive_Hypo_cl2	Not_significant	common	common	No
cg10658203	-0.310937	2.40149	-2.46752	0.0231677	1	-3.63769	0.851464	0.826056	0.820899	0.836015	0.84869	0.847758	common	Progressive_Hypo_cl2	Not_significant	common	common	No
cg11653125	-0.355658	1.68489	-2.65007	0.0157068	1	-3.47946	0.776204	0.745868	0.740636	0.740504	0.754436	0.728551	common	Progressive_Hypo_cl2	Not_significant	common	common	No
cg14628108	-0.414626	2.97778	-2.72062	0.0134864	1	-3.41778	0.899258	0.870546	0.870611	0.871065	0.880819	0.881861	common	Progressive_Hypo_cl2	Not_significant	common	common	No
cg15729062	-0.433668	2.30062	-2.24733	0.0365591	1	-3.82459	0.844085	0.810925	0.809486	0.809776	0.807223	0.841748	common	Progressive_Hypo_cl2	Not_significant	common	common	No
cg17705814	-0.260893	0.253067	-2.29979	0.0328395	1	-3.78056	0.559519	0.526983	0.516572	0.554399	0.557866	0.583876	common	Progressive_Hypo_cl2	Not_significant	common	common	No
cg19114999	-0.504887	2.66234	-3.63854	0.00172403	1	-2.61638	0.875262	0.847725	0.851005	0.855368	0.863779	0.849769	common	Progressive_Hypo_cl2	Not_significant	common	common	No
cg24383116	-0.255014	1.50369	-2.95441	0.00807807	1	-3.21231	0.751511	0.724403	0.723654	0.725877	0.717515	0.715357	common	Progressive_Hypo_cl2	Not_significant	common	common	No
cg26264944	-0.273134	2.71615	-2.88706	0.00937352	1	-3.2716	0.877312	0.856744	0.854878	0.860856	0.86059	0.866148	common	Progressive_Hypo_cl2	Not_significant	common	common	No
cg27588356	-0.469703	2.36446	-2.85824	0.0099869	1	-3.29696	0.851465	0.817457	0.817346	0.826894	0.81594	0.820611	common	Progressive_Hypo_cl2	Not_significant	common	common	No
cg27640254	-0.818588	3.15042	-3.75396	0.00132369	1	-2.51849	0.906489	0.883017	0.885722	0.894906	0.875308	0.879828	common	Progressive_Hypo_cl2	Not_significant	common	common	No
cg00678596	-0.398717	2.21274	-2.98647	0.00754066	0.999999	-2.91632	0.83759	0.796207	0.800242	0.811949	0.817395	0.814581	Specific_to_12m	Progressive_Hypo_cl2	Not_significant	common	common	No
cg01965624	-0.873233	3.20552	-3.78573	0.00123072	1	-2.49174	0.914111	0.88184	0.893047	0.901168	0.897131	0.896817	common	Transient_Hypo_cl3	Not_significant	common	common	No
cg07924501	-0.559237	-0.131654	-3.83111	0.0011091	1	-2.45369	0.507819	0.44705	0.465601	0.882219	0.881991	0.884263	common	Transient_Hypo_cl3	Not_significant	common	common	No
cg00063477	0.625902	-0.395421	3.65101	0.00167556	1	-2.60575	0.39779	0.469024	0.483645	0.912522	0.909288	0.91649	common	Early_Hyper_cl4	Not_significant	common	common	No
cg01165343	0.271827	2.25708	2.95513	0.0080653	1	-3.21168	0.813816	0.838111	0.839224	0.8045	0.822758	0.807434	common	Early_Hyper_cl4	Not_significant	common	common	No
cg02498474	0.2885	1.56418	3.14638	0.00526554	1	-3.0434	0.719599	0.770638	0.763903	0.735772	0.719788	0.754043	common	Early_Hyper_cl4	Not_significant	common	common	No
cg03351480	0.405842	2.02425	3.06602	0.0063029	1	-3.11405	0.78725	0.813435	0.818793	0.782547	0.792005	0.79346	common	Early_Hyper_cl4	Not_significant	common	common	No
cg03746860	0.369902	2.76392	3.49208	0.00240855	1	-2.74204	0.854892	0.884849	0.878078	0.869977	0.871322	0.864832	common	Early_Hyper_cl4	Not_significant	common	common	No
cg04585185	0.487118	3.00002	3.48703	0.0024364	1	-2.74639	0.874504	0.899933	0.897616	0.892074	0.889047	0.884228	common	Early_Hyper_cl4	Not_significant	common	common	No
cg05565313	0.489095	-3.34809	2.56599	0.0188061	1	-3.55262	0.0813436	0.103076	0.10275	0.0922817	0.0966525	0.103434	common	Early_Hyper_cl4	Not_significant	common	common	No
cg05840834	0.226384	1.56623	2.31177	0.0320407	1	-3.77046	0.733815	0.75855	0.762535	0.767368	0.759687	0.763539	common	Early_Hyper_cl4	Not_significant	common	common	No
cg05992411	0.385238	1.71951	2.72951	0.0132288	1	-3.40999	0.745381	0.784467	0.784015	0.768937	0.785264	0.763801	common	Early_Hyper_cl4	Not_significant	common	common	No
cg06254729	0.365623	3.1197	2.37599	0.0280558	1	-3.71601	0.879433	0.907818	0.901454	0.884082	0.888764	0.891673	common	Early_Hyper_cl4	Not_significant	common	common	No
cg06607784	0.361004	2.77012	2.19696	0.0404918	1	-3.86654	0.858144	0.881406	0.881907	0.87659	0.870074	0.86713	common	Early_Hyper_cl4	Not_significant	common	common	No
cg06652560	0.204359	2.41237	2.31741	0.0316708	1	-3.7657	0.828776	0.852434	0.856304	0.842627	0.843349	0.843383	common	Early_Hyper_cl4	Not_significant	common	common	No
cg06941009	0.263721	2.4092	2.29162	0.0333949	1	-3.78744	0.823718	0.855805	0.849189	0.838515	0.830132	0.812053	common	Early_Hyper_cl4	Not_significant	common	common	No
cg08186275	0.304602	2.37876	2.30884	0.032234	1	-3.77293	0.824653	0.848594	0.849455	0.841798	0.844175	0.824328	common	Early_Hyper_cl4	Not_significant	common	common	No
cg08627377	0.672698	3.18229	4.18809	0.000488878	1	-2.16129	0.883051	0.912973	0.907153	0.898768	0.889649	0.896565	common	Early_Hyper_cl4	Not_significant	common	common	No
cg10131257	0.395547	3.03181	3.30786	0.00365958	1	-2.90197	0.87961	0.899836	0.900745	0.887107	0.888923	0.88288	common	Early_Hyper_cl4	Not_significant	common	common	No
cg10578504	0.345662	1.53057	2.94689	0.00821365	1	-3.21893	0.722814	0.759918	0.747734	0.746259	0.711596	0.736393	common	Early_Hyper_cl4	Not_significant	common	common	No
cg11040916	0.228626	2.00901	2.11857	0.0473853	1	-3.93108	0.788915	0.81068	0.810877	0.812102	0.804638	0.803244	common	Early_Hyper_cl4	Not_significant	common	common	No
cg12122597	0.621139	-2.10749	2.44364	0.0243599	1	-3.6582	0.172168	0.217992	0.216297	0.204804	0.218052	0.227621	common	Early_Hyper_cl4	Not_significant	common	common	No
cg13858197	0.589466	2.77281	2.70193	0.0140436	1	-3.43414	0.854021	0.881331	0.876842	0.859392	0.859314	0.875925	common	Early_Hyper_cl4	Not_significant	common	common	No
cg14430698	0.387319	1.91318	4.29873	0.000379385	1	-2.07343	0.774894	0.803206	0.800605	0.786095	0.79117	0.793263	common	Early_Hyper_cl4	Not_significant	common	common	No
cg15910571	0.250412	2.50925	2.34717	0.029783	1	-3.7405	0.838457	0.860619	0.862876	0.857172	0.842549	0.843757	common	Early_Hyper_cl4	Not_significant	common	common	No
cg16296210	0.219393	1.95756	2.15324	0.0442149	1	-3.90266	0.781607	0.805967	0.808915	0.803044	0.790993	0.80008	common	Early_Hyper_cl4	Not_significant	common	common	No
cg17360680	0.228102	1.79737	2.26717	0.0351092	1	-3.80799	0.76404	0.786554	0.786572	0.776574	0.775231	0.762286	common	Early_Hyper_cl4	Not_significant	common	common	No
cg17961535	0.430979	2.95882	2.53631	0.0200319	1	-3.57834	0.871447	0.89611	0.892107	0.881372	0.885432	0.877468	common	Early_Hyper_cl4	Not_significant	common	common	No
cg19882639	0.359419	3.1194	2.21079	0.0393754	1	-3.85506	0.879273	0.908561	0.899682	0.888654	0.900334	0.884305	common	Early_Hyper_cl4	Not_significant	common	common	No
cg20645878	0.227236	2.15907	2.4748	0.0228153	1	-3.63142	0.804201	0.827543	0.828682	0.813146	0.821426	0.80221	common	Early_Hyper_cl4	Not_significant	common	common	No
cg20858684	0.511443	2.14175	2.34449	0.0299491	1	-3.74278	0.790673	0.830833	0.827931	0.799656	0.806435	0.797128	common	Early_Hyper_cl4	Not_significant	common	common	No
cg21321768	0.333962	2.51635	2.29681	0.0330406	1	-3.78307	0.8332	0.8653	0.858525	0.859859	0.872106	0.854424	common	Early_Hyper_cl4	Not_significant	common	common	No
cg21469197	0.337543	3.13153	2.76394	0.0122747	1	-3.37981	0.884872	0.907231	0.905501	0.896452	0.905832	0.897605	common	Early_Hyper_cl4	Not_significant	common	common	No
cg22146644	0.346966	2.63485	3.26419	0.00403917	1	-2.94013	0.84913	0.870413	0.870271	0.857845	0.849701	0.854008	common	Early_Hyper_cl4	Not_significant	common	common	No
cg23207161	0.350346	2.94449	2.95556	0.00805758	1	-3.2113	0.869394	0.89688	0.892034	0.895791	0.887042	0.881047	common	Early_Hyper_cl4	Not_significant	common	common	No
cg23962555	0.351845	2.77759	3.35235	0.00330883	1	-2.86318	0.858528	0.883888	0.881352	0.871711	0.873684	0.863903	common	Early_Hyper_cl4	Not_significant	common	common	No
cg24081640	0.353388	2.80961	3.11141	0.00569483	1	-3.07413	0.856772	0.888124	0.882582	0.877141	0.878876	0.87215	common	Early_Hyper_cl4	Not_significant	common	common	No
cg24166889	0.424599	2.32376	2.92006	0.00871553	1	-3.24255	0.820027	0.841441	0.846186	0.841831	0.826153	0.829395	common	Early_Hyper_cl4	Not_significant	common	common	No
cg24822465	0.377475	2.48369	2.42826	0.0251577	1	-3.67138	0.828549	0.86306	0.85702	0.838253	0.835698	0.841142	common	Early_Hyper_cl4	Not_significant	common	common	No
cg25235638	0.340354	3.28179	2.54816	0.0195334	1	-3.56807	0.895246	0.91564	0.917539	0.903638	0.914691	0.9049	common	Early_Hyper_cl4	Not_significant	common	common	No
cg27234944	0.56692	2.74776	3.18722	0.00480405	1	-3.00755	0.855183	0.880138	0.876065	0.862123	0.871452	0.868535	common	Early_Hyper_cl4	Not_significant	common	common	No
cg11298446	0.272948	2.69281	2.14155	0.0453004	0.999999	-3.80978	0.85188	0.879288	0.875749	0.870342	0.875229	0.867752	Specific_to_12m	Early_Hyper_cl4	Not_significant	common	common	No
cg13584095	0.153361	1.52472	2.31389	0.0319351	0.999999	-3.63471	0.729907	0.750666	0.752415	0.735993	0.737506	0.725144	Specific_to_12m	Early_Hyper_cl4	Not_significant	common	common	No
cg14603227	0.183879	1.80352	2.3761	0.0280817	0.999999	-3.57026	0.763934	0.788337	0.788883	0.774932	0.774106	0.779296	Specific_to_12m	Early_Hyper_cl4	Not_significant	common	common	No
cg16099846	0.325864	2.76729	2.09336	0.0498598	0.999999	-3.85771	0.856728	0.880948	0.88191	0.880199	0.859916	0.867351	Specific_to_12m	Early_Hyper_cl4	Not_significant	common	common	No
cg25316336	0.338623	1.99405	2.66007	0.0153969	0.999999	-3.26973	0.782961	0.809729	0.810687	0.791971	0.784907	0.795459	Specific_to_12m	Early_Hyper_cl4	Not_significant	common	common	No
cg09035184	0.362237	2.32722	4.40616	0.0002967	1	-1.98945	0.820976	0.844938	0.856095	0.839149	0.818305	0.831798	common	Progressive_Hyper_cl5	Not_significant	common	common	No
cg09150163	0.322936	2.34972	2.62487	0.0165809	1	-3.50143	0.821666	0.846401	0.852567	0.846541	0.834316	0.84393	common	Progressive_Hyper_cl5	Not_significant	common	common	No
cg15422579	0.548993	-0.775	3.01678	0.00703383	1	-3.15739	0.348248	0.393167	0.408896	0.101507	0.100382	0.115145	common	Progressive_Hyper_cl5	Not_significant	common	common	No
cg21801252	0.341157	2.42963	2.4445	0.0243159	1	-3.65746	0.831361	0.852302	0.858912	0.850322	0.835964	0.846108	common	Progressive_Hyper_cl5	Not_significant	common	common	No
cg25113081	0.390205	2.8921	2.2675	0.0350851	1	-3.8077	0.867122	0.890721	0.900182	0.88848	0.89639	0.88009	common	Progressive_Hyper_cl5	Not_significant	common	common	No
cg11205502	0.291578	2.39744	3.24034	0.00427431	0.999999	-2.63967	0.825327	0.847138	0.85265	0.834809	0.84075	0.843351	Specific_to_12m	Progressive_Hyper_cl5	Not_significant	common	common	No
cg24761827	0.239975	1.80101	4.05128	0.000672496	0.999999	-1.77561	0.761114	0.784431	0.791147	0.825762	0.808418	0.805529	Specific_to_12m	Progressive_Hyper_cl5	Not_significant	common	common	No
cg01881476	-0.222303	1.96238	-2.54211	0.0198143	0.999999	-3.39566	0.805365	0.7827	0.783029	0.793478	0.793176	0.780226	Specific_to_12m	Progressive_Hypo_cl2	Not_significant	Specific_to_12m	common	No
cg02246427	-0.295926	2.70792	-2.61941	0.0168018	0.999999	-3.31328	0.876448	0.850444	0.853601	0.855015	0.852443	0.850132	Specific_to_12m	Progressive_Hypo_cl2	Not_significant	Specific_to_12m	common	No
cg03952049	-0.183907	2.15469	-2.4177	0.025751	0.999999	-3.52684	0.825877	0.80465	0.805446	0.815037	0.827156	0.819072	Specific_to_12m	Progressive_Hypo_cl2	Not_significant	Specific_to_12m	common	No
cg13403466	-0.390965	2.93993	-3.04821	0.00657372	0.999999	-2.84904	0.893768	0.871484	0.871518	0.882764	0.866099	0.880753	Specific_to_12m	Progressive_Hypo_cl2	Not_significant	Specific_to_12m	common	No
cg21620078	-0.253657	0.930533	-2.52525	0.0205359	0.999999	-3.41355	0.676274	0.637058	0.632306	0.678586	0.677259	0.65194	Specific_to_12m	Progressive_Hypo_cl2	Not_significant	Specific_to_12m	common	No
cg09908426	-0.257178	2.11836	-2.10212	0.0489616	1	-3.94451	0.824107	0.797956	0.80339	0.808606	0.797444	0.809029	common	Transient_Hypo_cl3	Not_significant	Specific_to_12m	common	No
cg08929210	-0.263731	2.52445	-2.40953	0.0261942	0.999999	-3.53539	0.861632	0.832654	0.839112	0.844619	0.828552	0.828356	Specific_to_12m	Transient_Hypo_cl3	Not_significant	Specific_to_12m	common	No
cg09651312	0.427902	2.36486	2.09849	0.049315	1	-3.94746	0.81286	0.853286	0.845388	0.811084	0.795513	0.809215	common	Early_Hyper_cl4	Not_significant	Specific_to_12m	common	No
cg11090384	0.354335	2.52202	2.15885	0.04372	1	-3.89804	0.835753	0.862915	0.856669	0.855401	0.85116	0.859341	common	Early_Hyper_cl4	Not_significant	Specific_to_12m	common	No
cg18099556	0.242673	2.61485	2.09171	0.0499829	1	-3.95298	0.84678	0.870188	0.870629	0.852499	0.853886	0.850055	common	Early_Hyper_cl4	Not_significant	Specific_to_12m	common	No
cg01138819	0.16874	2.27217	2.55674	0.0192075	0.999999	-3.38011	0.817408	0.837731	0.837483	0.817224	0.816669	0.810022	Specific_to_12m	Early_Hyper_cl4	Not_significant	Specific_to_12m	common	No
cg02601249	0.152674	1.4715	2.5603	0.0190627	0.999999	-3.37633	0.724146	0.745932	0.744956	0.738039	0.733678	0.736865	Specific_to_12m	Early_Hyper_cl4	Not_significant	Specific_to_12m	common	No
cg03151622	0.261113	2.89316	2.15228	0.0443383	0.999999	-3.79905	0.868935	0.893396	0.889221	0.890354	0.880324	0.888365	Specific_to_12m	Early_Hyper_cl4	Not_significant	Specific_to_12m	common	No
cg03570943	0.197111	1.81401	2.51393	0.0210337	0.999999	-3.42553	0.765275	0.789148	0.790008	0.769863	0.772202	0.769851	Specific_to_12m	Early_Hyper_cl4	Not_significant	Specific_to_12m	common	No
cg03753470	0.236944	2.0348	2.65846	0.0154502	0.999999	-3.27145	0.791858	0.815249	0.813498	0.801793	0.796767	0.802098	Specific_to_12m	Early_Hyper_cl4	Not_significant	Specific_to_12m	common	No
cg04653706	0.339553	2.87103	2.76943	0.0121506	0.999999	-3.15194	0.8655	0.886096	0.889675	0.876379	0.860072	0.873869	Specific_to_12m	Early_Hyper_cl4	Not_significant	Specific_to_12m	common	No
cg05013420	0.224829	2.41553	2.17105	0.0427003	0.999999	-3.78021	0.830328	0.858062	0.850424	0.857544	0.854437	0.844676	Specific_to_12m	Early_Hyper_cl4	Not_significant	Specific_to_12m	common	No
cg05261207	0.360647	2.30676	2.30781	0.0323367	0.999999	-3.64097	0.812786	0.845927	0.845098	0.823496	0.813004	0.824448	Specific_to_12m	Early_Hyper_cl4	Not_significant	Specific_to_12m	common	No
cg06014057	0.27807	2.68516	2.51913	0.0208036	0.999999	-3.42003	0.852846	0.875801	0.874796	0.867076	0.864426	0.868688	Specific_to_12m	Early_Hyper_cl4	Not_significant	Specific_to_12m	common	No
cg06432884	0.510247	2.7802	3.55163	0.00211022	0.999999	-2.30261	0.854558	0.890099	0.883649	0.886151	0.877347	0.883009	Specific_to_12m	Early_Hyper_cl4	Not_significant	Specific_to_12m	common	No
cg06814233	0.201614	2.315	2.86923	0.00976801	0.999999	-3.04383	0.819007	0.842094	0.844059	0.831524	0.840666	0.836223	Specific_to_12m	Early_Hyper_cl4	Not_significant	Specific_to_12m	common	No
cg07428959	0.256584	-0.932709	2.69055	0.0144174	0.999999	-3.23699	0.325306	0.374998	0.365717	0.381301	0.397931	0.391203	Specific_to_12m	Early_Hyper_cl4	Not_significant	Specific_to_12m	common	No
cg07475284	0.262167	2.24626	2.2831	0.0340185	0.999999	-3.66638	0.812614	0.832725	0.835632	0.80824	0.79278	0.79831	Specific_to_12m	Early_Hyper_cl4	Not_significant	Specific_to_12m	common	No
cg07491396	0.371701	2.95589	2.52484	0.0205536	0.999999	-3.41398	0.871657	0.896613	0.894864	0.880578	0.879657	0.881098	Specific_to_12m	Early_Hyper_cl4	Not_significant	Specific_to_12m	common	No
cg07552478	0.182698	1.91195	2.3213	0.0314515	0.999999	-3.62706	0.776746	0.798002	0.801489	0.789545	0.78338	0.784295	Specific_to_12m	Early_Hyper_cl4	Not_significant	Specific_to_12m	common	No
cg08010711	0.269124	2.30003	2.42256	0.0254905	0.999999	-3.52175	0.813478	0.845141	0.844892	0.850289	0.848607	0.841524	Specific_to_12m	Early_Hyper_cl4	Not_significant	Specific_to_12m	common	No
cg08503601	0.21689	1.58781	2.67751	0.014829	0.999999	-3.25101	0.733649	0.76397	0.764767	0.750926	0.752179	0.750293	Specific_to_12m	Early_Hyper_cl4	Not_significant	Specific_to_12m	common	No
cg08884562	0.209777	1.81967	2.3143	0.0319084	0.999999	-3.63428	0.76577	0.791841	0.789533	0.777671	0.768572	0.765606	Specific_to_12m	Early_Hyper_cl4	Not_significant	Specific_to_12m	common	No
cg09108854	0.249646	2.29119	2.23304	0.0376744	0.999999	-3.71752	0.818336	0.846605	0.83925	0.835172	0.826546	0.829778	Specific_to_12m	Early_Hyper_cl4	Not_significant	Specific_to_12m	common	No
cg09153458	0.233371	1.77303	2.57022	0.0186643	0.999999	-3.36578	0.760251	0.781949	0.783453	0.772741	0.770164	0.765845	Specific_to_12m	Early_Hyper_cl4	Not_significant	Specific_to_12m	common	No
cg09373511	0.396269	3.0269	3.00203	0.00728475	0.999999	-2.89937	0.877188	0.898401	0.899639	0.891477	0.891427	0.885104	Specific_to_12m	Early_Hyper_cl4	Not_significant	Specific_to_12m	common	No
cg09507844	0.331788	2.37643	3.57774	0.00198821	0.999999	-2.27456	0.823303	0.847402	0.850983	0.830372	0.834154	0.833477	Specific_to_12m	Early_Hyper_cl4	Not_significant	Specific_to_12m	common	No
cg09926452	0.239349	2.69512	2.87153	0.00971871	0.999999	-3.04133	0.853374	0.873869	0.876791	0.86627	0.861141	0.856385	Specific_to_12m	Early_Hyper_cl4	Not_significant	Specific_to_12m	common	No
cg09999096	0.331754	2.0024	2.17411	0.0424379	0.999999	-3.77713	0.779637	0.820836	0.814249	0.803593	0.815306	0.79765	Specific_to_12m	Early_Hyper_cl4	Not_significant	Specific_to_12m	common	No
cg10059410	0.380053	3.2194	2.13452	0.0459412	0.999999	-3.81681	0.88871	0.909813	0.911019	0.907267	0.918565	0.90559	Specific_to_12m	Early_Hyper_cl4	Not_significant	Specific_to_12m	common	No
cg10129769	0.22771	1.4206	2.90556	0.00901742	0.999999	-3.00436	0.715146	0.7359	0.738936	0.720855	0.725799	0.709991	Specific_to_12m	Early_Hyper_cl4	Not_significant	Specific_to_12m	common	No
cg11029475	0.117271	-1.48821	2.42164	0.0255396	0.999999	-3.52271	0.253065	0.273991	0.273485	0.270543	0.267367	0.267431	Specific_to_12m	Early_Hyper_cl4	Not_significant	Specific_to_12m	common	No
cg11381106	0.221154	2.45258	2.20578	0.0398132	0.999999	-3.74517	0.833347	0.853849	0.854515	0.848719	0.848718	0.850291	Specific_to_12m	Early_Hyper_cl4	Not_significant	Specific_to_12m	common	No
cg11806762	0.317519	2.39729	2.38493	0.0275711	0.999999	-3.56106	0.824733	0.857736	0.851455	0.82502	0.838014	0.832902	Specific_to_12m	Early_Hyper_cl4	Not_significant	Specific_to_12m	common	No
cg12421075	0.26102	2.55565	3.22813	0.00439345	0.999999	-2.65296	0.840681	0.862186	0.866035	0.854144	0.858545	0.857167	Specific_to_12m	Early_Hyper_cl4	Not_significant	Specific_to_12m	common	No
cg12903859	0.159165	-2.27539	2.20105	0.0401957	0.999999	-3.74996	0.161099	0.181282	0.183725	0.1876	0.18999	0.191721	Specific_to_12m	Early_Hyper_cl4	Not_significant	Specific_to_12m	common	No
cg15016379	0.236384	1.82896	2.28563	0.0338425	0.999999	-3.66378	0.76229	0.789644	0.794921	0.80731	0.796467	0.809714	Specific_to_12m	Early_Hyper_cl4	Not_significant	Specific_to_12m	common	No
cg15207313	0.310747	2.58491	2.74561	0.0127966	0.999999	-3.17767	0.841251	0.870039	0.868008	0.857745	0.854602	0.848533	Specific_to_12m	Early_Hyper_cl4	Not_significant	Specific_to_12m	common	No
cg15223157	0.295786	2.05074	3.30992	0.00365327	0.999999	-2.56399	0.78789	0.816023	0.819443	0.81514	0.797525	0.82124	Specific_to_12m	Early_Hyper_cl4	Not_significant	Specific_to_12m	common	No
cg15597945	0.256745	2.31995	2.36076	0.0289897	0.999999	-3.58621	0.817786	0.842039	0.843872	0.840573	0.828672	0.836185	Specific_to_12m	Early_Hyper_cl4	Not_significant	Specific_to_12m	common	No
cg15713619	0.319757	2.65057	2.35021	0.0296296	0.999999	-3.59715	0.848484	0.875897	0.872152	0.862863	0.863573	0.856805	Specific_to_12m	Early_Hyper_cl4	Not_significant	Specific_to_12m	common	No
cg15823482	0.275973	2.73882	2.40741	0.02631	0.999999	-3.5376	0.857184	0.878133	0.878439	0.86539	0.857161	0.859185	Specific_to_12m	Early_Hyper_cl4	Not_significant	Specific_to_12m	common	No
cg16167538	0.381501	2.98981	3.05148	0.00652605	0.999999	-2.84548	0.873028	0.895126	0.898417	0.891227	0.887822	0.891679	Specific_to_12m	Early_Hyper_cl4	Not_significant	Specific_to_12m	common	No
cg16453927	0.281783	2.47472	2.21312	0.0392265	0.999999	-3.73774	0.833062	0.857281	0.858201	0.862075	0.85347	0.855522	Specific_to_12m	Early_Hyper_cl4	Not_significant	Specific_to_12m	common	No
cg16491530	0.217321	1.73249	2.58988	0.0178975	0.999999	-3.34482	0.75621	0.786999	0.779292	0.777454	0.748589	0.753321	Specific_to_12m	Early_Hyper_cl4	Not_significant	Specific_to_12m	common	No
cg17084358	0.374001	2.74782	2.76773	0.0121958	0.999999	-3.15379	0.856965	0.877106	0.879478	0.862865	0.876394	0.868892	Specific_to_12m	Early_Hyper_cl4	Not_significant	Specific_to_12m	common	No
cg18242400	0.188096	1.94927	2.712	0.0137641	0.999999	-3.21391	0.780518	0.806847	0.805335	0.790402	0.798802	0.797793	Specific_to_12m	Early_Hyper_cl4	Not_significant	Specific_to_12m	common	No
cg18870995	0.379834	-1.82643	2.45895	0.0236193	0.999999	-3.48356	0.206569	0.236172	0.241391	0.224526	0.235508	0.21814	Specific_to_12m	Early_Hyper_cl4	Not_significant	Specific_to_12m	common	No
cg19334831	0.367339	-0.277808	2.91325	0.0088659	0.999999	-2.996	0.420474	0.476869	0.485341	0.918977	0.919703	0.915769	Specific_to_12m	Early_Hyper_cl4	Not_significant	Specific_to_12m	common	No
cg19483537	0.134767	0.321595	2.24276	0.0369368	0.999999	-3.70761	0.543004	0.571285	0.567644	0.555316	0.545786	0.54739	Specific_to_12m	Early_Hyper_cl4	Not_significant	Specific_to_12m	common	No
cg19584834	0.278199	2.07481	2.37513	0.0281384	0.999999	-3.57127	0.79006	0.821404	0.82248	0.803948	0.796249	0.80336	Specific_to_12m	Early_Hyper_cl4	Not_significant	Specific_to_12m	common	No
cg19689479	0.307255	2.63792	3.03178	0.0068186	0.999999	-2.86695	0.846855	0.869427	0.872718	0.842246	0.846148	0.83635	Specific_to_12m	Early_Hyper_cl4	Not_significant	Specific_to_12m	common	No
cg21029705	0.473529	2.91717	2.69466	0.0142899	0.999999	-3.23256	0.862934	0.900004	0.895478	0.888497	0.891453	0.89598	Specific_to_12m	Early_Hyper_cl4	Not_significant	Specific_to_12m	common	No
cg22231909	0.242193	2.37715	2.64616	0.0158646	0.999999	-3.28465	0.826158	0.847429	0.848288	0.848289	0.840603	0.837916	Specific_to_12m	Early_Hyper_cl4	Not_significant	Specific_to_12m	common	No
cg22677048	0.339763	3.04779	3.33615	0.0034429	0.999999	-2.53551	0.87986	0.90172	0.901592	0.89278	0.892567	0.893949	Specific_to_12m	Early_Hyper_cl4	Not_significant	Specific_to_12m	common	No
cg22760465	0.450302	-2.78239	2.49217	0.0220236	0.999999	-3.44854	0.113737	0.148333	0.149382	0.119815	0.114193	0.11493	Specific_to_12m	Early_Hyper_cl4	Not_significant	Specific_to_12m	common	No
cg23795312	0.329158	3.06561	2.7248	0.0133877	0.999999	-3.20012	0.879989	0.905686	0.902818	0.900649	0.899388	0.891962	Specific_to_12m	Early_Hyper_cl4	Not_significant	Specific_to_12m	common	No
cg23938649	0.337266	2.85754	2.33539	0.030551	0.999999	-3.6125	0.864346	0.89109	0.888273	0.8794	0.881319	0.875658	Specific_to_12m	Early_Hyper_cl4	Not_significant	Specific_to_12m	common	No
cg23949519	0.200595	2.26763	2.25235	0.0362232	0.999999	-3.69784	0.814555	0.836314	0.839113	0.83933	0.833634	0.823813	Specific_to_12m	Early_Hyper_cl4	Not_significant	Specific_to_12m	common	No
cg24689976	0.335241	2.9227	2.15281	0.0442914	0.999999	-3.79852	0.869738	0.891216	0.89037	0.874805	0.879187	0.88886	Specific_to_12m	Early_Hyper_cl4	Not_significant	Specific_to_12m	common	No
cg25321922	0.351305	3.00479	2.51661	0.0209149	0.999999	-3.4227	0.87449	0.895072	0.899023	0.880782	0.880735	0.885366	Specific_to_12m	Early_Hyper_cl4	Not_significant	Specific_to_12m	common	No
cg26996130	0.278262	2.5963	2.26171	0.0355381	0.999999	-3.68827	0.843232	0.867493	0.867808	0.857575	0.871611	0.862264	Specific_to_12m	Early_Hyper_cl4	Not_significant	Specific_to_12m	common	No
cg27521571	0.211497	1.78598	2.64537	0.0158915	0.999999	-3.2855	0.763379	0.787638	0.785322	0.780611	0.783599	0.776804	Specific_to_12m	Early_Hyper_cl4	Not_significant	Specific_to_12m	common	No
cg14958572	0.331979	2.59047	2.21167	0.0393049	1	-3.85433	0.84396	0.867296	0.874877	0.848857	0.83153	0.843449	common	Progressive_Hyper_cl5	Not_significant	Specific_to_12m	common	No
cg00048234	0.263922	2.42947	3.05569	0.00646516	0.999999	-2.84089	0.826163	0.848094	0.856155	0.858698	0.841607	0.853686	Specific_to_12m	Progressive_Hyper_cl5	Not_significant	Specific_to_12m	common	No
cg01571974	0.253795	1.75716	2.73411	0.01312	0.999999	-3.19008	0.754291	0.77779	0.786465	0.782226	0.789102	0.767622	Specific_to_12m	Progressive_Hyper_cl5	Not_significant	Specific_to_12m	common	No
cg06962867	0.255214	1.80002	2.5648	0.0188812	0.999999	-3.37155	0.758722	0.782957	0.791238	0.771617	0.770097	0.76373	Specific_to_12m	Progressive_Hyper_cl5	Not_significant	Specific_to_12m	common	No
cg08397205	0.304651	2.15487	2.76424	0.0122888	0.999999	-3.15756	0.796178	0.818631	0.832541	0.825914	0.823253	0.823464	Specific_to_12m	Progressive_Hyper_cl5	Not_significant	Specific_to_12m	common	No
cg09137291	0.295022	1.77657	3.09317	0.00594648	0.999999	-2.80003	0.750363	0.775136	0.793842	0.76092	0.749949	0.752796	Specific_to_12m	Progressive_Hyper_cl5	Not_significant	Specific_to_12m	common	No
cg09628499	0.268192	1.82402	2.98	0.00764955	0.999999	-2.92336	0.762916	0.786724	0.794119	0.783091	0.787347	0.787112	Specific_to_12m	Progressive_Hyper_cl5	Not_significant	Specific_to_12m	common	No
cg10887937	0.292997	1.91862	3.31745	0.00359164	0.999999	-2.55582	0.774686	0.795826	0.804152	0.789331	0.778207	0.790809	Specific_to_12m	Progressive_Hyper_cl5	Not_significant	Specific_to_12m	common	No
cg11257164	0.484978	3.27726	2.94283	0.00830551	0.999999	-2.96383	0.890068	0.911811	0.917291	0.914053	0.912294	0.917657	Specific_to_12m	Progressive_Hyper_cl5	Not_significant	Specific_to_12m	common	No
cg11937920	0.326788	1.81109	2.29154	0.0334354	0.999999	-3.65771	0.755733	0.783664	0.794375	0.742855	0.773516	0.731423	Specific_to_12m	Progressive_Hyper_cl5	Not_significant	Specific_to_12m	common	No
cg12427286	0.443466	2.92838	2.45934	0.0236001	0.999999	-3.48316	0.863984	0.887786	0.896286	0.878767	0.881031	0.869587	Specific_to_12m	Progressive_Hyper_cl5	Not_significant	Specific_to_12m	common	No
cg13417072	0.425227	2.35152	3.15868	0.00513545	0.999999	-2.72862	0.816735	0.838487	0.85008	0.839817	0.835309	0.818032	Specific_to_12m	Progressive_Hyper_cl5	Not_significant	Specific_to_12m	common	No
cg14276730	0.213758	1.55383	2.72897	0.0132671	0.999999	-3.19562	0.727289	0.74875	0.761235	0.76261	0.736225	0.741676	Specific_to_12m	Progressive_Hyper_cl5	Not_significant	Specific_to_12m	common	No
cg15408476	0.38026	2.7697	2.65162	0.0156794	0.999999	-3.27879	0.854644	0.875555	0.884643	0.840819	0.855726	0.818076	Specific_to_12m	Progressive_Hyper_cl5	Not_significant	Specific_to_12m	common	No
cg15443392	0.349682	0.649773	2.46103	0.0235163	0.999999	-3.48137	0.578394	0.625633	0.639502	0.606265	0.584538	0.592801	Specific_to_12m	Progressive_Hyper_cl5	Not_significant	Specific_to_12m	common	No
cg17982783	0.290225	2.01936	2.8486	0.0102203	0.999999	-3.06621	0.783585	0.810084	0.817194	0.794356	0.798538	0.796603	Specific_to_12m	Progressive_Hyper_cl5	Not_significant	Specific_to_12m	common	No
cg19547333	0.480619	2.70404	2.37353	0.0282317	0.999999	-3.57293	0.846957	0.867866	0.878567	0.863315	0.866061	0.867339	Specific_to_12m	Progressive_Hyper_cl5	Not_significant	Specific_to_12m	common	No
cg21175505	0.28788	1.77734	2.70198	0.0140655	0.999999	-3.22469	0.75395	0.778302	0.790387	0.768331	0.78079	0.773845	Specific_to_12m	Progressive_Hyper_cl5	Not_significant	Specific_to_12m	common	No
cg22447778	0.222721	1.75876	2.34513	0.0299425	0.999999	-3.60242	0.75472	0.776457	0.786088	0.773953	0.768532	0.765948	Specific_to_12m	Progressive_Hyper_cl5	Not_significant	Specific_to_12m	common	No
cg24823296	0.177504	1.88659	2.16346	0.0433553	0.999999	-3.78783	0.772678	0.793584	0.799719	0.782604	0.779146	0.77991	Specific_to_12m	Progressive_Hyper_cl5	Not_significant	Specific_to_12m	common	No
cg26841157	0.356826	1.86074	3.54194	0.00215732	0.999999	-2.31303	0.760674	0.791078	0.803046	0.77474	0.767841	0.754534	Specific_to_12m	Progressive_Hyper_cl5	Not_significant	Specific_to_12m	common	No
cg27582094	0.40379	2.63877	3.7934	0.00121438	0.999999	-2.04484	0.842154	0.865993	0.87682	0.876931	0.856064	0.856432	Specific_to_12m	Progressive_Hyper_cl5	Not_significant	Specific_to_12m	common	No
cg27015054	0.24793	0.942746	2.12692	0.0466429	0.999999	-3.82439	0.634515	0.673287	0.67719	0.655073	0.663977	0.651455	Specific_to_12m	Early_Hyper_cl4	Specific_to_12m	Not_significant	common	No
cg00798281	-0.550142	-1.2005	-2.10965	0.0482737	0.999999	-3.84156	0.349257	0.294857	0.271	0.267627	0.314574	0.257391	Specific_to_12m	Progressive_Hypo_cl2	Not_significant	Specific_to_6m	Specific_to_12m	No
cg04088474	-0.201418	2.17432	-2.53861	0.0199343	1	-3.57635	0.827512	0.806914	0.803236	0.785113	0.778803	0.784717	common	Progressive_Hypo_cl2	Not_significant	common	Specific_to_12m	No
cg04719454	-0.546193	2.76142	-2.75151	0.0126113	1	-3.39071	0.880414	0.856343	0.853399	0.85362	0.867198	0.845031	common	Progressive_Hypo_cl2	Not_significant	common	Specific_to_12m	No
cg08745216	-0.287448	2.31265	-2.43029	0.025051	1	-3.66964	0.840773	0.819095	0.819332	0.814886	0.827737	0.820863	common	Progressive_Hypo_cl2	Not_significant	common	Specific_to_12m	No
cg17095850	-0.368919	0.95946	-2.2749	0.0345588	1	-3.8015	0.676369	0.639416	0.623174	0.652758	0.635318	0.626969	common	Progressive_Hypo_cl2	Not_significant	common	Specific_to_12m	No
cg18256630	-0.343865	2.52213	-2.72563	0.0133408	1	-3.41339	0.860093	0.839655	0.836095	0.826791	0.864603	0.841442	common	Progressive_Hypo_cl2	Not_significant	common	Specific_to_12m	No
cg19610406	-0.400366	1.50408	-3.90088	0.000945035	1	-2.39554	0.748304	0.726979	0.717404	0.72237	0.738459	0.728143	common	Progressive_Hypo_cl2	Not_significant	common	Specific_to_12m	No
cg09481121	0.464636	2.43236	3.48455	0.00245022	1	-2.74854	0.828958	0.853385	0.853382	0.8444	0.861151	0.865061	common	Early_Hyper_cl4	Not_significant	common	Specific_to_12m	No
cg13986117	0.51923	2.55037	2.31559	0.0317894	1	-3.76723	0.837032	0.861244	0.864102	0.857515	0.862788	0.868799	common	Early_Hyper_cl4	Not_significant	common	Specific_to_12m	No
cg20603480	0.559835	-1.15441	2.76529	0.0122387	1	-3.37862	0.292961	0.332514	0.339734	0.298898	0.300679	0.292582	common	Early_Hyper_cl4	Not_significant	common	Specific_to_12m	No
cg00308367	0.284512	-0.486292	2.63475	0.0162583	0.999999	-3.29687	0.391406	0.448026	0.443424	0.848937	0.853559	0.854015	Specific_to_12m	Early_Hyper_cl4	Not_significant	common	Specific_to_12m	No
cg27463812	0.281283	1.78107	2.27812	0.0343664	0.999999	-3.67148	0.755362	0.792495	0.789645	0.740549	0.738444	0.733202	Specific_to_12m	Early_Hyper_cl4	Not_significant	common	Specific_to_12m	No
cg11545314	0.493268	-2.7269	2.47981	0.0225753	1	-3.6271	0.121242	0.148208	0.165147	0.156039	0.136428	0.154362	common	Progressive_Hyper_cl5	Not_significant	common	Specific_to_12m	No
cg14772660	0.709329	2.32457	2.58529	0.0180472	1	-3.53586	0.815181	0.838675	0.85804	0.81541	0.821493	0.833523	common	Progressive_Hyper_cl5	Not_significant	common	Specific_to_12m	No
cg20758988	0.341768	2.48958	2.85063	0.0101749	0.999999	-3.06401	0.832521	0.853439	0.859985	0.867444	0.844177	0.857421	Specific_to_12m	Progressive_Hyper_cl5	Not_significant	common	Specific_to_12m	No
cg00190393	-0.307213	2.58078	-2.94519	0.00826225	0.999999	-2.96126	0.865668	0.865117	0.844505	0.861136	0.85316	0.859377	Specific_to_12m	Progressive_Hypo_cl2	Not_significant	Specific_to_12m	Specific_to_12m	No
cg00514557	-0.268884	2.65012	-2.18626	0.0414128	0.999999	-3.76489	0.870239	0.857255	0.849927	0.857041	0.84947	0.849012	Specific_to_12m	Progressive_Hypo_cl2	Not_significant	Specific_to_12m	Specific_to_12m	No
cg00762184	-0.453299	-0.18282	-2.67058	0.0150523	0.999999	-3.25845	0.504262	0.492013	0.432743	0.0359612	0.0371852	0.0353352	Specific_to_12m	Progressive_Hypo_cl2	Not_significant	Specific_to_12m	Specific_to_12m	No
cg01399379	-0.378334	3.05293	-2.61862	0.0168304	0.999999	-3.31413	0.900212	0.878495	0.87879	0.863145	0.876315	0.880151	Specific_to_12m	Progressive_Hypo_cl2	Not_significant	Specific_to_12m	Specific_to_12m	No
cg01457612	-0.395441	2.3723	-3.73018	0.00140347	0.999999	-2.1118	0.848734	0.842831	0.822462	0.834246	0.844947	0.835096	Specific_to_12m	Progressive_Hypo_cl2	Not_significant	Specific_to_12m	Specific_to_12m	No
cg01500097	-0.267253	1.66266	-2.95229	0.00813365	0.999999	-2.95354	0.774234	0.755524	0.742198	0.765061	0.759777	0.735557	Specific_to_12m	Progressive_Hypo_cl2	Not_significant	Specific_to_12m	Specific_to_12m	No
cg01715266	-0.679786	-3.03882	-3.15766	0.0051472	0.999999	-2.72973	0.13279	0.122294	0.0989755	0.118325	0.142562	0.136414	Specific_to_12m	Progressive_Hypo_cl2	Not_significant	Specific_to_12m	Specific_to_12m	No
cg02072446	-0.25781	2.96784	-2.18406	0.0415972	0.999999	-3.76712	0.893515	0.88954	0.873291	0.888157	0.897936	0.878785	Specific_to_12m	Progressive_Hypo_cl2	Not_significant	Specific_to_12m	Specific_to_12m	No
cg02100408	-0.233478	1.41874	-2.23536	0.037497	0.999999	-3.71516	0.740296	0.720953	0.712842	0.713961	0.718915	0.722376	Specific_to_12m	Progressive_Hypo_cl2	Not_significant	Specific_to_12m	Specific_to_12m	No
cg02222561	-0.247266	2.21435	-2.33401	0.0306385	0.999999	-3.61393	0.8329	0.807219	0.807364	0.796386	0.8028	0.779094	Specific_to_12m	Progressive_Hypo_cl2	Not_significant	Specific_to_12m	Specific_to_12m	No
cg02506100	-0.335721	2.06725	-2.25555	0.0359875	0.999999	-3.69457	0.817831	0.814862	0.791684	0.799452	0.793013	0.77419	Specific_to_12m	Progressive_Hypo_cl2	Not_significant	Specific_to_12m	Specific_to_12m	No
cg02765418	-0.290052	2.39339	-2.17004	0.0427865	0.999999	-3.78122	0.848707	0.831377	0.827365	0.840018	0.834599	0.833785	Specific_to_12m	Progressive_Hypo_cl2	Not_significant	Specific_to_12m	Specific_to_12m	No
cg02843449	-0.240497	2.11197	-2.41942	0.0256584	0.999999	-3.52504	0.821239	0.802227	0.799525	0.811099	0.794925	0.793998	Specific_to_12m	Progressive_Hypo_cl2	Not_significant	Specific_to_12m	Specific_to_12m	No
cg02935138	-0.370389	3.10498	-3.96489	0.000819771	0.999999	-1.86506	0.904297	0.890932	0.883819	0.893952	0.89149	0.890041	Specific_to_12m	Progressive_Hypo_cl2	Not_significant	Specific_to_12m	Specific_to_12m	No
cg03040522	-0.470766	-3.8167	-2.81449	0.011013	0.999999	-3.10319	0.0803578	0.0697033	0.059645	0.081245	0.0639087	0.0694789	Specific_to_12m	Progressive_Hypo_cl2	Not_significant	Specific_to_12m	Specific_to_12m	No
cg03110310	-0.228505	2.88395	-2.48514	0.0223526	0.999999	-3.45597	0.889726	0.8854	0.869242	0.882775	0.87061	0.868284	Specific_to_12m	Progressive_Hypo_cl2	Not_significant	Specific_to_12m	Specific_to_12m	No
cg03129645	-0.228451	2.70511	-2.69372	0.014319	0.999999	-3.23358	0.875929	0.872802	0.855538	0.854173	0.861955	0.853014	Specific_to_12m	Progressive_Hypo_cl2	Not_significant	Specific_to_12m	Specific_to_12m	No
cg03348188	-0.461345	3.03411	-2.39739	0.0268655	0.999999	-3.54807	0.896974	0.898714	0.876944	0.883042	0.895205	0.885234	Specific_to_12m	Progressive_Hypo_cl2	Not_significant	Specific_to_12m	Specific_to_12m	No
cg03713923	-0.358767	2.89684	-2.89006	0.00933058	0.999999	-3.0212	0.890931	0.884312	0.868266	0.873275	0.875164	0.875074	Specific_to_12m	Progressive_Hypo_cl2	Not_significant	Specific_to_12m	Specific_to_12m	No
cg03879109	-0.360144	2.85265	-4.57335	0.000203948	0.999999	-1.25394	0.890171	0.889586	0.863778	0.877702	0.876823	0.879553	Specific_to_12m	Progressive_Hypo_cl2	Not_significant	Specific_to_12m	Specific_to_12m	No
cg04192492	-0.257327	2.38686	-2.73037	0.0132269	0.999999	-3.19411	0.849224	0.831139	0.827472	0.837913	0.830646	0.833392	Specific_to_12m	Progressive_Hypo_cl2	Not_significant	Specific_to_12m	Specific_to_12m	No
cg04501571	-0.424039	2.74493	-3.32557	0.0035263	0.999999	-2.547	0.879395	0.868799	0.856485	0.867109	0.866204	0.870017	Specific_to_12m	Progressive_Hypo_cl2	Not_significant	Specific_to_12m	Specific_to_12m	No
cg04596578	-0.385578	2.61777	-2.57867	0.0183311	0.999999	-3.35678	0.869206	0.848297	0.844873	0.867655	0.863126	0.860252	Specific_to_12m	Progressive_Hypo_cl2	Not_significant	Specific_to_12m	Specific_to_12m	No
cg04786330	-0.491549	-3.5482	-3.92389	0.00090056	0.999999	-1.90778	0.0915823	0.0782856	0.0694912	0.0855079	0.0775673	0.0777583	Specific_to_12m	Progressive_Hypo_cl2	Not_significant	Specific_to_12m	Specific_to_12m	No
cg04865841	-0.398035	-2.02423	-2.96862	0.00784495	0.999999	-2.93576	0.216594	0.203312	0.183455	0.190601	0.235921	0.214888	Specific_to_12m	Progressive_Hypo_cl2	Not_significant	Specific_to_12m	Specific_to_12m	No
cg04981409	-0.224946	1.8135	-2.75895	0.0124308	0.999999	-3.16326	0.790526	0.771101	0.763664	0.772247	0.765011	0.760194	Specific_to_12m	Progressive_Hypo_cl2	Not_significant	Specific_to_12m	Specific_to_12m	No
cg05003832	-0.283781	0.701314	-2.60301	0.0174025	0.999999	-3.33081	0.640154	0.632645	0.595129	0.645531	0.619923	0.646938	Specific_to_12m	Progressive_Hypo_cl2	Not_significant	Specific_to_12m	Specific_to_12m	No
cg05025239	-0.504476	3.01501	-3.54859	0.0021249	0.999999	-2.30588	0.897603	0.883582	0.874937	0.881579	0.879694	0.880813	Specific_to_12m	Progressive_Hypo_cl2	Not_significant	Specific_to_12m	Specific_to_12m	No
cg05304806	-0.246707	-1.84012	-2.72566	0.0133627	0.999999	-3.19919	0.230468	0.230305	0.208768	0.214451	0.233312	0.217968	Specific_to_12m	Progressive_Hypo_cl2	Not_significant	Specific_to_12m	Specific_to_12m	No
cg05358749	-0.325378	-2.73673	-2.64968	0.0157448	0.999999	-3.28087	0.143283	0.131907	0.122151	0.128821	0.127783	0.129933	Specific_to_12m	Progressive_Hypo_cl2	Not_significant	Specific_to_12m	Specific_to_12m	No
cg05420495	-0.451209	-3.05312	-3.37458	0.00315594	0.999999	-2.49381	0.122111	0.112598	0.100222	0.119973	0.10467	0.111887	Specific_to_12m	Progressive_Hypo_cl2	Not_significant	Specific_to_12m	Specific_to_12m	No
cg05478392	-0.420895	2.61721	-3.89472	0.000962818	0.999999	-1.93828	0.868526	0.849492	0.847058	0.85875	0.852423	0.849317	Specific_to_12m	Progressive_Hypo_cl2	Not_significant	Specific_to_12m	Specific_to_12m	No
cg05612574	-0.376699	2.54072	-3.68406	0.00155959	0.999999	-2.16086	0.861494	0.857297	0.840782	0.853786	0.852976	0.854738	Specific_to_12m	Progressive_Hypo_cl2	Not_significant	Specific_to_12m	Specific_to_12m	No
cg05812602	-0.275472	-0.0464596	-2.67354	0.0149564	0.999999	-3.25527	0.516347	0.476533	0.467979	0.884785	0.877657	0.873886	Specific_to_12m	Progressive_Hypo_cl2	Not_significant	Specific_to_12m	Specific_to_12m	No
cg05947666	-0.263425	2.72449	-2.66753	0.0151514	0.999999	-3.26172	0.877615	0.871855	0.85564	0.852104	0.861583	0.860361	Specific_to_12m	Progressive_Hypo_cl2	Not_significant	Specific_to_12m	Specific_to_12m	No
cg05998841	-0.256054	2.08562	-2.90867	0.00895591	0.999999	-3.00098	0.818614	0.80197	0.796113	0.787433	0.798621	0.788668	Specific_to_12m	Progressive_Hypo_cl2	Not_significant	Specific_to_12m	Specific_to_12m	No
cg06143405	-0.3169	3.0148	-2.51349	0.0210535	0.999999	-3.426	0.899085	0.899093	0.876624	0.892344	0.882222	0.896677	Specific_to_12m	Progressive_Hypo_cl2	Not_significant	Specific_to_12m	Specific_to_12m	No
cg06194512	-0.345827	2.85354	-3.33449	0.00345586	0.999999	-2.53731	0.887487	0.869713	0.866482	0.872031	0.875943	0.872107	Specific_to_12m	Progressive_Hypo_cl2	Not_significant	Specific_to_12m	Specific_to_12m	No
cg06351796	-0.292518	2.77441	-2.14822	0.0447005	0.999999	-3.80312	0.880397	0.880586	0.860124	0.873714	0.866972	0.871912	Specific_to_12m	Progressive_Hypo_cl2	Not_significant	Specific_to_12m	Specific_to_12m	No
cg06474219	-0.327887	2.80647	-2.44929	0.0241028	0.999999	-3.49371	0.882301	0.864494	0.862107	0.860617	0.869489	0.863338	Specific_to_12m	Progressive_Hypo_cl2	Not_significant	Specific_to_12m	Specific_to_12m	No
cg06651838	-0.385356	2.74221	-3.3746	0.00315579	0.999999	-2.49379	0.881246	0.86851	0.853499	0.868004	0.868344	0.870708	Specific_to_12m	Progressive_Hypo_cl2	Not_significant	Specific_to_12m	Specific_to_12m	No
cg06842319	-0.465246	2.36407	-3.02446	0.00693052	0.999999	-2.87492	0.845549	0.840199	0.821619	0.83574	0.830691	0.832117	Specific_to_12m	Progressive_Hypo_cl2	Not_significant	Specific_to_12m	Specific_to_12m	No
cg07070273	-0.464569	3.00709	-3.30714	0.00367632	0.999999	-2.56702	0.898596	0.881597	0.874797	0.8826	0.890226	0.879478	Specific_to_12m	Progressive_Hypo_cl2	Not_significant	Specific_to_12m	Specific_to_12m	No
cg07343697	-0.415262	2.33275	-3.36063	0.00325724	0.999999	-2.50893	0.845218	0.8344	0.818469	0.81943	0.827624	0.83989	Specific_to_12m	Progressive_Hypo_cl2	Not_significant	Specific_to_12m	Specific_to_12m	No
cg07717429	-0.480192	-2.90297	-2.69145	0.0143894	0.999999	-3.23602	0.137711	0.107943	0.106207	0.137319	0.137271	0.136806	Specific_to_12m	Progressive_Hypo_cl2	Not_significant	Specific_to_12m	Specific_to_12m	No
cg07866446	-0.203973	1.12707	-2.1626	0.0434307	0.999999	-3.7887	0.699091	0.683519	0.670693	0.670443	0.683738	0.676657	Specific_to_12m	Progressive_Hypo_cl2	Not_significant	Specific_to_12m	Specific_to_12m	No
cg08000082	-0.343082	2.51017	-2.25384	0.0361133	0.999999	-3.69632	0.858274	0.853611	0.835764	0.856584	0.852457	0.863755	Specific_to_12m	Progressive_Hypo_cl2	Not_significant	Specific_to_12m	Specific_to_12m	No
cg08002657	-0.365776	3.23632	-3.46723	0.0025573	0.999999	-2.39355	0.914263	0.895602	0.889325	0.897111	0.897108	0.909176	Specific_to_12m	Progressive_Hypo_cl2	Not_significant	Specific_to_12m	Specific_to_12m	No
cg08078832	-0.265351	2.41143	-2.44632	0.0242537	0.999999	-3.49684	0.850495	0.855148	0.829166	0.843686	0.848511	0.846211	Specific_to_12m	Progressive_Hypo_cl2	Not_significant	Specific_to_12m	Specific_to_12m	No
cg08134732	-0.262716	1.7897	-2.40285	0.0265617	0.999999	-3.54237	0.78628	0.774257	0.760578	0.77813	0.78114	0.791181	Specific_to_12m	Progressive_Hypo_cl2	Not_significant	Specific_to_12m	Specific_to_12m	No
cg08449487	-0.289175	2.02575	-2.84327	0.0103405	0.999999	-3.072	0.812555	0.790474	0.78992	0.794042	0.806185	0.792224	Specific_to_12m	Progressive_Hypo_cl2	Not_significant	Specific_to_12m	Specific_to_12m	No
cg08450463	-0.411373	-3.20095	-2.37446	0.0281777	0.999999	-3.57197	0.115912	0.0942689	0.0885825	0.0892365	0.0887381	0.0862377	Specific_to_12m	Progressive_Hypo_cl2	Not_significant	Specific_to_12m	Specific_to_12m	No
cg08540829	-0.338643	2.43403	-3.46654	0.00256131	0.999999	-2.39429	0.852664	0.849828	0.831908	0.838767	0.839491	0.848979	Specific_to_12m	Progressive_Hypo_cl2	Not_significant	Specific_to_12m	Specific_to_12m	No
cg08550689	-0.238764	2.79825	-2.62947	0.0164434	0.999999	-3.30252	0.883637	0.867143	0.862699	0.8734	0.876737	0.866554	Specific_to_12m	Progressive_Hypo_cl2	Not_significant	Specific_to_12m	Specific_to_12m	No
cg08782697	-0.246713	2.02645	-2.26199	0.035518	0.999999	-3.68799	0.81475	0.811036	0.786413	0.807427	0.811547	0.829044	Specific_to_12m	Progressive_Hypo_cl2	Not_significant	Specific_to_12m	Specific_to_12m	No
cg08825071	-0.503752	2.80681	-2.36974	0.0284546	0.999999	-3.57687	0.887301	0.867741	0.853141	0.856885	0.859273	0.858673	Specific_to_12m	Progressive_Hypo_cl2	Not_significant	Specific_to_12m	Specific_to_12m	No
cg09113614	-0.336536	2.44351	-3.05433	0.00648479	0.999999	-2.84238	0.854386	0.849745	0.831241	0.850309	0.848458	0.853841	Specific_to_12m	Progressive_Hypo_cl2	Not_significant	Specific_to_12m	Specific_to_12m	No
cg09329930	-0.367254	2.77192	-2.53187	0.0202497	0.999999	-3.40653	0.883188	0.863205	0.856534	0.853341	0.864689	0.852504	Specific_to_12m	Progressive_Hypo_cl2	Not_significant	Specific_to_12m	Specific_to_12m	No
cg09487998	-0.260063	2.54512	-3.08882	0.00600464	0.999999	-2.80478	0.862712	0.860463	0.842527	0.850967	0.855016	0.854165	Specific_to_12m	Progressive_Hypo_cl2	Not_significant	Specific_to_12m	Specific_to_12m	No
cg09536738	-0.42292	-2.4856	-2.55875	0.0191255	0.999999	-3.37797	0.179952	0.153944	0.134406	0.151244	0.157794	0.155527	Specific_to_12m	Progressive_Hypo_cl2	Not_significant	Specific_to_12m	Specific_to_12m	No
cg10010036	-0.217426	1.94031	-2.55271	0.0193728	0.999999	-3.3844	0.804145	0.792585	0.779834	0.780695	0.769302	0.767189	Specific_to_12m	Progressive_Hypo_cl2	Not_significant	Specific_to_12m	Specific_to_12m	No
cg10128806	-0.425007	2.23475	-2.95069	0.0081624	0.999999	-2.95527	0.831687	0.828236	0.808708	0.816499	0.815153	0.825163	Specific_to_12m	Progressive_Hypo_cl2	Not_significant	Specific_to_12m	Specific_to_12m	No
cg10208303	-0.390825	2.70556	-3.46623	0.00256313	0.999999	-2.39463	0.878546	0.866169	0.847541	0.845754	0.851107	0.853186	Specific_to_12m	Progressive_Hypo_cl2	Not_significant	Specific_to_12m	Specific_to_12m	No
cg10619248	-0.523405	-3.1607	-3.25934	0.0040952	0.999999	-2.619	0.115196	0.0961546	0.0921495	0.105879	0.102964	0.10613	Specific_to_12m	Progressive_Hypo_cl2	Not_significant	Specific_to_12m	Specific_to_12m	No
cg10663936	-0.334157	2.99504	-2.60963	0.0171577	0.999999	-3.32374	0.897611	0.894297	0.876183	0.890409	0.896852	0.875044	Specific_to_12m	Progressive_Hypo_cl2	Not_significant	Specific_to_12m	Specific_to_12m	No
cg10884411	-0.254626	1.64543	-3.01568	0.00706717	0.999999	-2.8845	0.76972	0.756467	0.743358	0.780496	0.77708	0.774457	Specific_to_12m	Progressive_Hypo_cl2	Not_significant	Specific_to_12m	Specific_to_12m	No
cg11223730	-0.332442	2.68823	-2.59153	0.0178347	0.999999	-3.34306	0.876567	0.869934	0.848051	0.855502	0.861563	0.872806	Specific_to_12m	Progressive_Hypo_cl2	Not_significant	Specific_to_12m	Specific_to_12m	No
cg11284745	-0.27418	2.44229	-2.28138	0.034138	0.999999	-3.66813	0.852789	0.836879	0.832657	0.843528	0.846523	0.84005	Specific_to_12m	Progressive_Hypo_cl2	Not_significant	Specific_to_12m	Specific_to_12m	No
cg11458618	-0.400593	3.08376	-2.25994	0.0356666	0.999999	-3.69008	0.904911	0.888698	0.876297	0.895315	0.874018	0.87564	Specific_to_12m	Progressive_Hypo_cl2	Not_significant	Specific_to_12m	Specific_to_12m	No
cg11773558	-0.260037	2.31127	-2.3242	0.0312644	0.999999	-3.62407	0.840585	0.819359	0.819721	0.81802	0.828527	0.821319	Specific_to_12m	Progressive_Hypo_cl2	Not_significant	Specific_to_12m	Specific_to_12m	No
cg12039197	-0.249754	2.41246	-3.36088	0.00325542	0.999999	-2.50867	0.852944	0.834627	0.828736	0.834702	0.829169	0.838626	Specific_to_12m	Progressive_Hypo_cl2	Not_significant	Specific_to_12m	Specific_to_12m	No
cg12129796	-0.335652	-2.52087	-2.48356	0.0224271	0.999999	-3.45763	0.165438	0.150262	0.13719	0.133621	0.123924	0.1548	Specific_to_12m	Progressive_Hypo_cl2	Not_significant	Specific_to_12m	Specific_to_12m	No
cg12310925	-0.302313	2.83331	-2.90688	0.00899124	0.999999	-3.00292	0.885858	0.875202	0.864689	0.880203	0.87433	0.876592	Specific_to_12m	Progressive_Hypo_cl2	Not_significant	Specific_to_12m	Specific_to_12m	No
cg13389999	-0.218576	2.60173	-2.19517	0.0406756	0.999999	-3.7559	0.868325	0.846119	0.845196	0.840643	0.85116	0.843901	Specific_to_12m	Progressive_Hypo_cl2	Not_significant	Specific_to_12m	Specific_to_12m	No
cg13445664	-0.259234	2.09277	-2.43034	0.0250793	0.999999	-3.5136	0.819828	0.813103	0.797288	0.806107	0.827815	0.806266	Specific_to_12m	Progressive_Hypo_cl2	Not_significant	Specific_to_12m	Specific_to_12m	No
cg13607242	-0.412518	2.48496	-2.67489	0.0149128	0.999999	-3.25381	0.85769	0.869009	0.832658	0.860567	0.868573	0.841885	Specific_to_12m	Progressive_Hypo_cl2	Not_significant	Specific_to_12m	Specific_to_12m	No
cg13691708	-0.256101	2.10151	-2.32551	0.03118	0.999999	-3.62271	0.820628	0.813944	0.798322	0.802618	0.803879	0.787511	Specific_to_12m	Progressive_Hypo_cl2	Not_significant	Specific_to_12m	Specific_to_12m	No
cg13872541	-0.419949	2.99659	-2.7172	0.0136099	0.999999	-3.20831	0.896771	0.889615	0.87495	0.885432	0.870492	0.885945	Specific_to_12m	Progressive_Hypo_cl2	Not_significant	Specific_to_12m	Specific_to_12m	No
cg13875267	-0.408287	2.59089	-2.52159	0.0206958	0.999999	-3.41743	0.865938	0.851709	0.840113	0.853242	0.840896	0.869467	Specific_to_12m	Progressive_Hypo_cl2	Not_significant	Specific_to_12m	Specific_to_12m	No
cg13876615	-0.17284	1.99034	-2.3013	0.0327719	0.999999	-3.64767	0.808545	0.790407	0.785388	0.782217	0.769999	0.770801	Specific_to_12m	Progressive_Hypo_cl2	Not_significant	Specific_to_12m	Specific_to_12m	No
cg13975540	-0.237775	0.0825059	-2.6508	0.0157072	0.999999	-3.27968	0.536017	0.514136	0.492315	0.504169	0.557417	0.505428	Specific_to_12m	Progressive_Hypo_cl2	Not_significant	Specific_to_12m	Specific_to_12m	No
cg14135616	-0.223894	2.06901	-2.35898	0.0290967	0.999999	-3.58805	0.817591	0.815355	0.795285	0.800901	0.81335	0.81141	Specific_to_12m	Progressive_Hypo_cl2	Not_significant	Specific_to_12m	Specific_to_12m	No
cg14151776	-0.278891	1.71136	-3.24244	0.00425419	0.999999	-2.63739	0.777377	0.758801	0.751831	0.751844	0.760453	0.758835	Specific_to_12m	Progressive_Hypo_cl2	Not_significant	Specific_to_12m	Specific_to_12m	No
cg14324694	-0.365752	2.96185	-4.01497	0.000730856	0.999999	-1.8131	0.896044	0.879067	0.873804	0.873138	0.872194	0.879325	Specific_to_12m	Progressive_Hypo_cl2	Not_significant	Specific_to_12m	Specific_to_12m	No
cg14752838	-0.586891	-3.65962	-4.57102	0.000205031	0.999999	-1.25619	0.0877621	0.0710932	0.0659537	0.124806	0.0837487	0.0695706	Specific_to_12m	Progressive_Hypo_cl2	Not_significant	Specific_to_12m	Specific_to_12m	No
cg14821923	-0.213047	2.16205	-2.28835	0.0336542	0.999999	-3.66098	0.826449	0.822285	0.805696	0.798823	0.813518	0.79599	Specific_to_12m	Progressive_Hypo_cl2	Not_significant	Specific_to_12m	Specific_to_12m	No
cg15017939	-0.459609	3.06648	-2.44508	0.024317	0.999999	-3.49814	0.901302	0.891284	0.877502	0.899526	0.888588	0.898173	Specific_to_12m	Progressive_Hypo_cl2	Not_significant	Specific_to_12m	Specific_to_12m	No
cg15284457	-0.275381	2.26188	-2.54248	0.0197989	0.999999	-3.39527	0.836816	0.825408	0.815159	0.836446	0.822454	0.817562	Specific_to_12m	Progressive_Hypo_cl2	Not_significant	Specific_to_12m	Specific_to_12m	No
cg15459537	-0.259228	1.58693	-2.38892	0.0273435	0.999999	-3.55691	0.763052	0.749271	0.734733	0.736132	0.733688	0.731691	Specific_to_12m	Progressive_Hypo_cl2	Not_significant	Specific_to_12m	Specific_to_12m	No
cg15617023	-0.235597	1.93611	-2.24069	0.0370926	0.999999	-3.70972	0.804415	0.801813	0.778149	0.77711	0.774935	0.772173	Specific_to_12m	Progressive_Hypo_cl2	Not_significant	Specific_to_12m	Specific_to_12m	No
cg15806811	-0.370636	2.58753	-3.15754	0.00514861	0.999999	-2.72986	0.866526	0.856713	0.843669	0.869317	0.857054	0.861155	Specific_to_12m	Progressive_Hypo_cl2	Not_significant	Specific_to_12m	Specific_to_12m	No
cg15989720	-0.320638	2.39894	-3.42313	0.00282683	0.999999	-2.44122	0.85179	0.835919	0.826875	0.84492	0.840565	0.836539	Specific_to_12m	Progressive_Hypo_cl2	Not_significant	Specific_to_12m	Specific_to_12m	No
cg16068779	-0.381727	2.6702	-2.39032	0.0272637	0.999999	-3.55545	0.87487	0.870396	0.847079	0.872636	0.876642	0.869567	Specific_to_12m	Progressive_Hypo_cl2	Not_significant	Specific_to_12m	Specific_to_12m	No
cg16451909	-0.37319	2.61559	-2.58108	0.018237	0.999999	-3.3542	0.869516	0.858421	0.844853	0.856807	0.862982	0.85912	Specific_to_12m	Progressive_Hypo_cl2	Not_significant	Specific_to_12m	Specific_to_12m	No
cg16467063	-0.449787	3.084	-3.46581	0.00256555	0.999999	-2.39508	0.904547	0.894888	0.880422	0.893677	0.88716	0.884623	Specific_to_12m	Progressive_Hypo_cl2	Not_significant	Specific_to_12m	Specific_to_12m	No
cg17463957	-0.226163	2.36985	-2.94108	0.00833775	0.999999	-2.96573	0.847958	0.834277	0.826191	0.824352	0.823049	0.828098	Specific_to_12m	Progressive_Hypo_cl2	Not_significant	Specific_to_12m	Specific_to_12m	No
cg17470497	-0.26428	2.54113	-3.23236	0.00435188	0.999999	-2.64837	0.862457	0.84416	0.842108	0.847612	0.849349	0.836071	Specific_to_12m	Progressive_Hypo_cl2	Not_significant	Specific_to_12m	Specific_to_12m	No
cg17830167	-0.188272	2.194	-2.23389	0.0376092	0.999999	-3.71665	0.830541	0.82153	0.808505	0.813774	0.813569	0.806269	Specific_to_12m	Progressive_Hypo_cl2	Not_significant	Specific_to_12m	Specific_to_12m	No
cg18260919	-0.396006	2.9616	-2.72339	0.0134286	0.999999	-3.20163	0.896669	0.883671	0.868916	0.874272	0.881963	0.895176	Specific_to_12m	Progressive_Hypo_cl2	Not_significant	Specific_to_12m	Specific_to_12m	No
cg18279148	-0.417599	-3.73384	-2.34763	0.0297883	0.999999	-3.59983	0.0839186	0.0646968	0.0633187	0.0743055	0.0690346	0.0808082	Specific_to_12m	Progressive_Hypo_cl2	Not_significant	Specific_to_12m	Specific_to_12m	No
cg18348616	-0.59002	2.61017	-2.17606	0.0422718	0.999999	-3.77517	0.873236	0.847495	0.827582	0.855509	0.865664	0.843428	Specific_to_12m	Progressive_Hypo_cl2	Not_significant	Specific_to_12m	Specific_to_12m	No
cg18558388	-1.33851	-4.91563	-2.70987	0.0138275	0.999999	-3.21619	0.0831038	0.10366	0.0359828	0.0870564	0.105319	0.0631016	Specific_to_12m	Progressive_Hypo_cl2	Not_significant	Specific_to_12m	Specific_to_12m	No
cg18623624	-0.408426	2.86971	-3.14297	0.00531952	0.999999	-2.74574	0.89033	0.877191	0.864713	0.880835	0.872017	0.871985	Specific_to_12m	Progressive_Hypo_cl2	Not_significant	Specific_to_12m	Specific_to_12m	No
cg18713564	-0.329365	2.6862	-2.45579	0.0237766	0.999999	-3.48689	0.875046	0.875493	0.851255	0.859553	0.864989	0.862135	Specific_to_12m	Progressive_Hypo_cl2	Not_significant	Specific_to_12m	Specific_to_12m	No
cg18793631	-0.173808	2.42646	-2.1924	0.0409035	0.999999	-3.7587	0.852745	0.841405	0.831463	0.821263	0.813632	0.824642	Specific_to_12m	Progressive_Hypo_cl2	Not_significant	Specific_to_12m	Specific_to_12m	No
cg18975733	-0.316426	2.05233	-2.33154	0.030795	0.999999	-3.61648	0.81829	0.811232	0.786122	0.78119	0.8061	0.804665	Specific_to_12m	Progressive_Hypo_cl2	Not_significant	Specific_to_12m	Specific_to_12m	No
cg19035395	-0.275796	2.57101	-2.80648	0.0112076	0.999999	-3.11187	0.865663	0.862369	0.843519	0.842566	0.843422	0.856597	Specific_to_12m	Progressive_Hypo_cl2	Not_significant	Specific_to_12m	Specific_to_12m	No
cg19061632	-0.487788	2.88874	-4.28721	0.00039176	0.999999	-1.53564	0.891815	0.888602	0.866412	0.878869	0.877659	0.881507	Specific_to_12m	Progressive_Hypo_cl2	Not_significant	Specific_to_12m	Specific_to_12m	No
cg19175622	-0.507445	2.73885	-3.4723	0.00252798	0.999999	-2.38807	0.88253	0.872021	0.851487	0.875531	0.869819	0.862885	Specific_to_12m	Progressive_Hypo_cl2	Not_significant	Specific_to_12m	Specific_to_12m	No
cg19233790	-0.25397	1.61597	-3.24648	0.00421561	0.999999	-2.63299	0.766807	0.759335	0.738833	0.768656	0.761099	0.767703	Specific_to_12m	Progressive_Hypo_cl2	Not_significant	Specific_to_12m	Specific_to_12m	No
cg19591644	-0.621774	2.30689	-3.56824	0.00203179	0.999999	-2.28477	0.844479	0.849453	0.807648	0.840553	0.838353	0.821087	Specific_to_12m	Progressive_Hypo_cl2	Not_significant	Specific_to_12m	Specific_to_12m	No
cg19645299	-0.32105	2.6274	-2.19446	0.0407343	0.999999	-3.75662	0.87043	0.858215	0.845869	0.846952	0.849362	0.854729	Specific_to_12m	Progressive_Hypo_cl2	Not_significant	Specific_to_12m	Specific_to_12m	No
cg19993316	-0.417392	-3.14256	-2.77655	0.0119637	0.999999	-3.14425	0.115497	0.113571	0.0933164	0.102677	0.0970722	0.0931563	Specific_to_12m	Progressive_Hypo_cl2	Not_significant	Specific_to_12m	Specific_to_12m	No
cg20000539	-0.258491	2.50364	-2.27881	0.0343183	0.999999	-3.67077	0.859393	0.849097	0.837887	0.85021	0.850917	0.861236	Specific_to_12m	Progressive_Hypo_cl2	Not_significant	Specific_to_12m	Specific_to_12m	No
cg20223994	-0.458445	2.25924	-3.01998	0.00699992	0.999999	-2.87981	0.84531	0.821248	0.800121	0.839881	0.822766	0.814393	Specific_to_12m	Progressive_Hypo_cl2	Not_significant	Specific_to_12m	Specific_to_12m	No
cg20414484	-0.38601	-0.323635	-2.69984	0.014131	0.999999	-3.227	0.478309	0.469413	0.412037	0.236568	0.233648	0.244474	Specific_to_12m	Progressive_Hypo_cl2	Not_significant	Specific_to_12m	Specific_to_12m	No
cg20501018	-0.27538	1.86859	-2.70566	0.0139541	0.999999	-3.22073	0.79495	0.786509	0.771758	0.777313	0.78633	0.758219	Specific_to_12m	Progressive_Hypo_cl2	Not_significant	Specific_to_12m	Specific_to_12m	No
cg20502346	-0.337523	2.83303	-2.44895	0.0241201	0.999999	-3.49407	0.885827	0.870777	0.863131	0.866035	0.853597	0.865427	Specific_to_12m	Progressive_Hypo_cl2	Not_significant	Specific_to_12m	Specific_to_12m	No
cg20615833	-0.287321	2.19625	-2.12618	0.0467112	0.999999	-3.82512	0.831176	0.820907	0.805666	0.789108	0.786739	0.779717	Specific_to_12m	Progressive_Hypo_cl2	Not_significant	Specific_to_12m	Specific_to_12m	No
cg20639858	-0.252439	2.15514	-2.92639	0.00861264	0.999999	-2.98171	0.826201	0.819441	0.804721	0.807843	0.820096	0.802611	Specific_to_12m	Progressive_Hypo_cl2	Not_significant	Specific_to_12m	Specific_to_12m	No
cg20901464	-0.258961	2.49664	-2.40806	0.0262742	0.999999	-3.53692	0.858231	0.853594	0.836866	0.832324	0.838118	0.826566	Specific_to_12m	Progressive_Hypo_cl2	Not_significant	Specific_to_12m	Specific_to_12m	No
cg20960683	-0.291155	2.58992	-2.26299	0.0354453	0.999999	-3.68696	0.867478	0.862069	0.843514	0.850562	0.867426	0.849107	Specific_to_12m	Progressive_Hypo_cl2	Not_significant	Specific_to_12m	Specific_to_12m	No
cg21066558	-0.452889	1.54214	-3.28907	0.00382949	0.999999	-2.58666	0.765577	0.75672	0.716842	0.723356	0.720824	0.72582	Specific_to_12m	Progressive_Hypo_cl2	Not_significant	Specific_to_12m	Specific_to_12m	No
cg21097817	-0.505174	3.08263	-3.52663	0.00223391	0.999999	-2.3295	0.904644	0.89577	0.878863	0.884903	0.882847	0.882818	Specific_to_12m	Progressive_Hypo_cl2	Not_significant	Specific_to_12m	Specific_to_12m	No
cg21249829	-0.301896	2.53451	-2.55137	0.0194282	0.999999	-3.38583	0.861573	0.85016	0.840372	0.856118	0.855564	0.856742	Specific_to_12m	Progressive_Hypo_cl2	Not_significant	Specific_to_12m	Specific_to_12m	No
cg21619943	-0.407056	2.7451	-2.43252	0.0249652	0.999999	-3.51132	0.88165	0.861676	0.85239	0.855712	0.860066	0.876921	Specific_to_12m	Progressive_Hypo_cl2	Not_significant	Specific_to_12m	Specific_to_12m	No
cg21642036	-0.316893	2.34197	-2.24756	0.0365778	0.999999	-3.70272	0.849276	0.826322	0.814702	0.828085	0.836101	0.843468	Specific_to_12m	Progressive_Hypo_cl2	Not_significant	Specific_to_12m	Specific_to_12m	No
cg22160451	-0.22312	2.93529	-2.23759	0.0373275	0.999999	-3.71289	0.892808	0.877258	0.872511	0.877821	0.885377	0.873239	Specific_to_12m	Progressive_Hypo_cl2	Not_significant	Specific_to_12m	Specific_to_12m	No
cg22641058	-0.29395	2.30393	-2.69577	0.0142559	0.999999	-3.23138	0.840234	0.829464	0.81966	0.835845	0.842612	0.838504	Specific_to_12m	Progressive_Hypo_cl2	Not_significant	Specific_to_12m	Specific_to_12m	No
cg22669698	-0.216598	1.82759	-2.57532	0.0184625	0.999999	-3.36035	0.791161	0.776196	0.765274	0.776934	0.781737	0.771621	Specific_to_12m	Progressive_Hypo_cl2	Not_significant	Specific_to_12m	Specific_to_12m	No
cg22688829	-0.255394	2.83167	-2.50215	0.0215643	0.999999	-3.438	0.885345	0.884557	0.8643	0.870592	0.863913	0.882084	Specific_to_12m	Progressive_Hypo_cl2	Not_significant	Specific_to_12m	Specific_to_12m	No
cg22861173	-0.379038	2.72667	-2.20423	0.0399385	0.999999	-3.74675	0.878391	0.864108	0.852038	0.88611	0.86053	0.871452	Specific_to_12m	Progressive_Hypo_cl2	Not_significant	Specific_to_12m	Specific_to_12m	No
cg22892393	-0.410853	2.64334	-2.92308	0.00867573	0.999999	-2.98531	0.87172	0.853897	0.847636	0.846874	0.859204	0.861041	Specific_to_12m	Progressive_Hypo_cl2	Not_significant	Specific_to_12m	Specific_to_12m	No
cg22984417	-0.370913	1.63421	-2.74896	0.0127038	0.999999	-3.17406	0.771706	0.743553	0.735177	0.750734	0.744116	0.733819	Specific_to_12m	Progressive_Hypo_cl2	Not_significant	Specific_to_12m	Specific_to_12m	No
cg23261073	-0.226273	2.45637	-3.4228	0.00282892	0.999999	-2.44157	0.855379	0.840922	0.834804	0.852104	0.850882	0.848096	Specific_to_12m	Progressive_Hypo_cl2	Not_significant	Specific_to_12m	Specific_to_12m	No
cg23276990	-0.295209	1.0627	-3.98346	0.000785608	0.999999	-1.84576	0.696995	0.676774	0.653654	0.652497	0.681517	0.662063	Specific_to_12m	Progressive_Hypo_cl2	Not_significant	Specific_to_12m	Specific_to_12m	No
cg23289954	-0.412095	3.01746	-2.69613	0.0142448	0.999999	-3.23099	0.898709	0.884423	0.876837	0.881189	0.889285	0.88247	Specific_to_12m	Progressive_Hypo_cl2	Not_significant	Specific_to_12m	Specific_to_12m	No
cg23572512	-0.241606	2.07501	-2.71746	0.0136022	0.999999	-3.20802	0.818253	0.802436	0.794868	0.799589	0.798382	0.788835	Specific_to_12m	Progressive_Hypo_cl2	Not_significant	Specific_to_12m	Specific_to_12m	No
cg24597617	-0.302605	2.5997	-2.22093	0.0386108	0.999999	-3.72982	0.869771	0.856541	0.841174	0.870421	0.862073	0.84867	Specific_to_12m	Progressive_Hypo_cl2	Not_significant	Specific_to_12m	Specific_to_12m	No
cg24859854	-0.468585	2.53182	-3.07596	0.00617939	0.999999	-2.81879	0.861895	0.852623	0.836154	0.861244	0.85523	0.84855	Specific_to_12m	Progressive_Hypo_cl2	Not_significant	Specific_to_12m	Specific_to_12m	No
cg25117142	-0.295371	2.78929	-3.09587	0.00591077	0.999999	-2.79709	0.882875	0.877686	0.860989	0.871244	0.867985	0.875615	Specific_to_12m	Progressive_Hypo_cl2	Not_significant	Specific_to_12m	Specific_to_12m	No
cg25131078	-0.352071	1.80795	-3.34241	0.00339442	0.999999	-2.5287	0.789917	0.789618	0.762268	0.786614	0.795608	0.788567	Specific_to_12m	Progressive_Hypo_cl2	Not_significant	Specific_to_12m	Specific_to_12m	No
cg25701784	-0.270928	2.4573	-2.36114	0.0289667	0.999999	-3.58581	0.854184	0.84406	0.83297	0.841983	0.842297	0.832156	Specific_to_12m	Progressive_Hypo_cl2	Not_significant	Specific_to_12m	Specific_to_12m	No
cg25709259	-0.560696	2.82011	-3.05287	0.00650585	0.999999	-2.84396	0.883536	0.865436	0.859094	0.868123	0.874913	0.871389	Specific_to_12m	Progressive_Hypo_cl2	Not_significant	Specific_to_12m	Specific_to_12m	No
cg25819027	-0.359839	2.75481	-2.60301	0.0174024	0.999999	-3.33081	0.882217	0.874071	0.854333	0.864966	0.862004	0.866577	Specific_to_12m	Progressive_Hypo_cl2	Not_significant	Specific_to_12m	Specific_to_12m	No
cg25905192	-0.306479	2.72839	-2.37433	0.028185	0.999999	-3.5721	0.877743	0.861044	0.85438	0.868448	0.869973	0.87375	Specific_to_12m	Progressive_Hypo_cl2	Not_significant	Specific_to_12m	Specific_to_12m	No
cg26132462	-0.310683	2.11562	-2.39718	0.0268771	0.999999	-3.54829	0.825572	0.835156	0.79435	0.827105	0.812366	0.824075	Specific_to_12m	Progressive_Hypo_cl2	Not_significant	Specific_to_12m	Specific_to_12m	No
cg26269974	-0.389991	2.66564	-3.1514	0.00522004	0.999999	-2.73656	0.872847	0.862793	0.849771	0.862159	0.850459	0.864842	Specific_to_12m	Progressive_Hypo_cl2	Not_significant	Specific_to_12m	Specific_to_12m	No
cg26331803	-0.331356	1.97786	-2.66936	0.0150917	0.999999	-3.25975	0.811751	0.806564	0.779611	0.791763	0.785006	0.778457	Specific_to_12m	Progressive_Hypo_cl2	Not_significant	Specific_to_12m	Specific_to_12m	No
cg26462488	-0.355189	2.94415	-2.62812	0.0164912	0.999999	-3.30397	0.894084	0.887929	0.872134	0.877845	0.874288	0.876908	Specific_to_12m	Progressive_Hypo_cl2	Not_significant	Specific_to_12m	Specific_to_12m	No
cg26510150	-0.346927	2.64481	-2.62943	0.0164447	0.999999	-3.30256	0.872178	0.862462	0.848352	0.859295	0.873367	0.856205	Specific_to_12m	Progressive_Hypo_cl2	Not_significant	Specific_to_12m	Specific_to_12m	No
cg26709782	-0.362275	2.98149	-4.03973	0.000690537	0.999999	-1.78752	0.897432	0.887705	0.874341	0.880512	0.881966	0.883989	Specific_to_12m	Progressive_Hypo_cl2	Not_significant	Specific_to_12m	Specific_to_12m	No
cg26883472	-0.332711	2.76795	-2.60786	0.0172228	0.999999	-3.32563	0.881802	0.871878	0.857624	0.87037	0.880993	0.882421	Specific_to_12m	Progressive_Hypo_cl2	Not_significant	Specific_to_12m	Specific_to_12m	No
cg27055189	-0.360443	2.55872	-2.9488	0.00819663	0.999999	-2.95733	0.865893	0.855964	0.839569	0.864837	0.845316	0.866716	Specific_to_12m	Progressive_Hypo_cl2	Not_significant	Specific_to_12m	Specific_to_12m	No
cg27131607	-0.32129	-2.6195	-2.67094	0.0150404	0.999999	-3.25806	0.152227	0.143155	0.131095	0.133161	0.153897	0.149517	Specific_to_12m	Progressive_Hypo_cl2	Not_significant	Specific_to_12m	Specific_to_12m	No
cg27183631	-0.349326	3.03361	-2.16198	0.0434848	0.999999	-3.78932	0.899428	0.892243	0.87851	0.88588	0.882427	0.889094	Specific_to_12m	Progressive_Hypo_cl2	Not_significant	Specific_to_12m	Specific_to_12m	No
cg27345065	-0.278665	2.00116	-2.97753	0.00769161	0.999999	-2.92606	0.810507	0.806229	0.78702	0.795587	0.787612	0.775407	Specific_to_12m	Progressive_Hypo_cl2	Not_significant	Specific_to_12m	Specific_to_12m	No
cg27558504	-0.239057	1.49266	-3.88211	0.000991049	0.999999	-1.95149	0.748903	0.732939	0.725525	0.739588	0.733213	0.725391	Specific_to_12m	Progressive_Hypo_cl2	Not_significant	Specific_to_12m	Specific_to_12m	No
cg08720883	0.643465	3.56533	3.53037	0.00221495	0.999999	-2.32548	0.905565	0.857661	0.929785	0.919242	0.929302	0.91312	Specific_to_12m	Transient_Hypo_cl3	Not_significant	Specific_to_12m	Specific_to_12m	No
cg19958736	0.416051	3.03587	3.06448	0.00633978	0.999999	-2.83132	0.875026	0.825014	0.902861	0.828882	0.889355	0.87727	Specific_to_12m	Transient_Hypo_cl3	Not_significant	Specific_to_12m	Specific_to_12m	No
cg02414103	-0.398221	2.65735	-3.58665	0.00194822	0.999999	-2.26501	0.87151	0.833082	0.847702	0.857807	0.844189	0.838024	Specific_to_12m	Transient_Hypo_cl3	Not_significant	Specific_to_12m	Specific_to_12m	No
cg07657658	0.278652	2.08393	2.17592	0.0422462	1	-3.88396	0.795684	0.819287	0.817494	0.811373	0.81708	0.81226	common	Early_Hyper_cl4	Not_significant	Specific_to_12m	Specific_to_12m	No
cg19534438	0.49179	-2.99625	2.2524	0.0361837	1	-3.82036	0.103419	0.127529	0.126432	0.119092	0.124658	0.119176	common	Early_Hyper_cl4	Not_significant	Specific_to_12m	Specific_to_12m	No
cg00886476	0.330283	2.79532	3.19419	0.00474198	0.999999	-2.68993	0.861952	0.880616	0.883498	0.877224	0.878587	0.878086	Specific_to_12m	Early_Hyper_cl4	Not_significant	Specific_to_12m	Specific_to_12m	No
cg01043759	0.213846	2.52654	2.24039	0.0371158	0.999999	-3.71004	0.839439	0.858477	0.861724	0.843065	0.845579	0.836295	Specific_to_12m	Early_Hyper_cl4	Not_significant	Specific_to_12m	Specific_to_12m	No
cg01634388	0.260236	-2.38735	3.22969	0.00437805	0.999999	-2.65127	0.151657	0.171135	0.171962	0.166545	0.169508	0.160716	Specific_to_12m	Early_Hyper_cl4	Not_significant	Specific_to_12m	Specific_to_12m	No
cg01680268	0.230064	2.26716	2.58445	0.0181063	0.999999	-3.35061	0.815941	0.835074	0.83688	0.820462	0.826854	0.819241	Specific_to_12m	Early_Hyper_cl4	Not_significant	Specific_to_12m	Specific_to_12m	No
cg02005909	0.217591	2.03419	2.23566	0.0374738	0.999999	-3.71484	0.791098	0.810118	0.814342	0.801724	0.808762	0.805376	Specific_to_12m	Early_Hyper_cl4	Not_significant	Specific_to_12m	Specific_to_12m	No
cg02250431	0.195914	1.43953	2.18677	0.0413707	0.999999	-3.76438	0.716771	0.744613	0.741505	0.721251	0.733829	0.738729	Specific_to_12m	Early_Hyper_cl4	Not_significant	Specific_to_12m	Specific_to_12m	No
cg02470904	0.231601	2.05758	2.18381	0.0416182	0.999999	-3.76737	0.791666	0.815895	0.8169	0.808837	0.819245	0.80597	Specific_to_12m	Early_Hyper_cl4	Not_significant	Specific_to_12m	Specific_to_12m	No
cg03443220	0.228923	2.22922	2.3319	0.0307721	0.999999	-3.61611	0.812181	0.831273	0.833484	0.832207	0.82435	0.834961	Specific_to_12m	Early_Hyper_cl4	Not_significant	Specific_to_12m	Specific_to_12m	No
cg03460239	0.227807	2.36329	3.08197	0.00609714	0.999999	-2.81225	0.824845	0.843772	0.847673	0.827194	0.830409	0.820251	Specific_to_12m	Early_Hyper_cl4	Not_significant	Specific_to_12m	Specific_to_12m	No
cg03700369	0.209323	1.6417	3.04381	0.00663853	0.999999	-2.85384	0.745143	0.764698	0.768094	0.745135	0.754383	0.744889	Specific_to_12m	Early_Hyper_cl4	Not_significant	Specific_to_12m	Specific_to_12m	No
cg04424146	0.21295	2.06961	3.51508	0.00229347	0.999999	-2.34194	0.795312	0.815195	0.818654	0.795344	0.801992	0.7896	Specific_to_12m	Early_Hyper_cl4	Not_significant	Specific_to_12m	Specific_to_12m	No
cg04466266	0.129918	1.13585	2.30735	0.0323676	0.999999	-3.64145	0.676146	0.694673	0.697489	0.675441	0.671048	0.666401	Specific_to_12m	Early_Hyper_cl4	Not_significant	Specific_to_12m	Specific_to_12m	No
cg05017322	0.31795	3.00616	2.84341	0.0103374	0.999999	-3.07185	0.876861	0.895722	0.898762	0.893488	0.881325	0.885743	Specific_to_12m	Early_Hyper_cl4	Not_significant	Specific_to_12m	Specific_to_12m	No
cg05393828	0.357892	1.28064	2.24941	0.0364406	0.999999	-3.70084	0.685389	0.722073	0.724628	0.719134	0.697982	0.736457	Specific_to_12m	Early_Hyper_cl4	Not_significant	Specific_to_12m	Specific_to_12m	No
cg05615439	0.157536	1.98861	2.19668	0.040552	0.999999	-3.75438	0.787486	0.804827	0.807805	0.787219	0.799471	0.785527	Specific_to_12m	Early_Hyper_cl4	Not_significant	Specific_to_12m	Specific_to_12m	No
cg07914576	0.274806	2.98136	2.35342	0.0294338	0.999999	-3.59383	0.874368	0.894312	0.895652	0.888836	0.894904	0.883159	Specific_to_12m	Early_Hyper_cl4	Not_significant	Specific_to_12m	Specific_to_12m	No
cg08220124	0.243545	2.50028	2.26904	0.0350107	0.999999	-3.68078	0.837827	0.855558	0.8585	0.852622	0.851529	0.842363	Specific_to_12m	Early_Hyper_cl4	Not_significant	Specific_to_12m	Specific_to_12m	No
cg08322746	0.310584	2.85206	2.60169	0.0174516	0.999999	-3.33222	0.866286	0.886211	0.886727	0.881555	0.883705	0.87595	Specific_to_12m	Early_Hyper_cl4	Not_significant	Specific_to_12m	Specific_to_12m	No
cg08861367	0.199711	2.12399	2.24349	0.0368822	0.999999	-3.70687	0.800018	0.820787	0.824204	0.822527	0.821516	0.823342	Specific_to_12m	Early_Hyper_cl4	Not_significant	Specific_to_12m	Specific_to_12m	No
cg09367198	0.259836	1.68392	2.13872	0.0455577	0.999999	-3.81262	0.742668	0.77247	0.778179	0.779169	0.776605	0.777426	Specific_to_12m	Early_Hyper_cl4	Not_significant	Specific_to_12m	Specific_to_12m	No
cg10895156	0.237764	2.91452	2.28809	0.0336723	0.999999	-3.66125	0.871318	0.890354	0.891764	0.882489	0.888062	0.884417	Specific_to_12m	Early_Hyper_cl4	Not_significant	Specific_to_12m	Specific_to_12m	No
cg11462667	0.211958	-2.36601	2.23801	0.0372958	0.999999	-3.71246	0.154187	0.183244	0.175198	0.164697	0.169009	0.164953	Specific_to_12m	Early_Hyper_cl4	Not_significant	Specific_to_12m	Specific_to_12m	No
cg11585769	0.400512	-3.12394	2.50513	0.0214292	0.999999	-3.43485	0.0946011	0.113602	0.117679	0.111795	0.113159	0.105167	Specific_to_12m	Early_Hyper_cl4	Not_significant	Specific_to_12m	Specific_to_12m	No
cg11828581	0.20112	2.08068	2.25278	0.0361911	0.999999	-3.6974	0.796312	0.815623	0.816962	0.820735	0.811679	0.795735	Specific_to_12m	Early_Hyper_cl4	Not_significant	Specific_to_12m	Specific_to_12m	No
cg12347349	0.275263	2.51328	2.44162	0.0244937	0.999999	-3.50177	0.838484	0.858387	0.859578	0.851198	0.860584	0.855244	Specific_to_12m	Early_Hyper_cl4	Not_significant	Specific_to_12m	Specific_to_12m	No
cg12354961	0.324844	2.76787	3.42319	0.00282645	0.999999	-2.44116	0.859944	0.878431	0.881366	0.864605	0.858958	0.874468	Specific_to_12m	Early_Hyper_cl4	Not_significant	Specific_to_12m	Specific_to_12m	No
cg12766402	0.220404	2.42974	2.27633	0.0344928	0.999999	-3.67332	0.830389	0.849888	0.853345	0.850893	0.846167	0.843476	Specific_to_12m	Early_Hyper_cl4	Not_significant	Specific_to_12m	Specific_to_12m	No
cg13817332	0.166387	0.897526	2.26039	0.0356343	0.999999	-3.68963	0.638518	0.659536	0.661636	0.677482	0.661838	0.662124	Specific_to_12m	Early_Hyper_cl4	Not_significant	Specific_to_12m	Specific_to_12m	No
cg14043361	0.178713	2.27493	2.95115	0.00815411	0.999999	-2.95477	0.817622	0.83694	0.838607	0.815828	0.818253	0.813624	Specific_to_12m	Early_Hyper_cl4	Not_significant	Specific_to_12m	Specific_to_12m	No
cg14317399	0.324499	2.74282	3.16316	0.0050841	0.999999	-2.72374	0.857077	0.877011	0.8803	0.861733	0.866341	0.864	Specific_to_12m	Early_Hyper_cl4	Not_significant	Specific_to_12m	Specific_to_12m	No
cg14546500	0.164996	1.87639	2.19437	0.0407418	0.999999	-3.75672	0.774856	0.791838	0.795187	0.782928	0.802113	0.770182	Specific_to_12m	Early_Hyper_cl4	Not_significant	Specific_to_12m	Specific_to_12m	No
cg14648471	0.264771	1.63746	2.86544	0.00984957	0.999999	-3.04794	0.738684	0.768592	0.771563	0.772695	0.753108	0.744971	Specific_to_12m	Early_Hyper_cl4	Not_significant	Specific_to_12m	Specific_to_12m	No
cg15804871	0.231298	1.6663	2.6314	0.0163754	0.999999	-3.30045	0.745936	0.767527	0.771358	0.75289	0.749668	0.750645	Specific_to_12m	Early_Hyper_cl4	Not_significant	Specific_to_12m	Specific_to_12m	No
cg16420340	0.18731	1.44871	2.9044	0.00904067	0.999999	-3.00563	0.720027	0.739914	0.742568	0.718568	0.719035	0.707832	Specific_to_12m	Early_Hyper_cl4	Not_significant	Specific_to_12m	Specific_to_12m	No
cg16717356	0.203673	1.45453	3.11271	0.00569241	0.999999	-2.77873	0.72155	0.740838	0.74173	0.706816	0.694406	0.683458	Specific_to_12m	Early_Hyper_cl4	Not_significant	Specific_to_12m	Specific_to_12m	No
cg16938583	0.300695	2.93019	3.19405	0.00474348	0.999999	-2.69008	0.872021	0.890059	0.893541	0.889923	0.880655	0.879437	Specific_to_12m	Early_Hyper_cl4	Not_significant	Specific_to_12m	Specific_to_12m	No
cg17541140	0.180433	2.07103	2.26493	0.0353056	0.999999	-3.68499	0.795654	0.813747	0.81707	0.772658	0.773117	0.772062	Specific_to_12m	Early_Hyper_cl4	Not_significant	Specific_to_12m	Specific_to_12m	No
cg18065318	0.258076	-2.23932	2.99268	0.00743752	0.999999	-2.90956	0.164583	0.183756	0.187194	0.191707	0.190509	0.191744	Specific_to_12m	Early_Hyper_cl4	Not_significant	Specific_to_12m	Specific_to_12m	No
cg18591130	0.201135	2.93656	2.1166	0.0476115	0.999999	-3.83466	0.871345	0.891269	0.893006	0.891448	0.896993	0.884143	Specific_to_12m	Early_Hyper_cl4	Not_significant	Specific_to_12m	Specific_to_12m	No
cg19856055	0.157294	1.30339	2.22092	0.0386118	0.999999	-3.72983	0.699985	0.719772	0.721458	0.706672	0.708593	0.714663	Specific_to_12m	Early_Hyper_cl4	Not_significant	Specific_to_12m	Specific_to_12m	No
cg20090482	0.591561	3.57961	2.45798	0.0236671	0.999999	-3.48458	0.908451	0.925604	0.929042	0.927221	0.924859	0.918104	Specific_to_12m	Early_Hyper_cl4	Not_significant	Specific_to_12m	Specific_to_12m	No
cg20759857	0.226595	2.05656	2.92007	0.00873361	0.999999	-2.98859	0.794707	0.813401	0.815526	0.792524	0.793803	0.787876	Specific_to_12m	Early_Hyper_cl4	Not_significant	Specific_to_12m	Specific_to_12m	No
cg20907638	0.216939	1.77384	2.34668	0.029847	0.999999	-3.60081	0.760587	0.786899	0.78386	0.780608	0.779864	0.762825	Specific_to_12m	Early_Hyper_cl4	Not_significant	Specific_to_12m	Specific_to_12m	No
cg22164539	0.256408	2.8036	2.61253	0.0170515	0.999999	-3.32064	0.86261	0.881202	0.884281	0.880837	0.871579	0.869648	Specific_to_12m	Early_Hyper_cl4	Not_significant	Specific_to_12m	Specific_to_12m	No
cg22716084	0.160197	1.68989	2.25577	0.0359715	0.999999	-3.69435	0.751868	0.771239	0.772469	0.770331	0.769784	0.762876	Specific_to_12m	Early_Hyper_cl4	Not_significant	Specific_to_12m	Specific_to_12m	No
cg23314235	0.269459	2.66897	2.73182	0.0131854	0.999999	-3.19254	0.85252	0.871195	0.873377	0.865576	0.8691	0.863428	Specific_to_12m	Early_Hyper_cl4	Not_significant	Specific_to_12m	Specific_to_12m	No
cg23554153	0.217265	1.95583	2.32651	0.0311156	0.999999	-3.62168	0.780956	0.805738	0.806225	0.788658	0.787763	0.808004	Specific_to_12m	Early_Hyper_cl4	Not_significant	Specific_to_12m	Specific_to_12m	No
cg23988827	0.41759	2.66025	2.42802	0.0252015	0.999999	-3.51604	0.843901	0.871297	0.875047	0.866366	0.858175	0.878501	Specific_to_12m	Early_Hyper_cl4	Not_significant	Specific_to_12m	Specific_to_12m	No
cg24023023	0.396408	3.16867	2.3982	0.0268199	0.999999	-3.54722	0.884043	0.904756	0.908029	0.91308	0.903222	0.905677	Specific_to_12m	Early_Hyper_cl4	Not_significant	Specific_to_12m	Specific_to_12m	No
cg24547673	0.209156	1.83792	2.68618	0.0145541	0.999999	-3.24169	0.769628	0.792672	0.790802	0.772794	0.794433	0.779821	Specific_to_12m	Early_Hyper_cl4	Not_significant	Specific_to_12m	Specific_to_12m	No
cg24613956	0.200473	2.52004	2.41219	0.0260489	0.999999	-3.53261	0.838985	0.857745	0.861562	0.845829	0.848386	0.844063	Specific_to_12m	Early_Hyper_cl4	Not_significant	Specific_to_12m	Specific_to_12m	No
cg24990123	0.280711	2.59604	2.59969	0.0175266	0.999999	-3.33436	0.84627	0.867002	0.866314	0.867996	0.860886	0.853879	Specific_to_12m	Early_Hyper_cl4	Not_significant	Specific_to_12m	Specific_to_12m	No
cg25371272	0.136312	1.52185	2.35663	0.0292388	0.999999	-3.5905	0.730093	0.749334	0.752289	0.737095	0.735915	0.729207	Specific_to_12m	Early_Hyper_cl4	Not_significant	Specific_to_12m	Specific_to_12m	No
cg25945659	0.347562	3.46877	2.2057	0.03982	0.999999	-3.74526	0.903685	0.922752	0.925837	0.913598	0.912562	0.915393	Specific_to_12m	Early_Hyper_cl4	Not_significant	Specific_to_12m	Specific_to_12m	No
cg26112435	0.195746	2.11456	2.22475	0.038313	0.999999	-3.72594	0.801192	0.819579	0.821607	0.804928	0.813922	0.805129	Specific_to_12m	Early_Hyper_cl4	Not_significant	Specific_to_12m	Specific_to_12m	No
cg26121510	0.234071	1.39487	2.6082	0.0172103	0.999999	-3.32527	0.710135	0.735321	0.736764	0.727225	0.719719	0.728112	Specific_to_12m	Early_Hyper_cl4	Not_significant	Specific_to_12m	Specific_to_12m	No
cg26770014	0.240971	2.6143	2.26251	0.0354805	0.999999	-3.68746	0.847045	0.865027	0.869079	0.860172	0.860495	0.861214	Specific_to_12m	Early_Hyper_cl4	Not_significant	Specific_to_12m	Specific_to_12m	No
cg27073262	0.234097	2.88547	2.59335	0.0177655	0.999999	-3.34112	0.869252	0.886571	0.889516	0.870461	0.875872	0.873766	Specific_to_12m	Early_Hyper_cl4	Not_significant	Specific_to_12m	Specific_to_12m	No
cg27444940	0.363565	2.91807	3.12148	0.00558186	0.999999	-2.76918	0.870326	0.889809	0.891509	0.885819	0.883673	0.878826	Specific_to_12m	Early_Hyper_cl4	Not_significant	Specific_to_12m	Specific_to_12m	No
cg20299485	0.416475	2.62324	2.20003	0.0402414	1	-3.86399	0.84751	0.867967	0.874274	0.87284	0.870361	0.864628	common	Progressive_Hyper_cl5	Not_significant	Specific_to_12m	Specific_to_12m	No
cg00241218	0.502497	-3.16105	2.45946	0.0235938	0.999999	-3.48302	0.0902113	0.107451	0.123051	0.0974066	0.112241	0.103575	Specific_to_12m	Progressive_Hyper_cl5	Not_significant	Specific_to_12m	Specific_to_12m	No
cg00300688	0.242513	2.71677	2.64849	0.0157853	0.999999	-3.28215	0.855214	0.8643	0.876962	0.865274	0.876637	0.871753	Specific_to_12m	Progressive_Hyper_cl5	Not_significant	Specific_to_12m	Specific_to_12m	No
cg00325113	0.208113	1.84407	2.18114	0.0418423	0.999999	-3.77006	0.770753	0.78017	0.790957	0.765134	0.768531	0.766597	Specific_to_12m	Progressive_Hyper_cl5	Not_significant	Specific_to_12m	Specific_to_12m	No
cg00327187	0.191217	1.88893	2.27053	0.0349041	0.999999	-3.67925	0.773463	0.790814	0.799086	0.779173	0.785582	0.775659	Specific_to_12m	Progressive_Hyper_cl5	Not_significant	Specific_to_12m	Specific_to_12m	No
cg00342891	0.191631	1.5656	2.65983	0.0154046	0.999999	-3.26998	0.733814	0.752978	0.759286	0.733525	0.733804	0.715897	Specific_to_12m	Progressive_Hyper_cl5	Not_significant	Specific_to_12m	Specific_to_12m	No
cg00689716	0.244842	2.69175	2.49219	0.0220225	0.999999	-3.44852	0.853069	0.863936	0.876226	0.854115	0.862334	0.849188	Specific_to_12m	Progressive_Hyper_cl5	Not_significant	Specific_to_12m	Specific_to_12m	No
cg00717693	0.388273	3.07177	2.82126	0.0108511	0.999999	-3.09586	0.880783	0.894091	0.901944	0.885766	0.901269	0.898828	Specific_to_12m	Progressive_Hyper_cl5	Not_significant	Specific_to_12m	Specific_to_12m	No
cg00758374	0.314321	2.80302	2.63488	0.0162537	0.999999	-3.29673	0.860197	0.875989	0.883899	0.887644	0.883488	0.868873	Specific_to_12m	Progressive_Hyper_cl5	Not_significant	Specific_to_12m	Specific_to_12m	No
cg00813147	0.175765	1.94214	2.73481	0.0131003	0.999999	-3.18933	0.782471	0.791992	0.802484	0.774224	0.774895	0.768491	Specific_to_12m	Progressive_Hyper_cl5	Not_significant	Specific_to_12m	Specific_to_12m	No
cg00836037	0.448913	3.33092	3.50278	0.00235858	0.999999	-2.35519	0.893899	0.906767	0.920637	0.911699	0.908221	0.900359	Specific_to_12m	Progressive_Hyper_cl5	Not_significant	Specific_to_12m	Specific_to_12m	No
cg00837484	0.227225	2.09108	2.46443	0.0233488	0.999999	-3.4778	0.797906	0.814632	0.819559	0.81043	0.79904	0.803373	Specific_to_12m	Progressive_Hyper_cl5	Not_significant	Specific_to_12m	Specific_to_12m	No
cg00888509	0.261904	2.35263	2.86259	0.00991137	0.999999	-3.05103	0.824766	0.84033	0.845373	0.824707	0.817443	0.817947	Specific_to_12m	Progressive_Hyper_cl5	Not_significant	Specific_to_12m	Specific_to_12m	No
cg00925831	0.3767	1.87542	3.19477	0.00473587	0.999999	-2.6893	0.764821	0.787266	0.801081	0.770874	0.76072	0.767	Specific_to_12m	Progressive_Hyper_cl5	Not_significant	Specific_to_12m	Specific_to_12m	No
cg00926466	0.204426	1.23338	3.20291	0.00464993	0.999999	-2.68043	0.690138	0.707132	0.711894	0.689256	0.6886	0.685169	Specific_to_12m	Progressive_Hyper_cl5	Not_significant	Specific_to_12m	Specific_to_12m	No
cg01003257	0.191094	2.41953	2.44288	0.0244291	0.999999	-3.50045	0.828648	0.846682	0.854168	0.839357	0.834346	0.849166	Specific_to_12m	Progressive_Hyper_cl5	Not_significant	Specific_to_12m	Specific_to_12m	No
cg01009920	0.233698	2.39234	3.18276	0.00486535	0.999999	-2.70239	0.826646	0.839319	0.850923	0.841503	0.840196	0.8344	Specific_to_12m	Progressive_Hyper_cl5	Not_significant	Specific_to_12m	Specific_to_12m	No
cg01034770	0.419304	2.86883	3.18302	0.00486244	0.999999	-2.7021	0.865518	0.881355	0.889319	0.885482	0.881987	0.872024	Specific_to_12m	Progressive_Hyper_cl5	Not_significant	Specific_to_12m	Specific_to_12m	No
cg01048752	0.16635	1.45086	2.30553	0.0324889	0.999999	-3.64332	0.717773	0.733505	0.744251	0.729046	0.739028	0.716094	Specific_to_12m	Progressive_Hyper_cl5	Not_significant	Specific_to_12m	Specific_to_12m	No
cg01249337	0.359766	1.96608	2.54235	0.0198041	0.999999	-3.39541	0.772986	0.790262	0.813569	0.780309	0.776245	0.779389	Specific_to_12m	Progressive_Hyper_cl5	Not_significant	Specific_to_12m	Specific_to_12m	No
cg01257775	0.169781	1.49853	2.75903	0.0124289	0.999999	-3.16319	0.725331	0.742279	0.749728	0.734727	0.721469	0.710876	Specific_to_12m	Progressive_Hyper_cl5	Not_significant	Specific_to_12m	Specific_to_12m	No
cg01382406	0.250324	1.85119	2.61976	0.0167895	0.999999	-3.31291	0.767055	0.778675	0.794974	0.777337	0.769122	0.768922	Specific_to_12m	Progressive_Hyper_cl5	Not_significant	Specific_to_12m	Specific_to_12m	No
cg01409829	0.312062	2.37309	3.84086	0.00108928	0.999999	-1.9948	0.825352	0.837994	0.84847	0.832499	0.835835	0.843001	Specific_to_12m	Progressive_Hyper_cl5	Not_significant	Specific_to_12m	Specific_to_12m	No
cg01445151	0.307585	2.68521	2.40196	0.0266106	0.999999	-3.5433	0.853369	0.868178	0.873979	0.868115	0.860431	0.853359	Specific_to_12m	Progressive_Hyper_cl5	Not_significant	Specific_to_12m	Specific_to_12m	No
cg01485506	0.308086	1.625	3.26237	0.00406724	0.999999	-2.6157	0.739106	0.755803	0.768784	0.752636	0.754447	0.739948	Specific_to_12m	Progressive_Hyper_cl5	Not_significant	Specific_to_12m	Specific_to_12m	No
cg01496463	0.265392	1.76208	2.81203	0.0110723	0.999999	-3.10585	0.756549	0.770707	0.785479	0.762969	0.752951	0.766509	Specific_to_12m	Progressive_Hyper_cl5	Not_significant	Specific_to_12m	Specific_to_12m	No
cg01557694	0.267944	-2.75966	2.25295	0.036179	0.999999	-3.69723	0.116965	0.128699	0.145172	0.134217	0.132556	0.130877	Specific_to_12m	Progressive_Hyper_cl5	Not_significant	Specific_to_12m	Specific_to_12m	No
cg01712159	0.216568	2.46869	2.46509	0.0233164	0.999999	-3.4771	0.835179	0.845534	0.856365	0.779563	0.847045	0.842654	Specific_to_12m	Progressive_Hyper_cl5	Not_significant	Specific_to_12m	Specific_to_12m	No
cg01803704	0.341213	2.71251	4.2337	0.000442786	0.999999	-1.58948	0.8531	0.865462	0.8793	0.863881	0.871235	0.856001	Specific_to_12m	Progressive_Hyper_cl5	Not_significant	Specific_to_12m	Specific_to_12m	No
cg01834856	0.292315	-3.16156	2.46737	0.0232047	0.999999	-3.4747	0.0914588	0.106018	0.112621	0.106995	0.112096	0.102268	Specific_to_12m	Progressive_Hyper_cl5	Not_significant	Specific_to_12m	Specific_to_12m	No
cg01879365	0.262088	2.40733	2.37908	0.0279081	0.999999	-3.56715	0.828409	0.844059	0.851611	0.845676	0.839886	0.849556	Specific_to_12m	Progressive_Hyper_cl5	Not_significant	Specific_to_12m	Specific_to_12m	No
cg01953591	0.307096	-3.15344	2.73983	0.0129581	0.999999	-3.1839	0.0924485	0.107011	0.112615	0.106287	0.101057	0.104207	Specific_to_12m	Progressive_Hyper_cl5	Not_significant	Specific_to_12m	Specific_to_12m	No
cg02033661	0.20402	2.16238	3.17546	0.00494571	0.999999	-2.71034	0.805602	0.820356	0.827713	0.827812	0.824668	0.820893	Specific_to_12m	Progressive_Hyper_cl5	Not_significant	Specific_to_12m	Specific_to_12m	No
cg02062374	0.26337	2.79303	2.25978	0.0356787	0.999999	-3.69025	0.862061	0.87009	0.882524	0.865075	0.865676	0.859502	Specific_to_12m	Progressive_Hyper_cl5	Not_significant	Specific_to_12m	Specific_to_12m	No
cg02084179	0.257578	2.54096	2.88264	0.00948415	0.999999	-3.02926	0.841786	0.857478	0.862915	0.84927	0.846866	0.843183	Specific_to_12m	Progressive_Hyper_cl5	Not_significant	Specific_to_12m	Specific_to_12m	No
cg02117489	0.259706	2.87961	3.82469	0.00113039	0.999999	-2.01183	0.869417	0.881521	0.889774	0.870163	0.882039	0.867421	Specific_to_12m	Progressive_Hyper_cl5	Not_significant	Specific_to_12m	Specific_to_12m	No
cg02128278	0.166697	1.39921	2.6987	0.0141658	0.999999	-3.22822	0.713255	0.724305	0.735815	0.714812	0.714357	0.719735	Specific_to_12m	Progressive_Hyper_cl5	Not_significant	Specific_to_12m	Specific_to_12m	No
cg02129146	0.475246	0.0308493	2.98534	0.00755961	0.999999	-2.91755	0.47275	0.514564	0.536632	0.860537	0.836768	0.844119	Specific_to_12m	Progressive_Hyper_cl5	Not_significant	Specific_to_12m	Specific_to_12m	No
cg02144258	0.217541	0.518685	2.22667	0.0381646	0.999999	-3.72399	0.571766	0.596859	0.604874	0.566461	0.538643	0.553201	Specific_to_12m	Progressive_Hyper_cl5	Not_significant	Specific_to_12m	Specific_to_12m	No
cg02188924	0.24255	2.13696	3.20943	0.00458226	0.999999	-2.67333	0.803762	0.814993	0.823923	0.796844	0.813756	0.803807	Specific_to_12m	Progressive_Hyper_cl5	Not_significant	Specific_to_12m	Specific_to_12m	No
cg02192230	0.255222	2.44313	2.8376	0.0104698	0.999999	-3.07815	0.831889	0.845959	0.854934	0.837943	0.847411	0.840025	Specific_to_12m	Progressive_Hyper_cl5	Not_significant	Specific_to_12m	Specific_to_12m	No
cg02245810	0.202247	2.23705	2.39507	0.0269954	0.999999	-3.55049	0.813471	0.825966	0.833585	0.800583	0.816811	0.808213	Specific_to_12m	Progressive_Hyper_cl5	Not_significant	Specific_to_12m	Specific_to_12m	No
cg02267288	0.253021	1.8409	2.24346	0.0368848	0.999999	-3.70691	0.765604	0.786078	0.794765	0.777121	0.770427	0.7688	Specific_to_12m	Progressive_Hyper_cl5	Not_significant	Specific_to_12m	Specific_to_12m	No
cg02309725	0.218405	1.99588	2.18107	0.041848	0.999999	-3.77013	0.782354	0.798822	0.813147	0.820272	0.832782	0.824128	Specific_to_12m	Progressive_Hyper_cl5	Not_significant	Specific_to_12m	Specific_to_12m	No
cg02434207	0.15778	1.78606	2.32837	0.0309968	0.999999	-3.61976	0.762912	0.775708	0.786045	0.761781	0.774359	0.771233	Specific_to_12m	Progressive_Hyper_cl5	Not_significant	Specific_to_12m	Specific_to_12m	No
cg02534850	0.26733	1.77282	3.4068	0.00293359	0.999999	-2.4589	0.758855	0.773826	0.784952	0.760987	0.76315	0.750862	Specific_to_12m	Progressive_Hyper_cl5	Not_significant	Specific_to_12m	Specific_to_12m	No
cg02564272	0.422295	3.35831	2.90782	0.00897275	0.999999	-3.00191	0.898162	0.910928	0.919353	0.905634	0.918415	0.917568	Specific_to_12m	Progressive_Hyper_cl5	Not_significant	Specific_to_12m	Specific_to_12m	No
cg02585722	0.273912	1.55012	3.26052	0.00408423	0.999999	-2.61771	0.730585	0.748207	0.758261	0.728069	0.745008	0.726215	Specific_to_12m	Progressive_Hyper_cl5	Not_significant	Specific_to_12m	Specific_to_12m	No
cg02691362	0.233028	3.1513	2.18412	0.0415919	0.999999	-3.76705	0.886405	0.900043	0.908246	0.900291	0.89471	0.895382	Specific_to_12m	Progressive_Hyper_cl5	Not_significant	Specific_to_12m	Specific_to_12m	No
cg02737022	0.3188	2.50504	2.66966	0.015082	0.999999	-3.25943	0.837756	0.847892	0.858891	0.84484	0.855504	0.848609	Specific_to_12m	Progressive_Hyper_cl5	Not_significant	Specific_to_12m	Specific_to_12m	No
cg02744573	0.204472	2.6239	2.77965	0.0118831	0.999999	-3.1409	0.847919	0.861358	0.870515	0.857374	0.858625	0.861526	Specific_to_12m	Progressive_Hyper_cl5	Not_significant	Specific_to_12m	Specific_to_12m	No
cg02774462	0.237168	2.76311	2.15176	0.0443844	0.999999	-3.79957	0.85998	0.870853	0.880292	0.872047	0.869264	0.87887	Specific_to_12m	Progressive_Hyper_cl5	Not_significant	Specific_to_12m	Specific_to_12m	No
cg02861733	0.513977	-3.72365	2.22493	0.0382989	0.999999	-3.72575	0.0626299	0.0844526	0.0954681	0.0891493	0.0867375	0.0784249	Specific_to_12m	Progressive_Hyper_cl5	Not_significant	Specific_to_12m	Specific_to_12m	No
cg02873421	0.203417	2.28092	2.58905	0.0179296	0.999999	-3.34571	0.817284	0.82786	0.839673	0.828036	0.832614	0.819381	Specific_to_12m	Progressive_Hyper_cl5	Not_significant	Specific_to_12m	Specific_to_12m	No
cg02904918	0.208088	2.60165	2.68449	0.0146073	0.999999	-3.2435	0.847678	0.856334	0.867798	0.856067	0.856467	0.861138	Specific_to_12m	Progressive_Hyper_cl5	Not_significant	Specific_to_12m	Specific_to_12m	No
cg02934807	0.431202	3.32846	2.76316	0.0123177	0.999999	-3.15873	0.894464	0.908836	0.919596	0.914251	0.90888	0.912002	Specific_to_12m	Progressive_Hyper_cl5	Not_significant	Specific_to_12m	Specific_to_12m	No
cg02935494	0.211021	1.51686	2.37542	0.0281212	0.999999	-3.57096	0.725332	0.743209	0.75404	0.723533	0.747287	0.741389	Specific_to_12m	Progressive_Hyper_cl5	Not_significant	Specific_to_12m	Specific_to_12m	No
cg02950354	0.241945	2.52966	2.46187	0.0234746	0.999999	-3.48049	0.838632	0.85505	0.862888	0.856854	0.854743	0.851711	Specific_to_12m	Progressive_Hyper_cl5	Not_significant	Specific_to_12m	Specific_to_12m	No
cg02997881	0.169092	2.16081	2.28288	0.0340338	0.999999	-3.6666	0.80492	0.818483	0.827652	0.799174	0.804	0.794171	Specific_to_12m	Progressive_Hyper_cl5	Not_significant	Specific_to_12m	Specific_to_12m	No
cg03072859	0.234767	2.31052	3.64978	0.0016867	0.999999	-2.19743	0.819062	0.836375	0.843028	0.820905	0.830331	0.823214	Specific_to_12m	Progressive_Hyper_cl5	Not_significant	Specific_to_12m	Specific_to_12m	No
cg03134339	0.193801	1.80044	2.71165	0.0137745	0.999999	-3.21428	0.763814	0.779415	0.7885	0.754177	0.770474	0.763016	Specific_to_12m	Progressive_Hyper_cl5	Not_significant	Specific_to_12m	Specific_to_12m	No
cg03145815	0.187895	1.85057	2.60554	0.0173084	0.999999	-3.32811	0.771958	0.781421	0.792581	0.788568	0.792575	0.778412	Specific_to_12m	Progressive_Hyper_cl5	Not_significant	Specific_to_12m	Specific_to_12m	No
cg03157871	0.259721	-1.58444	2.42308	0.0254629	0.999999	-3.52121	0.237319	0.260976	0.266692	0.237848	0.235193	0.222646	Specific_to_12m	Progressive_Hyper_cl5	Not_significant	Specific_to_12m	Specific_to_12m	No
cg03181493	0.232607	2.16781	2.74081	0.0129306	0.999999	-3.18285	0.805856	0.816659	0.827342	0.813922	0.819759	0.824433	Specific_to_12m	Progressive_Hyper_cl5	Not_significant	Specific_to_12m	Specific_to_12m	No
cg03230017	0.160441	1.80307	2.63215	0.0163492	0.999999	-3.29966	0.766612	0.775027	0.786844	0.767913	0.768684	0.756362	Specific_to_12m	Progressive_Hyper_cl5	Not_significant	Specific_to_12m	Specific_to_12m	No
cg03276202	0.209369	2.51923	2.15618	0.0439932	0.999999	-3.79514	0.839228	0.851794	0.860692	0.860658	0.846912	0.855876	Specific_to_12m	Progressive_Hyper_cl5	Not_significant	Specific_to_12m	Specific_to_12m	No
cg03288954	0.243867	2.63156	3.18178	0.004876	0.999999	-2.70345	0.848965	0.86341	0.870905	0.854391	0.86497	0.862592	Specific_to_12m	Progressive_Hyper_cl5	Not_significant	Specific_to_12m	Specific_to_12m	No
cg03314839	0.2985	2.73922	3.08002	0.00612365	0.999999	-2.81437	0.857317	0.868242	0.879522	0.872083	0.857368	0.859937	Specific_to_12m	Progressive_Hyper_cl5	Not_significant	Specific_to_12m	Specific_to_12m	No
cg03320005	0.341546	-2.93121	2.13008	0.0463495	0.999999	-3.82123	0.106123	0.11844	0.132087	0.134328	0.113866	0.117879	Specific_to_12m	Progressive_Hyper_cl5	Not_significant	Specific_to_12m	Specific_to_12m	No
cg03343715	0.325414	2.85117	2.92624	0.00861553	0.999999	-2.98188	0.866487	0.879905	0.886843	0.873556	0.87655	0.877576	Specific_to_12m	Progressive_Hyper_cl5	Not_significant	Specific_to_12m	Specific_to_12m	No
cg03421510	0.196894	2.0252	2.54288	0.0197818	0.999999	-3.39484	0.787836	0.807828	0.813288	0.816563	0.827039	0.809306	Specific_to_12m	Progressive_Hyper_cl5	Not_significant	Specific_to_12m	Specific_to_12m	No
cg03532045	0.33198	2.80901	2.52105	0.0207191	0.999999	-3.418	0.860726	0.874307	0.884567	0.854537	0.87896	0.855133	Specific_to_12m	Progressive_Hyper_cl5	Not_significant	Specific_to_12m	Specific_to_12m	No
cg03550208	0.355037	1.8754	2.93767	0.00840081	0.999999	-2.96944	0.761637	0.779999	0.803996	0.761562	0.759691	0.751919	Specific_to_12m	Progressive_Hyper_cl5	Not_significant	Specific_to_12m	Specific_to_12m	No
cg03565996	0.207399	2.81147	2.14652	0.0448526	0.999999	-3.80482	0.863619	0.8749	0.884655	0.872054	0.866009	0.869966	Specific_to_12m	Progressive_Hyper_cl5	Not_significant	Specific_to_12m	Specific_to_12m	No
cg03630771	0.241897	2.31451	2.54495	0.019695	0.999999	-3.39264	0.820784	0.834228	0.841996	0.831976	0.826365	0.830082	Specific_to_12m	Progressive_Hyper_cl5	Not_significant	Specific_to_12m	Specific_to_12m	No
cg03660541	0.154745	0.475265	2.22063	0.0386343	0.999999	-3.73012	0.570418	0.585342	0.592378	0.643682	0.653132	0.645023	Specific_to_12m	Progressive_Hyper_cl5	Not_significant	Specific_to_12m	Specific_to_12m	No
cg03674102	0.278791	2.42118	2.89456	0.00923874	0.999999	-3.01632	0.828908	0.844436	0.853724	0.831324	0.835868	0.844033	Specific_to_12m	Progressive_Hyper_cl5	Not_significant	Specific_to_12m	Specific_to_12m	No
cg03820334	0.177281	1.89837	2.09891	0.049314	0.999999	-3.85221	0.777358	0.790548	0.79752	0.783458	0.779552	0.777664	Specific_to_12m	Progressive_Hyper_cl5	Not_significant	Specific_to_12m	Specific_to_12m	No
cg03832737	0.332434	2.39451	3.43898	0.00272687	0.999999	-2.42407	0.824381	0.842523	0.853052	0.836504	0.832474	0.847601	Specific_to_12m	Progressive_Hyper_cl5	Not_significant	Specific_to_12m	Specific_to_12m	No
cg03848070	0.294933	-0.18644	2.13173	0.0461979	0.999999	-3.81959	0.446513	0.468839	0.489778	0.457973	0.488113	0.460726	Specific_to_12m	Progressive_Hyper_cl5	Not_significant	Specific_to_12m	Specific_to_12m	No
cg03907179	0.264509	2.22101	3.26189	0.00407164	0.999999	-2.61622	0.80787	0.823321	0.83667	0.821971	0.825774	0.823076	Specific_to_12m	Progressive_Hyper_cl5	Not_significant	Specific_to_12m	Specific_to_12m	No
cg03930263	0.261204	1.74995	2.87363	0.00967386	0.999999	-3.03905	0.751616	0.774217	0.786253	0.776065	0.763695	0.765509	Specific_to_12m	Progressive_Hyper_cl5	Not_significant	Specific_to_12m	Specific_to_12m	No
cg03950798	0.288396	2.35097	2.87812	0.00957899	0.999999	-3.03418	0.821401	0.839138	0.847479	0.835678	0.839293	0.827294	Specific_to_12m	Progressive_Hyper_cl5	Not_significant	Specific_to_12m	Specific_to_12m	No
cg04017034	0.364127	2.42212	2.66691	0.0151718	0.999999	-3.26239	0.828591	0.843488	0.852015	0.838001	0.847018	0.848184	Specific_to_12m	Progressive_Hyper_cl5	Not_significant	Specific_to_12m	Specific_to_12m	No
cg04033464	0.220391	1.75632	3.00233	0.00727981	0.999999	-2.89904	0.758745	0.770381	0.781965	0.771725	0.761486	0.750658	Specific_to_12m	Progressive_Hyper_cl5	Not_significant	Specific_to_12m	Specific_to_12m	No
cg04072135	0.398613	3.35659	2.62045	0.0167645	0.999999	-3.31217	0.898201	0.906705	0.918542	0.911607	0.916896	0.91608	Specific_to_12m	Progressive_Hyper_cl5	Not_significant	Specific_to_12m	Specific_to_12m	No
cg04124962	0.183689	1.17477	2.29787	0.0330038	0.999999	-3.6512	0.680215	0.697966	0.703704	0.695889	0.705353	0.687619	Specific_to_12m	Progressive_Hyper_cl5	Not_significant	Specific_to_12m	Specific_to_12m	No
cg04141948	0.192315	1.82568	2.52635	0.0204881	0.999999	-3.41239	0.768315	0.778721	0.789811	0.789954	0.774406	0.775516	Specific_to_12m	Progressive_Hyper_cl5	Not_significant	Specific_to_12m	Specific_to_12m	No
cg04157823	0.197863	1.90188	2.42866	0.0251676	0.999999	-3.51536	0.775639	0.78779	0.799857	0.796988	0.771191	0.782554	Specific_to_12m	Progressive_Hyper_cl5	Not_significant	Specific_to_12m	Specific_to_12m	No
cg04225254	0.279921	2.4717	2.33983	0.0302722	0.999999	-3.6079	0.832863	0.845353	0.858016	0.877011	0.871447	0.865753	Specific_to_12m	Progressive_Hyper_cl5	Not_significant	Specific_to_12m	Specific_to_12m	No
cg04332259	0.398809	2.1125	2.2582	0.0357938	0.999999	-3.69187	0.790745	0.815797	0.825435	0.812635	0.801537	0.811461	Specific_to_12m	Progressive_Hyper_cl5	Not_significant	Specific_to_12m	Specific_to_12m	No
cg04339882	0.657457	-1.23101	2.29424	0.0332507	0.999999	-3.65494	0.265068	0.296365	0.341041	0.304618	0.298132	0.341443	Specific_to_12m	Progressive_Hyper_cl5	Not_significant	Specific_to_12m	Specific_to_12m	No
cg04422019	0.362522	2.48499	2.36662	0.0286394	0.999999	-3.58011	0.833048	0.849055	0.858417	0.845181	0.846988	0.831198	Specific_to_12m	Progressive_Hyper_cl5	Not_significant	Specific_to_12m	Specific_to_12m	No
cg04430472	0.221719	2.65461	3.03161	0.0068212	0.999999	-2.86713	0.850565	0.860436	0.872156	0.86467	0.856711	0.864809	Specific_to_12m	Progressive_Hyper_cl5	Not_significant	Specific_to_12m	Specific_to_12m	No
cg04461028	0.31134	2.64132	3.59866	0.00189556	0.999999	-2.25213	0.850351	0.859255	0.871175	0.864357	0.85763	0.866994	Specific_to_12m	Progressive_Hyper_cl5	Not_significant	Specific_to_12m	Specific_to_12m	No
cg04465350	0.236896	2.10309	3.07433	0.00620196	0.999999	-2.82057	0.798598	0.811592	0.82179	0.796927	0.800419	0.800256	Specific_to_12m	Progressive_Hyper_cl5	Not_significant	Specific_to_12m	Specific_to_12m	No
cg04493908	0.395647	-1.84617	2.86044	0.00995834	0.999999	-3.05337	0.194684	0.222529	0.249425	0.541578	0.595014	0.563964	Specific_to_12m	Progressive_Hyper_cl5	Not_significant	Specific_to_12m	Specific_to_12m	No
cg04719166	0.282599	2.91923	2.68528	0.0145826	0.999999	-3.24266	0.870805	0.886334	0.89243	0.88483	0.875567	0.883042	Specific_to_12m	Progressive_Hyper_cl5	Not_significant	Specific_to_12m	Specific_to_12m	No
cg04786076	0.277187	2.52398	2.46149	0.0234932	0.999999	-3.48088	0.836414	0.852584	0.863351	0.85531	0.849137	0.846216	Specific_to_12m	Progressive_Hyper_cl5	Not_significant	Specific_to_12m	Specific_to_12m	No
cg04793676	0.332935	2.55813	4.25477	0.000421948	0.999999	-1.56825	0.842866	0.855645	0.863924	0.841456	0.840397	0.842916	Specific_to_12m	Progressive_Hyper_cl5	Not_significant	Specific_to_12m	Specific_to_12m	No
cg04827671	0.28406	2.39397	2.91566	0.00881902	0.999999	-2.99338	0.827485	0.837952	0.849787	0.821966	0.833801	0.832959	Specific_to_12m	Progressive_Hyper_cl5	Not_significant	Specific_to_12m	Specific_to_12m	No
cg04874463	0.172192	1.0188	2.30942	0.0322302	0.999999	-3.63931	0.65764	0.67036	0.680249	0.656789	0.643581	0.644628	Specific_to_12m	Progressive_Hyper_cl5	Not_significant	Specific_to_12m	Specific_to_12m	No
cg05015897	0.289662	2.27102	2.66418	0.0152613	0.999999	-3.26532	0.813846	0.82912	0.839766	0.821877	0.82655	0.82524	Specific_to_12m	Progressive_Hyper_cl5	Not_significant	Specific_to_12m	Specific_to_12m	No
cg05053121	0.386227	-0.284401	2.22095	0.0386094	0.999999	-3.7298	0.419446	0.459898	0.484848	0.86796	0.874852	0.879112	Specific_to_12m	Progressive_Hyper_cl5	Not_significant	Specific_to_12m	Specific_to_12m	No
cg05141815	0.286079	1.98178	2.63566	0.0162263	0.999999	-3.29589	0.783387	0.795438	0.80895	0.78783	0.781744	0.785781	Specific_to_12m	Progressive_Hyper_cl5	Not_significant	Specific_to_12m	Specific_to_12m	No
cg05211561	0.338129	3.05491	2.30084	0.0328032	0.999999	-3.64815	0.877973	0.893355	0.901268	0.89563	0.890451	0.899492	Specific_to_12m	Progressive_Hyper_cl5	Not_significant	Specific_to_12m	Specific_to_12m	No
cg05235610	0.164699	2.13694	2.8943	0.00924389	0.999999	-3.0166	0.802781	0.813878	0.825279	0.802379	0.802074	0.79584	Specific_to_12m	Progressive_Hyper_cl5	Not_significant	Specific_to_12m	Specific_to_12m	No
cg05296508	0.292668	2.83372	3.26518	0.0040416	0.999999	-2.61264	0.865164	0.87655	0.886352	0.878845	0.882475	0.879018	Specific_to_12m	Progressive_Hyper_cl5	Not_significant	Specific_to_12m	Specific_to_12m	No
cg05333102	0.199102	2.09159	2.63784	0.0161506	0.999999	-3.29356	0.797563	0.809774	0.82062	0.81032	0.817779	0.811464	Specific_to_12m	Progressive_Hyper_cl5	Not_significant	Specific_to_12m	Specific_to_12m	No
cg05340310	0.260382	1.57825	2.92833	0.00857584	0.999999	-2.9796	0.732579	0.746626	0.763155	0.740559	0.750971	0.719181	Specific_to_12m	Progressive_Hyper_cl5	Not_significant	Specific_to_12m	Specific_to_12m	No
cg05508099	0.173335	0.626614	2.32985	0.0309025	0.999999	-3.61823	0.593628	0.60413	0.619606	0.587957	0.596491	0.616406	Specific_to_12m	Progressive_Hyper_cl5	Not_significant	Specific_to_12m	Specific_to_12m	No
cg05516619	0.324444	2.75669	2.39218	0.0271584	0.999999	-3.55351	0.856297	0.869257	0.881339	0.854372	0.859441	0.864159	Specific_to_12m	Progressive_Hyper_cl5	Not_significant	Specific_to_12m	Specific_to_12m	No
cg05600688	0.436276	2.14874	2.16871	0.0429008	0.999999	-3.78256	0.786031	0.814248	0.834353	0.800075	0.808085	0.814356	Specific_to_12m	Progressive_Hyper_cl5	Not_significant	Specific_to_12m	Specific_to_12m	No
cg05659651	0.392145	2.56725	2.49757	0.021774	0.999999	-3.44284	0.838441	0.850419	0.864205	0.83995	0.844131	0.839942	Specific_to_12m	Progressive_Hyper_cl5	Not_significant	Specific_to_12m	Specific_to_12m	No
cg05773366	0.301152	3.27903	2.8139	0.0110271	0.999999	-3.10383	0.895095	0.905492	0.9154	0.898558	0.917602	0.91334	Specific_to_12m	Progressive_Hyper_cl5	Not_significant	Specific_to_12m	Specific_to_12m	No
cg05775079	0.24939	1.42657	3.34252	0.00339357	0.999999	-2.52859	0.715315	0.728092	0.740069	0.722218	0.737214	0.719861	Specific_to_12m	Progressive_Hyper_cl5	Not_significant	Specific_to_12m	Specific_to_12m	No
cg05783316	0.335615	2.49353	3.14377	0.00531001	0.999999	-2.74487	0.832673	0.850257	0.859452	0.839386	0.862137	0.85722	Specific_to_12m	Progressive_Hyper_cl5	Not_significant	Specific_to_12m	Specific_to_12m	No
cg05795457	0.165581	1.24788	2.77161	0.012093	0.999999	-3.14959	0.689478	0.704385	0.716499	0.682839	0.697733	0.684137	Specific_to_12m	Progressive_Hyper_cl5	Not_significant	Specific_to_12m	Specific_to_12m	No
cg05967673	0.373429	1.79513	4.92483	9.21e-05	0.999999	-0.923324	0.759449	0.77914	0.790473	0.77142	0.770445	0.760772	Specific_to_12m	Progressive_Hyper_cl5	Not_significant	Specific_to_12m	Specific_to_12m	No
cg05996042	0.374416	1.77077	3.90154	0.000947878	0.999999	-1.93113	0.754298	0.773881	0.788364	0.781332	0.773971	0.768933	Specific_to_12m	Progressive_Hyper_cl5	Not_significant	Specific_to_12m	Specific_to_12m	No
cg06062980	0.191184	2.30977	2.39724	0.0268738	0.999999	-3.54823	0.818916	0.830315	0.843313	0.815607	0.829446	0.813978	Specific_to_12m	Progressive_Hyper_cl5	Not_significant	Specific_to_12m	Specific_to_12m	No
cg06126815	0.357962	2.3166	2.9254	0.00863145	0.999999	-2.98279	0.818172	0.837977	0.843138	0.830407	0.811604	0.819848	Specific_to_12m	Progressive_Hyper_cl5	Not_significant	Specific_to_12m	Specific_to_12m	No
cg06140233	0.287233	2.73671	2.72481	0.0133874	0.999999	-3.20011	0.857482	0.868259	0.877535	0.866411	0.876799	0.864576	Specific_to_12m	Progressive_Hyper_cl5	Not_significant	Specific_to_12m	Specific_to_12m	No
cg06166371	0.31677	2.51728	3.85311	0.00105914	0.999999	-1.98193	0.839402	0.85246	0.860975	0.835379	0.834628	0.833654	Specific_to_12m	Progressive_Hyper_cl5	Not_significant	Specific_to_12m	Specific_to_12m	No
cg06230971	0.279559	1.06925	2.33212	0.0307578	0.999999	-3.61588	0.659792	0.676476	0.69185	0.660411	0.661973	0.635971	Specific_to_12m	Progressive_Hyper_cl5	Not_significant	Specific_to_12m	Specific_to_12m	No
cg06244691	0.319628	2.41435	3.57381	0.00200613	0.999999	-2.27878	0.828207	0.841614	0.853668	0.845999	0.839813	0.841048	Specific_to_12m	Progressive_Hyper_cl5	Not_significant	Specific_to_12m	Specific_to_12m	No
cg06272997	0.159113	0.922817	2.46796	0.0231763	0.999999	-3.47408	0.642131	0.654121	0.666276	0.630448	0.630071	0.611956	Specific_to_12m	Progressive_Hyper_cl5	Not_significant	Specific_to_12m	Specific_to_12m	No
cg06389574	0.323361	2.98768	2.92102	0.00871535	0.999999	-2.98756	0.875618	0.886399	0.897814	0.878442	0.88456	0.890138	Specific_to_12m	Progressive_Hyper_cl5	Not_significant	Specific_to_12m	Specific_to_12m	No
cg06404491	0.156378	0.638079	2.21653	0.0389569	0.999999	-3.73428	0.595501	0.609075	0.62124	0.59939	0.602312	0.588397	Specific_to_12m	Progressive_Hyper_cl5	Not_significant	Specific_to_12m	Specific_to_12m	No
cg06433173	0.156532	0.764125	2.91299	0.00887104	0.999999	-2.99628	0.617292	0.633276	0.641051	0.599889	0.628576	0.610234	Specific_to_12m	Progressive_Hyper_cl5	Not_significant	Specific_to_12m	Specific_to_12m	No
cg06466508	0.383967	-2.26978	2.63838	0.0161318	0.999999	-3.29298	0.161142	0.173885	0.187409	0.170521	0.174398	0.170571	Specific_to_12m	Progressive_Hyper_cl5	Not_significant	Specific_to_12m	Specific_to_12m	No
cg06494218	0.263104	2.58418	2.86953	0.00976155	0.999999	-3.04351	0.845451	0.856076	0.865661	0.846596	0.859214	0.844873	Specific_to_12m	Progressive_Hyper_cl5	Not_significant	Specific_to_12m	Specific_to_12m	No
cg06505394	0.562236	-3.48075	3.35059	0.00333215	0.999999	-2.51983	0.0747012	0.0859142	0.09756	0.0788628	0.102516	0.0903697	Specific_to_12m	Progressive_Hyper_cl5	Not_significant	Specific_to_12m	Specific_to_12m	No
cg06517536	0.251302	2.55001	2.5569	0.0192012	0.999999	-3.37995	0.842699	0.856189	0.862748	0.842822	0.844196	0.841302	Specific_to_12m	Progressive_Hyper_cl5	Not_significant	Specific_to_12m	Specific_to_12m	No
cg06533052	0.2432	2.39821	2.24804	0.0365427	0.999999	-3.70224	0.828128	0.839263	0.849371	0.843039	0.838228	0.828046	Specific_to_12m	Progressive_Hyper_cl5	Not_significant	Specific_to_12m	Specific_to_12m	No
cg06533329	0.445633	3.18389	2.55316	0.0193546	0.999999	-3.38393	0.886542	0.897211	0.909001	0.893706	0.901106	0.897804	Specific_to_12m	Progressive_Hyper_cl5	Not_significant	Specific_to_12m	Specific_to_12m	No
cg06573295	0.2287	2.24442	2.22829	0.0380394	0.999999	-3.72235	0.813329	0.831015	0.835374	0.823296	0.821329	0.828673	Specific_to_12m	Progressive_Hyper_cl5	Not_significant	Specific_to_12m	Specific_to_12m	No
cg06651172	0.250794	2.65447	3.00156	0.00729237	0.999999	-2.89988	0.851686	0.862585	0.872155	0.828229	0.842324	0.830252	Specific_to_12m	Progressive_Hyper_cl5	Not_significant	Specific_to_12m	Specific_to_12m	No
cg06660057	0.15499	1.76556	2.31797	0.0316681	0.999999	-3.6305	0.759411	0.772755	0.783766	0.746651	0.739036	0.738092	Specific_to_12m	Progressive_Hyper_cl5	Not_significant	Specific_to_12m	Specific_to_12m	No
cg06694589	0.284655	2.17775	2.69728	0.0142092	0.999999	-3.22974	0.80203	0.822879	0.831752	0.822543	0.831309	0.829574	Specific_to_12m	Progressive_Hyper_cl5	Not_significant	Specific_to_12m	Specific_to_12m	No
cg06737368	0.207397	2.23295	2.1937	0.0407967	0.999999	-3.75739	0.811021	0.825307	0.835203	0.809884	0.803869	0.829054	Specific_to_12m	Progressive_Hyper_cl5	Not_significant	Specific_to_12m	Specific_to_12m	No
cg06740986	0.246906	2.48916	3.43105	0.00277644	0.999999	-2.43265	0.836231	0.853123	0.859054	0.843054	0.852252	0.85177	Specific_to_12m	Progressive_Hyper_cl5	Not_significant	Specific_to_12m	Specific_to_12m	No
cg06782764	0.358155	2.8935	3.19828	0.00469857	0.999999	-2.68547	0.867558	0.881718	0.891202	0.887843	0.884184	0.88444	Specific_to_12m	Progressive_Hyper_cl5	Not_significant	Specific_to_12m	Specific_to_12m	No
cg06783710	0.327586	2.74838	3.02634	0.00690163	0.999999	-2.87288	0.857936	0.868955	0.88001	0.874926	0.869957	0.866585	Specific_to_12m	Progressive_Hyper_cl5	Not_significant	Specific_to_12m	Specific_to_12m	No
cg06784841	0.220018	1.92249	2.16666	0.0430781	0.999999	-3.78462	0.778193	0.79117	0.801516	0.776624	0.776701	0.778195	Specific_to_12m	Progressive_Hyper_cl5	Not_significant	Specific_to_12m	Specific_to_12m	No
cg06808305	0.242047	0.774122	2.84419	0.0103196	0.999999	-3.071	0.613608	0.629828	0.646376	0.6408	0.641449	0.635615	Specific_to_12m	Progressive_Hyper_cl5	Not_significant	Specific_to_12m	Specific_to_12m	No
cg06867542	0.262107	2.23665	4.73948	0.000139896	0.999999	-1.09548	0.814043	0.827426	0.834511	0.811672	0.813338	0.808682	Specific_to_12m	Progressive_Hyper_cl5	Not_significant	Specific_to_12m	Specific_to_12m	No
cg06900101	0.393099	2.44931	2.33738	0.0304261	0.999999	-3.61044	0.828422	0.841434	0.854932	0.839275	0.831529	0.847331	Specific_to_12m	Progressive_Hyper_cl5	Not_significant	Specific_to_12m	Specific_to_12m	No
cg06909229	0.296255	2.93084	4.04476	0.000682612	0.999999	-1.78233	0.872179	0.885326	0.894002	0.88865	0.88796	0.880479	Specific_to_12m	Progressive_Hyper_cl5	Not_significant	Specific_to_12m	Specific_to_12m	No
cg06927481	0.326112	2.59122	2.65483	0.0155715	0.999999	-3.27535	0.844395	0.859138	0.866908	0.857968	0.855951	0.851389	Specific_to_12m	Progressive_Hyper_cl5	Not_significant	Specific_to_12m	Specific_to_12m	No
cg06940451	0.254618	2.50419	2.85036	0.0101811	0.999999	-3.06431	0.837835	0.846666	0.860257	0.840252	0.838703	0.842252	Specific_to_12m	Progressive_Hyper_cl5	Not_significant	Specific_to_12m	Specific_to_12m	No
cg07017762	0.234893	2.62419	3.00408	0.00725168	0.999999	-2.89714	0.847882	0.862085	0.870047	0.852807	0.85974	0.86009	Specific_to_12m	Progressive_Hyper_cl5	Not_significant	Specific_to_12m	Specific_to_12m	No
cg07021696	0.216835	2.15322	2.48118	0.02254	0.999999	-3.46015	0.804718	0.815542	0.826081	0.824114	0.819785	0.829163	Specific_to_12m	Progressive_Hyper_cl5	Not_significant	Specific_to_12m	Specific_to_12m	No
cg07147958	0.311507	2.149	3.81473	0.00115649	0.999999	-2.02233	0.800397	0.816313	0.828932	0.801804	0.799762	0.800495	Specific_to_12m	Progressive_Hyper_cl5	Not_significant	Specific_to_12m	Specific_to_12m	No
cg07176168	0.207286	2.15977	2.82888	0.0106718	0.999999	-3.0876	0.803995	0.821178	0.828778	0.804267	0.815979	0.805093	Specific_to_12m	Progressive_Hyper_cl5	Not_significant	Specific_to_12m	Specific_to_12m	No
cg07190543	0.327938	3.14527	2.71405	0.013703	0.999999	-3.2117	0.886116	0.895512	0.906984	0.899484	0.904526	0.897964	Specific_to_12m	Progressive_Hyper_cl5	Not_significant	Specific_to_12m	Specific_to_12m	No
cg07212628	0.400515	2.94326	3.00776	0.00719268	0.999999	-2.89313	0.869552	0.88081	0.895801	0.887092	0.886018	0.889829	Specific_to_12m	Progressive_Hyper_cl5	Not_significant	Specific_to_12m	Specific_to_12m	No
cg07236594	0.242288	2.13308	2.64269	0.0159831	0.999999	-3.28836	0.799331	0.810475	0.825337	0.808895	0.800447	0.789517	Specific_to_12m	Progressive_Hyper_cl5	Not_significant	Specific_to_12m	Specific_to_12m	No
cg07243548	0.190232	1.16931	2.88962	0.00933975	0.999999	-3.02169	0.679794	0.689173	0.703243	0.706125	0.699853	0.70326	Specific_to_12m	Progressive_Hyper_cl5	Not_significant	Specific_to_12m	Specific_to_12m	No
cg07298692	0.319562	2.61102	3.69798	0.00151074	0.999999	-2.14604	0.844599	0.858998	0.871595	0.857735	0.852894	0.858291	Specific_to_12m	Progressive_Hyper_cl5	Not_significant	Specific_to_12m	Specific_to_12m	No
cg07343039	0.160079	1.84088	2.3185	0.0316333	0.999999	-3.62995	0.770749	0.781484	0.791327	0.778391	0.78123	0.764011	Specific_to_12m	Progressive_Hyper_cl5	Not_significant	Specific_to_12m	Specific_to_12m	No
cg07353116	0.20291	0.368518	2.41239	0.0260383	0.999999	-3.5324	0.549573	0.563056	0.57638	0.560501	0.523355	0.53969	Specific_to_12m	Progressive_Hyper_cl5	Not_significant	Specific_to_12m	Specific_to_12m	No
cg07358627	0.444921	3.0272	3.51889	0.00227364	0.999999	-2.33783	0.87596	0.890422	0.90019	0.887158	0.874416	0.888959	Specific_to_12m	Progressive_Hyper_cl5	Not_significant	Specific_to_12m	Specific_to_12m	No
cg07416098	0.248327	2.82549	2.59111	0.0178507	0.999999	-3.34351	0.864629	0.874203	0.885371	0.870134	0.871907	0.865191	Specific_to_12m	Progressive_Hyper_cl5	Not_significant	Specific_to_12m	Specific_to_12m	No
cg07495127	0.265716	1.46371	4.17256	0.000509321	0.999999	-1.65143	0.718882	0.736104	0.747316	0.724125	0.721504	0.716791	Specific_to_12m	Progressive_Hyper_cl5	Not_significant	Specific_to_12m	Specific_to_12m	No
cg07510856	0.320888	2.17831	4.44329	0.000274265	0.999999	-1.38064	0.804959	0.817828	0.830445	0.802975	0.819507	0.802984	Specific_to_12m	Progressive_Hyper_cl5	Not_significant	Specific_to_12m	Specific_to_12m	No
cg07545306	0.163039	1.58579	2.4412	0.0245154	0.999999	-3.50221	0.737525	0.752397	0.761131	0.735525	0.73967	0.741097	Specific_to_12m	Progressive_Hyper_cl5	Not_significant	Specific_to_12m	Specific_to_12m	No
cg07619170	0.240873	1.79529	3.23277	0.00434783	0.999999	-2.64792	0.764194	0.78033	0.786661	0.767134	0.762421	0.746704	Specific_to_12m	Progressive_Hyper_cl5	Not_significant	Specific_to_12m	Specific_to_12m	No
cg07623780	0.212424	2.13207	2.87113	0.00972721	0.999999	-3.04176	0.802549	0.816909	0.82422	0.801952	0.807365	0.803747	Specific_to_12m	Progressive_Hyper_cl5	Not_significant	Specific_to_12m	Specific_to_12m	No
cg07650640	0.290933	1.05493	2.84316	0.0103431	0.999999	-3.07212	0.655521	0.677387	0.692579	0.830366	0.811524	0.818378	Specific_to_12m	Progressive_Hyper_cl5	Not_significant	Specific_to_12m	Specific_to_12m	No
cg07725983	0.243627	2.04773	2.40996	0.0261705	0.999999	-3.53494	0.793423	0.805064	0.814075	0.787951	0.795059	0.773018	Specific_to_12m	Progressive_Hyper_cl5	Not_significant	Specific_to_12m	Specific_to_12m	No
cg07752095	0.437048	3.16891	3.50446	0.0023496	0.999999	-2.35338	0.88539	0.901143	0.910062	0.895065	0.900439	0.887164	Specific_to_12m	Progressive_Hyper_cl5	Not_significant	Specific_to_12m	Specific_to_12m	No
cg07801832	0.37865	2.97626	2.38053	0.0278243	0.999999	-3.56564	0.874711	0.882582	0.894781	0.879869	0.886804	0.885552	Specific_to_12m	Progressive_Hyper_cl5	Not_significant	Specific_to_12m	Specific_to_12m	No
cg07806792	0.293401	2.59913	2.53009	0.0203262	0.999999	-3.40842	0.843882	0.856724	0.869484	0.862756	0.870298	0.858722	Specific_to_12m	Progressive_Hyper_cl5	Not_significant	Specific_to_12m	Specific_to_12m	No
cg07830374	0.267264	2.32119	3.29655	0.00376532	0.999999	-2.57853	0.816407	0.831186	0.846044	0.827442	0.817674	0.818326	Specific_to_12m	Progressive_Hyper_cl5	Not_significant	Specific_to_12m	Specific_to_12m	No
cg07880311	0.188552	2.40742	2.2252	0.0382785	0.999999	-3.72549	0.829722	0.838306	0.850965	0.823739	0.836382	0.820263	Specific_to_12m	Progressive_Hyper_cl5	Not_significant	Specific_to_12m	Specific_to_12m	No
cg07900312	0.21521	1.48414	2.40955	0.0261931	0.999999	-3.53537	0.723438	0.737759	0.747364	0.720355	0.718704	0.706909	Specific_to_12m	Progressive_Hyper_cl5	Not_significant	Specific_to_12m	Specific_to_12m	No
cg07935669	0.385994	2.22338	2.33586	0.0305213	0.999999	-3.61201	0.801537	0.816264	0.835546	0.824701	0.822003	0.821878	Specific_to_12m	Progressive_Hyper_cl5	Not_significant	Specific_to_12m	Specific_to_12m	No
cg07944060	0.297738	2.57489	3.86586	0.00102865	0.999999	-1.96853	0.841984	0.854658	0.867858	0.842233	0.846218	0.829423	Specific_to_12m	Progressive_Hyper_cl5	Not_significant	Specific_to_12m	Specific_to_12m	No
cg07969609	0.243352	2.35712	2.28082	0.0341771	0.999999	-3.66871	0.822761	0.836653	0.846276	0.826183	0.828972	0.828041	Specific_to_12m	Progressive_Hyper_cl5	Not_significant	Specific_to_12m	Specific_to_12m	No
cg08025214	0.248728	1.67601	2.2629	0.0354521	0.999999	-3.68706	0.746737	0.761013	0.773891	0.769309	0.754377	0.760124	Specific_to_12m	Progressive_Hyper_cl5	Not_significant	Specific_to_12m	Specific_to_12m	No
cg08049736	0.206359	1.75911	2.53171	0.0202563	0.999999	-3.40669	0.75839	0.77621	0.783953	0.779568	0.786063	0.789213	Specific_to_12m	Progressive_Hyper_cl5	Not_significant	Specific_to_12m	Specific_to_12m	No
cg08119498	0.186199	0.882649	2.21826	0.0388204	0.999999	-3.73253	0.63564	0.64631	0.659878	0.626836	0.64396	0.61255	Specific_to_12m	Progressive_Hyper_cl5	Not_significant	Specific_to_12m	Specific_to_12m	No
cg08141308	0.201973	1.71735	3.00941	0.00716633	0.999999	-2.89133	0.752511	0.767211	0.778795	0.755332	0.759874	0.755123	Specific_to_12m	Progressive_Hyper_cl5	Not_significant	Specific_to_12m	Specific_to_12m	No
cg08191915	0.379492	2.32149	2.53641	0.0200556	0.999999	-3.40172	0.814776	0.827367	0.846276	0.811291	0.822711	0.817193	Specific_to_12m	Progressive_Hyper_cl5	Not_significant	Specific_to_12m	Specific_to_12m	No
cg08258520	0.442109	3.25154	3.35785	0.00327782	0.999999	-2.51195	0.891418	0.906254	0.913844	0.910983	0.902022	0.914284	Specific_to_12m	Progressive_Hyper_cl5	Not_significant	Specific_to_12m	Specific_to_12m	No
cg08510702	0.269097	2.53356	3.28416	0.00387217	0.999999	-2.592	0.841156	0.849622	0.862117	0.868173	0.845642	0.859182	Specific_to_12m	Progressive_Hyper_cl5	Not_significant	Specific_to_12m	Specific_to_12m	No
cg08530398	0.294589	2.56311	2.20646	0.0397588	0.999999	-3.74449	0.837969	0.849118	0.866022	0.846932	0.847517	0.846804	Specific_to_12m	Progressive_Hyper_cl5	Not_significant	Specific_to_12m	Specific_to_12m	No
cg08565632	0.281721	2.94598	3.30934	0.00365804	0.999999	-2.56462	0.873875	0.881911	0.894205	0.884283	0.885319	0.888906	Specific_to_12m	Progressive_Hyper_cl5	Not_significant	Specific_to_12m	Specific_to_12m	No
cg08576184	0.159472	-1.47155	2.09659	0.0495418	0.999999	-3.85451	0.253756	0.270975	0.277753	0.268822	0.271448	0.268365	Specific_to_12m	Progressive_Hyper_cl5	Not_significant	Specific_to_12m	Specific_to_12m	No
cg08602281	0.304361	3.12743	2.95978	0.00799998	0.999999	-2.94538	0.884941	0.895778	0.906922	0.903652	0.892276	0.898366	Specific_to_12m	Progressive_Hyper_cl5	Not_significant	Specific_to_12m	Specific_to_12m	No
cg08610041	0.188747	1.91486	2.42823	0.0251901	0.999999	-3.51581	0.779079	0.790491	0.799546	0.773111	0.771812	0.774778	Specific_to_12m	Progressive_Hyper_cl5	Not_significant	Specific_to_12m	Specific_to_12m	No
cg08610801	0.145311	1.27887	2.19642	0.0405732	0.999999	-3.75464	0.695044	0.711334	0.719585	0.686231	0.703955	0.679339	Specific_to_12m	Progressive_Hyper_cl5	Not_significant	Specific_to_12m	Specific_to_12m	No
cg08618909	0.286094	2.82296	2.87231	0.00970196	0.999999	-3.04048	0.862421	0.87228	0.885945	0.873305	0.880837	0.872551	Specific_to_12m	Progressive_Hyper_cl5	Not_significant	Specific_to_12m	Specific_to_12m	No
cg08715988	0.316765	2.68327	2.68381	0.0146288	0.999999	-3.24424	0.852472	0.865319	0.874756	0.860295	0.85035	0.858328	Specific_to_12m	Progressive_Hyper_cl5	Not_significant	Specific_to_12m	Specific_to_12m	No
cg08752277	0.290929	2.11074	3.50211	0.00236218	0.999999	-2.35591	0.797921	0.810552	0.823555	0.800214	0.801136	0.79876	Specific_to_12m	Progressive_Hyper_cl5	Not_significant	Specific_to_12m	Specific_to_12m	No
cg08783210	0.224019	2.3451	3.11725	0.00563484	0.999999	-2.77378	0.823619	0.837643	0.845806	0.834522	0.841836	0.829051	Specific_to_12m	Progressive_Hyper_cl5	Not_significant	Specific_to_12m	Specific_to_12m	No
cg08788740	0.171455	2.09019	2.70059	0.0141079	0.999999	-3.22618	0.798931	0.810821	0.819311	0.822446	0.816736	0.820926	Specific_to_12m	Progressive_Hyper_cl5	Not_significant	Specific_to_12m	Specific_to_12m	No
cg08808148	0.378054	2.67368	2.27225	0.0347816	0.999999	-3.67749	0.8487	0.863641	0.873397	0.87901	0.86495	0.863417	Specific_to_12m	Progressive_Hyper_cl5	Not_significant	Specific_to_12m	Specific_to_12m	No
cg08999613	0.360015	2.68426	3.06223	0.00637157	0.999999	-2.83376	0.848734	0.862157	0.878267	0.858954	0.856239	0.856283	Specific_to_12m	Progressive_Hyper_cl5	Not_significant	Specific_to_12m	Specific_to_12m	No
cg09013011	0.274854	2.62553	2.70219	0.0140594	0.999999	-3.22447	0.84643	0.861063	0.871309	0.854934	0.846155	0.840322	Specific_to_12m	Progressive_Hyper_cl5	Not_significant	Specific_to_12m	Specific_to_12m	No
cg09042759	0.567858	1.02758	3.16567	0.00505558	0.999999	-2.721	0.627249	0.675632	0.704198	0.677603	0.694157	0.641854	Specific_to_12m	Progressive_Hyper_cl5	Not_significant	Specific_to_12m	Specific_to_12m	No
cg09075378	0.33634	3.05369	3.01013	0.00715484	0.999999	-2.89054	0.879248	0.891143	0.90213	0.893903	0.89889	0.882503	Specific_to_12m	Progressive_Hyper_cl5	Not_significant	Specific_to_12m	Specific_to_12m	No
cg09084496	0.219997	2.22198	2.67177	0.0150135	0.999999	-3.25717	0.81058	0.822649	0.834012	0.82679	0.803691	0.824885	Specific_to_12m	Progressive_Hyper_cl5	Not_significant	Specific_to_12m	Specific_to_12m	No
cg09356214	0.233037	2.09321	3.03289	0.00680179	0.999999	-2.86574	0.798189	0.812605	0.819852	0.790122	0.79142	0.783973	Specific_to_12m	Progressive_Hyper_cl5	Not_significant	Specific_to_12m	Specific_to_12m	No
cg09374792	0.306748	2.96143	2.91547	0.00882272	0.999999	-2.99359	0.87388	0.884744	0.895876	0.882276	0.884453	0.879648	Specific_to_12m	Progressive_Hyper_cl5	Not_significant	Specific_to_12m	Specific_to_12m	No
cg09379188	0.351092	2.8751	2.23093	0.037836	0.999999	-3.71966	0.866218	0.875631	0.888805	0.880682	0.868938	0.882642	Specific_to_12m	Progressive_Hyper_cl5	Not_significant	Specific_to_12m	Specific_to_12m	No
cg09409585	0.190282	1.75817	2.46519	0.0233115	0.999999	-3.477	0.755503	0.774301	0.783871	0.751108	0.758393	0.753886	Specific_to_12m	Progressive_Hyper_cl5	Not_significant	Specific_to_12m	Specific_to_12m	No
cg09519580	0.288062	1.7541	2.19841	0.0404103	0.999999	-3.75263	0.751727	0.771599	0.785448	0.765259	0.768245	0.748963	Specific_to_12m	Progressive_Hyper_cl5	Not_significant	Specific_to_12m	Specific_to_12m	No
cg09546548	0.325098	-1.10503	2.41767	0.0257525	0.999999	-3.52687	0.299149	0.316024	0.340439	0.090263	0.0906496	0.0838805	Specific_to_12m	Progressive_Hyper_cl5	Not_significant	Specific_to_12m	Specific_to_12m	No
cg09577469	0.398438	-2.97181	3.10038	0.00585149	0.999999	-2.79217	0.102319	0.116277	0.12889	0.123334	0.119117	0.118581	Specific_to_12m	Progressive_Hyper_cl5	Not_significant	Specific_to_12m	Specific_to_12m	No
cg09585968	0.176179	0.530965	2.46109	0.0235134	0.999999	-3.48131	0.579158	0.590034	0.601641	0.581633	0.591805	0.584739	Specific_to_12m	Progressive_Hyper_cl5	Not_significant	Specific_to_12m	Specific_to_12m	No
cg09632946	0.17402	1.63391	2.35054	0.0296097	0.999999	-3.59681	0.74462	0.756396	0.766059	0.731781	0.7584	0.738754	Specific_to_12m	Progressive_Hyper_cl5	Not_significant	Specific_to_12m	Specific_to_12m	No
cg09674137	0.251306	2.85756	2.67775	0.0148213	0.999999	-3.25075	0.866885	0.880832	0.887926	0.873352	0.870562	0.872312	Specific_to_12m	Progressive_Hyper_cl5	Not_significant	Specific_to_12m	Specific_to_12m	No
cg09689461	0.190296	1.45914	2.54247	0.0197991	0.999999	-3.39528	0.719323	0.73173	0.745465	0.722793	0.713999	0.715256	Specific_to_12m	Progressive_Hyper_cl5	Not_significant	Specific_to_12m	Specific_to_12m	No
cg09712531	0.276236	2.78745	3.02607	0.00690588	0.999999	-2.87318	0.85944	0.874865	0.884455	0.87162	0.879294	0.866748	Specific_to_12m	Progressive_Hyper_cl5	Not_significant	Specific_to_12m	Specific_to_12m	No
cg09728069	0.192892	1.8221	2.25136	0.0362965	0.999999	-3.69885	0.764847	0.775581	0.791759	0.774862	0.771911	0.765233	Specific_to_12m	Progressive_Hyper_cl5	Not_significant	Specific_to_12m	Specific_to_12m	No
cg09787823	0.258143	2.83422	3.97787	0.000795735	0.999999	-1.85156	0.865965	0.874338	0.886399	0.86868	0.87526	0.870483	Specific_to_12m	Progressive_Hyper_cl5	Not_significant	Specific_to_12m	Specific_to_12m	No
cg09792629	0.200814	2.21367	2.63474	0.0162585	0.999999	-3.29688	0.81111	0.823205	0.832411	0.801279	0.786798	0.816871	Specific_to_12m	Progressive_Hyper_cl5	Not_significant	Specific_to_12m	Specific_to_12m	No
cg09941208	0.249655	2.26883	2.22783	0.0380748	0.999999	-3.72281	0.812935	0.833728	0.84011	0.831299	0.841303	0.829072	Specific_to_12m	Progressive_Hyper_cl5	Not_significant	Specific_to_12m	Specific_to_12m	No
cg09958775	0.241077	2.46856	2.97361	0.00775869	0.999999	-2.93032	0.835876	0.845585	0.856192	0.8435	0.826701	0.818937	Specific_to_12m	Progressive_Hyper_cl5	Not_significant	Specific_to_12m	Specific_to_12m	No
cg09970435	0.150943	1.36035	2.56609	0.018829	0.999999	-3.37017	0.706986	0.722104	0.730577	0.719562	0.725221	0.715567	Specific_to_12m	Progressive_Hyper_cl5	Not_significant	Specific_to_12m	Specific_to_12m	No
cg10012530	0.146274	1.04095	3.11343	0.00568323	0.999999	-2.77795	0.66226	0.672407	0.683235	0.675145	0.686567	0.671483	Specific_to_12m	Progressive_Hyper_cl5	Not_significant	Specific_to_12m	Specific_to_12m	No
cg10025604	0.236433	2.19802	2.36893	0.0285027	0.999999	-3.57772	0.80861	0.823831	0.830842	0.823287	0.822125	0.829467	Specific_to_12m	Progressive_Hyper_cl5	Not_significant	Specific_to_12m	Specific_to_12m	No
cg10052319	0.25815	2.48671	2.60848	0.0171998	0.999999	-3.32496	0.833096	0.853152	0.859317	0.839817	0.848936	0.854184	Specific_to_12m	Progressive_Hyper_cl5	Not_significant	Specific_to_12m	Specific_to_12m	No
cg10077944	0.237337	2.57595	3.17883	0.00490845	0.999999	-2.70667	0.845123	0.855573	0.865665	0.850282	0.846734	0.839568	Specific_to_12m	Progressive_Hyper_cl5	Not_significant	Specific_to_12m	Specific_to_12m	No
cg10110002	0.342535	2.71852	4.36616	0.00032707	0.999999	-1.45685	0.855197	0.869705	0.878537	0.86417	0.862073	0.858971	Specific_to_12m	Progressive_Hyper_cl5	Not_significant	Specific_to_12m	Specific_to_12m	No
cg10137381	0.281247	2.41978	2.34155	0.030165	0.999999	-3.60612	0.829244	0.84168	0.852117	0.839828	0.831968	0.82437	Specific_to_12m	Progressive_Hyper_cl5	Not_significant	Specific_to_12m	Specific_to_12m	No
cg10213886	0.28893	2.09812	2.3429	0.0300808	0.999999	-3.60472	0.791911	0.810963	0.824637	0.831609	0.815678	0.810632	Specific_to_12m	Progressive_Hyper_cl5	Not_significant	Specific_to_12m	Specific_to_12m	No
cg10246141	0.229817	2.35558	2.4163	0.0258262	0.999999	-3.52831	0.823835	0.837986	0.84677	0.830975	0.829968	0.828602	Specific_to_12m	Progressive_Hyper_cl5	Not_significant	Specific_to_12m	Specific_to_12m	No
cg10275328	0.25908	2.33267	2.20182	0.040133	0.999999	-3.74918	0.817017	0.837315	0.8477	0.83689	0.820105	0.830322	Specific_to_12m	Progressive_Hyper_cl5	Not_significant	Specific_to_12m	Specific_to_12m	No
cg10383724	0.458964	2.85251	2.5522	0.0193938	0.999999	-3.38494	0.858796	0.871557	0.889667	0.877861	0.868889	0.884193	Specific_to_12m	Progressive_Hyper_cl5	Not_significant	Specific_to_12m	Specific_to_12m	No
cg10384900	0.28636	2.36403	2.37492	0.0281504	0.999999	-3.57148	0.825255	0.840279	0.846123	0.837508	0.836158	0.836946	Specific_to_12m	Progressive_Hyper_cl5	Not_significant	Specific_to_12m	Specific_to_12m	No
cg10388810	0.252615	2.10308	2.39533	0.0269806	0.999999	-3.55021	0.798022	0.813987	0.821573	0.803751	0.819417	0.809997	Specific_to_12m	Progressive_Hyper_cl5	Not_significant	Specific_to_12m	Specific_to_12m	No
cg10438252	0.258279	1.06281	2.86562	0.00984565	0.999999	-3.04775	0.651853	0.669839	0.696906	0.691881	0.68721	0.6708	Specific_to_12m	Progressive_Hyper_cl5	Not_significant	Specific_to_12m	Specific_to_12m	No
cg10450175	0.211728	2.38583	2.84737	0.010248	0.999999	-3.06755	0.828205	0.837997	0.848663	0.842248	0.85172	0.837921	Specific_to_12m	Progressive_Hyper_cl5	Not_significant	Specific_to_12m	Specific_to_12m	No
cg10453337	0.284525	2.50927	3.16218	0.00509531	0.999999	-2.72481	0.83451	0.852139	0.863873	0.853873	0.854469	0.845255	Specific_to_12m	Progressive_Hyper_cl5	Not_significant	Specific_to_12m	Specific_to_12m	No
cg10539444	0.251613	2.58808	3.97744	0.000796526	0.999999	-1.85201	0.846216	0.86016	0.867048	0.847439	0.84867	0.852218	Specific_to_12m	Progressive_Hyper_cl5	Not_significant	Specific_to_12m	Specific_to_12m	No
cg10596590	0.242295	2.43619	2.88426	0.00945052	0.999999	-3.02751	0.830214	0.849246	0.855067	0.846117	0.837552	0.839211	Specific_to_12m	Progressive_Hyper_cl5	Not_significant	Specific_to_12m	Specific_to_12m	No
cg10599987	0.261762	2.51934	2.2952	0.0331853	0.999999	-3.65395	0.837932	0.848992	0.861707	0.845953	0.838047	0.859156	Specific_to_12m	Progressive_Hyper_cl5	Not_significant	Specific_to_12m	Specific_to_12m	No
cg10642094	0.220835	2.21767	2.50867	0.0212695	0.999999	-3.43111	0.81075	0.823751	0.832985	0.823507	0.830987	0.818668	Specific_to_12m	Progressive_Hyper_cl5	Not_significant	Specific_to_12m	Specific_to_12m	No
cg10650214	0.131452	1.51749	2.19519	0.0406742	0.999999	-3.75588	0.730222	0.742018	0.75075	0.746793	0.739373	0.743979	Specific_to_12m	Progressive_Hyper_cl5	Not_significant	Specific_to_12m	Specific_to_12m	No
cg10719852	0.203883	2.05602	2.34004	0.0302591	0.999999	-3.60769	0.792279	0.808394	0.817214	0.797302	0.804485	0.791717	Specific_to_12m	Progressive_Hyper_cl5	Not_significant	Specific_to_12m	Specific_to_12m	No
cg10737041	0.243352	1.85471	2.20352	0.039996	0.999999	-3.74747	0.770537	0.780264	0.792916	0.766844	0.770702	0.773803	Specific_to_12m	Progressive_Hyper_cl5	Not_significant	Specific_to_12m	Specific_to_12m	No
cg10801034	0.348614	2.65646	2.802	0.0113176	0.999999	-3.11671	0.847969	0.865963	0.872424	0.857431	0.864211	0.871518	Specific_to_12m	Progressive_Hyper_cl5	Not_significant	Specific_to_12m	Specific_to_12m	No
cg10801143	0.324151	2.42549	3.85045	0.00106561	0.999999	-1.98472	0.826442	0.841908	0.856723	0.834737	0.828699	0.824165	Specific_to_12m	Progressive_Hyper_cl5	Not_significant	Specific_to_12m	Specific_to_12m	No
cg10825847	0.163531	0.86014	2.33759	0.0304125	0.999999	-3.61022	0.629282	0.642153	0.659091	0.646595	0.636169	0.636075	Specific_to_12m	Progressive_Hyper_cl5	Not_significant	Specific_to_12m	Specific_to_12m	No
cg10865127	0.286166	3.12457	2.60299	0.017403	0.999999	-3.33083	0.88529	0.900022	0.906168	0.897215	0.903149	0.892854	Specific_to_12m	Progressive_Hyper_cl5	Not_significant	Specific_to_12m	Specific_to_12m	No
cg10934288	0.231284	2.49965	3.12027	0.00559694	0.999999	-2.77049	0.837856	0.851567	0.85964	0.854324	0.857513	0.85381	Specific_to_12m	Progressive_Hyper_cl5	Not_significant	Specific_to_12m	Specific_to_12m	No
cg10939579	0.229613	-1.92144	2.14418	0.0450625	0.999999	-3.80715	0.196505	0.208493	0.225219	0.208153	0.205887	0.177936	Specific_to_12m	Progressive_Hyper_cl5	Not_significant	Specific_to_12m	Specific_to_12m	No
cg10962090	0.259602	2.14675	3.48612	0.00244972	0.999999	-2.37315	0.802674	0.816039	0.826431	0.81296	0.811333	0.823867	Specific_to_12m	Progressive_Hyper_cl5	Not_significant	Specific_to_12m	Specific_to_12m	No
cg10996527	0.429804	3.01601	3.26764	0.0040192	0.999999	-2.60996	0.87557	0.885824	0.900309	0.886027	0.885069	0.895353	Specific_to_12m	Progressive_Hyper_cl5	Not_significant	Specific_to_12m	Specific_to_12m	No
cg11007785	0.272423	2.05102	3.3969	0.00300018	0.999999	-2.46962	0.792379	0.806036	0.815716	0.83169	0.816	0.836736	Specific_to_12m	Progressive_Hyper_cl5	Not_significant	Specific_to_12m	Specific_to_12m	No
cg11019064	0.348967	-3.04392	3.04744	0.00658506	0.999999	-2.84988	0.0986187	0.116043	0.125015	0.118566	0.127673	0.12381	Specific_to_12m	Progressive_Hyper_cl5	Not_significant	Specific_to_12m	Specific_to_12m	No
cg11024450	0.161166	1.22063	3.35241	0.00331844	0.999999	-2.51785	0.688856	0.702053	0.709461	0.6885	0.685352	0.68855	Specific_to_12m	Progressive_Hyper_cl5	Not_significant	Specific_to_12m	Specific_to_12m	No
cg11040581	0.220644	1.59067	2.31114	0.0321164	0.999999	-3.63754	0.735228	0.754812	0.763749	0.747269	0.756602	0.75042	Specific_to_12m	Progressive_Hyper_cl5	Not_significant	Specific_to_12m	Specific_to_12m	No
cg11120971	0.248864	2.87204	2.19845	0.0404071	0.999999	-3.75259	0.867165	0.879703	0.888862	0.886778	0.878276	0.882455	Specific_to_12m	Progressive_Hyper_cl5	Not_significant	Specific_to_12m	Specific_to_12m	No
cg11135011	0.178622	1.93848	3.19348	0.00474958	0.999999	-2.69071	0.781643	0.795958	0.803512	0.783647	0.777378	0.788536	Specific_to_12m	Progressive_Hyper_cl5	Not_significant	Specific_to_12m	Specific_to_12m	No
cg11154098	0.21514	1.65295	2.11824	0.0474561	0.999999	-3.83302	0.740846	0.76037	0.77207	0.753503	0.75893	0.752569	Specific_to_12m	Progressive_Hyper_cl5	Not_significant	Specific_to_12m	Specific_to_12m	No
cg11159919	0.191145	2.20264	2.2764	0.0344877	0.999999	-3.67324	0.810297	0.825616	0.830662	0.816242	0.827192	0.817557	Specific_to_12m	Progressive_Hyper_cl5	Not_significant	Specific_to_12m	Specific_to_12m	No
cg11192191	0.171357	1.64004	2.37012	0.0284322	0.999999	-3.57648	0.746326	0.759575	0.766495	0.758704	0.751118	0.756402	Specific_to_12m	Progressive_Hyper_cl5	Not_significant	Specific_to_12m	Specific_to_12m	No
cg11217594	0.291471	2.05643	3.03552	0.00676214	0.999999	-2.86287	0.7895	0.804066	0.818426	0.797004	0.807341	0.788526	Specific_to_12m	Progressive_Hyper_cl5	Not_significant	Specific_to_12m	Specific_to_12m	No
cg11249357	0.228458	2.2025	2.52125	0.0207106	0.999999	-3.41779	0.808296	0.822558	0.832174	0.838886	0.830947	0.831884	Specific_to_12m	Progressive_Hyper_cl5	Not_significant	Specific_to_12m	Specific_to_12m	No
cg11249861	0.277789	2.65956	3.28073	0.00390226	0.999999	-2.59573	0.851949	0.865854	0.872826	0.863124	0.859078	0.861574	Specific_to_12m	Progressive_Hyper_cl5	Not_significant	Specific_to_12m	Specific_to_12m	No
cg11362211	0.248983	2.81818	2.4307	0.0250602	0.999999	-3.51322	0.863494	0.87549	0.884849	0.870493	0.871058	0.867798	Specific_to_12m	Progressive_Hyper_cl5	Not_significant	Specific_to_12m	Specific_to_12m	No
cg11380532	0.220905	1.70459	2.46339	0.0234	0.999999	-3.47889	0.751125	0.762854	0.77715	0.755685	0.759413	0.752876	Specific_to_12m	Progressive_Hyper_cl5	Not_significant	Specific_to_12m	Specific_to_12m	No
cg11381211	0.25047	2.81613	2.68752	0.0145121	0.999999	-3.24025	0.862839	0.874686	0.884605	0.877759	0.874036	0.871801	Specific_to_12m	Progressive_Hyper_cl5	Not_significant	Specific_to_12m	Specific_to_12m	No
cg11417811	0.319857	2.51826	2.66745	0.0151542	0.999999	-3.26181	0.839223	0.85029	0.859695	0.858259	0.857	0.855175	Specific_to_12m	Progressive_Hyper_cl5	Not_significant	Specific_to_12m	Specific_to_12m	No
cg11492932	0.280991	3.04005	2.49461	0.0219104	0.999999	-3.44597	0.87995	0.888809	0.900073	0.888867	0.878223	0.887204	Specific_to_12m	Progressive_Hyper_cl5	Not_significant	Specific_to_12m	Specific_to_12m	No
cg11554982	0.169795	1.84205	2.1477	0.0447471	0.999999	-3.80364	0.770172	0.782388	0.791483	0.769801	0.762078	0.753323	Specific_to_12m	Progressive_Hyper_cl5	Not_significant	Specific_to_12m	Specific_to_12m	No
cg11594420	0.202145	2.34068	2.9619	0.00796242	0.999999	-2.94307	0.823935	0.834292	0.844252	0.826103	0.830555	0.815028	Specific_to_12m	Progressive_Hyper_cl5	Not_significant	Specific_to_12m	Specific_to_12m	No
cg11622538	0.198473	1.64425	2.90029	0.00912275	0.999999	-3.01009	0.746287	0.763519	0.767899	0.763378	0.75735	0.757935	Specific_to_12m	Progressive_Hyper_cl5	Not_significant	Specific_to_12m	Specific_to_12m	No
cg11629143	0.271951	2.23021	3.17267	0.00497677	0.999999	-2.71338	0.80758	0.825636	0.838366	0.820538	0.824975	0.820414	Specific_to_12m	Progressive_Hyper_cl5	Not_significant	Specific_to_12m	Specific_to_12m	No
cg11746684	0.173625	1.01742	2.38194	0.0277429	0.999999	-3.56418	0.655922	0.665747	0.680956	0.667362	0.672915	0.655318	Specific_to_12m	Progressive_Hyper_cl5	Not_significant	Specific_to_12m	Specific_to_12m	No
cg11819621	0.272322	2.61961	2.94158	0.00832837	0.999999	-2.96518	0.847245	0.862839	0.869573	0.858949	0.847103	0.859958	Specific_to_12m	Progressive_Hyper_cl5	Not_significant	Specific_to_12m	Specific_to_12m	No
cg11840035	0.230015	2.13106	2.88014	0.00953645	0.999999	-3.03198	0.798608	0.809736	0.825218	0.836158	0.848603	0.824576	Specific_to_12m	Progressive_Hyper_cl5	Not_significant	Specific_to_12m	Specific_to_12m	No
cg11854025	0.288173	1.81816	3.65561	0.00166439	0.999999	-2.19121	0.762327	0.776379	0.793446	0.775821	0.759461	0.758465	Specific_to_12m	Progressive_Hyper_cl5	Not_significant	Specific_to_12m	Specific_to_12m	No
cg11870309	0.295484	1.51397	3.6077	0.00185686	0.999999	-2.24245	0.724415	0.736194	0.753791	0.74507	0.750631	0.726282	Specific_to_12m	Progressive_Hyper_cl5	Not_significant	Specific_to_12m	Specific_to_12m	No
cg12040870	0.243721	2.08308	3.01161	0.00713131	0.999999	-2.88893	0.794977	0.815898	0.82106	0.807377	0.804834	0.809932	Specific_to_12m	Progressive_Hyper_cl5	Not_significant	Specific_to_12m	Specific_to_12m	No
cg12137410	0.260379	2.81566	2.14218	0.0452433	0.999999	-3.80915	0.864057	0.873443	0.884139	0.874252	0.869911	0.865735	Specific_to_12m	Progressive_Hyper_cl5	Not_significant	Specific_to_12m	Specific_to_12m	No
cg12180140	0.183253	1.96776	2.52304	0.0206323	0.999999	-3.41589	0.783556	0.794508	0.807687	0.781862	0.781913	0.769812	Specific_to_12m	Progressive_Hyper_cl5	Not_significant	Specific_to_12m	Specific_to_12m	No
cg12327595	0.287657	2.20147	2.87326	0.0096818	0.999999	-3.03945	0.807419	0.823782	0.831911	0.808952	0.80696	0.800626	Specific_to_12m	Progressive_Hyper_cl5	Not_significant	Specific_to_12m	Specific_to_12m	No
cg12510984	0.255955	1.977	3.80046	0.00119489	0.999999	-2.03738	0.785534	0.796146	0.807563	0.791067	0.778616	0.788266	Specific_to_12m	Progressive_Hyper_cl5	Not_significant	Specific_to_12m	Specific_to_12m	No
cg12536786	0.371365	2.80671	2.49169	0.022046	0.999999	-3.44905	0.860236	0.870411	0.883555	0.859414	0.844826	0.867998	Specific_to_12m	Progressive_Hyper_cl5	Not_significant	Specific_to_12m	Specific_to_12m	No
cg12566747	0.178386	-1.90495	2.16777	0.0429821	0.999999	-3.78351	0.20058	0.216637	0.22291	0.210415	0.210374	0.200299	Specific_to_12m	Progressive_Hyper_cl5	Not_significant	Specific_to_12m	Specific_to_12m	No
cg12591377	0.367405	2.93082	2.53254	0.0202207	0.999999	-3.40582	0.870715	0.882047	0.893231	0.877712	0.872132	0.879239	Specific_to_12m	Progressive_Hyper_cl5	Not_significant	Specific_to_12m	Specific_to_12m	No
cg12697352	0.222769	1.60276	2.41728	0.0257738	0.999999	-3.52729	0.739078	0.750941	0.76322	0.742838	0.763145	0.762281	Specific_to_12m	Progressive_Hyper_cl5	Not_significant	Specific_to_12m	Specific_to_12m	No
cg12747742	0.257077	2.34765	2.85069	0.0101736	0.999999	-3.06395	0.823255	0.837041	0.845895	0.841843	0.836511	0.837371	Specific_to_12m	Progressive_Hyper_cl5	Not_significant	Specific_to_12m	Specific_to_12m	No
cg12788672	0.288607	0.433785	2.18792	0.0412745	0.999999	-3.76322	0.548864	0.586747	0.598221	0.574348	0.582906	0.581128	Specific_to_12m	Progressive_Hyper_cl5	Not_significant	Specific_to_12m	Specific_to_12m	No
cg12833478	0.213445	2.68771	2.54356	0.0197532	0.999999	-3.39412	0.854284	0.867929	0.875039	0.861288	0.866352	0.862858	Specific_to_12m	Progressive_Hyper_cl5	Not_significant	Specific_to_12m	Specific_to_12m	No
cg12887131	0.231915	2.42152	2.73741	0.0130265	0.999999	-3.18652	0.83108	0.84006	0.852086	0.833789	0.833472	0.824216	Specific_to_12m	Progressive_Hyper_cl5	Not_significant	Specific_to_12m	Specific_to_12m	No
cg12908055	0.33337	2.58424	2.70758	0.0138964	0.999999	-3.21867	0.842805	0.861125	0.866151	0.848782	0.865923	0.856317	Specific_to_12m	Progressive_Hyper_cl5	Not_significant	Specific_to_12m	Specific_to_12m	No
cg12921720	0.239934	1.75759	2.69186	0.0143768	0.999999	-3.23558	0.756989	0.768539	0.784254	0.758241	0.741639	0.7451	Specific_to_12m	Progressive_Hyper_cl5	Not_significant	Specific_to_12m	Specific_to_12m	No
cg12985237	0.203388	1.47963	2.35547	0.0293087	0.999999	-3.59169	0.7233	0.735417	0.746633	0.742958	0.743745	0.734495	Specific_to_12m	Progressive_Hyper_cl5	Not_significant	Specific_to_12m	Specific_to_12m	No
cg13016411	0.1758	1.1319	2.71529	0.0136664	0.999999	-3.21037	0.673412	0.689236	0.698295	0.690441	0.677761	0.683927	Specific_to_12m	Progressive_Hyper_cl5	Not_significant	Specific_to_12m	Specific_to_12m	No
cg13033770	0.20953	1.95583	2.23431	0.0375768	0.999999	-3.71622	0.777942	0.7938	0.808817	0.788538	0.785217	0.795422	Specific_to_12m	Progressive_Hyper_cl5	Not_significant	Specific_to_12m	Specific_to_12m	No
cg13199720	0.286325	3.09553	2.2982	0.0329811	0.999999	-3.65086	0.883136	0.894307	0.903303	0.89224	0.898356	0.895593	Specific_to_12m	Progressive_Hyper_cl5	Not_significant	Specific_to_12m	Specific_to_12m	No
cg13249511	0.277975	2.70084	2.51949	0.0207876	0.999999	-3.41965	0.854927	0.865716	0.875567	0.862043	0.872507	0.86651	Specific_to_12m	Progressive_Hyper_cl5	Not_significant	Specific_to_12m	Specific_to_12m	No
cg13295660	0.24764	2.70784	3.51376	0.00230035	0.999999	-2.34336	0.855524	0.867197	0.877059	0.870152	0.865094	0.859278	Specific_to_12m	Progressive_Hyper_cl5	Not_significant	Specific_to_12m	Specific_to_12m	No
cg13510520	0.256816	2.93665	3.04874	0.00656605	0.999999	-2.84847	0.872752	0.881208	0.893684	0.874134	0.878121	0.878795	Specific_to_12m	Progressive_Hyper_cl5	Not_significant	Specific_to_12m	Specific_to_12m	No
cg13603436	0.221182	2.37054	2.33384	0.0306487	0.999999	-3.6141	0.824901	0.835975	0.848266	0.837629	0.83804	0.838579	Specific_to_12m	Progressive_Hyper_cl5	Not_significant	Specific_to_12m	Specific_to_12m	No
cg13618623	0.248324	2.72739	2.71314	0.0137301	0.999999	-3.21268	0.857403	0.870556	0.878061	0.865773	0.874691	0.854142	Specific_to_12m	Progressive_Hyper_cl5	Not_significant	Specific_to_12m	Specific_to_12m	No
cg13626307	0.373492	2.93217	3.33628	0.00344183	0.999999	-2.53536	0.868792	0.883349	0.895866	0.886375	0.889562	0.884343	Specific_to_12m	Progressive_Hyper_cl5	Not_significant	Specific_to_12m	Specific_to_12m	No
cg13630204	0.192471	2.07808	2.51699	0.0208982	0.999999	-3.4223	0.797794	0.80662	0.817831	0.7979	0.781395	0.78721	Specific_to_12m	Progressive_Hyper_cl5	Not_significant	Specific_to_12m	Specific_to_12m	No
cg13662246	0.206375	2.26057	2.25645	0.0359219	0.999999	-3.69366	0.816069	0.827709	0.836116	0.826539	0.833996	0.81789	Specific_to_12m	Progressive_Hyper_cl5	Not_significant	Specific_to_12m	Specific_to_12m	No
cg13693879	0.324724	3.0594	2.19945	0.040326	0.999999	-3.75158	0.880265	0.892973	0.901134	0.905323	0.898366	0.893597	Specific_to_12m	Progressive_Hyper_cl5	Not_significant	Specific_to_12m	Specific_to_12m	No
cg13720215	0.224388	1.64447	2.2329	0.0376849	0.999999	-3.71766	0.742021	0.757082	0.770278	0.741264	0.75369	0.734223	Specific_to_12m	Progressive_Hyper_cl5	Not_significant	Specific_to_12m	Specific_to_12m	No
cg13776918	0.402296	3.20616	2.60564	0.0173048	0.999999	-3.328	0.889357	0.902423	0.910602	0.903533	0.899977	0.899275	Specific_to_12m	Progressive_Hyper_cl5	Not_significant	Specific_to_12m	Specific_to_12m	No
cg13797670	0.254456	1.69119	3.54688	0.0021332	0.999999	-2.30772	0.750111	0.763532	0.775404	0.753224	0.758899	0.749178	Specific_to_12m	Progressive_Hyper_cl5	Not_significant	Specific_to_12m	Specific_to_12m	No
cg13801367	0.26024	2.54158	2.79502	0.0114916	0.999999	-3.12428	0.841723	0.851175	0.86194	0.840476	0.851662	0.840632	Specific_to_12m	Progressive_Hyper_cl5	Not_significant	Specific_to_12m	Specific_to_12m	No
cg13860447	0.195052	2.02312	2.15596	0.0440124	0.999999	-3.79536	0.789637	0.805706	0.812543	0.796544	0.800066	0.798919	Specific_to_12m	Progressive_Hyper_cl5	Not_significant	Specific_to_12m	Specific_to_12m	No
cg13910822	0.279213	2.89359	2.55278	0.0193701	0.999999	-3.38433	0.864324	0.880737	0.893023	0.877101	0.872561	0.882224	Specific_to_12m	Progressive_Hyper_cl5	Not_significant	Specific_to_12m	Specific_to_12m	No
cg13913085	0.235758	2.28456	2.22551	0.0382546	0.999999	-3.72517	0.816633	0.829415	0.839486	0.826175	0.838764	0.827101	Specific_to_12m	Progressive_Hyper_cl5	Not_significant	Specific_to_12m	Specific_to_12m	No
cg13958713	0.246615	2.04422	2.30793	0.032329	0.999999	-3.64085	0.791911	0.809904	0.814485	0.800682	0.792368	0.787156	Specific_to_12m	Progressive_Hyper_cl5	Not_significant	Specific_to_12m	Specific_to_12m	No
cg14185037	0.241555	1.39034	3.33007	0.0034906	0.999999	-2.54211	0.709969	0.722432	0.735143	0.714423	0.726447	0.726688	Specific_to_12m	Progressive_Hyper_cl5	Not_significant	Specific_to_12m	Specific_to_12m	No
cg14205239	0.229299	1.83906	3.68201	0.00156691	0.999999	-2.16304	0.770744	0.782076	0.791002	0.776674	0.784113	0.77165	Specific_to_12m	Progressive_Hyper_cl5	Not_significant	Specific_to_12m	Specific_to_12m	No
cg14458002	0.254803	2.64842	3.15631	0.00516283	0.999999	-2.7312	0.85071	0.859676	0.872484	0.863681	0.843271	0.853077	Specific_to_12m	Progressive_Hyper_cl5	Not_significant	Specific_to_12m	Specific_to_12m	No
cg14466720	0.173035	1.12472	2.45077	0.0240286	0.999999	-3.49217	0.671582	0.688755	0.69813	0.687962	0.669437	0.680581	Specific_to_12m	Progressive_Hyper_cl5	Not_significant	Specific_to_12m	Specific_to_12m	No
cg14503063	0.227242	2.34524	2.78134	0.0118395	0.999999	-3.13907	0.824384	0.833577	0.844819	0.820547	0.825482	0.821544	Specific_to_12m	Progressive_Hyper_cl5	Not_significant	Specific_to_12m	Specific_to_12m	No
cg14505104	0.25035	2.62162	2.29491	0.0332044	0.999999	-3.65424	0.847749	0.863943	0.868392	0.867157	0.860633	0.854057	Specific_to_12m	Progressive_Hyper_cl5	Not_significant	Specific_to_12m	Specific_to_12m	No
cg14518355	0.325218	2.70433	3.43692	0.00273968	0.999999	-2.42631	0.853018	0.869559	0.876943	0.878914	0.87862	0.861277	Specific_to_12m	Progressive_Hyper_cl5	Not_significant	Specific_to_12m	Specific_to_12m	No
cg14542598	0.211295	1.23319	2.57424	0.0185049	0.999999	-3.36149	0.686898	0.705234	0.713947	0.688538	0.688276	0.679262	Specific_to_12m	Progressive_Hyper_cl5	Not_significant	Specific_to_12m	Specific_to_12m	No
cg14554539	0.305709	2.68756	3.30391	0.00370322	0.999999	-2.57053	0.853281	0.866162	0.875321	0.863224	0.869534	0.864704	Specific_to_12m	Progressive_Hyper_cl5	Not_significant	Specific_to_12m	Specific_to_12m	No
cg14708398	0.21316	1.75521	2.24783	0.0365581	0.999999	-3.70245	0.753057	0.770426	0.786443	0.76388	0.754937	0.751987	Specific_to_12m	Progressive_Hyper_cl5	Not_significant	Specific_to_12m	Specific_to_12m	No
cg14731391	0.220044	1.65108	2.881	0.00951847	0.999999	-3.03105	0.745079	0.76187	0.769351	0.755516	0.772483	0.747419	Specific_to_12m	Progressive_Hyper_cl5	Not_significant	Specific_to_12m	Specific_to_12m	No
cg14735390	0.158005	0.997306	2.58889	0.0179354	0.999999	-3.34588	0.655499	0.665802	0.676302	0.675027	0.649965	0.656987	Specific_to_12m	Progressive_Hyper_cl5	Not_significant	Specific_to_12m	Specific_to_12m	No
cg14757717	0.510568	-3.52793	3.02466	0.00692747	0.999999	-2.87471	0.0712218	0.0859216	0.0944058	0.0986165	0.0840059	0.0835694	Specific_to_12m	Progressive_Hyper_cl5	Not_significant	Specific_to_12m	Specific_to_12m	No
cg14844401	0.25388	0.894534	2.29577	0.0331465	0.999999	-3.65336	0.629331	0.652379	0.668686	0.639045	0.651464	0.648494	Specific_to_12m	Progressive_Hyper_cl5	Not_significant	Specific_to_12m	Specific_to_12m	No
cg14849556	0.180035	1.96564	2.58961	0.017908	0.999999	-3.34511	0.783097	0.80021	0.807052	0.783308	0.788049	0.792035	Specific_to_12m	Progressive_Hyper_cl5	Not_significant	Specific_to_12m	Specific_to_12m	No
cg14868610	0.280394	2.73226	2.6263	0.0165557	0.999999	-3.30592	0.853239	0.869812	0.881156	0.847391	0.830394	0.822345	Specific_to_12m	Progressive_Hyper_cl5	Not_significant	Specific_to_12m	Specific_to_12m	No
cg14893091	0.276148	2.81536	2.65469	0.0155762	0.999999	-3.2755	0.863049	0.87636	0.885098	0.872996	0.88032	0.87198	Specific_to_12m	Progressive_Hyper_cl5	Not_significant	Specific_to_12m	Specific_to_12m	No
cg14926625	0.330459	2.32038	2.76764	0.0121982	0.999999	-3.15388	0.817259	0.828953	0.845554	0.808646	0.829433	0.823482	Specific_to_12m	Progressive_Hyper_cl5	Not_significant	Specific_to_12m	Specific_to_12m	No
cg15008680	0.375348	2.97713	2.46105	0.0235152	0.999999	-3.48135	0.87281	0.884094	0.897008	0.884868	0.896338	0.890188	Specific_to_12m	Progressive_Hyper_cl5	Not_significant	Specific_to_12m	Specific_to_12m	No
cg15014976	0.326128	2.33989	4.01664	0.000728073	0.999999	-1.81138	0.820343	0.835391	0.846952	0.837801	0.832485	0.833311	Specific_to_12m	Progressive_Hyper_cl5	Not_significant	Specific_to_12m	Specific_to_12m	No
cg15069362	0.276797	2.91113	2.33139	0.0308045	0.999999	-3.61664	0.868303	0.882736	0.892102	0.871161	0.882486	0.858961	Specific_to_12m	Progressive_Hyper_cl5	Not_significant	Specific_to_12m	Specific_to_12m	No
cg15166956	0.20278	1.9508	3.39337	0.0030243	0.999999	-2.47344	0.783138	0.796994	0.804848	0.783037	0.772842	0.777613	Specific_to_12m	Progressive_Hyper_cl5	Not_significant	Specific_to_12m	Specific_to_12m	No
cg15184174	0.324533	1.85059	3.93356	0.000880814	0.999999	-1.89769	0.763966	0.777549	0.797256	0.769036	0.772293	0.76974	Specific_to_12m	Progressive_Hyper_cl5	Not_significant	Specific_to_12m	Specific_to_12m	No
cg15294781	0.389309	2.75982	2.64993	0.0157363	0.999999	-3.2806	0.851282	0.86763	0.884402	0.872765	0.867319	0.884739	Specific_to_12m	Progressive_Hyper_cl5	Not_significant	Specific_to_12m	Specific_to_12m	No
cg15380890	0.22734	2.38102	2.29496	0.0332015	0.999999	-3.65419	0.82735	0.836459	0.847648	0.844862	0.832829	0.838925	Specific_to_12m	Progressive_Hyper_cl5	Not_significant	Specific_to_12m	Specific_to_12m	No
cg15439146	0.287324	2.88727	2.53063	0.0203029	0.999999	-3.40784	0.866696	0.883614	0.891801	0.870794	0.886482	0.878934	Specific_to_12m	Progressive_Hyper_cl5	Not_significant	Specific_to_12m	Specific_to_12m	No
cg15471398	0.421743	2.93501	3.1878	0.00481052	0.999999	-2.69689	0.867774	0.880323	0.89614	0.897442	0.884006	0.88083	Specific_to_12m	Progressive_Hyper_cl5	Not_significant	Specific_to_12m	Specific_to_12m	No
cg15480287	0.167689	1.66505	2.31386	0.0319368	0.999999	-3.63473	0.745588	0.763911	0.772583	0.732775	0.733129	0.729001	Specific_to_12m	Progressive_Hyper_cl5	Not_significant	Specific_to_12m	Specific_to_12m	No
cg15520109	0.261349	2.69145	2.18387	0.0416132	0.999999	-3.76731	0.854048	0.865637	0.874371	0.852199	0.861611	0.862151	Specific_to_12m	Progressive_Hyper_cl5	Not_significant	Specific_to_12m	Specific_to_12m	No
cg15536401	0.305598	2.02214	4.31927	0.000364071	0.999999	-1.50355	0.790289	0.80316	0.812694	0.790114	0.782689	0.785999	Specific_to_12m	Progressive_Hyper_cl5	Not_significant	Specific_to_12m	Specific_to_12m	No
cg15566278	0.149827	1.21279	2.20233	0.0400919	0.999999	-3.74867	0.685923	0.702342	0.70967	0.704636	0.703644	0.695773	Specific_to_12m	Progressive_Hyper_cl5	Not_significant	Specific_to_12m	Specific_to_12m	No
cg15612008	0.199958	1.88566	3.30842	0.00366564	0.999999	-2.56562	0.77517	0.791129	0.796287	0.771652	0.770318	0.768045	Specific_to_12m	Progressive_Hyper_cl5	Not_significant	Specific_to_12m	Specific_to_12m	No
cg15652280	0.318272	2.41287	2.17902	0.0420213	0.999999	-3.77219	0.823632	0.84374	0.854426	0.834071	0.844737	0.84285	Specific_to_12m	Progressive_Hyper_cl5	Not_significant	Specific_to_12m	Specific_to_12m	No
cg15747402	0.145837	1.42387	2.69267	0.0143515	0.999999	-3.23471	0.716798	0.725878	0.738224	0.732304	0.744287	0.733479	Specific_to_12m	Progressive_Hyper_cl5	Not_significant	Specific_to_12m	Specific_to_12m	No
cg15783011	0.250804	1.94893	2.12004	0.0472868	0.999999	-3.83124	0.774908	0.791468	0.80781	0.78272	0.809806	0.793107	Specific_to_12m	Progressive_Hyper_cl5	Not_significant	Specific_to_12m	Specific_to_12m	No
cg15831212	0.248026	1.88612	2.75024	0.0126686	0.999999	-3.17268	0.767483	0.780922	0.800314	0.806456	0.809477	0.801571	Specific_to_12m	Progressive_Hyper_cl5	Not_significant	Specific_to_12m	Specific_to_12m	No
cg15849831	0.213964	2.63353	2.29956	0.0328892	0.999999	-3.64946	0.849193	0.858808	0.870151	0.853103	0.858665	0.860461	Specific_to_12m	Progressive_Hyper_cl5	Not_significant	Specific_to_12m	Specific_to_12m	No
cg15903658	0.2432	2.84736	2.1805	0.0418961	0.999999	-3.7707	0.865006	0.878642	0.887562	0.885316	0.875834	0.880255	Specific_to_12m	Progressive_Hyper_cl5	Not_significant	Specific_to_12m	Specific_to_12m	No
cg15937861	0.200692	1.90403	2.74583	0.0127905	0.999999	-3.17743	0.776375	0.794787	0.800112	0.783971	0.790899	0.787876	Specific_to_12m	Progressive_Hyper_cl5	Not_significant	Specific_to_12m	Specific_to_12m	No
cg15959311	0.212774	2.47523	2.34998	0.0296438	0.999999	-3.59739	0.835023	0.848262	0.857545	0.853149	0.85093	0.844078	Specific_to_12m	Progressive_Hyper_cl5	Not_significant	Specific_to_12m	Specific_to_12m	No
cg16049699	0.218928	1.82755	2.27295	0.0347318	0.999999	-3.67677	0.767575	0.777947	0.790471	0.762978	0.767209	0.754596	Specific_to_12m	Progressive_Hyper_cl5	Not_significant	Specific_to_12m	Specific_to_12m	No
cg16054502	0.274044	2.49415	2.61164	0.0170841	0.999999	-3.3216	0.835411	0.849272	0.860295	0.844517	0.83648	0.833385	Specific_to_12m	Progressive_Hyper_cl5	Not_significant	Specific_to_12m	Specific_to_12m	No
cg16059767	0.391608	2.20855	2.78626	0.0117131	0.999999	-3.13375	0.796473	0.830253	0.841149	0.810698	0.825834	0.811061	Specific_to_12m	Progressive_Hyper_cl5	Not_significant	Specific_to_12m	Specific_to_12m	No
cg16098545	0.187005	2.33997	2.59751	0.0176084	0.999999	-3.33669	0.823423	0.83343	0.844089	0.844539	0.852084	0.839046	Specific_to_12m	Progressive_Hyper_cl5	Not_significant	Specific_to_12m	Specific_to_12m	No
cg16172619	0.227965	2.18489	3.51625	0.00228737	0.999999	-2.34068	0.807344	0.818836	0.830325	0.802766	0.808989	0.812242	Specific_to_12m	Progressive_Hyper_cl5	Not_significant	Specific_to_12m	Specific_to_12m	No
cg16180964	0.227572	2.03252	2.30159	0.0327529	0.999999	-3.64738	0.789122	0.806391	0.814342	0.798378	0.809952	0.791936	Specific_to_12m	Progressive_Hyper_cl5	Not_significant	Specific_to_12m	Specific_to_12m	No
cg16194233	0.296564	-2.10841	2.6388	0.0161175	0.999999	-3.29253	0.176362	0.199427	0.205108	0.228188	0.220382	0.21732	Specific_to_12m	Progressive_Hyper_cl5	Not_significant	Specific_to_12m	Specific_to_12m	No
cg16257215	0.129407	1.31112	2.36717	0.0286069	0.999999	-3.57955	0.701654	0.71199	0.723081	0.708378	0.700773	0.706833	Specific_to_12m	Progressive_Hyper_cl5	Not_significant	Specific_to_12m	Specific_to_12m	No
cg16285780	0.296821	3.15397	2.21976	0.0387031	0.999999	-3.73101	0.886281	0.898081	0.907948	0.904527	0.895984	0.888611	Specific_to_12m	Progressive_Hyper_cl5	Not_significant	Specific_to_12m	Specific_to_12m	No
cg16334554	0.318504	2.87847	4.88947	9.97e-05	0.999999	-0.955778	0.866882	0.879943	0.890668	0.87333	0.881876	0.876931	Specific_to_12m	Progressive_Hyper_cl5	Not_significant	Specific_to_12m	Specific_to_12m	No
cg16470532	0.271892	2.68896	2.26406	0.0353685	0.999999	-3.68588	0.853109	0.863549	0.874043	0.834835	0.847634	0.852181	Specific_to_12m	Progressive_Hyper_cl5	Not_significant	Specific_to_12m	Specific_to_12m	No
cg16505204	0.260726	2.71404	3.01682	0.00704936	0.999999	-2.88326	0.856083	0.864527	0.877324	0.862555	0.856662	0.85347	Specific_to_12m	Progressive_Hyper_cl5	Not_significant	Specific_to_12m	Specific_to_12m	No
cg16549637	0.140431	0.499836	2.41609	0.0258377	0.999999	-3.52853	0.572963	0.584006	0.597997	0.569048	0.580383	0.580205	Specific_to_12m	Progressive_Hyper_cl5	Not_significant	Specific_to_12m	Specific_to_12m	No
cg16588007	0.481385	2.99772	2.26733	0.0351327	0.999999	-3.68253	0.868791	0.884251	0.898448	0.884016	0.885577	0.877569	Specific_to_12m	Progressive_Hyper_cl5	Not_significant	Specific_to_12m	Specific_to_12m	No
cg16676200	0.535272	2.90002	2.21076	0.0394141	0.999999	-3.74013	0.864396	0.881018	0.888249	0.884671	0.883037	0.879805	Specific_to_12m	Progressive_Hyper_cl5	Not_significant	Specific_to_12m	Specific_to_12m	No
cg16700711	0.214836	1.84042	2.3719	0.0283275	0.999999	-3.57463	0.767602	0.787037	0.793294	0.789724	0.787337	0.796687	Specific_to_12m	Progressive_Hyper_cl5	Not_significant	Specific_to_12m	Specific_to_12m	No
cg16719801	0.209	2.82066	2.26415	0.0353618	0.999999	-3.68578	0.8642	0.874676	0.885561	0.873788	0.86389	0.864213	Specific_to_12m	Progressive_Hyper_cl5	Not_significant	Specific_to_12m	Specific_to_12m	No
cg16781484	0.338662	2.7533	3.27154	0.00398398	0.999999	-2.60572	0.859411	0.873927	0.879774	0.867919	0.8682	0.862723	Specific_to_12m	Progressive_Hyper_cl5	Not_significant	Specific_to_12m	Specific_to_12m	No
cg16836059	0.322425	3.01464	2.20949	0.0395161	0.999999	-3.74142	0.876755	0.890729	0.898599	0.896383	0.879687	0.885467	Specific_to_12m	Progressive_Hyper_cl5	Not_significant	Specific_to_12m	Specific_to_12m	No
cg16856152	0.42145	-3.29749	2.54694	0.019612	0.999999	-3.39053	0.0825723	0.0988837	0.107679	0.103169	0.0889973	0.0994016	Specific_to_12m	Progressive_Hyper_cl5	Not_significant	Specific_to_12m	Specific_to_12m	No
cg16880507	0.294446	2.02912	2.5057	0.0214034	0.999999	-3.43425	0.789061	0.802776	0.813954	0.788241	0.795069	0.781492	Specific_to_12m	Progressive_Hyper_cl5	Not_significant	Specific_to_12m	Specific_to_12m	No
cg16924391	0.298266	2.61975	2.64984	0.0157395	0.999999	-3.2807	0.847209	0.858834	0.868779	0.848099	0.853072	0.857046	Specific_to_12m	Progressive_Hyper_cl5	Not_significant	Specific_to_12m	Specific_to_12m	No
cg17073133	0.194147	2.44323	2.21603	0.0389966	0.999999	-3.73479	0.83303	0.844669	0.853746	0.839342	0.846035	0.835434	Specific_to_12m	Progressive_Hyper_cl5	Not_significant	Specific_to_12m	Specific_to_12m	No
cg17074880	0.247018	-2.22311	2.33387	0.0306472	0.999999	-3.61407	0.16799	0.183558	0.188653	0.188259	0.195639	0.190994	Specific_to_12m	Progressive_Hyper_cl5	Not_significant	Specific_to_12m	Specific_to_12m	No
cg17101494	0.25497	2.87873	2.39223	0.0271553	0.999999	-3.55345	0.867718	0.878848	0.888432	0.87787	0.873524	0.887003	Specific_to_12m	Progressive_Hyper_cl5	Not_significant	Specific_to_12m	Specific_to_12m	No
cg17129871	0.245405	2.85559	2.50401	0.0214798	0.999999	-3.43603	0.866195	0.881336	0.887062	0.88316	0.878204	0.863774	Specific_to_12m	Progressive_Hyper_cl5	Not_significant	Specific_to_12m	Specific_to_12m	No
cg17131837	0.174806	1.13346	2.31728	0.0317128	0.999999	-3.6312	0.672685	0.690071	0.699668	0.664088	0.677624	0.65013	Specific_to_12m	Progressive_Hyper_cl5	Not_significant	Specific_to_12m	Specific_to_12m	No
cg17157071	0.243266	2.50736	3.3965	0.00300291	0.999999	-2.47005	0.839115	0.852463	0.86017	0.843551	0.842739	0.844101	Specific_to_12m	Progressive_Hyper_cl5	Not_significant	Specific_to_12m	Specific_to_12m	No
cg17276652	0.158523	1.45658	2.74299	0.0128698	0.999999	-3.1805	0.721221	0.734128	0.743537	0.735187	0.741115	0.721289	Specific_to_12m	Progressive_Hyper_cl5	Not_significant	Specific_to_12m	Specific_to_12m	No
cg17333378	0.424496	2.6124	2.31285	0.0320032	0.999999	-3.63577	0.838113	0.857244	0.872955	0.86296	0.860903	0.877139	Specific_to_12m	Progressive_Hyper_cl5	Not_significant	Specific_to_12m	Specific_to_12m	No
cg17392044	0.318913	2.60789	2.72089	0.0135015	0.999999	-3.20433	0.84173	0.855069	0.872188	0.850508	0.843137	0.85097	Specific_to_12m	Progressive_Hyper_cl5	Not_significant	Specific_to_12m	Specific_to_12m	No
cg17417021	0.220298	2.1681	2.72866	0.0132762	0.999999	-3.19596	0.806302	0.81461	0.827339	0.812559	0.828403	0.815182	Specific_to_12m	Progressive_Hyper_cl5	Not_significant	Specific_to_12m	Specific_to_12m	No
cg17417618	0.24229	2.70447	2.38145	0.0277712	0.999999	-3.56469	0.855443	0.865432	0.8761	0.867264	0.860919	0.853457	Specific_to_12m	Progressive_Hyper_cl5	Not_significant	Specific_to_12m	Specific_to_12m	No
cg17419399	0.237748	2.0642	3.38861	0.00305713	0.999999	-2.4786	0.792589	0.803416	0.819426	0.803292	0.811953	0.800234	Specific_to_12m	Progressive_Hyper_cl5	Not_significant	Specific_to_12m	Specific_to_12m	No
cg17420058	0.312274	2.63896	2.84998	0.0101895	0.999999	-3.06472	0.848892	0.858887	0.87066	0.84938	0.852039	0.846775	Specific_to_12m	Progressive_Hyper_cl5	Not_significant	Specific_to_12m	Specific_to_12m	No
cg17506178	0.220626	1.87864	3.72125	0.00143243	0.999999	-2.12129	0.772788	0.785375	0.798165	0.779692	0.775879	0.781263	Specific_to_12m	Progressive_Hyper_cl5	Not_significant	Specific_to_12m	Specific_to_12m	No
cg17511741	0.125323	-1.12922	2.29816	0.0329844	0.999999	-3.65091	0.302969	0.320433	0.325491	0.330309	0.324241	0.325303	Specific_to_12m	Progressive_Hyper_cl5	Not_significant	Specific_to_12m	Specific_to_12m	No
cg17528334	0.307046	2.94405	3.04462	0.00662653	0.999999	-2.85296	0.872827	0.887809	0.894658	0.878897	0.891315	0.884329	Specific_to_12m	Progressive_Hyper_cl5	Not_significant	Specific_to_12m	Specific_to_12m	No
cg17575050	0.301055	-2.08196	3.95559	0.000837425	0.999999	-1.87473	0.181072	0.199377	0.204807	0.165677	0.164766	0.174017	Specific_to_12m	Progressive_Hyper_cl5	Not_significant	Specific_to_12m	Specific_to_12m	No
cg17581129	0.260146	-1.85578	2.49834	0.0217388	0.999999	-3.44203	0.200318	0.226366	0.235934	0.207532	0.196626	0.203653	Specific_to_12m	Progressive_Hyper_cl5	Not_significant	Specific_to_12m	Specific_to_12m	No
cg17613028	0.263194	2.86466	2.98644	0.00754109	0.999999	-2.91635	0.867471	0.881397	0.888629	0.880806	0.886212	0.884774	Specific_to_12m	Progressive_Hyper_cl5	Not_significant	Specific_to_12m	Specific_to_12m	No
cg17650779	0.288624	2.53926	2.98083	0.00763549	0.999999	-2.92246	0.841227	0.854229	0.86292	0.849607	0.850196	0.851688	Specific_to_12m	Progressive_Hyper_cl5	Not_significant	Specific_to_12m	Specific_to_12m	No
cg17651864	0.422658	2.97771	2.52683	0.0204673	0.999999	-3.41188	0.871036	0.888231	0.896874	0.893975	0.890047	0.906906	Specific_to_12m	Progressive_Hyper_cl5	Not_significant	Specific_to_12m	Specific_to_12m	No
cg17938825	0.214466	2.23884	2.58807	0.0179668	0.999999	-3.34675	0.811078	0.828728	0.836073	0.802154	0.827809	0.816895	Specific_to_12m	Progressive_Hyper_cl5	Not_significant	Specific_to_12m	Specific_to_12m	No
cg17942978	0.311717	2.92755	2.71635	0.0136349	0.999999	-3.20922	0.871049	0.87997	0.892929	0.874145	0.86971	0.875391	Specific_to_12m	Progressive_Hyper_cl5	Not_significant	Specific_to_12m	Specific_to_12m	No
cg18008034	0.398801	2.2812	3.43689	0.00273983	0.999999	-2.42633	0.813005	0.83267	0.840464	0.824496	0.849682	0.832883	Specific_to_12m	Progressive_Hyper_cl5	Not_significant	Specific_to_12m	Specific_to_12m	No
cg18035435	0.309127	2.7645	2.22533	0.0382684	0.999999	-3.72535	0.858194	0.870154	0.879094	0.862983	0.853301	0.868383	Specific_to_12m	Progressive_Hyper_cl5	Not_significant	Specific_to_12m	Specific_to_12m	No
cg18148646	0.248545	2.48915	2.20018	0.0402667	0.999999	-3.75084	0.837327	0.848353	0.857481	0.848043	0.855855	0.847208	Specific_to_12m	Progressive_Hyper_cl5	Not_significant	Specific_to_12m	Specific_to_12m	No
cg18155416	0.169834	1.49387	2.16567	0.0431635	0.999999	-3.78561	0.725331	0.735093	0.748372	0.732588	0.730779	0.727332	Specific_to_12m	Progressive_Hyper_cl5	Not_significant	Specific_to_12m	Specific_to_12m	No
cg18192414	0.397106	3.07613	2.66918	0.0150977	0.999999	-3.25995	0.88125	0.897763	0.90216	0.890748	0.905426	0.889834	Specific_to_12m	Progressive_Hyper_cl5	Not_significant	Specific_to_12m	Specific_to_12m	No
cg18195656	0.178899	2.03363	2.5949	0.0177067	0.999999	-3.33947	0.792603	0.807202	0.813425	0.803882	0.804855	0.792427	Specific_to_12m	Progressive_Hyper_cl5	Not_significant	Specific_to_12m	Specific_to_12m	No
cg18272089	0.280412	2.88689	4.20649	0.000471246	0.999999	-1.617	0.869913	0.88389	0.89019	0.879481	0.88732	0.885555	Specific_to_12m	Progressive_Hyper_cl5	Not_significant	Specific_to_12m	Specific_to_12m	No
cg18280195	0.222727	1.57937	2.81883	0.0109089	0.999999	-3.09849	0.733699	0.754062	0.762737	0.730882	0.736272	0.743568	Specific_to_12m	Progressive_Hyper_cl5	Not_significant	Specific_to_12m	Specific_to_12m	No
cg18311665	0.244907	2.04339	3.83486	0.00110437	0.999999	-2.00112	0.790441	0.801641	0.817647	0.804401	0.807054	0.797082	Specific_to_12m	Progressive_Hyper_cl5	Not_significant	Specific_to_12m	Specific_to_12m	No
cg18359578	0.246545	-2.07259	2.17538	0.04233	0.999999	-3.77586	0.18261	0.193077	0.205251	0.194172	0.187709	0.190504	Specific_to_12m	Progressive_Hyper_cl5	Not_significant	Specific_to_12m	Specific_to_12m	No
cg18383124	0.381466	2.62232	3.46938	0.00254479	0.999999	-2.39122	0.846641	0.862908	0.870358	0.870225	0.86391	0.859634	Specific_to_12m	Progressive_Hyper_cl5	Not_significant	Specific_to_12m	Specific_to_12m	No
cg18393017	0.201084	1.2691	2.43645	0.0247608	0.999999	-3.5072	0.691234	0.706026	0.720248	0.692096	0.681553	0.678353	Specific_to_12m	Progressive_Hyper_cl5	Not_significant	Specific_to_12m	Specific_to_12m	No
cg18410066	0.242288	2.5072	2.48834	0.0222023	0.999999	-3.45259	0.835627	0.846869	0.861999	0.851523	0.856687	0.853484	Specific_to_12m	Progressive_Hyper_cl5	Not_significant	Specific_to_12m	Specific_to_12m	No
cg18579748	0.295136	2.94072	3.78479	0.00123854	0.999999	-2.05394	0.873415	0.883858	0.893723	0.882783	0.89171	0.88253	Specific_to_12m	Progressive_Hyper_cl5	Not_significant	Specific_to_12m	Specific_to_12m	No
cg18611797	0.475993	2.92989	3.71132	0.00146532	0.999999	-2.13184	0.86542	0.880816	0.897738	0.867639	0.888895	0.897003	Specific_to_12m	Progressive_Hyper_cl5	Not_significant	Specific_to_12m	Specific_to_12m	No
cg18633684	0.479587	-3.45323	4.66502	0.000165611	0.999999	-1.16602	0.0741526	0.0854038	0.0971392	0.0974081	0.0930775	0.0952692	Specific_to_12m	Progressive_Hyper_cl5	Not_significant	Specific_to_12m	Specific_to_12m	No
cg18641329	0.118128	1.14883	2.17892	0.0420293	0.999999	-3.77229	0.678491	0.692462	0.698526	0.696345	0.707366	0.686201	Specific_to_12m	Progressive_Hyper_cl5	Not_significant	Specific_to_12m	Specific_to_12m	No
cg18681464	0.173948	1.45821	2.23993	0.03715	0.999999	-3.7105	0.719913	0.737525	0.744853	0.729939	0.743408	0.737256	Specific_to_12m	Progressive_Hyper_cl5	Not_significant	Specific_to_12m	Specific_to_12m	No
cg18823710	0.221777	1.56045	2.35353	0.0294267	0.999999	-3.59371	0.731487	0.746151	0.760002	0.757535	0.746988	0.749677	Specific_to_12m	Progressive_Hyper_cl5	Not_significant	Specific_to_12m	Specific_to_12m	No
cg18838890	0.173876	1.67861	2.2575	0.0358446	0.999999	-3.69258	0.750385	0.761109	0.771477	0.760619	0.746112	0.736303	Specific_to_12m	Progressive_Hyper_cl5	Not_significant	Specific_to_12m	Specific_to_12m	No
cg18845277	0.300852	2.18378	2.5191	0.0208052	0.999999	-3.42007	0.800011	0.817115	0.833974	0.792239	0.805738	0.791474	Specific_to_12m	Progressive_Hyper_cl5	Not_significant	Specific_to_12m	Specific_to_12m	No
cg18926420	0.211647	2.08155	2.45459	0.0238365	0.999999	-3.48815	0.797172	0.811187	0.818242	0.809447	0.817071	0.812448	Specific_to_12m	Progressive_Hyper_cl5	Not_significant	Specific_to_12m	Specific_to_12m	No
cg19033438	0.250988	2.65358	2.33709	0.0304442	0.999999	-3.61074	0.849295	0.866742	0.873382	0.864224	0.863194	0.865226	Specific_to_12m	Progressive_Hyper_cl5	Not_significant	Specific_to_12m	Specific_to_12m	No
cg19100292	0.221489	1.85222	3.15402	0.00518941	0.999999	-2.7337	0.768219	0.786389	0.794277	0.763809	0.768389	0.769228	Specific_to_12m	Progressive_Hyper_cl5	Not_significant	Specific_to_12m	Specific_to_12m	No
cg19107296	0.174588	1.035	2.59008	0.0178902	0.999999	-3.34461	0.659269	0.671363	0.683848	0.655762	0.673947	0.66167	Specific_to_12m	Progressive_Hyper_cl5	Not_significant	Specific_to_12m	Specific_to_12m	No
cg19172265	0.201594	2.26565	2.50932	0.0212399	0.999999	-3.43041	0.816437	0.827542	0.837039	0.883187	0.905269	0.894025	Specific_to_12m	Progressive_Hyper_cl5	Not_significant	Specific_to_12m	Specific_to_12m	No
cg19199590	0.268366	2.94413	2.64381	0.0159448	0.999999	-3.28716	0.870376	0.881084	0.894936	0.868673	0.881848	0.883711	Specific_to_12m	Progressive_Hyper_cl5	Not_significant	Specific_to_12m	Specific_to_12m	No
cg19302280	0.309059	1.97682	2.18209	0.0417619	0.999999	-3.76909	0.778941	0.797687	0.809688	0.790311	0.785818	0.770778	Specific_to_12m	Progressive_Hyper_cl5	Not_significant	Specific_to_12m	Specific_to_12m	No
cg19405222	0.247391	2.69745	2.41032	0.0261507	0.999999	-3.53456	0.854331	0.862597	0.875149	0.860608	0.865057	0.858229	Specific_to_12m	Progressive_Hyper_cl5	Not_significant	Specific_to_12m	Specific_to_12m	No
cg19492315	0.26236	1.9995	2.34731	0.0298081	0.999999	-3.60016	0.785508	0.802262	0.809885	0.79822	0.794278	0.792653	Specific_to_12m	Progressive_Hyper_cl5	Not_significant	Specific_to_12m	Specific_to_12m	No
cg19543844	0.272701	2.99658	2.41374	0.025965	0.999999	-3.53099	0.876391	0.887166	0.8975	0.889562	0.895734	0.893149	Specific_to_12m	Progressive_Hyper_cl5	Not_significant	Specific_to_12m	Specific_to_12m	No
cg19772430	0.153307	0.725102	2.1495	0.0445856	0.999999	-3.80183	0.610455	0.62245	0.634693	0.608692	0.599974	0.597941	Specific_to_12m	Progressive_Hyper_cl5	Not_significant	Specific_to_12m	Specific_to_12m	No
cg19792621	0.238128	1.71218	3.12919	0.00548633	0.999999	-2.76077	0.753526	0.768735	0.775593	0.7784	0.768133	0.756541	Specific_to_12m	Progressive_Hyper_cl5	Not_significant	Specific_to_12m	Specific_to_12m	No
cg19795338	0.218502	2.23567	2.57799	0.0183577	0.999999	-3.3575	0.811203	0.827836	0.835274	0.795145	0.792888	0.794181	Specific_to_12m	Progressive_Hyper_cl5	Not_significant	Specific_to_12m	Specific_to_12m	No
cg19826779	0.272068	2.89193	2.47309	0.0229271	0.999999	-3.46867	0.869791	0.880273	0.890216	0.876664	0.882607	0.885567	Specific_to_12m	Progressive_Hyper_cl5	Not_significant	Specific_to_12m	Specific_to_12m	No
cg19984065	0.330085	2.76062	4.38527	0.000313102	0.999999	-1.4379	0.857469	0.870655	0.88284	0.869048	0.867788	0.864598	Specific_to_12m	Progressive_Hyper_cl5	Not_significant	Specific_to_12m	Specific_to_12m	No
cg20092942	0.145008	-1.24494	2.18617	0.0414208	0.999999	-3.76499	0.284774	0.302006	0.309914	0.297812	0.291912	0.313545	Specific_to_12m	Progressive_Hyper_cl5	Not_significant	Specific_to_12m	Specific_to_12m	No
cg20122617	0.212224	1.84425	2.21455	0.0391131	0.999999	-3.73629	0.769003	0.787702	0.792913	0.715689	0.720209	0.746764	Specific_to_12m	Progressive_Hyper_cl5	Not_significant	Specific_to_12m	Specific_to_12m	No
cg20151045	0.549021	3.63187	3.87149	0.00101546	0.999999	-1.96262	0.908734	0.922577	0.935988	0.91758	0.921174	0.91699	Specific_to_12m	Progressive_Hyper_cl5	Not_significant	Specific_to_12m	Specific_to_12m	No
cg20175923	0.292447	2.45059	4.36203	0.000330174	0.999999	-1.46095	0.833629	0.848432	0.855305	0.840175	0.845054	0.835679	Specific_to_12m	Progressive_Hyper_cl5	Not_significant	Specific_to_12m	Specific_to_12m	No
cg20183802	0.172479	-1.80728	2.94045	0.00834935	0.999999	-2.96642	0.212834	0.2258	0.233779	0.217246	0.224842	0.2219	Specific_to_12m	Progressive_Hyper_cl5	Not_significant	Specific_to_12m	Specific_to_12m	No
cg20202792	0.413704	2.95383	2.75055	0.0126599	0.999999	-3.17233	0.870564	0.889667	0.894953	0.877957	0.883125	0.875848	Specific_to_12m	Progressive_Hyper_cl5	Not_significant	Specific_to_12m	Specific_to_12m	No
cg20242213	0.235132	-1.25747	2.17813	0.0420964	0.999999	-3.77309	0.277697	0.296836	0.315019	0.291308	0.304954	0.299962	Specific_to_12m	Progressive_Hyper_cl5	Not_significant	Specific_to_12m	Specific_to_12m	No
cg20293582	0.270565	2.63947	3.0316	0.00682144	0.999999	-2.86715	0.850562	0.860341	0.870703	0.857346	0.857805	0.857711	Specific_to_12m	Progressive_Hyper_cl5	Not_significant	Specific_to_12m	Specific_to_12m	No
cg20408489	0.271848	2.51639	2.56022	0.0190659	0.999999	-3.37641	0.838143	0.849097	0.85995	0.844095	0.851351	0.845251	Specific_to_12m	Progressive_Hyper_cl5	Not_significant	Specific_to_12m	Specific_to_12m	No
cg20473250	0.291561	-2.95517	2.24659	0.0366505	0.999999	-3.70372	0.104412	0.12066	0.128341	0.122349	0.122657	0.102828	Specific_to_12m	Progressive_Hyper_cl5	Not_significant	Specific_to_12m	Specific_to_12m	No
cg20480740	0.202218	2.16187	2.26889	0.0350211	0.999999	-3.68093	0.803596	0.813708	0.828969	0.796652	0.804641	0.804731	Specific_to_12m	Progressive_Hyper_cl5	Not_significant	Specific_to_12m	Specific_to_12m	No
cg20487919	0.19636	1.69233	2.27117	0.0348585	0.999999	-3.6786	0.748897	0.760023	0.776122	0.731073	0.729808	0.72512	Specific_to_12m	Progressive_Hyper_cl5	Not_significant	Specific_to_12m	Specific_to_12m	No
cg20532509	0.223317	2.32817	2.41224	0.0260461	0.999999	-3.53255	0.82036	0.835758	0.844854	0.820653	0.829212	0.816411	Specific_to_12m	Progressive_Hyper_cl5	Not_significant	Specific_to_12m	Specific_to_12m	No
cg20567675	0.272408	2.03008	2.17863	0.0420543	0.999999	-3.77259	0.787333	0.803439	0.8154	0.796739	0.808487	0.794242	Specific_to_12m	Progressive_Hyper_cl5	Not_significant	Specific_to_12m	Specific_to_12m	No
cg20585185	0.238986	1.71977	2.28949	0.0335757	0.999999	-3.65981	0.752367	0.767077	0.778634	0.766346	0.758103	0.75289	Specific_to_12m	Progressive_Hyper_cl5	Not_significant	Specific_to_12m	Specific_to_12m	No
cg20629316	0.242167	2.6605	3.14613	0.00528201	0.999999	-2.7423	0.85183	0.861172	0.873066	0.858208	0.859784	0.857928	Specific_to_12m	Progressive_Hyper_cl5	Not_significant	Specific_to_12m	Specific_to_12m	No
cg20645664	0.240623	1.18946	3.16887	0.00501946	0.999999	-2.71752	0.679301	0.693573	0.70938	0.68561	0.69926	0.684341	Specific_to_12m	Progressive_Hyper_cl5	Not_significant	Specific_to_12m	Specific_to_12m	No
cg20769466	0.210089	2.4159	2.62714	0.0165259	0.999999	-3.30502	0.829669	0.842928	0.852099	0.838818	0.83693	0.835231	Specific_to_12m	Progressive_Hyper_cl5	Not_significant	Specific_to_12m	Specific_to_12m	No
cg20774140	0.269402	2.49379	3.18917	0.00479582	0.999999	-2.6954	0.835006	0.852624	0.860678	0.888771	0.88488	0.882907	Specific_to_12m	Progressive_Hyper_cl5	Not_significant	Specific_to_12m	Specific_to_12m	No
cg20793193	0.140648	-0.301337	2.2426	0.0369489	0.999999	-3.70778	0.437191	0.449865	0.459045	0.0458879	0.0472496	0.0467852	Specific_to_12m	Progressive_Hyper_cl5	Not_significant	Specific_to_12m	Specific_to_12m	No
cg20805961	0.262655	2.45874	2.72467	0.0133914	0.999999	-3.20026	0.831041	0.847676	0.857651	0.846594	0.844217	0.830412	Specific_to_12m	Progressive_Hyper_cl5	Not_significant	Specific_to_12m	Specific_to_12m	No
cg20842552	0.459156	2.75092	2.74257	0.0128814	0.999999	-3.18095	0.850834	0.870167	0.882833	0.865788	0.864006	0.874302	Specific_to_12m	Progressive_Hyper_cl5	Not_significant	Specific_to_12m	Specific_to_12m	No
cg20877949	0.247802	2.15629	2.65112	0.0156961	0.999999	-3.27933	0.804206	0.817728	0.826176	0.807022	0.817334	0.812767	Specific_to_12m	Progressive_Hyper_cl5	Not_significant	Specific_to_12m	Specific_to_12m	No
cg20886318	0.319361	2.31613	2.45301	0.0239155	0.999999	-3.48981	0.811297	0.828696	0.847458	0.814336	0.8177	0.81366	Specific_to_12m	Progressive_Hyper_cl5	Not_significant	Specific_to_12m	Specific_to_12m	No
cg20901971	0.123104	1.07728	2.7813	0.0118405	0.999999	-3.13911	0.667543	0.68048	0.688851	0.668435	0.675051	0.669734	Specific_to_12m	Progressive_Hyper_cl5	Not_significant	Specific_to_12m	Specific_to_12m	No
cg20992982	0.236878	-2.50335	2.83126	0.0106163	0.999999	-3.08502	0.140147	0.150231	0.161572	0.143024	0.147738	0.139525	Specific_to_12m	Progressive_Hyper_cl5	Not_significant	Specific_to_12m	Specific_to_12m	No
cg21003902	0.258296	2.53551	3.44876	0.00266696	0.999999	-2.4135	0.841321	0.854829	0.862835	0.842549	0.83925	0.840908	Specific_to_12m	Progressive_Hyper_cl5	Not_significant	Specific_to_12m	Specific_to_12m	No
cg21037990	0.1734	1.73318	2.52763	0.0204325	0.999999	-3.41103	0.757854	0.768361	0.778182	0.758218	0.760737	0.754946	Specific_to_12m	Progressive_Hyper_cl5	Not_significant	Specific_to_12m	Specific_to_12m	No
cg21051295	0.176223	1.82524	2.71758	0.0135988	0.999999	-3.2079	0.767893	0.781786	0.789818	0.773491	0.783747	0.770745	Specific_to_12m	Progressive_Hyper_cl5	Not_significant	Specific_to_12m	Specific_to_12m	No
cg21052420	0.228827	2.03131	3.14042	0.00535006	0.999999	-2.74853	0.791208	0.800274	0.814077	0.798669	0.803632	0.799738	Specific_to_12m	Progressive_Hyper_cl5	Not_significant	Specific_to_12m	Specific_to_12m	No
cg21101580	0.317973	2.50025	2.73747	0.0130248	0.999999	-3.18646	0.834068	0.852146	0.861347	0.853663	0.848855	0.850808	Specific_to_12m	Progressive_Hyper_cl5	Not_significant	Specific_to_12m	Specific_to_12m	No
cg21146170	0.160856	2.15161	2.24137	0.0370414	0.999999	-3.70903	0.805447	0.818288	0.825595	0.815745	0.805308	0.800729	Specific_to_12m	Progressive_Hyper_cl5	Not_significant	Specific_to_12m	Specific_to_12m	No
cg21159473	0.143662	-1.24781	2.19584	0.0406204	0.999999	-3.75522	0.285953	0.296544	0.30772	0.297579	0.299706	0.298993	Specific_to_12m	Progressive_Hyper_cl5	Not_significant	Specific_to_12m	Specific_to_12m	No
cg21217117	0.173854	1.82392	2.76536	0.0122587	0.999999	-3.15634	0.768365	0.780256	0.790076	0.745538	0.745137	0.748153	Specific_to_12m	Progressive_Hyper_cl5	Not_significant	Specific_to_12m	Specific_to_12m	No
cg21293728	0.15522	1.39082	2.17538	0.0423302	0.999999	-3.77586	0.71005	0.72882	0.735926	0.727321	0.705666	0.71531	Specific_to_12m	Progressive_Hyper_cl5	Not_significant	Specific_to_12m	Specific_to_12m	No
cg21388639	0.28451	2.38171	3.70515	0.00148617	0.999999	-2.13841	0.827256	0.840026	0.848539	0.853337	0.841823	0.830376	Specific_to_12m	Progressive_Hyper_cl5	Not_significant	Specific_to_12m	Specific_to_12m	No
cg21425766	0.270705	2.37605	2.68358	0.0146359	0.999999	-3.24448	0.825095	0.838537	0.848802	0.830836	0.833856	0.837819	Specific_to_12m	Progressive_Hyper_cl5	Not_significant	Specific_to_12m	Specific_to_12m	No
cg21463898	0.341948	2.33879	2.5247	0.0205597	0.999999	-3.41413	0.815702	0.834654	0.848659	0.841873	0.835635	0.861327	Specific_to_12m	Progressive_Hyper_cl5	Not_significant	Specific_to_12m	Specific_to_12m	No
cg21464724	0.507141	-2.76279	2.22662	0.0381682	0.999999	-3.72404	0.120944	0.14213	0.148231	0.142792	0.141556	0.132746	Specific_to_12m	Progressive_Hyper_cl5	Not_significant	Specific_to_12m	Specific_to_12m	No
cg21566416	0.254249	1.68091	2.84917	0.0102077	0.999999	-3.0656	0.745037	0.76094	0.775507	0.785325	0.774575	0.762764	Specific_to_12m	Progressive_Hyper_cl5	Not_significant	Specific_to_12m	Specific_to_12m	No
cg21590147	0.365555	2.69289	3.01952	0.00700706	0.999999	-2.88031	0.853603	0.862662	0.87517	0.866333	0.863834	0.8654	Specific_to_12m	Progressive_Hyper_cl5	Not_significant	Specific_to_12m	Specific_to_12m	No
cg21638719	0.317013	2.65604	2.66238	0.0153205	0.999999	-3.26725	0.849868	0.863881	0.872912	0.855192	0.856928	0.859809	Specific_to_12m	Progressive_Hyper_cl5	Not_significant	Specific_to_12m	Specific_to_12m	No
cg21695476	0.23722	2.26278	3.76628	0.00129217	0.999999	-2.07352	0.816031	0.824453	0.837369	0.818791	0.804325	0.812095	Specific_to_12m	Progressive_Hyper_cl5	Not_significant	Specific_to_12m	Specific_to_12m	No
cg21827683	0.227238	1.78367	2.66811	0.0151325	0.999999	-3.2611	0.760072	0.778498	0.786574	0.765288	0.756388	0.75676	Specific_to_12m	Progressive_Hyper_cl5	Not_significant	Specific_to_12m	Specific_to_12m	No
cg21855617	0.241901	2.49961	2.59392	0.0177439	0.999999	-3.34051	0.8374	0.854114	0.858834	0.847125	0.85096	0.839763	Specific_to_12m	Progressive_Hyper_cl5	Not_significant	Specific_to_12m	Specific_to_12m	No
cg21864868	0.221406	2.6575	2.74125	0.0129183	0.999999	-3.18238	0.851695	0.86434	0.872653	0.862675	0.867565	0.871094	Specific_to_12m	Progressive_Hyper_cl5	Not_significant	Specific_to_12m	Specific_to_12m	No
cg21867373	0.206741	2.21901	2.24081	0.0370839	0.999999	-3.70961	0.811735	0.822066	0.832114	0.819223	0.809309	0.809321	Specific_to_12m	Progressive_Hyper_cl5	Not_significant	Specific_to_12m	Specific_to_12m	No
cg21984541	0.23647	2.2945	2.38228	0.0277236	0.999999	-3.56383	0.815851	0.832112	0.842676	0.819578	0.835311	0.822087	Specific_to_12m	Progressive_Hyper_cl5	Not_significant	Specific_to_12m	Specific_to_12m	No
cg21995605	0.302407	2.31341	2.36931	0.0284804	0.999999	-3.57732	0.816688	0.837291	0.843773	0.851224	0.844198	0.844594	Specific_to_12m	Progressive_Hyper_cl5	Not_significant	Specific_to_12m	Specific_to_12m	No
cg22116842	0.34713	3.04369	2.6481	0.0157984	0.999999	-3.28256	0.877212	0.890934	0.90137	0.884729	0.880231	0.87954	Specific_to_12m	Progressive_Hyper_cl5	Not_significant	Specific_to_12m	Specific_to_12m	No
cg22179042	0.21814	2.16047	2.27317	0.0347161	0.999999	-3.67655	0.803745	0.814186	0.827089	0.803082	0.823813	0.806932	Specific_to_12m	Progressive_Hyper_cl5	Not_significant	Specific_to_12m	Specific_to_12m	No
cg22320428	0.157761	0.652018	2.71135	0.0137835	0.999999	-3.21461	0.599635	0.611521	0.621959	0.595976	0.604082	0.611108	Specific_to_12m	Progressive_Hyper_cl5	Not_significant	Specific_to_12m	Specific_to_12m	No
cg22479532	0.21477	2.21466	2.37595	0.0280906	0.999999	-3.57042	0.810893	0.825798	0.831571	0.821244	0.814096	0.810838	Specific_to_12m	Progressive_Hyper_cl5	Not_significant	Specific_to_12m	Specific_to_12m	No
cg22484614	0.338126	2.4147	2.69984	0.014131	0.999999	-3.227	0.825328	0.838542	0.854785	0.84519	0.831859	0.846881	Specific_to_12m	Progressive_Hyper_cl5	Not_significant	Specific_to_12m	Specific_to_12m	No
cg22494078	0.257107	1.70326	3.41822	0.00285853	0.999999	-2.44654	0.752378	0.766896	0.775778	0.741877	0.745708	0.738977	Specific_to_12m	Progressive_Hyper_cl5	Not_significant	Specific_to_12m	Specific_to_12m	No
cg22519356	0.256976	2.35896	2.45829	0.0236519	0.999999	-3.48425	0.824956	0.834147	0.846273	0.830819	0.836723	0.82454	Specific_to_12m	Progressive_Hyper_cl5	Not_significant	Specific_to_12m	Specific_to_12m	No
cg22585758	0.24127	2.25651	2.6867	0.0145379	0.999999	-3.24113	0.81498	0.824401	0.835955	0.823611	0.852169	0.829316	Specific_to_12m	Progressive_Hyper_cl5	Not_significant	Specific_to_12m	Specific_to_12m	No
cg22699346	0.367044	2.82327	2.36294	0.0288587	0.999999	-3.58394	0.860613	0.873688	0.884774	0.88005	0.877255	0.885007	Specific_to_12m	Progressive_Hyper_cl5	Not_significant	Specific_to_12m	Specific_to_12m	No
cg22747848	0.478936	-3.59015	3.74429	0.00135888	0.999999	-2.09683	0.0681563	0.0780361	0.0884736	0.0819702	0.0816131	0.0812225	Specific_to_12m	Progressive_Hyper_cl5	Not_significant	Specific_to_12m	Specific_to_12m	No
cg22764427	0.314257	3.16522	3.30952	0.0036566	0.999999	-2.56443	0.887309	0.896002	0.909192	0.893897	0.8993	0.907285	Specific_to_12m	Progressive_Hyper_cl5	Not_significant	Specific_to_12m	Specific_to_12m	No
cg23093091	0.284232	2.06335	2.29914	0.0329181	0.999999	-3.6499	0.790867	0.812175	0.818755	0.813956	0.804309	0.792035	Specific_to_12m	Progressive_Hyper_cl5	Not_significant	Specific_to_12m	Specific_to_12m	No
cg23169505	0.260288	-2.59471	2.25552	0.0359902	0.999999	-3.69461	0.133256	0.152133	0.156776	0.161111	0.168357	0.158932	Specific_to_12m	Progressive_Hyper_cl5	Not_significant	Specific_to_12m	Specific_to_12m	No
cg23219208	0.246707	3.05321	2.19517	0.0406754	0.999999	-3.7559	0.879578	0.897233	0.9021	0.893575	0.905288	0.896762	Specific_to_12m	Progressive_Hyper_cl5	Not_significant	Specific_to_12m	Specific_to_12m	No
cg23225050	0.166263	1.60719	2.16977	0.0428101	0.999999	-3.7815	0.74122	0.751353	0.763097	0.742908	0.751522	0.750743	Specific_to_12m	Progressive_Hyper_cl5	Not_significant	Specific_to_12m	Specific_to_12m	No
cg23275679	0.231335	1.99807	2.71816	0.0135818	0.999999	-3.20728	0.782936	0.796617	0.812607	0.797921	0.781201	0.778404	Specific_to_12m	Progressive_Hyper_cl5	Not_significant	Specific_to_12m	Specific_to_12m	No
cg23314594	0.306608	2.80167	3.06981	0.00626478	0.999999	-2.8255	0.862931	0.876875	0.883606	0.878319	0.874335	0.869364	Specific_to_12m	Progressive_Hyper_cl5	Not_significant	Specific_to_12m	Specific_to_12m	No
cg23342766	0.196191	2.24722	2.36532	0.0287167	0.999999	-3.58147	0.814399	0.825768	0.835371	0.822509	0.822131	0.811427	Specific_to_12m	Progressive_Hyper_cl5	Not_significant	Specific_to_12m	Specific_to_12m	No
cg23364945	0.235486	2.02029	2.49581	0.021855	0.999999	-3.4447	0.786153	0.804397	0.815725	0.797185	0.803937	0.795116	Specific_to_12m	Progressive_Hyper_cl5	Not_significant	Specific_to_12m	Specific_to_12m	No
cg23372535	0.19341	2.05805	3.03963	0.00670061	0.999999	-2.8584	0.794988	0.807189	0.816179	0.787636	0.795662	0.78703	Specific_to_12m	Progressive_Hyper_cl5	Not_significant	Specific_to_12m	Specific_to_12m	No
cg23417733	0.301215	2.17303	3.25299	0.00415416	0.999999	-2.6259	0.80049	0.817152	0.83219	0.799421	0.799227	0.799871	Specific_to_12m	Progressive_Hyper_cl5	Not_significant	Specific_to_12m	Specific_to_12m	No
cg23448319	0.260529	2.89292	2.55104	0.0194419	0.999999	-3.38618	0.869701	0.880445	0.890247	0.883418	0.88553	0.877738	Specific_to_12m	Progressive_Hyper_cl5	Not_significant	Specific_to_12m	Specific_to_12m	No
cg23473374	0.482126	3.10713	4.61398	0.000185956	0.999999	-1.21483	0.881994	0.901155	0.906352	0.890742	0.904814	0.908179	Specific_to_12m	Progressive_Hyper_cl5	Not_significant	Specific_to_12m	Specific_to_12m	No
cg23697406	0.234073	2.29643	2.5351	0.0201114	0.999999	-3.4031	0.819443	0.833167	0.839807	0.829375	0.825813	0.821645	Specific_to_12m	Progressive_Hyper_cl5	Not_significant	Specific_to_12m	Specific_to_12m	No
cg23726831	0.168896	1.49581	2.20216	0.0401055	0.999999	-3.74883	0.725166	0.738547	0.749557	0.750907	0.738166	0.740733	Specific_to_12m	Progressive_Hyper_cl5	Not_significant	Specific_to_12m	Specific_to_12m	No
cg23966276	0.387437	2.80286	2.68846	0.0144827	0.999999	-3.23924	0.856924	0.8767	0.886533	0.877439	0.870793	0.891854	Specific_to_12m	Progressive_Hyper_cl5	Not_significant	Specific_to_12m	Specific_to_12m	No
cg23967578	0.373074	3.12185	3.05675	0.00644997	0.999999	-2.83974	0.885033	0.897949	0.905631	0.904861	0.898045	0.889694	Specific_to_12m	Progressive_Hyper_cl5	Not_significant	Specific_to_12m	Specific_to_12m	No
cg24121460	0.239914	1.90725	2.47084	0.0230362	0.999999	-3.47105	0.774953	0.785312	0.801108	0.782891	0.775585	0.775011	Specific_to_12m	Progressive_Hyper_cl5	Not_significant	Specific_to_12m	Specific_to_12m	No
cg24145595	0.259572	2.24766	2.71718	0.0136106	0.999999	-3.20833	0.81366	0.823394	0.835804	0.814563	0.819953	0.812462	Specific_to_12m	Progressive_Hyper_cl5	Not_significant	Specific_to_12m	Specific_to_12m	No
cg24167726	0.374426	2.72499	2.8958	0.00921343	0.999999	-3.01497	0.854119	0.874081	0.878762	0.864965	0.859104	0.870319	Specific_to_12m	Progressive_Hyper_cl5	Not_significant	Specific_to_12m	Specific_to_12m	No
cg24310785	0.380622	3.75028	2.79631	0.0114591	0.999999	-3.12287	0.917166	0.92842	0.939361	0.895456	0.936362	0.939154	Specific_to_12m	Progressive_Hyper_cl5	Not_significant	Specific_to_12m	Specific_to_12m	No
cg24360978	0.161964	2.5083	2.11384	0.0478735	0.999999	-3.8374	0.839316	0.852885	0.859944	0.848133	0.846428	0.840348	Specific_to_12m	Progressive_Hyper_cl5	Not_significant	Specific_to_12m	Specific_to_12m	No
cg24503803	0.174016	1.99722	2.71553	0.0136593	0.999999	-3.21011	0.788498	0.798443	0.80988	0.794075	0.792123	0.792111	Specific_to_12m	Progressive_Hyper_cl5	Not_significant	Specific_to_12m	Specific_to_12m	No
cg24575205	0.243363	1.9507	2.72827	0.0132872	0.999999	-3.19637	0.782392	0.795415	0.804357	0.773616	0.772899	0.77048	Specific_to_12m	Progressive_Hyper_cl5	Not_significant	Specific_to_12m	Specific_to_12m	No
cg24577663	0.430327	3.36949	2.96894	0.00783932	0.999999	-2.93541	0.896245	0.91512	0.921335	0.901741	0.914896	0.914007	Specific_to_12m	Progressive_Hyper_cl5	Not_significant	Specific_to_12m	Specific_to_12m	No
cg24650279	0.284032	2.28958	2.44599	0.0242704	0.999999	-3.49718	0.816325	0.827811	0.839779	0.811867	0.832781	0.815495	Specific_to_12m	Progressive_Hyper_cl5	Not_significant	Specific_to_12m	Specific_to_12m	No
cg24673385	0.206748	2.13577	3.13107	0.00546329	0.999999	-2.75872	0.803465	0.812153	0.823733	0.791212	0.792647	0.788343	Specific_to_12m	Progressive_Hyper_cl5	Not_significant	Specific_to_12m	Specific_to_12m	No
cg24756213	0.299699	2.40825	3.18557	0.00483469	0.999999	-2.69932	0.826857	0.842723	0.852445	0.851238	0.853529	0.834429	Specific_to_12m	Progressive_Hyper_cl5	Not_significant	Specific_to_12m	Specific_to_12m	No
cg24766555	0.165643	1.87057	2.45623	0.0237545	0.999999	-3.48642	0.773032	0.781917	0.795628	0.779858	0.782412	0.792427	Specific_to_12m	Progressive_Hyper_cl5	Not_significant	Specific_to_12m	Specific_to_12m	No
cg24884958	0.315325	2.4718	2.95479	0.00808872	0.999999	-2.95081	0.83357	0.847649	0.857285	0.846603	0.8494	0.841867	Specific_to_12m	Progressive_Hyper_cl5	Not_significant	Specific_to_12m	Specific_to_12m	No
cg25031453	0.215557	1.85727	2.23998	0.0371464	0.999999	-3.71045	0.770308	0.784629	0.795005	0.76234	0.764784	0.76802	Specific_to_12m	Progressive_Hyper_cl5	Not_significant	Specific_to_12m	Specific_to_12m	No
cg25184832	0.269491	2.34363	2.70606	0.0139419	0.999999	-3.2203	0.820688	0.835963	0.845284	0.844303	0.842924	0.839897	Specific_to_12m	Progressive_Hyper_cl5	Not_significant	Specific_to_12m	Specific_to_12m	No
cg25226701	0.299433	2.37336	2.94329	0.00829712	0.999999	-2.96333	0.825724	0.83602	0.847427	0.838294	0.833631	0.838874	Specific_to_12m	Progressive_Hyper_cl5	Not_significant	Specific_to_12m	Specific_to_12m	No
cg25229577	0.192146	1.86999	2.92133	0.00870939	0.999999	-2.98722	0.772909	0.782339	0.796084	0.780549	0.783318	0.782957	Specific_to_12m	Progressive_Hyper_cl5	Not_significant	Specific_to_12m	Specific_to_12m	No
cg25283799	0.24744	2.49061	3.25662	0.00412038	0.999999	-2.62196	0.837238	0.854085	0.858451	0.833303	0.834156	0.828843	Specific_to_12m	Progressive_Hyper_cl5	Not_significant	Specific_to_12m	Specific_to_12m	No
cg25306499	0.491835	-3.02273	3.38517	0.00308107	0.999999	-2.48233	0.0983659	0.10941	0.125981	0.118141	0.109423	0.123255	Specific_to_12m	Progressive_Hyper_cl5	Not_significant	Specific_to_12m	Specific_to_12m	No
cg25307641	0.178216	1.22185	2.68443	0.0146093	0.999999	-3.24357	0.688717	0.700487	0.710056	0.701768	0.708329	0.702161	Specific_to_12m	Progressive_Hyper_cl5	Not_significant	Specific_to_12m	Specific_to_12m	No
cg25394197	0.207191	1.76774	3.04491	0.00662234	0.999999	-2.85265	0.759665	0.769521	0.784754	0.770765	0.770935	0.773597	Specific_to_12m	Progressive_Hyper_cl5	Not_significant	Specific_to_12m	Specific_to_12m	No
cg25403583	0.270833	2.48432	2.93017	0.00854096	0.999999	-2.97759	0.836352	0.847238	0.857834	0.837526	0.851444	0.845126	Specific_to_12m	Progressive_Hyper_cl5	Not_significant	Specific_to_12m	Specific_to_12m	No
cg25443234	0.534035	2.71269	2.49106	0.0220753	0.999999	-3.44972	0.844759	0.863558	0.879563	0.874798	0.874431	0.881995	Specific_to_12m	Progressive_Hyper_cl5	Not_significant	Specific_to_12m	Specific_to_12m	No
cg25540806	0.31994	-2.61788	2.61761	0.016867	0.999999	-3.31521	0.131651	0.146385	0.154645	0.142412	0.154509	0.137293	Specific_to_12m	Progressive_Hyper_cl5	Not_significant	Specific_to_12m	Specific_to_12m	No
cg25592021	0.26301	2.97367	2.39418	0.0270455	0.999999	-3.55142	0.875123	0.884321	0.895625	0.881264	0.877951	0.876842	Specific_to_12m	Progressive_Hyper_cl5	Not_significant	Specific_to_12m	Specific_to_12m	No
cg25629547	0.253701	1.75234	2.49042	0.0221052	0.999999	-3.4504	0.753944	0.774887	0.784779	0.763281	0.772588	0.775571	Specific_to_12m	Progressive_Hyper_cl5	Not_significant	Specific_to_12m	Specific_to_12m	No
cg25661571	0.295922	2.4031	2.85669	0.0100405	0.999999	-3.05744	0.826424	0.84329	0.851676	0.843399	0.863055	0.850112	Specific_to_12m	Progressive_Hyper_cl5	Not_significant	Specific_to_12m	Specific_to_12m	No
cg25704589	0.265427	2.08491	3.28222	0.00388913	0.999999	-2.59411	0.796993	0.808575	0.819023	0.803276	0.805708	0.80855	Specific_to_12m	Progressive_Hyper_cl5	Not_significant	Specific_to_12m	Specific_to_12m	No
cg25711411	0.158153	1.4552	2.10972	0.0482676	0.999999	-3.8415	0.72048	0.730413	0.743901	0.70674	0.702264	0.703538	Specific_to_12m	Progressive_Hyper_cl5	Not_significant	Specific_to_12m	Specific_to_12m	No
cg25715927	0.449467	2.44129	2.8199	0.0108835	0.999999	-3.09733	0.826784	0.841866	0.85522	0.847067	0.845443	0.837125	Specific_to_12m	Progressive_Hyper_cl5	Not_significant	Specific_to_12m	Specific_to_12m	No
cg25725312	0.284741	2.91051	2.1643	0.0432828	0.999999	-3.78699	0.869605	0.884879	0.891631	0.882045	0.860608	0.891219	Specific_to_12m	Progressive_Hyper_cl5	Not_significant	Specific_to_12m	Specific_to_12m	No
[truncated: 2,121 more rows]
