# Supplementary material for: Gender-affirming hormone therapy induces specific DNA methylation changes in blood
Source: Clin Epigenetics. 2022 Feb 17;14:24. doi: 10.1186/s13148-022-01236-4 (PMC8851870; doi:10.1186/s13148-022-01236-4)
Supplement: Supplementary file 3 — Additional file 3: Table S3. Gene Ontology terms for genes associated with DMPs in each k-means cluster shown in Figure S4. [file 13148_2022_1236_MOESM3_ESM.xlsx]

## Sheet: Trans Men K-means GO terms 
GO terms of K-means clustering (C1-C6)of DMPs across masculinizing GAHT : Genes with a DMP < 5kb to TSS or < 1Mb to TSS. Significant (p-val < 0.05) or top 50 most significant terms. BP = biological process
		Cluster 1 (Transient hyper)									Cluster 2 (Progressive hypo)									Cluster 3 (Transient hypo)									Cluster 4 (Early hyper maintained)									Cluster 5 (Progressive hyper )									Cluster 6 (Non-progressive late hyper)
Top BP terms (<1Mb to TSS)									Top BP terms (<1Mb to TSS)									Top BP terms (<1Mb to TSS)									Top BP terms (<1Mb to TSS)									Top BP terms (<1Mb to TSS)									Top BP terms (<1Mb to TSS)
TermID	Term	pvalue	benjamini hochberg	Genes in Term	Target Genes in Term	Fraction of Targets in Term	Gene Symbols		TermID	Term	pvalue	benjamini hochberg	Genes in Term	Target Genes in Term	Fraction of Targets in Term	Gene Symbols		TermID	Term	pvalue	benjamini hochberg	Genes in Term	Target Genes in Term	Fraction of Targets in Term	Gene Symbols		TermID	Term	pvalue	benjamini hochberg	Genes in Term	Target Genes in Term	Fraction of Targets in Term	Gene Symbols		TermID	Term	pvalue	benjamini hochberg	Genes in Term	Target Genes in Term	Fraction of Targets in Term	Gene Symbols		TermID	Term	pvalue	benjamini hochberg	Genes in Term
GO:0007399	nervous system development	8.48425e-06	0.140643	2329	65	0.220339	CXCR4,GPM6A,CHL1,STK3,KLHL1,ASCL1,TENM3,MARVELD1,NTNG2,SLITRK6,RYK,MYO1D,LRRC4,SATB2,ATL1,CAMK1D,SRY,HDAC2,ARID1B,RAP1GAP2,EVX1,CLRN1,MYO16,S100B,SMAD1,FLRT2,AMBRA1,CER1,PRMT1,TRIM11,GSX1,SIN3A,MAN2A1,ZFHX3,EXT1,DHX36,SH2B2,NFIA,SOX4,PPARGC1A,CFLAR,BCL2,SNTG2,RAPGEF2,POU6F2,SH3TC2,SSBP3,BCL2A1,PRKD1,MYT1L,FEZF2,NRXN2,ZNF536,XK,TUBB2B,MTR,ZNF804A,DCC,NR2C2,PTPRG,MYO5A,DOCK7,PPP3CC,ZSWIM6,SCLT1		GO:0048009	insulin-like growth factor receptor signaling pathway	4.98872e-06	0.082698	13	5	0.0128866	IGF1R,GHR,IGF2R,IGF1,PIK3R1		GO:0007275	multicellular organism development	3.5997e-12	5.96722e-08	4967	242	0.403333	NDUFS4,MDM1,UNC5C,BMP6,SOX9,QKI,CDC20,SFRP2,TMEM65,SUCO,SPRED3,UBA6,KRT77,HMGA2,IL33,ARHGEF10,LRTM2,CDON,CNTN2,BEX1,CDKN1A,FMN2,PKD1L1,NPHP4,ONECUT2,GPD2,ACTA2,CALM2,DMD,SCMH1,INPP5F,RNF103,VANGL2,DGKD,ZNF516,SMYD2,FGF2,TMEM108,ARID1B,IFNA5,RBMY1B,NEBL,BANP,SULF1,HOMER1,PREX1,GATA4,NAA15,LRRK1,ZMIZ1,LIMK1,UGCG,FLT4,ZNF689,SP3,PITX1,TSHZ2,FGF5,ITGB1,ASB1,EDIL3,PPP2R3A,ERBB4,FBXO31,BMPR1A,MTURN,LYN…		GO:0010628	positive regulation of gene expression	5.91535e-10	9.80587e-06	2000	109	0.199269	CHEK1,SHH,TNRC6C,HMGN3,QKI,LRP6,TTN,INHBA,TNP1,LITAF,PAX8,WNT3A,CHD7,SPRY2,HSPA1B,GATA3,CSF2,ZXDC,ID2,GATA2,LMO7,TBX5,NCK2,ZEB2,HIPK2,KLF4,AGR2,PTCH1,LARP4B,TRA2B,WNT5A,HMGA1,CREB3L2,ARID1B,ATF6B,FOSL2,MNAT1,LEO1,EIF2AK3,ARNT2,STAT5A,DHX36,GRHL2,ETV6,SOX11,OSR2,AUTS2,LPIN1,GLI1,XBP1,WNT3,NR3C1,SIX2,LMO4,TNFRSF1A,EBF1,FN1,NDN,PHF19,YWHAH,HNF1B,HDAC4,ZFHX3,ZNF639,PIK3CB,RUNX1,ASF1A,EPHB2,ETS1,FAM98…		GO:0007275	multicellular organism development	5.92669e-15	9.82467e-11	4967	367	0.38836	MYLIP,GPR18,GNA13,SPIN1,FUT8,PRL,SNX10,HOXD13,OTX1,PHACTR4,NRG1,WNT5B,FLRT3,CA10,PLS3,TGFB3,PLCB1,PKP4,BRSK2,FAT3,HUS1,MFAP2,ZIC5,DENND5A,GFRA2,IL15,APOD,CDKN1A,MAF,PCDHA4,IRF2BP2,PADI2,KLHL3,SOX7,PSAPL1,TRPS1,IGSF10,THBS1,FURIN,FARP2,RIPPLY3,NEDD4L,ROR1,NSUN2,AXIN2,NCOR2,RGS2,EPHA3,FEZF2,CXCR5,ROR2,COL11A2,MAD1L1,NR2F6,NCAM2,MICALL2,CASP5,CDK5RAP2,FRY,DLC1,GDF5,CCR9,CACNA1H,TGFBR2,FBXO38,PDGFC,Z…		GO:0007275	multicellular organism development	5.92669e-15	9.82467e-11	4967
GO:0006355	regulation of transcription, DNA-templated	1.34785e-05	0.22342	3478	87	0.294915	KCTD1,MED15,NLK,PEX2,LANCL2,NFIL3,TSHZ2,HIVEP2,SRY,SMARCA5,CAMK1D,HDAC2,ARID1B,EVX1,TRIM27,CER1,PRMT1,GSX1,TRIM11,SIN3A,ZNF18,SMAD1,SUPT3H,ZNF532,PRDM2,ASCL1,STK3,SETBP1,ZBTB18,RAD21,ETV2,SATB2,SDR16C5,ZNF235,PPARA,MAPK10,PHF20L1,ZNF536,TFCP2L1,TXN,KDM5D,ZBTB44,TAF7L,MLLT10,TAF13,NFATC1,RCOR1,MYT1L,PRKD1,FEZF2,TBL1XR1,CAV1,HSPA8,CASZ1,IRX1,CHD1,TERF2IP,ZNF143,VGLL4,SENP1,NR2C2,SP5,SOX4,CFLAR,PPAR…		GO:0004924	oncostatin-M receptor activity	9.85103e-06	0.163291	3	3	0.00773196	OSMR,IL6ST,LIFR		GO:0048856	anatomical structure development	1.35489e-11	2.24587e-07	5354	254	0.423333	MECOM,FOXK1,BMP2,PKP1,CC2D2A,NPY5R,NRP1,OC90,ADAMTS5,INPP5K,PCP4,DLX6,NIPBL,ATP6V1B1,SIX3,ZFAT,GOT2,CHODL,SIRT2,CABYR,PTK2B,ADAR,NLGN4Y,KLF6,GFRA2,SLFN14,SLITRK3,SEMA4F,DNAH5,SYNJ2,SDK1,LINGO1,DKK1,TUBD1,ATOH1,NRG1,MEIS1,IRX1,TRAF3IP1,FGF9,RIPPLY2,THRB,NKX2-6,SETX,GCNT1,AFF3,TWIST2,COL1A1,ERRFI1,SMARCC1,HTR5A,PTPRC,RAPGEF2,FBN2,TLR2,LRP6,KLF3,SHISA2,MEIS2,TET2,PRKD1,PKDCC,PIK3CG,TWSG1,TSPY1,CYP1B…		GO:0032502	developmental process	4.94854e-09	8.20269e-05	5697	236	0.431444	COL5A2,XRCC5,ZNF516,AGPAT5,GART,LEP,PIKFYVE,RBFOX1,ETS1,PDE4D,NCAM1,EPHB2,ASF1A,STK24,ZNF750,HDAC4,ZFHX3,GRM5,TNFRSF1A,SPRY1,LMO4,SIX2,RDH10,YWHAH,ABHD2,GPR17,FN1,MMD,EBF1,TOPAZ1,CMIP,MED30,FRK,FZD10,PDLIM2,CAMK1D,NR5A2,MEIS2,POLQ,SEC16A,TLR2,CLEC4D,ZAR1,CDH22,NSUN2,ZAP70,ITM2C,DPYSL2,EPC1,UBE3A,BAAT,AR,SOX2,FGF9,SIRT1,TSHZ2,CELSR1,CSF2,GATA3,RSPO2,AARD,ID2,GATA2,KRTAP9-2,CHD7,WNT3A,ABCB5,PEG10,B…		GO:0048856	anatomical structure development	5.72127e-14	9.48357e-10	5354	385	0.407407	CLN5,TGFBR2,CACNA1H,FBXO38,PDGFC,ZEB2,PRCP,GDF5,CCR9,CDK5RAP2,FRY,DLC1,BMP8A,PROX2,HMGA2,HOXC11,NYAP2,EVX2,PTPRS,PSPN,UNC5A,BGLAP,ADAMTS9,DMD,PKHD1,CASP3,PIR,TCIRG1,PPARGC1A,NPHP4,MSC,ABI2,SGCZ,DSG4,ARID5B,HSPG2,WNK1,SHROOM3,SMYD2,TGFB3,HOXD13,OTX1,NRG1,CA10,WNT5B,FLRT3,PHACTR4,PLS3,FUT8,PRL,SNX10,MYOF,MYLIP,GPR18,GNA13,SPIN1,IL15,APOD,CDKN1A,ZIC5,DENND5A,GFRA2,HUS1,CPQ,MFAP2,ROPN1L,PLCB1,PKP4,BR…		GO:0048856	anatomical structure development	5.72127e-14	9.48357e-10	5354
GO:1903506	regulation of nucleic acid-templated transcription	1.45352e-05	0.240922	3537	88	0.298305	ZNF143,TERF2IP,CHD1,CASZ1,IRX1,SP5,SENP1,NR2C2,VGLL4,TAF7L,ZBTB44,NFATC1,TAF13,MLLT10,KDM5D,TXN,ZNF536,TFCP2L1,HSPA8,TBL1XR1,FEZF2,CAV1,MYT1L,PRKD1,RCOR1,SSBP3,CHCHD2,ZBTB17,TSHZ3,NUFIP1,DNAJC2,ATAD2,TRIM31,POU6F2,DAB2,FBXW7,ZNF329,RRM2,LGR4,MIER1,CFLAR,PPARGC1A,SOX4,NFIA,JADE1,ZNF703,DLG1,TXK,DHX36,SLTM,ZFHX3,SIN3A,GSX1,TRIM11,CER1,PRMT1,SUPT3H,SMAD1,ZNF18,TSHZ2,NFIL3,LANCL2,NLK,PEX2,MED15,KCTD1…		GO:0038165	oncostatin-M-mediated signaling pathway	3.87738e-05	0.642676	4	3	0.00773196	LIFR,IL6ST,OSMR		GO:0032502	developmental process	3.07712e-11	5.10033e-07	5697	265	0.441667	ARID1B,TMEM108,FGF2,BANP,SULF1,NEBL,INPP5F,ZNF516,GSTA2,MEIG1,RNF103,FLT4,SP3,TSHZ2,PITX1,LIMK1,ZMIZ1,NAA15,GATA4,PREX1,SPRED3,RRAS2,HMGA2,SOX9,BMP6,MDM1,SFRP2,TMEM65,QKI,ACTA2,NPHP4,GPD2,FMN2,SCMH1,CALM2,DMD,LRTM2,IL33,MEST,CDKN1A,NLGN4X,MIP,PRCP,SVIL,MREG,MCMDC2,ATRN,SOX17,ASCL4,SEMA3A,KRTDAP,HDAC7,PDGFC,MAP1B,FKBP6,SOBP,PSPH,NR2F1,LYN,CTNNBIP1,BLK,PPP2R3A,AKR1C2,ITGB1,ASB1,FOXG1,GABRB2,CADM1,M…		GO:0048646	anatomical structure formation involved in morphogenesis	5.00048e-09	8.28829e-05	867	59	0.107861	VAV2,EIF2AK3,E2F8,LEO1,PTPN14,WNT5A,ANGPT2,SOX2,FGF9,MYBPC3,SIRT1,EPHB3,PTCH1,KLF4,AR,WNT3,MYOZ2,MMP20,NEBL,FHOD3,WDR1,TLR2,WNT11,XBP1,ARHGAP24,SOX11,IRX3,GRHL2,EXOC4,GREM1,POGLUT1,DICER1,INHBA,TTN,LRP6,HNF1B,SHH,FN1,LMO4,SIX2,RDH10,ZEB2,HIPK2,SP3,TBX5,SDK1,ARHGAP35,CELSR1,GATA3,COL12A1,PLA2G3,FZD5,LEP,PIKFYVE,WNT3A,ETS1,PAX8,EPHB2,PIK3CB		GO:0032502	developmental process	7.14286e-14	1.18393e-09	5697	404	0.427513	BCAS3,USP22,TLR4,SOX4,ACVR2A,NOS1,ITGA11,SMAD6,DDC,SCMH1,PPP3CA,NRXN3,MYO7A,MAPK1,STRN,ADARB1,HOXB3,SIPA1L1,FLOT1,G2E3,APC2,LRIG2,BMP7,MAPK8IP2,METTL21C,CTNNBIP1,CCND1,PTP4A1,KRT27,FOS,ZMYND8,EGFL8,STIM1,ZNF703,TIMP2,TRIO,HIF1A,SYP,RUNX2,NES,WWTR1,SHH,KRT15,WDR60,CXCR2,MSH4,CEBPB,CEP290,CDH11,GDNF,TBL1XR1,SSH1,ADCY6,CDH22,PTPRG,CDYL,BMP6,TACSTD2,ANK2,KRTAP22-1,NRBP2,NTRK3,CLMN,MMP8,RTL1,RP1,MEF2A…		GO:0032502	developmental process	7.14286e-14	1.18393e-09	5697
GO:0006357	regulation of transcription by RNA polymerase II	1.50259e-05	0.24904	2668	71	0.240678	MIER1,POU6F2,FBXW7,ZNF329,SSBP3,ZBTB17,TSHZ3,NUFIP1,DNAJC2,ATAD2,CHCHD2,DHX36,TXK,ZFHX3,SLTM,NFIA,DLG1,SOX4,PPARGC1A,SP5,NR2C2,SENP1,CHD1,IRX1,CASZ1,ZNF143,MYT1L,PRKD1,RCOR1,CAV1,TBL1XR1,FEZF2,KDM5D,TXN,ZNF536,TFCP2L1,NFATC1,TAF13,MLLT10,ZBTB44,TAF7L,MAPK10,PPARA,ZNF235,SATB2,SDR16C5,ETV2,RAD21,SETBP1,ZBTB18,PRDM2,ZNF532,ASCL1,ZNF18,SUPT3H,SMAD1,GSX1,CER1,SIN3A,SMARCA5,HIVEP2,SRY,TRIM27,EVX1,ARID…		GO:0051239	regulation of multicellular organismal process	5.21804e-05	0.864838	3262	101	0.260309	IL7,RAC1,HELT,JARID2,ADA,DACT1,CD2,CLSTN1,RSPO2,PPARGC1A,CAMK2D,IGF1,SP100,MARVELD3,TBX20,ID4,GHR,EED,MEIS1,HLA-DPB1,MTPN,FBXO31,KCNMA1,IL1RL1,ACAP3,CRB2,FN1,GLP1R,CTTN,CACNB1,AMIGO2,RIF1,IRF4,ACACB,RIMS1,FBXO22,IL6ST,GLRX3,CRTAM,SEMA6D,SERPINI1,IL23A,CTDP1,FLRT3,ADIPOR2,SIPA1L1,CD200,SEC14L1,LRRTM2,PIK3R1,CD2AP,NR2E1,TRIM15,MAP6,GLUL,CARD11,DCT,FGL2,HS3ST5,IGF1R,HDAC4,AKAP6,PRCP,SMAD7,EBF2,ADNP,…		GO:0048731	system development	9.56367e-11	1.58508e-06	4365	214	0.356667	AGTPBP1,BAG6,DDX39B,OSTM1,RAI1,CCND1,NOX1,CSPG4,PRDM16,TNFAIP3,EFNB2,LTBP1,MGMT,GPCPD1,EPAS1,EGF,DSCAM,IGSF9B,ARHGAP35,MACF1,ITPKB,ZFPM1,SOX4,COBL,MYO1E,CDNF,ADAM10,DCLK1,COL11A2,NTN5,SKI,SMAD1,GRIN2B,APBA2,CHL1,TMOD1,DIO3,GPR157,FZD6,BCL11B,ZHX2,UBD,GATA3,NME5,FOXN2,CASR,PHF8,SRR,TBL1XR1,SPAG9,RASSF2,NRP1,ADAMTS5,OC90,NPY5R,BMP2,CC2D2A,PKP1,MECOM,FOXK1,ATP6V1B1,SIX3,PCP4,NIPBL,DLX6,SIRT2,CHODL,G…		GO:1903508	positive regulation of nucleic acid-templated transcription	8.73987e-09	0.000144855	1614	90	0.164534	AR,HMBOX1,AHR,TEAD1,SIRT1,SFR1,SOX2,RBPMS,NFYA,E2F8,ONECUT2,UBE3A,WAC,EPC1,GAL,GREM1,ATAD2B,SFPQ,FOXN1,BARHL2,WNT11,MED30,TLR2,CCAR1,MEIS2,NR5A2,NR3C1,SIX2,LMO4,TNFRSF1A,EBF1,NDN,YWHAH,PHF19,HNF1B,HDAC4,ZFHX3,ZNF639,RUNX1,ASF1A,ETS1,FZD5,ZNF750,NR2F1,SMYD3,ZNF516,SP3,PRKCB,CASK,KLF4,PTCH1,WNT5A,ARID1B,ATF6B,HMGA1,CREB3L2,FOSL2,LEO1,MNAT1,EIF2AK3,ARNT2,GRHL2,DHX36,STAT5A,ETV6,SOX11,AUTS2,OSR2,LPIN…		GO:0048731	system development	2.54316e-13	4.21503e-09	4365	325	0.343915	CCND1,CTNNBIP1,METTL21C,BMP7,MAPK8IP2,LRIG2,FLOT1,SIPA1L1,HOXB3,ADARB1,STRN,CEP290,CEBPB,MSH4,CDH11,KRT15,SHH,WDR60,CXCR2,NES,WWTR1,RUNX2,HIF1A,TRIO,TIMP2,ZNF703,STIM1,ZMYND8,KRT27,FOS,ACVR2A,SOX4,TLR4,BCAS3,MAPK1,MYO7A,NRXN3,PPP3CA,SMAD6,ITGA11,NOS1,ANXA1,PERP,FZD7,PRKCQ,ETV5,TSPAN12,OTP,STC1,BMP5,RXRA,MKS1,GNAO1,APOLD1,GRHL2,MAGI2,HOXD12,THEMIS,ZNF385A,TFAP2A,FGF14,KLHL1,BCR,ANGPTL3,NRBP2,KRTAP…		GO:0048731	system development	2.54316e-13	4.21503e-09	4365
GO:2001141	regulation of RNA biosynthetic process	1.5375e-05	0.25481	3542	88	0.298305	HSPA8,CAV1,TBL1XR1,FEZF2,PRKD1,MYT1L,RCOR1,TAF13,MLLT10,NFATC1,ZBTB44,TAF7L,TXN,KDM5D,ZNF536,TFCP2L1,SP5,NR2C2,SENP1,VGLL4,ZNF143,TERF2IP,CHD1,IRX1,CASZ1,ZNF703,NFIA,JADE1,DLG1,DHX36,TXK,ZFHX3,SLTM,PPARGC1A,CFLAR,SOX4,MIER1,LGR4,SSBP3,ZBTB17,DNAJC2,ATAD2,TSHZ3,NUFIP1,CHCHD2,POU6F2,TRIM31,RRM2,ZNF329,FBXW7,DAB2,TRIM27,EVX1,HDAC2,ARID1B,CAMK1D,HIVEP2,SMARCA5,SRY,TSHZ2,NFIL3,LANCL2,PEX2,NLK,KCTD1,ME…		GO:0048638	regulation of developmental growth	6.69728e-05	1	347	20	0.0515464	CTTN,HEY2,JARID2,FN1,IL7,IGF1,SEMA6D,AKAP6,SEMA5B,MEIS1,RIMS1,TRPV2,GHR,EFNA5,TBX20,ACACB,DIO3,CTDP1,ADNP,BCL2L11		GO:0032501	multicellular organismal process	3.3791e-10	5.60018e-06	6841	301	0.501667	DGKD,VANGL2,PARN,SMYD2,TANC1,USP9Y,CACNB2,HOMER1,SORBS3,CBR3,BTG1,RBMY1B,IFNA5,LRRK1,NCOA2,UGCG,GNG2,ZNF689,CDC20,UNC5C,NDUFS4,UNC79,KIFC3,KRT77,SUCO,UBA6,CNTN2,BEX1,FOSB,ARHGEF10,CDON,PKD1L1,ONECUT2,SMAD4,PRKCA,NRK,ADNP,DUSP10,PTPRO,TBC1D8,CAMK2D,LPIN1,PDE1B,CAV1,HYAL1,BRAF,LHFPL2,PTGS1,FGF13,BMPR1A,FBXO31,ERBB4,MTURN,FGF5,KATNAL1,EDIL3,OR2T12,TFPI2,EYA4,UGT8,OR14J1,UST,KRT75,BRINP3,MYB,SIPA1L1,…		GO:1902680	positive regulation of RNA biosynthetic process	9.00407e-09	0.000149224	1615	90	0.164534	LITAF,PAX8,WNT3A,CHD7,GATA3,ZXDC,LMO7,ID2,GATA2,NCK2,TBX5,HIPK2,ZEB2,CHEK1,SHH,HMGN3,LRP6,JADE1,INHBA,STAT5A,DHX36,GRHL2,ETV6,SOX11,AUTS2,OSR2,LPIN1,GLI1,XBP1,KLF4,PTCH1,WNT5A,CREB3L2,ARID1B,HMGA1,ATF6B,FOSL2,MNAT1,LEO1,EIF2AK3,ARNT2,RUNX1,ASF1A,ETS1,FZD5,ZNF750,NR2F1,SMYD3,ZNF516,SP3,PRKCB,CASK,SIX2,NR3C1,LMO4,TNFRSF1A,EBF1,NDN,PHF19,YWHAH,HNF1B,HDAC4,ZFHX3,ZNF639,GREM1,ATAD2B,SFPQ,FOXN1,BARHL2,…		GO:0048518	positive regulation of biological process	4.20092e-13	6.96219e-09	6081	422	0.446561	MLLT10,SMARCA1,BLM,SIX2,ARID1A,YY1,NUDT21,SYNJ1,CENPV,MORC2,CXXC5,HAS2,MYB,PIK3R1,MEF2C,CACUL1,LRRTM3,EPO,MGAT5,KITLG,MBL2,ZNF516,RBM4,KCNC2,CCL5,DUSP9,GRID2,RGMA,FCN2,FOXK1,FSCN1,N6AMT1,PSMA1,ECE1,PIK3C3,CTSC,NPR3,HLA-B,UNC13A,TRAK1,RANBP3L,TRIM27,LIMS2,CXCR4,RAC2,CBFA2T3,FBXW11,FLT3,CLRN1,IL17B,ARRDC4,FOXM1,TCF7L2,MYT1L,GPR37L1,UNC13D,IRS1,COL1A1,DPF3,LHFPL2,ETAA1,SDCBP,VSNL1,INSM1,IL5RA,STAT5A…		GO:0048518	positive regulation of biological process	4.20092e-13	6.96219e-09	6081
GO:0048699	generation of neurons	7.39582e-05	1	1524	45	0.152542	MAN2A1,SIN3A,DOCK7,ZSWIM6,SCLT1,PRMT1,TRIM11,GSX1,PTPRG,S100B,FLRT2,DCC,ZNF804A,CLRN1,XK,ZNF536,MTR,TUBB2B,FEZF2,ARID1B,HDAC2,RAP1GAP2,EVX1,SRY,PRKD1,CAMK1D,MYT1L,ATL1,RAPGEF2,SATB2,RYK,BCL2,NTNG2,SLITRK6,CFLAR,ASCL1,TENM3,SOX4,KLHL1,CHL1,ZFHX3,CXCR4,EXT1,DHX36,GPM6A		GO:0043502	regulation of muscle adaptation	0.00010319	1	107	10	0.0257732	AKAP6,IL6ST,JARID2,MTPN,GLRX3,HDAC4,CTDP1,IGF1,CAMK2D,PPARGC1A		GO:0048513	animal organ development	3.82558e-10	6.33975e-06	3131	164	0.273333	ZNF689,FLT4,SP3,PITX1,ZMIZ1,PREX1,LRRK1,GATA4,UGCG,FGF2,TMEM108,IFNA5,RBMY1B,SULF1,NEBL,HOMER1,VANGL2,SMYD2,ZNF516,ACTA2,NPHP4,GPD2,ONECUT2,CALM2,DMD,CDON,CNTN2,CDKN1A,KRT77,UBA6,HMGA2,UNC5C,MDM1,NDUFS4,SOX9,BMP6,TMEM65,SFRP2,FGF13,HYAL1,BRAF,PDGFC,PDE1B,LPIN1,CAV1,NLGN4X,MIP,PTPRO,SVIL,ATRN,ASCL4,SOX17,SMAD4,SEMA3A,MMP21,PRL,GATA5,FOXG1,FOXF1,GABRB2,INHBA,KRT75,RAP1A,FOXN3,LYN,SOBP,CTNNBIP1,ITGB…		GO:0010604	positive regulation of macromolecule metabolic process	1.00292e-08	0.000166204	3352	155	0.283364	CSF2,ZXDC,HSPA1B,GATA3,GATA2,ID2,LITAF,CHD7,WNT3A,ABCG1,PELI1,COPS8,SPRY2,PLK2,HMGN3,TNRC6C,TNP1,INHBA,ZFP36L1,JTB,TGFA,SH3D19,OSR2,GLI1,GRHL2,SOAT1,ETV6,CREB3L2,MNAT1,ARNT2,EIF2AK3,PTCH1,PFN2,RAPGEF1,HSPB1,ZNF516,XRCC5,CASK,PRKCB,ASF1A,EPHB2,LEP,ETS1,ZNF750,STK24,GRM5,ZFHX3,HDAC4,ZNF639,SIX2,NR3C1,TNFRSF1A,LMO4,EBF1,FN1,MMD,YWHAH,PHF19,MED30,SF3B1,CCAR1,TLR2,FZD10,NR5A2,MEIS2,ATAD2B,NFYA,EPC1,UB…		GO:0007399	nervous system development	1.93627e-11	3.20879e-07	2329	193	0.204233	NRBP2,ANK2,TRIM11,BMP6,NME2,RBFOX2,ADCY6,GDNF,PTPRG,CDH22,MEF2A,NGFR,RTN4RL1,SEMA3A,NHLH1,PLPPR4,CUX1,RP1,MTPN,GATA3,CLMN,NPAS1,MAP1B,NTRK3,RIMS1,FGFR2,ANXA1,PTK2,ARID1B,LRP12,PRKCQ,ETV5,FZD7,BMP5,TRAPPC9,GJA10,MKS1,OTP,HDAC9,GRHL2,GNAO1,MAGI2,TFAP2A,QKI,FGF14,BCR,HDAC4,KLHL1,NCKAP1,HNRNPD,TLR4,SOX4,NGEF,SYNJ2,SMARCA2,SOX17,PAX6,ETV6,BMPR1A,PPP3CA,MYO7A,MAPK1,NRXN3,HGF,STK24,CYB5D2,NOS1,MARVELD1,…		GO:0007399	nervous system development	1.93627e-11	3.20879e-07	2329
GO:2000112	regulation of cellular macromolecule biosynthetic process	8.64524e-05	1	3974	93	0.315254	ASCL1,PRDM2,ZNF532,RAD21,MSH3,STK3,ZBTB18,SETBP1,SDR16C5,SATB2,ETV2,MAPK10,PHF20L1,ZNF235,PPARA,TSHZ2,NFIL3,IRS1,LANCL2,PEX2,NLK,MED15,KCTD1,EVX1,TRIM27,ARID1B,HDAC2,SRY,HIVEP2,SMARCA5,CAMK1D,SIN3A,GSX1,TRIM11,PRMT1,CER1,SUPT3H,SMAD1,ZNF18,CFLAR,PPARGC1A,SOX4,NFIA,ZNF703,DLG1,TXK,DHX36,SLTM,ZFHX3,SSBP3,CHCHD2,NUFIP1,ZBTB17,TSHZ3,PDGFA,ATAD2,DNAJC2,TRIM31,POU6F2,DAB2,FBXW7,ZNF329,RRM2,LGR4,MIER1,B…		GO:0000122	negative regulation of transcription by RNA polymerase II	0.000150546	1	841	35	0.0902062	NR2E1,HELT,JARID2,DACT1,TENM2,TBX20,BAG3,SP100,ZNF175,ID4,EED,HDAC4,MAPK10,SMAD7,NCK1,RIF1,ZFHX4,OLIG2,ZNF205,HEY2,BRMS1L,MYC,FOXP2,NFE2L3,EOMES,LRRFIP1,TBL1XR1,PHF6,BACH2,NCOA2,DUSP26,PRDM13,ETS2,UXT,SOX2		GO:0051173	positive regulation of nitrogen compound metabolic process	1.52058e-09	2.51976e-05	3163	163	0.271667	GRAMD4,ZNF516,TNIP3,PARN,VANGL2,IFNA5,RBMY1B,ARID1B,SORBS3,FGF2,BANP,NCOA2,PLSCR1,ZMIZ1,NAA15,LRRK1,GATA4,USP50,BLID,FLT4,SP3,RPL5,PITX1,BMP6,SOX9,TSLP,PELI2,SFRP2,CDC20,TDRD3,TRIB2,ZNF622,HMGA2,CDON,DUSP22,IL33,CDKN1A,FOSB,CNTN2,BEX1,ACTA2,ONECUT2,FMN2,CALM2,ZBTB20,ADNP,PFKFB3,PRKCA,DCUN1D1,NRK,SOX17,ASCL4,SEMA3A,SMAD4,TANK,CCAR1,ZNF462,SERPINB3,FNIP2,BRAF,PDGFC,LPIN1,CAV1,FGF13,PPP1R15B,MED25,E…		GO:0051254	positive regulation of RNA metabolic process	1.16867e-08	0.00019366	1699	93	0.170018	ZNF639,HDAC4,ZFHX3,HNF1B,NDN,PHF19,YWHAH,EBF1,LMO4,TNFRSF1A,NR3C1,SIX2,PRKCB,SP3,CASK,ZNF516,SMYD3,NR2F1,FZD5,ZNF750,ETS1,ASF1A,RUNX1,EPC1,WAC,UBE3A,GAL,ONECUT2,E2F8,NFYA,RBPMS,SIRT1,SOX2,SFR1,TEAD1,AR,HMBOX1,AHR,MEIS2,NR5A2,TLR2,CCAR1,WNT11,MED30,BARHL2,FOXN1,SFPQ,ATAD2B,GREM1,INHBA,JADE1,TNRC6C,HMGN3,LRP6,SHH,CHEK1,ZFP36L1,ZEB2,HIPK2,GATA2,TBX5,ID2,LMO7,NCK2,ZXDC,GATA3,WNT3A,CHD7,LITAF,PAX8,EIF…		GO:0048869	cellular developmental process	1.13126e-10	1.87462e-06	3769	278	0.29418	DSG4,ABI2,SGCZ,ARID5B,SHROOM3,WNK1,HSPG2,PSPN,BGLAP,UNC5A,DMD,CASP3,PIR,NPHP4,TCIRG1,PPARGC1A,BMP8A,HMGA2,PROX2,PLAC8,PTPRS,NYAP2,CLN5,ZEB2,TGFBR2,CACNA1H,FBXO38,CCR9,GDF5,FRY,CDK5RAP2,NCAM2,ROMO1,NR2F6,MICALL2,ROR2,FEZF2,EPHA3,RGS2,ROR1,NSUN2,AXIN2,NEDD4L,FURIN,FARP2,IGSF10,PSAPL1,SOX7,IRF2BP2,MAF,CDKN1A,IL15,APOD,GFRA2,ZIC5,DENND5A,ROPN1L,PLCB1,PKP4,BRSK2,TGFB3,FLRT3,WNT5B,PHACTR4,NRG1,SNX10,MY…		GO:0048869	cellular developmental process	1.13126e-10	1.87462e-06	3769
GO:0048731	system development	9.49794e-05	1	4365	100	0.338983	MAN2A1,SIN3A,GSX1,TRIM11,AMBRA1,LDOC1,CER1,PRMT1,FLRT2,S100B,TMEM204,SMAD1,ANGPTL3,MYO16,SYF2,CLRN1,ABCB5,SGCB,RAP1GAP2,CRYGS,EVX1,HDAC2,ARID1B,CAMK1D,SRY,ATL1,SATB2,MYO1D,ETV2,LRRC4,KRTAP19-1,PPARA,RYK,SLITRK6,NTNG2,MYOM2,MARVELD1,TENM3,ASCL1,KLHL1,HSD17B3,CA2,MSH3,ZBTB18,CHL1,GJC1,STK3,GPM6A,CXCR4,TPD52,SCLT1,AQP5,PPP3CC,ZSWIM6,DOCK7,CHRDL2,IRX1,MYO5A,SP5,NR2C2,PTPRG,CRYBA4,LAMB4,DCC,NFATC1,ZNF…		GO:0090257	regulation of muscle system process	0.000154768	1	258	16	0.0412371	HDAC4,PLCE1,MTPN,SMAD7,GLRX3,AKAP6,IL6ST,KCNMA1,CTDP1,ADA,CTTN,JARID2,PPARGC1A,DMD,IGF1,CAMK2D		GO:0048523	negative regulation of cellular process	2.65561e-09	4.40034e-05	4821	225	0.375	TNKS,NPPB,PHF8,PABPC1,TBL1XR1,RASSF2,WWP2,SERPINB8,BCL11B,FZD6,CAPZB,SLC30A1,NME5,ZHX2,NAT10,GATA3,WFIKKN1,NR3C1,LDLRAD4,SMAD1,SKI,BACH2,CHRAC1,TMOD1,DIO3,ZNF608,GRIN2B,HSPA8,CHL1,ADAM10,PRKAR2B,CGNL1,SOX4,TRIM27,ZFPM1,ZNF91,FHIT,TOM1L2,CAMLG,DSCAM,EGF,MGMT,ITPKB,APOH,ARHGAP35,A2M,SPRED2,CCND1,RREB1,EFNB2,LTBP1,PRDM16,TNFAIP3,BAG6,VEPH1,KLHL31,RCOR3,DDX39B,STARD13,CYP1B1,ROBO2,TCF7L2,PPP1R17,KIT,…		GO:0048856	anatomical structure development	1.23382e-08	0.000204445	5354	223	0.407678	CENPU,VAV2,ARID1B,TRAPPC9,WNT5A,LEO1,FOSL2,SPTLC2,TRA2B,IFRD1,MLH1,SHROOM4,CCR2,KLF4,KANK1,AGR2,SWAP70,NAV2,WNT3,MMP20,WDR1,FHOD3,SLC6A17,DZIP1,AUTS2,ARHGAP24,XBP1,LPIN1,F7,STAT5A,DHX36,SOX11,POGLUT1,DKK3,TTN,HCN1,JARID2,SHH,LRP6,IFNA21,QKI,STMN2,CNTNAP2,PDLIM7,TBX5,IDH1,NCK2,PCSK5,SPAG6,HIPK2,ZEB2,WDR35,SLC7A11,FAM126A,EDNRB,COL12A1,SLC26A3,PAX8,SEMA3A,OLFM3,DDX4,E2F8,COL11A2,ONECUT2,MYH15,MAPK6…		GO:0048522	positive regulation of cellular process	1.57745e-10	2.61383e-06	5358	369	0.390476	FOXO1,CARD11,PSMD3,CNEP1R1,NEK6,HOXB5,TENM2,CTNNA2,FASLG,SNX9,STAT3,CRTC3,FRMD4A,SOCS1,NEGR1,PABPC1,MAP3K20,PTCH2,BHLHB9,NUMB,CDX4,CCBE1,ANKRD17,DPF3,COL1A1,IRS1,UNC13D,INSM1,VSNL1,SDCBP,ETAA1,MED21,YES1,PGK2,IL5RA,STAT5A,ACHE,TOPAZ1,TCF15,CBFA2T3,RAC2,ARRDC4,CLRN1,FLT3,FBXW11,MYT1L,TCF7L2,FOXM1,GPR37L1,CTSC,UNC13A,RANBP3L,TRAK1,CXCR4,LIMS2,TRIM27,DUSP9,CCL5,FOXK1,FSCN1,RGMA,GRID2,ECE1,N6AMT1,PSM…		GO:0048522	positive regulation of cellular process	1.57745e-10	2.61383e-06	5358
GO:0010556	regulation of macromolecule biosynthetic process	0.000111374	1	4109	95	0.322034	SLTM,ZFHX3,DHX36,TXK,DLG1,JADE1,NFIA,ZNF703,SOX4,TLR8,CFLAR,PPARGC1A,BCL2,LGR4,MIER1,DAB2,ZNF329,RRM2,FBXW7,TRIM31,POU6F2,CHCHD2,ATAD2,DNAJC2,TSHZ3,ZBTB17,NUFIP1,PDGFA,SSBP3,RCOR1,MYT1L,PRKD1,TBL1XR1,FEZF2,CAV1,HSPA8,TFCP2L1,ZNF536,KDM5D,TXN,EIF4EBP3,TAF7L,ZBTB44,TAF13,MLLT10,NFATC1,SOAT1,VGLL4,SENP1,NR2C2,SP5,CASZ1,IRX1,CHD1,TERF2IP,ZNF143,STK3,ZBTB18,SETBP1,RAD21,MSH3,PRDM2,ZNF532,ASCL1,ZNF235,…		GO:0046620	regulation of organ growth	0.000162731	1	113	10	0.0257732	IL7,ACACB,TBX20,JARID2,MEIS1,HEY2,AKAP6,BCL2L11,CTDP1,IGF1		GO:0051240	positive regulation of multicellular organismal process	2.89039e-09	4.78908e-05	1799	106	0.176667	CAMK2D,PTK2B,SLITRK3,DKK1,SERPINB3,ADNP,DUSP10,PRKCA,CHODL,SOX17,SMAD4,SIRT2,SEMA3A,INPP5K,NIPBL,PCP4,HDAC7,HYAL1,BMP2,PDGFC,LPIN1,CAV1,MAP1B,NRP1,TCF7L2,ROBO2,CYP1B1,KIT,NKX6-2,LYN,CTNNBIP1,TLR2,FBN2,ITGB1,PRKD1,PKDCC,FBXO31,ERBB4,BMPR1A,LRRFIP1,CADM1,COL1A1,PRL,GATA5,PTPRC,RAPGEF2,TXK,NRG1,ATOH1,FGF9,INHBA,SETX,MYB,BRINP3,RAP1A,BTG1,COBL,FGF2,ZFPM1,SULF1,ITPKB,MACF1,IGSF9B,APOH,ARHGAP35,ZNF322,…		GO:0045893	positive regulation of transcription, DNA-templated	1.3397e-08	0.000221975	1529	86	0.157221	FOXN1,ATAD2B,SFPQ,GREM1,NR5A2,MEIS2,TLR2,MED30,WNT11,BARHL2,SOX2,SFR1,SIRT1,TEAD1,AHR,HMBOX1,AR,GAL,WAC,EPC1,UBE3A,ONECUT2,E2F8,NFYA,NR2F1,FZD5,ZNF750,ETS1,RUNX1,ASF1A,CASK,SP3,ZNF516,SMYD3,PHF19,YWHAH,NDN,EBF1,TNFRSF1A,LMO4,SIX2,NR3C1,ZNF639,ZFHX3,HDAC4,HNF1B,SOX11,ETV6,DHX36,GRHL2,STAT5A,XBP1,LPIN1,GLI1,AUTS2,OSR2,PTCH1,KLF4,ARNT2,EIF2AK3,MNAT1,LEO1,FOSL2,ATF6B,CREB3L2,ARID1B,HMGA1,WNT5A,CHD7,W…		GO:0030154	cell differentiation	2.28552e-10	3.78688e-06	3675	271	0.286772	DAPL1,STAT3,FASLG,TENM2,CTNNA2,HOXB5,FOXO1,CARD11,CDX4,BHLHB9,CERS3,NUMB,PTCH2,MAP3K20,SOCS1,NEGR1,USH2A,ACHE,TOPAZ1,MICALCL,TCF15,SUV39H1,YES1,INSM1,COL1A1,OCA2,GPR37L1,MYT1L,TCF7L2,FLT3,CLRN1,CBFA2T3,RAC2,CXCR4,AGTPBP1,CELF1,RANBP3L,PEG10,TRAK1,UNC13A,LCE4A,DGKG,LIPN,VPS33A,FOXK1,KAZN,RGMA,GRID2,UGCG,HS6ST1,RBM4,ZNF516,MBL2,ARHGEF28,KITLG,EPO,BTBD3,RHCG,MEF2C,PIK3R1,HAS2,MYB,NUDT21,YY1,ARID1A,D…		GO:0030154	cell differentiation	2.28552e-10	3.78688e-06	3675
GO:0051960	regulation of nervous system development	0.000125859	1	926	31	0.105085	RAP1GAP2,FEZF2,DLG1,HDAC2,DHX36,PRKD1,CAMK1D,ZFHX3,CXCR4,TENM3,ZNF804A,CFLAR,ASCL1,TUBB2B,XK,ZNF536,FLRT2,RYK,PTPRG,S100B,SLITRK6,BCL2,NTNG2,DCC,LRFN1,ZSWIM6,MAN2A1,SIN3A,DOCK7,TRIM11,RAPGEF2		GO:0032502	developmental process	0.00016909	1	5697	156	0.402062	SOX1,COL4A2,KCNIP2,KAZN,ASCL4,UBE2J1,HSD17B7,NIN,PRDM13,RAI14,EFNA5,DIO3,CD44,SIAH2,PTPN14,NPR3,DMD,MCTP2,IGF2BP2,UBE3A,MYC,PTPN18,NLGN4Y,PSKH1,HS6ST1,OLIG2,WNT6,EFHD1,GAB2,BCL2L11,ADNP,FRAS1,HDAC4,FAM83D,FAM126A,GLUL,FGFRL1,CCDC47,VPS33A,NR2E1,PIK3R1,IGF2R,SGCD,PAX3,SYNE1,TCL1A,EOMES,PICK1,NSMCE2,SERPINI1,IL6ST,RIMS1,IRF4,PHF6,DHCR24,DSG4,ATP8B1,DACT2,FRMD6,ACAP3,PDLIM1,TMED10,TSPY4,FBXO31,FRG1,…		GO:0009966	regulation of signal transduction	3.09219e-09	5.12314e-05	3168	162	0.27	PLSCR1,UGCG,LRRK1,GATA4,PREX1,ZMIZ1,GRIA2,SGMS1,FLT4,AKAP7,RPL5,PTPN13,GRAMD4,LY86,INPP5F,TNIP3,SMYD2,VANGL2,IFNA5,TMEM108,FGF2,SORBS3,HOMER1,BANP,SULF1,CDON,DUSP22,ARHGEF10,ZMYND11,UACA,CNTN2,GUCY1A2,ONECUT2,NPHP4,CALM2,DMD,TSLP,RPA1,SOX9,BMP6,PELI2,SFRP2,SPRED3,TRIB2,ZNF622,FNIP2,BRAF,CAV1,PDGFC,EPS8,HDAC7,PPP1R15B,DUSP10,PRCP,NRK,PRKCA,SEMA3A,SMAD4,SOX17,TANK,CAMK2D,NLGN4X,PTPRO,SERPINB3,TXK,G…		GO:0048869	cellular developmental process	1.48216e-08	0.000245565	3769	169	0.308958	WNT5A,TRAPPC9,HMGA1,ARID1B,FOSL2,LEO1,KLF4,KANK1,AGR2,SHROOM4,CCR2,IFRD1,MLH1,AUTS2,DZIP1,XBP1,ARHGAP24,FHOD3,WDR1,NAV2,WNT3,DHX36,SOX11,SHH,QKI,IFNA21,LRP6,JARID2,HCN1,TTN,PDLIM7,CNTNAP2,CHEK1,STMN2,NCK2,TBX5,HIPK2,ZEB2,SPAG6,PAX8,OLFM3,SEMA3A,SLC7A11,SLC26A3,COL12A1,DLK1,EDNRB,E2F8,ONECUT2,DDX4,KRTAP19-1,EPHB3,MAPK6,ANGPT2,NUBPL,BNC1,BARHL2,GLDN,WNT11,FGF20,MYOZ2,CTSV,OCA2,GREM1,ULK4,FOXN1,SPAT…		GO:0032501	multicellular organismal process	2.44288e-10	4.04736e-06	6841	450	0.47619	MYOD1,CMIP,CSF3R,MESP2,GJB2,HDAC9,TRAPPC9,PHF3,GJA10,VAV3,SMAD3,PTK2,LRP12,CACNA2D4,ARID1B,RIMS1,FGFR2,ADCY5,TRH,CACNA2D1,NCKAP1,HDAC4,ANKRD33,APC,HECA,TACR3,AATF,QKI,RAD51B,OMA1,MMP17,TEX15,ASPH,TLR3,THBS3,OSTM1,RBFOX2,NME2,TRIM11,POLL,MN1,C1GALT1,ACKR2,MAP1B,NPAS1,GATA3,MMRN1,NETO1,MYOM2,MTPN,SH3PXD2B,NHLH1,PLPPR4,ASIC4,CUX1,NGFR,CYLD,LMX1A,MAB21L2,ITGA2,BTN3A1,HOXD11,WNT5A,AFF4,IFI16,KIF13B,SC…		GO:0032501	multicellular organismal process	2.44288e-10	4.04736e-06	6841
GO:0021902	commitment of neuronal cell to specific neuron type in forebrain	0.000143972	1	7	3	0.0101695	FEZF2,ASCL1,SATB2		GO:0048856	anatomical structure development	0.000179192	1	5354	148	0.381443	TENM3,EBF2,PRCP,SMAD7,MTHFD1,IGF1R,SCML1,CARD11,DCT,RDH10,TRIM15,MAP6,SIPA1L1,ADIPOR2,MAP3K4,RBM11,HIF3A,FOXP2,HCCS,ACTG2,SEMA5B,SOX2,MGMT,ARNT,PLCE1,WNK1,TRPV2,ENC1,NCK1,EYS,CYP1A2,KRT27,HEY2,ADAR,LRIG1,TENM2,DHRS9,BANP,LAMC1,EHF,GNRHR,MEIS1,WEE1,TBX20,GABRB3,ID4,HLF,IGF1,CXXC4,PPARGC1A,JARID2,SEBOX,ABI1,IL7,RAC1,HELT,GGNBP2,ATIC,FLRT3,ADAMTS16,SEMA6D,ETS2,TBL1XR1,AMIGO2,MEX3C,CTTN,GALNTL5,FAM17…		GO:0007399	nervous system development	3.61233e-09	5.98454e-05	2329	128	0.213333	CDNF,COBL,SOX4,ARHGAP35,MACF1,IGSF9B,DSCAM,EFNB2,PRDM16,CSPG4,BAG6,AGTPBP1,SPAG9,SRR,PHF8,NME5,GATA3,ZHX2,BCL11B,FZD6,GPR157,DIO3,APBA2,CHL1,GRIN2B,SMAD1,SKI,NTN5,DCLK1,ADAM10,NLGN4Y,PTK2B,GFRA2,SYNJ2,SDK1,DNAH5,SLITRK3,SEMA4F,DKK1,LINGO1,CHODL,SIRT2,DLX6,NIPBL,PCP4,SIX3,CC2D2A,BMP2,NRP1,ROBO2,STMND1,NGRN,NKX6-2,KIT,PPP1R17,LRP6,TLR2,PRKD1,TWSG1,HTR5A,SMARCC1,RAPGEF2,MEIS1,NRG1,ATOH1,FGF9,TRAF3IP…		GO:0051960	regulation of nervous system development	2.21936e-08	0.000367681	926	60	0.109689	CCR2,IFRD1,MAPK6,SOX2,DDX6,EPHB3,RAPGEF1,KLF4,KANK1,CST7,EIF2AK3,NLGN1,DPYSL2,ITM2C,UBE3A,WNT5A,CTSC,CREB3L2,IRX3,SOX11,DHX36,ULK4,DICER1,WDR1,COLQ,WNT3,CAMK1D,TLR2,FGF20,GLI1,BARHL2,STMN2,YWHAH,FN1,MMD,LRRTM1,LRRC24,ADAM10,THBS2,ZFHX3,PLK2,SHH,STK24,NR2F1,EDNRB,SEMA3A,WNT3A,CHD7,EPHB2,BDNF,ZEB2,XRCC5,SDK1,RIMS2,GATA2,ID2,ARHGAP35,GATA3,SLITRK6,CELSR1		GO:0050794	regulation of cellular process	2.74171e-10	4.54219e-06	10791	655	0.693122	APOM,TEX2,ACVR2A,AAK1,HLA-DRA,BCAS3,GSR,PPP3CA,MAPK1,VIPR2,PTPRQ,ITGA11,SMAD6,SCMH1,BMP7,METTL21C,CCND1,STRN,FRMD5,DIO2,ADARB1,SIPA1L1,HOXB3,APC2,HIF1A,RUNX2,WWTR1,COX11,KCNA5,CXCR2,SHH,CEP290,SNX25,PTP4A1,SST,TIFA,TIMP2,KIFAP3,PIP4K2C,ANK2,POGZ,NRBP2,SSH1,IL17C,SIK3,PPP4R1,CDYL,KPNA6,TMEM14A,FAM49B,RP1,FTH1,ABCC4,CLASP2,RBM17,SEMA3A,RTN4RL1,PTPRC,ZNF732,CLMN,MMP8,SIVA1,PRKCQ,BTN3A3,PERP,CSRNP3,I…		GO:0050794	regulation of cellular process	2.74171e-10	4.54219e-06	10791
GO:0007275	multicellular organism development	0.000145175	1	4967	110	0.372881	ZBTB17,PDGFA,BRAF,TSHZ3,SSBP3,RAPGEF2,DAB2,FBXW7,ADAM18,SH3TC2,POU6F2,LGR4,SNTG2,KCNQ4,BCL2,HLA-G,CFLAR,PPARGC1A,ITPR1,SOX4,DLG1,SH2B2,NFIA,ZNF703,ZFHX3,DHX36,EXT1,DOCK7,ZSWIM6,SCLT1,AQP5,PPP3CC,CASZ1,IRX1,CHRDL2,NR2C2,PTPRG,SP5,MYO5A,DCC,LAMB4,CRYBA4,TAF7L,ZNF804A,NFATC1,XK,ZNF536,TFCP2L1,MTR,TUBB2B,TBL1XR1,FEZF2,CAV1,NRXN2,BCL2A1,MYT1L,PRKD1,ATL1,LRRC4,KRTAP19-1,ETV2,MYO1D,SATB2,RYK,PPARA,NTNG2…		GO:0048639	positive regulation of developmental growth	0.000179329	1	184	13	0.0335052	IGF1,ADNP,HEY2,AKAP6,EFNA5,GHR,TRPV2,FN1,RIMS1,DIO3,IL7,ACACB,TBX20		GO:0051960	regulation of nervous system development	3.83217e-09	6.34837e-05	926	66	0.11	SIX3,PCP4,NIPBL,FGF13,NRP1,MAP1B,BMP2,LINGO1,DKK1,SEMA4F,SLITRK3,PTPRO,SDK1,PTK2B,SIRT2,SEMA3A,CHODL,DUSP10,ADNP,RAPGEF2,RAP1A,BRINP3,SETX,MYB,THRB,SIPA1L1,TRAF3IP1,ATOH1,NRG1,MEIS1,UST,LYN,NKX6-2,KIT,NR2F1,ROBO2,BMPR1A,FBXO31,ERBB4,PRKD1,TLR2,EFNB2,PREX1,LIMK1,COBL,VANGL2,EGF,DSCAM,ARHGAP35,MACF1,INPP5F,SKI,DIO3,CNTN2,ADAM10,CDON,LRTM2,SPAG9,LINGO2,SFRP2,CDC20,BCL11B,ZHX2,GATA3,SOX9,BMP6		GO:0035239	tube morphogenesis	3.00667e-08	0.000498085	648	47	0.0859232	HNF1B,SHH,QKI,LRP6,RDH10,SIX2,LMO4,ZFP36L1,SPRY1,FN1,GATA3,RSPO2,CELSR1,ARHGAP35,TBX5,ID2,ZEB2,PIK3CB,EPHB2,PAX8,ETS1,WNT3A,CHD7,LEP,FZD5,SPRY2,WNT5A,E2F8,EIF2AK3,VAV2,AGR2,AR,PTCH1,EPHB3,SIRT1,FGF9,ANGPT2,GLI1,WNT11,ARHGAP24,XBP1,DICER1,GREM1,FOXN1,GRHL2,IRX3,SOX11		GO:0048513	animal organ development	4.60451e-10	7.62783e-06	3131	237	0.250794	CTNNBIP1,GABRB3,CCND1,SRR,KLF4,BMP7,IFI16,WNT5A,METTL21C,HOXD11,HOXB3,ITGA2,MAB21L2,LMX1A,ADARB1,CYLD,WDR60,SHH,KRT15,CXCR2,DISC1,CEP290,CEBPB,MSH4,HTR5A,HIF1A,BASP1,RUNX2,WWTR1,NES,STIM1,ZNF703,FOS,LBH,KRT27,BCAR3,HNRNPD,SLC25A25,PARVA,ACVR2A,GTF3C5,DRC1,SOX4,SYNJ2,SOX17,STAT1,PAX6,CHRNA1,ETV6,PPP3CA,BMPR1A,CHST11,MAPK1,MYO7A,HGF,ITGA11,SMAD6,FGFR2,ANXA1,PTK2,SMAD3,FZD7,PERP,MKS1,TRAPPC9,RXRA,BM…		GO:0048513	animal organ development	4.60451e-10	7.62783e-06	3131
GO:0045892	negative regulation of transcription, DNA-templated	0.000147459	1	1200	37	0.125424	SATB2,SDR16C5,DAB2,TSHZ3,MAPK10,LGR4,PPARA,MIER1,ASCL1,ZFHX3,NFIA,ZNF703,DLG1,ZBTB18,TRIM11,GSX1,IRX1,SIN3A,VGLL4,SP5,TXN,PEX2,KCTD1,ZNF536,TFCP2L1,NFIL3,LANCL2,SRY,SMARCA5,MYT1L,RCOR1,TRIM27,HSPA8,FEZF2,TBL1XR1,HDAC2,CAV1		GO:0007275	multicellular organism development	0.000183366	1	4967	139	0.358247	PICK1,TCL1A,EOMES,RIMS1,PHF6,IRF4,SERPINI1,IL6ST,ATP8B1,DHCR24,DSG4,ACAP3,DACT2,FRG1,TMED10,TSPY4,PDLIM1,FBXO31,NPAP1,EED,CACYBP,BAG3,SCMH1,MTPN,SLC1A2,NNAT,PCLO,SUN1,RASGRP4,HOXC4,RSPO2,DACT1,ADA,HSD17B7,NIN,SOX1,COL4A2,ASCL4,KAZN,KCNIP2,EFNA5,SIAH2,DIO3,CD44,PRDM13,DMD,PTPN14,NPR3,MCTP2,OLIG2,NLGN4Y,MYC,PTPN18,UBE3A,PSKH1,HS6ST1,GAB2,ADNP,BCL2L11,FRAS1,EFHD1,WNT6,FAM83D,HDAC4,CCDC47,NR2E1,VPS33…		GO:0031325	positive regulation of cellular metabolic process	7.412e-09	0.00012278	3309	166	0.276667	APLF,NKX6-2,KIT,NGRN,TCF7L2,TWSG1,THBS4,MED10,MEX3D,PRKD1,PIK3CG,TET2,MEIS2,TLR2,LRP6,RAPGEF2,PTPRC,SMARCC1,COL1A1,NKX2-6,THRB,SETX,FGF9,ATOH1,NRG1,MEIS1,DKK1,PTK2B,KLF6,SIRT2,CAMTA1,ZFAT,SIX3,TRMT10C,NIPBL,DLX6,INPP5K,NRP1,FHL2,NPY5R,BMP2,FOXK1,MECOM,SNX9,PABPC1,TNKS,PHF8,CASR,SPAG9,TBL1XR1,WWP2,RASSF2,BCL11B,NAT10,CCL16,GATA3,SKI,SMAD1,NR3C1,GRIN2B,DERL1,PRKAR2B,SOX4,ZFPM1,MGMT,EPAS1,EGF,DSCAM,…		GO:2000026	regulation of multicellular organismal development	3.7821e-08	0.000626505	2156	109	0.199269	EPHB2,BDNF,RUNX1,LEP,ETS1,FZD5,STK24,NR2F1,HSPB1,SLITRK6,ARHGAP35,COL5A2,RIMS2,SDK1,XRCC5,PRKCB,SIX2,TNFRSF1A,SPRY1,MMD,FN1,YWHAH,HNF1B,KRT1,ZFHX3,HDAC4,THBS4,GREM1,ULK4,ARRB2,CD46,FOXN1,BARHL2,WNT11,FGF20,TLR2,CTSV,CAMK1D,MEIS2,AR,RASSF2,EPHB3,FGF9,SOX2,MAPK6,SIRT1,ANGPT2,CTSC,GAL,UBE3A,ITM2C,DPYSL2,ZAP70,PAX8,CHD7,WNT3A,SEMA3A,SPRY2,EDNRB,CELSR1,RSPO2,CSF2,HSPA1B,GATA3,ID2,TBX5,GATA2,HIPK2,ZEB2…		GO:0045595	regulation of cell differentiation	6.92721e-10	1.14749e-05	1878	158	0.167196	ROR2,SOCS1,NEGR1,PTCH2,BHLHB9,NEDD4L,AXIN2,NUMB,ABCG1,FEZF2,EPHA3,RGS2,ANKRD17,CARD11,TRPS1,PSMD3,FOXO1,IGSF10,THBS1,CTNNA2,MAF,STAT3,DENND5A,IL15,PLCB1,BRSK2,TCF7L2,GPR37L1,NRG1,WNT5B,COL1A1,UNC13D,INSM1,SDCBP,TGFB3,MYLIP,USH2A,TRIB1,RGMA,ABI2,GRID2,RUNX1T1,PSMA1,NAPEPLD,HIF1AN,UNC13A,BGLAP,ADAMTS9,RANBP3L,TCIRG1,TRAK1,CXCR4,LIMS2,SIX2,NUDT21,YY1,PTPRS,PIK3R1,TGFBR2,HAS2,MYB,FBXO38,ZEB2,EPO,MEF2…		GO:0045595	regulation of cell differentiation	6.92721e-10	1.14749e-05	1878
GO:0001764	neuron migration	0.000147874	1	119	9	0.0305085	DCC,CXCR4,GPM6A,CHL1,FEZF2,RAPGEF2,TUBB2B,SATB2,ASCL1		GO:0010611	regulation of cardiac muscle hypertrophy	0.000203386	1	75	8	0.0206186	GLRX3,MTPN,JARID2,IL6ST,AKAP6,IGF1,CAMK2D,CTDP1		GO:0050767	regulation of neurogenesis	8.71049e-09	0.000144281	822	60	0.1	FBXO31,BMPR1A,ERBB4,BCL11B,PRKD1,SFRP2,CDC20,GATA3,ZHX2,SOX9,BMP6,TLR2,UST,KIT,NKX6-2,LYN,ROBO2,SPAG9,NR2F1,BRINP3,RAP1A,CNTN2,SETX,MYB,THRB,ADAM10,SIPA1L1,MEIS1,CDON,NRG1,ATOH1,RAPGEF2,SKI,DIO3,SIRT2,SEMA3A,DSCAM,CHODL,ARHGAP35,MACF1,INPP5F,ADNP,DUSP10,DKK1,LINGO1,SDK1,PTPRO,SEMA4F,COBL,PTK2B,MAP1B,NRP1,PREX1,BMP2,LIMK1,SIX3,NIPBL,PCP4,FGF13,EFNB2		GO:0045935	positive regulation of nucleobase-containing compound metabolic process	5.42161e-08	0.000898035	1857	97	0.177331	FOSL2,MNAT1,LEO1,WNT5A,ARID1B,ATF6B,CREB3L2,HMGA1,EIF2AK3,ARNT2,KLF4,PTCH1,MLH1,TRA2B,LPIN1,GLI1,XBP1,OSR2,AUTS2,ETV6,SOX11,GRHL2,STAT5A,DHX36,TNRC6C,HMGN3,LRP6,SHH,INHBA,JADE1,CHEK1,ZFP36L1,ZXDC,GATA3,ZEB2,HIPK2,GATA2,TBX5,NCK2,LMO7,ID2,WNT3A,CHD7,LITAF,PAX8,ONECUT2,E2F8,NFYA,WAC,EPC1,UBE3A,GAL,TEAD1,AR,HMBOX1,AHR,RBPMS,SIRT1,SFR1,SOX2,WNT11,MED30,BARHL2,MEIS2,NR5A2,TLR2,CCAR1,SFPQ,ATAD2B,GREM1,…		GO:0048699	generation of neurons	1.09036e-09	1.80607e-05	1524	134	0.141799	NGF,TIMP2,ACSL4,ZMYND8,SMURF1,SHH,DISC1,CEP290,CDH11,CEBPB,TRIO,HIF1A,RUNX2,SIPA1L1,HOXB3,FLOT1,STRN,LMX1A,ADARB1,GABRB3,KLF4,LRIG2,MAPK8IP2,KIF13B,BMP7,WNT5A,STK24,HGF,CYB5D2,NOS1,BMPR1A,PPP3CA,NRXN3,MAPK1,MYO7A,PAX6,NGEF,SOX4,NCKAP1,KLHL1,MKS1,BMP5,TRAPPC9,HDAC9,OTP,MAGI2,GNAO1,FGFR2,RIMS1,ARID1B,LRP12,PTK2,ETV5,PRKCQ,FZD7,MTPN,CLMN,GATA3,MAP1B,NTRK3,NGFR,MEF2A,RTN4RL1,SEMA3A,CUX1,PLPPR4,RP1,NM…		GO:0048699	generation of neurons	1.09036e-09	1.80607e-05	1524
GO:0022008	neurogenesis	0.000159176	1	1623	46	0.155932	SCLT1,ZSWIM6,SIN3A,MAN2A1,DOCK7,TRIM11,GSX1,PRMT1,FLRT2,S100B,PTPRG,DCC,CLRN1,ZNF804A,MTR,TUBB2B,XK,ZNF536,RAP1GAP2,EVX1,FEZF2,HDAC2,ARID1B,SRY,MYT1L,PRKD1,CAMK1D,ATL1,SATB2,SH3TC2,RAPGEF2,RYK,SLITRK6,NTNG2,BCL2,TENM3,CFLAR,ASCL1,KLHL1,SOX4,CHL1,DHX36,EXT1,GPM6A,CXCR4,ZFHX3		GO:0048518	positive regulation of biological process	0.000225755	1	6081	164	0.42268	LRRFIP1,ADCY10,SOX1,KCNIP2,ASCL4,PPP1R10,NIN,NSFL1C,TRIM31,NCOA2,FOXJ2,DUSP26,TNRC6B,EFNA5,DIO3,CD44,WRAP73,DMD,NPR3,UBE3A,MYC,POLR1C,OLIG2,WNT6,AZIN1,GAB2,ADNP,BCL2L11,AKAP6,FAM83D,HDAC4,EIF2A,ZNF175,BIRC8,ING3,TCTN3,GLUL,NR2E1,IGF2R,CD2AP,PIK3R1,PAX3,LRRTM2,CD200,TCL1A,CSNK1G1,EOMES,NSMCE2,PICK1,SERPINI1,CRTAM,FBXO22,IL6ST,RIMS1,IRF4,TRIM26,FBXO31,PDLIM1,SYNPO2,MTPN,HLA-DPB1,SLC1A2,WDFY1,EED,MA…		GO:0051171	regulation of nitrogen compound metabolic process	9.45897e-09	0.000156669	5887	261	0.435	TCP10L,ZNF516,TNIP3,INPP5F,ZNF322,SULF1,BANP,ARID1B,FGF2,USP50,PLSCR1,LIMK1,ZMIZ1,NAA15,GATA4,TSHZ2,PITX1,BLID,FLT4,SP3,SFRP2,ACMSD,QKI,BMP6,SOX9,NOVA1,TSLP,DRAP1,TRIB2,ZNF622,HMGA2,SPRED3,TDRD3,CDKN1A,IL33,ZMYND11,SCMH1,CALM2,DMD,ACTA2,FMN2,ASCL4,SOX17,SEMA3A,TBL1Y,TANK,PDGFC,FNIP2,ZMYM1,HDAC7,MED25,PPP2R3A,ASB1,MGAT5,CTNNBIP1,NR2F1,LYN,FOXN3,RAP1A,GRIK2,TXK,ZFY,NAA16,PRDM2,FOXG1,LRRFIP1,MARS,PR…		GO:0048598	embryonic morphogenesis	5.77656e-08	0.000956772	557	42	0.0767824	WNT5A,LEO1,KLF4,PTCH1,FGF9,SOX2,OSR2,GLI1,WNT11,WNT3,POGLUT1,EXOC4,GRHL2,IRX3,SOX11,SHH,HNF1B,LRP6,INHBA,RDH10,SIX2,LMO4,ZFP36L1,FN1,GATA3,SLITRK6,RSPO2,CELSR1,ARHGAP35,ID2,GATA2,TBX5,HIPK2,SP3,ZEB2,PAX8,EPHB2,WNT3A,CHD7,FZD5,SPRY2,COL12A1		GO:0051240	positive regulation of multicellular organismal process	1.16522e-09	1.92995e-05	1799	152	0.160847	DISC1,CEBPB,CXCR2,SMURF1,SHH,HSPB1,WWTR1,BASP1,RUNX2,HIF1A,UCP1,TIMP2,NGF,STIM1,ZNF703,BTG1,ZMYND8,LBH,FOS,KLF4,CCND1,CTNNBIP1,WNT5A,IFI16,BMP7,EPX,ITGA2,FLOT1,CYLD,POLR3B,DIO2,IL21,MAPK1,PPP3CA,BMPR1A,AKAP6,CYB5D2,HGF,ZCCHC3,PANX3,NOS1,LRPAP1,ACVR2A,TLR4,BCAS3,ITGB2,AKAP12,PAX6,SOX17,STAT1,HHLA2,OMA1,TFAP2A,APC,TACR3,ANGPTL3,HDAC4,PTK2,FGFR2,RIMS1,ANXA1,THBS2,SMAD3,PRKCQ,ETV5,OTP,HDAC9,BMP5,RREB…		GO:0051240	positive regulation of multicellular organismal process	1.16522e-09	1.92995e-05	1799
GO:0021953	central nervous system neuron differentiation	0.00016286	1	177	11	0.0372881	EVX1,RYK,FEZF2,DCC,ZSWIM6,ASCL1,SIN3A,SATB2,GSX1,SOX4,RAPGEF2		GO:2000026	regulation of multicellular organismal development	0.00026001	1	2156	70	0.180412	EED,ID4,TBX20,SP100,MTPN,MEIS1,FBXO31,HELT,RAC1,IL7,DACT1,RSPO2,CD2,CLSTN1,ADA,JARID2,IGF1,RIMS1,ACACB,IRF4,IL23A,SERPINI1,SEMA6D,FBXO22,IL6ST,FLRT3,CTDP1,CRB2,FN1,ACAP3,CTTN,RIF1,AMIGO2,HDAC4,SMAD7,AKAP6,ADNP,WNT6,PSMC2,CTLA4,TENM3,SIPA1L1,PIK3R1,LRRTM2,MAP6,NR2E1,FGL2,DCT,CARD11,GLUL,TRPV2,EFNA5,TNRC6B,ARNT,WNK1,DIO3,SOX2,SEMA5B,FOXJ2,GTF2I,NIN,FOXP2,COL4A2,KLF13,OLIG2,MYC,UBE3A,HEY2,LRRTM1,NCK1		GO:0010604	positive regulation of macromolecule metabolic process	1.08122e-08	0.000179072	3352	167	0.278333	SOX4,ZFPM1,MGMT,EGF,EPAS1,CCND1,RREB1,NOX1,CSPG4,NCOA3,TNFAIP3,PRDM16,BAG6,DDX39B,RAI1,PABPC1,SNX9,CASR,PHF8,TNKS,WWP2,RASSF2,TBL1XR1,SPAG9,BCL11B,CCL16,GATA3,NAT10,SKI,SMAD1,NR3C1,GRIN2B,DERL1,PRKAR2B,DKK1,ADAR,KLF6,PTK2B,CAMTA1,SIRT2,ZFAT,TRMT10C,SIX3,NIPBL,DLX6,INPP5K,NRP1,FHL2,NPY5R,PKP1,BMP2,MECOM,FOXK1,APLF,NKX6-2,KIT,TCF7L2,NGRN,TWSG1,PRKD1,PIK3CG,MED10,MEX3D,THBS4,TET2,MEIS2,TLR2,LRP6,RAP…		GO:0050793	regulation of developmental process	7.27167e-08	0.00120433	2696	128	0.234004	THBS4,KRT1,HNF1B,RUNX1,BDNF,NR2F1,FGG,FZD5,ARHGAP35,SLITRK6,SDK1,RIMS2,EPHB3,RASSF2,ZADH2,ANGPT2,MAPK6,CTSC,GAL,ULK4,GREM1,FOXN1,ARRB2,CD46,WNT11,BARHL2,CTSV,FGF20,PDLIM7,LRRTM1,LRRC24,STMN2,SDCBP,SHH,JARID2,THBS2,SEMA3A,PAX8,EDNRB,VAT1,ABCA1,HIPK2,ZEB2,TBX5,CST7,AGR2,KANK1,KLF4,CCR2,IFRD1,MLH1,LEO1,WNT5A,HMGA1,SYNE3,POGLUT1,SOX11,STAT5A,DHX36,XBP1,MMP20,WDR1,WNT3,COLQ,LMO4,SPRY1,TNFRSF1A,SIX2,YW…		GO:0050793	regulation of developmental process	1.63182e-09	2.70262e-05	2696	208	0.220106	CTNNBIP1,HIST1H4I,CCND1,KLF4,LRIG2,KIF13B,BMP7,DDHD1,WNT5A,SIPA1L1,HOXB3,FLOT1,APC2,LMX1A,CYLD,SMURF1,SHH,HSPB1,CXCR2,DISC1,RND3,CEBPB,TRIO,HIF1A,RUNX2,BASP1,WWTR1,BTG1,ZNF703,STIM1,NGF,TIMP2,LBH,FOS,ZMYND8,DUSP6,PARVA,ACVR2A,TLR4,NGEF,STAT1,SOX17,PAX6,ITGB2,BMPR1A,PPP3CA,MAPK1,STK24,HGF,CYB5D2,AKAP6,PTPRQ,NOS1,VSTM2A,SMAD6,ANXA1,FGFR2,RIMS1,PTK2,ETV5,SMAD3,THBS2,PRKCQ,FZD7,MKS1,BMP5,RXRA,HDAC9,O…		GO:0050793	regulation of developmental process	1.63182e-09	2.70262e-05	2696
GO:0030182	neuron differentiation	0.000168651	1	985	32	0.108475	ATL1,RAPGEF2,SATB2,RYK,NTNG2,BCL2,SLITRK6,ASCL1,TENM3,SOX4,KLHL1,CHL1,CXCR4,GPM6A,EXT1,DOCK7,SIN3A,ZSWIM6,SCLT1,PRMT1,GSX1,S100B,FLRT2,DCC,CLRN1,MTR,ARID1B,HDAC2,FEZF2,EVX1,MYT1L,SRY		GO:0014743	regulation of muscle hypertrophy	0.000267308	1	78	8	0.0206186	IGF1,CAMK2D,CTDP1,GLRX3,MTPN,JARID2,IL6ST,AKAP6		GO:0007423	sensory organ development	1.35745e-08	0.000224807	538	45	0.075	ARHGAP35,DSCAM,VANGL2,MIP,SDK1,BMP2,CC2D2A,NRP1,AGTPBP1,OC90,SP3,PRDM16,DLX6,NIPBL,ATP6V1B1,SIX3,FBN2,BMP6,LRP6,SOX9,ZHX2,MEIS2,MDM1,GATA3,BCL11B,FZD6,TWSG1,CYP1B1,SOBP,KIT,ATOH1,MEIS1,CDON,TRAF3IP1,INHBA,FGF9,ADAM10,THRB,NKX2-6,TMOD1,NPHP4,GABRB2,GPD2,DIO3,SKI		GO:0009893	positive regulation of metabolic process	7.47558e-08	0.00123803	3624	161	0.294333	HSPB1,ZNF516,CASK,XRCC5,PRKCB,ASF1A,EPHB2,LEP,ETS1,STARD4,ZNF750,STK24,GRM5,ZFHX3,HDAC4,ZNF639,NR3C1,SIX2,RDH10,TNFRSF1A,LMO4,MMD,FN1,EBF1,PHF19,YWHAH,SF3B1,MED30,CCAR1,TLR2,CAMK1D,FZD10,NR5A2,MEIS2,ATAD2B,NFYA,UBE3A,EPC1,AR,FGF9,SOX2,SIRT1,GATA3,CSF2,ZXDC,HSPA1B,ID2,GATA2,LITAF,CHD7,WNT3A,PELI1,COPS8,ABCG1,SPRY2,PLK2,TNRC6C,HMGN3,TNP1,INHBA,G0S2,ZFP36L1,JTB,TGFA,SH3D19,OSR2,GLI1,SOAT1,GRHL2,ETV6…		GO:0051094	positive regulation of developmental process	1.95145e-09	3.23179e-05	1418	126	0.133333	MAPK1,LINGO2,BMPR1A,THBS1,STAT3,VSTM2A,CTNNA2,AKAP6,CYB5D2,HGF,PTCH2,ROR2,ACVR2A,SOCS1,NEGR1,ITGB2,CCBE1,PAX6,EPHA3,FEZF2,RGS2,SOX17,STAT1,BHLHB9,NEDD4L,AXIN2,NUMB,INSM1,WWTR1,SDCBP,BASP1,RUNX2,TGFB3,HIF1A,CEBPB,DISC1,COL1A1,WNT5B,FLRT3,NRG1,UNC13D,SMURF1,HSPB1,SHH,CXCR2,TRIB1,GPR21,PRL,ZMYND8,FOS,LBH,TIMP2,NGF,STIM1,ZNF703,BTG1,DDHD1,WNT5A,IL15,BMP7,KLF4,CCND1,CTNNBIP1,CYLD,GPR37L1,PLCB1,FLOT1,T…		GO:0051094	positive regulation of developmental process	1.95145e-09	3.23179e-05	1418
GO:0099084	postsynaptic specialization organization	0.000178371	1	18	4	0.0135593	NRXN2,DLG1,NTNG2,LRRC4		GO:0048731	system development	0.000269549	1	4365	124	0.319588	PRCP,SMAD7,MTHFD1,HDAC4,FAM83D,TENM3,WNT6,EFHD1,EBF2,FRAS1,ADNP,GAB2,BCL2L11,SGCD,PAX3,IGF2R,PIK3R1,MAP3K4,SIPA1L1,ADIPOR2,CARD11,FGFRL1,FAM126A,GLUL,RDH10,DCT,NR2E1,VPS33A,MAP6,SEMA5B,ACTG2,PRDM13,SOX2,PLCE1,ARNT,WNK1,MGMT,CD44,DIO3,TRPV2,EFNA5,FOXP2,KAZN,COL4A2,KCNIP2,ASCL4,HIF3A,HCCS,SOX1,NIN,HSD17B7,KRT27,CYP1A2,HEY2,PSKH1,HS6ST1,NLGN4Y,MYC,UBE3A,ADAR,OLIG2,LRIG1,ENC1,NCK1,DMD,PTPN14,NPR3,SLC…		GO:0048518	positive regulation of biological process	1.44318e-08	0.000238991	6081	267	0.445	MAP1B,PDGFC,FPR3,CD247,FNIP2,HDAC7,EPS8,PIK3C3,SEMA3A,SOX17,ASCL4,SVIL,MIP,TANK,RAP1A,PRDM2,NAA16,GRIK2,TXK,PRL,MARS,TFG,LRRFIP1,CADM1,MED25,ITGB1,AKR1C2,CTNNBIP1,BLK,MGAT5,LYN,LRRC70,CCDC3,NR2F1,FKBP6,SGMS1,USP50,NAA15,PREX1,GATA4,ZMIZ1,LIMK1,PLSCR1,PITX1,FLT4,BLID,SP3,TNIP3,ZNF516,ZNF322,INPP5F,BANP,SULF1,FGF2,TMEM108,ARID1B,IL12RB2,CDKN1A,IL33,IL20RB,LRTM2,PKN2,DMD,CALM2,IL16,FMN2,NPHP4,ACTA2,…		GO:0048518	positive regulation of biological process	7.65531e-08	0.00126772	6081	243	0.444241	ANO1,MNAT1,CREB3L2,EIF2AK3,NLGN1,ARNT2,RAD21,IPO5,PFN2,IGSF11,RAPGEF1,MC4R,PTCH1,ZRANB1,PSEN2,CLEC9A,MELK,GLI1,OSR2,DICER1,FEN1,ETV6,IRX3,GRHL2,EIF4G2,SOAT1,TNRC6C,HMGN3,FGF14,PLK2,INHBA,TNP1,LIFR,IL20RB,ZFP36L1,G0S2,ADAM10,DIAPH1,SH3D19,TGFA,TNS3,JTB,GATA3,ZXDC,RSPO2,HSPA1B,CSF2,ID2,GATA2,WNT3A,CHD7,RAB11FIP2,STK17B,LITAF,PKN2,SPRY2,EHD1,PELI1,ABCG1,COPS8,NFYA,ZAP70,UBE3A,EPC1,ITM2C,AR,RNASE10,S…		GO:0022008	neurogenesis	2.87193e-09	4.75591e-05	1623	139	0.14709	MAGI2,GNAO1,MKS1,BMP5,TRAPPC9,HDAC9,OTP,ETV5,PRKCQ,FZD7,RIMS1,FGFR2,ANXA1,ARID1B,LRP12,PTK2,KLHL1,NCKAP1,GDNF,ADCY6,PTPRG,NME2,RBFOX2,TRIM11,BMP6,NRBP2,MAP1B,NTRK3,MTPN,CLMN,GATA3,CUX1,PLPPR4,RP1,NGFR,MEF2A,RTN4RL1,SEMA3A,STRN,LMX1A,ADARB1,HOXB3,SIPA1L1,FLOT1,LRIG2,MAPK8IP2,BMP7,KIF13B,WNT5A,GABRB3,KLF4,ACSL4,ZMYND8,NGF,TIMP2,TRIO,HIF1A,RUNX2,SHH,SMURF1,CEP290,DISC1,CEBPB,CDH11,PAX6,TLR4,SOX4,NGE…		GO:0022008	neurogenesis	2.87193e-09	4.75591e-05	1623
GO:0045934	negative regulation of nucleobase-containing compound metabolic process	0.000180614	1	1443	42	0.142373	ASCL1,PPARGC1A,DHX36,ZFHX3,MSH3,ZNF703,NFIA,ZBTB18,DLG1,SATB2,SDR16C5,DAB2,TSHZ3,DNAJC2,MAPK10,PPARA,MIER1,LGR4,PEX2,TXN,TFCP2L1,ZNF536,KCTD1,NFIL3,LANCL2,MYT1L,SRY,SMARCA5,RCOR1,HSPA8,TRIM27,HDAC2,CAV1,FEZF2,TBL1XR1,TRIM11,GSX1,IRX1,TERF2IP,SIN3A,VGLL4,SP5		GO:0071345	cellular response to cytokine stimulus	0.000271248	1	1006	39	0.100515	HNRNPF,CD44,NUP35,IRF4,WNK1,SOX2,TRIM31,IL23A,IL6ST,SOX1,ATIC,TCL1A,LIFR,FN1,IL1RL1,PTPN5,ADAR,MYC,PTPN18,TRIM26,PTPN14,RIF1,EED,HDAC4,GHR,SP100,CACYBP,SMAD7,HLA-DPB1,AKAP6,GAB2,PSMC2,ADIPOR2,IL7,PIK3R1,JARID2,PPARGC1A,OSMR,CAMK2D		GO:0031323	regulation of cellular metabolic process	1.55825e-08	0.000258031	6256	273	0.455	PRL,MARS,LRRFIP1,FOXG1,PRDM2,ZFY,NAA16,TXK,GRIK2,RAP1A,FOXN3,LYN,NR2F1,CTNNBIP1,MGAT5,ASB1,PPP2R3A,MED25,HDAC7,ZMYM1,FNIP2,LCMT1,PDGFC,TANK,PRCP,TBL1Y,SEMA3A,ASCL4,SOX17,FMN2,ACTA2,DMD,CALM2,SCMH1,IL33,ZMYND11,CDKN1A,TDRD3,SPRED3,HMGA2,TRIB2,ZNF622,TSLP,DRAP1,SOX9,BMP6,NOVA1,QKI,ACMSD,SFRP2,KIF25,SP3,BLID,FLT4,PITX1,TSHZ2,NAA15,GATA4,ZMIZ1,LIMK1,PLSCR1,USP50,FGF2,ARID1B,SULF1,BANP,ZNF322,INPP5F,T…		GO:0010557	positive regulation of macromolecule biosynthetic process	7.99089e-08	0.00132321	1872	97	0.177331	RUNX1,ASF1A,ETS1,ZNF750,FZD5,NR2F1,SMYD3,HSPB1,ZNF516,SP3,PRKCB,CASK,XRCC5,SIX2,NR3C1,LMO4,TNFRSF1A,EBF1,NDN,PHF19,YWHAH,HNF1B,ZFHX3,HDAC4,ZNF639,RFC3,GREM1,SFPQ,ATAD2B,FOXN1,ARRB2,BARHL2,WNT11,MED30,TLR2,CCAR1,MEIS2,NR5A2,HMBOX1,AR,AHR,TEAD1,SIRT1,SOX2,SFR1,RBPMS,NFYA,ONECUT2,E2F8,EPC1,WAC,UBE3A,GAL,LITAF,PAX8,WNT3A,CHD7,ZXDC,GATA3,LMO7,GATA2,NCK2,TBX5,ID2,HIPK2,ZEB2,CHEK1,SHH,HMGN3,LRP6,JADE1,I…		GO:0007166	cell surface receptor signaling pathway	3.24847e-09	5.37914e-05	2250	179	0.189418	HIVEP1,BMP6,CAMK2D,ACKR2,TLR3,PTPRG,IRAK3,NME2,HLA-F,IL17C,RBFOX2,NGFR,PTPRC,TNK2,SEMA3A,NTRK3,TRABD2A,IL26,GATA3,SMAD3,PRKCQ,SIVA1,FZD7,PERP,BTN3A3,VAV3,FGFR2,IL13RA2,ANXA1,ADCY5,PTK2,CSF3R,MESP2,GNAO1,MAGI2,BMP5,MADD,MKS1,TSPAN12,TYK2,THEMIS,HHLA2,BCR,ANGPTL3,IL31,NCKAP1,TNRC6C,NKD2,ZFYVE9,APC,TLR4,MPZL1,NGEF,PTP4A3,ACVR2A,SOX17,STAT1,HLA-DRA,ITGB2,PAX6,IL2RG,PPP3CA,BMPR1A,SPRED2,MAPK1,VIPR2,CH…		GO:0007166	cell surface receptor signaling pathway	3.24847e-09	5.37914e-05	2250
GO:0051252	regulation of RNA metabolic process	0.000188871	1	3786	88	0.298305	MED15,KCTD1,PEX2,NLK,LANCL2,NFIL3,TSHZ2,CAMK1D,SRY,HIVEP2,SMARCA5,ARID1B,HDAC2,TRIM27,EVX1,CER1,PRMT1,TRIM11,GSX1,SIN3A,ZNF18,SMAD1,SUPT3H,PRDM2,ZNF532,ASCL1,ZBTB18,SETBP1,STK3,RAD21,ETV2,SDR16C5,SATB2,PPARA,ZNF235,PHF20L1,MAPK10,ZNF536,TFCP2L1,TXN,KDM5D,TAF13,NFATC1,MLLT10,TAF7L,ZBTB44,RCOR1,PRKD1,MYT1L,CAV1,FEZF2,TBL1XR1,HSPA8,IRX1,CASZ1,CHD1,TERF2IP,ZNF143,VGLL4,NR2C2,SENP1,SP5,SOX4,PPARGC1A,C…		GO:0048522	positive regulation of cellular process	0.0002789	1	5358	147	0.378866	PICK1,NSMCE2,EOMES,CSNK1G1,TCL1A,IRF4,RIMS1,IL6ST,FBXO22,CRTAM,SERPINI1,SYNPO2,PDLIM1,FBXO31,BAG3,CACYBP,SP100,EED,MAPK10,HLA-DPB1,WDFY1,MTPN,OSMR,NNAT,ZCCHC4,RASGRP4,CAMK2D,HOXC4,ADA,DACT1,CLSTN1,RSPO2,CD2,NIN,NSFL1C,PPP1R10,ASCL4,KCNIP2,SOX1,ADCY10,CD44,EFNA5,TNRC6B,DUSP26,FOXJ2,NCOA2,WRAP73,OLIG2,UBE3A,MYC,GAB2,BCL2L11,ADNP,WNT6,BIRC8,ZNF175,HDAC4,EIF2A,FAM83D,AKAP6,NR2E1,TCTN3,GLUL,ING3,PAX3,…		GO:0048522	positive regulation of cellular process	1.61673e-08	0.000267699	5358	241	0.401667	DAZL,TFG,FOXF1,CADM1,MARS,GATA5,PRL,RBMS3,GRIK2,TXK,NAA16,INHBA,PRDM2,MYB,CNST,BRINP3,RAP1A,ARL2BP,NR2F1,CCDC3,LYN,MGAT5,THRAP3,CTNNBIP1,BLK,EYA4,RFC1,ITGB1,AKR1C2,FGF5,MED25,FBXO31,BMPR1A,ERBB4,FGF13,EPS8,HDAC7,PPP1R15B,MMP3,FNIP2,BRAF,HYAL1,LPIN1,PDGFC,CAV1,MAP1B,CAMK2D,TANK,TBC1D8,CCAR1,SERPINB3,ZNF462,ADNP,DUSP10,SVIL,PRKCA,DCUN1D1,PFKFB3,NRK,ASCL4,SOX17,SEMA3A,SMAD4,ACTA2,NPHP4,ONECUT2,FMN2,…		GO:0045944	positive regulation of transcription by RNA polymerase II	8.8422e-08	0.00146409	1199	70	0.127971	TLR2,MEIS2,NR5A2,BARHL2,FOXN1,GREM1,SFPQ,ATAD2B,EPC1,UBE3A,GAL,ONECUT2,E2F8,SIRT1,SOX2,AR,AHR,TEAD1,SP3,CASK,SMYD3,ZNF750,FZD5,NR2F1,RUNX1,ETS1,ZNF639,HNF1B,ZFHX3,HDAC4,EBF1,NDN,SIX2,NR3C1,LMO4,TNFRSF1A,AUTS2,OSR2,GLI1,LPIN1,XBP1,GRHL2,STAT5A,DHX36,ETV6,SOX11,ARNT2,WNT5A,HMGA1,ATF6B,CREB3L2,FOSL2,MNAT1,LEO1,KLF4,TBX5,NCK2,GATA2,LMO7,ZEB2,HIPK2,GATA3,LITAF,PAX8,WNT3A,CHD7,INHBA,SHH,HMGN3,LRP6		GO:0048468	cell development	3.50625e-09	5.80565e-05	1628	139	0.14709	ZEB2,TGFBR2,PIK3R1,MEF2C,BTBD3,CLN5,EPO,KITLG,FRY,MBL2,GDF5,PROX2,BMP8A,DCLK2,PTPRS,NYAP2,DMD,DGKG,BGLAP,UNC5A,PSPN,TRAK1,NPHP4,CASP3,CELF1,CXCR4,HS6ST1,ARID5B,UGCG,ABI2,SGCZ,VPS33A,WNK1,SHROOM3,HSPG2,WNT5B,FLRT3,NRG1,PHACTR4,TGFB3,INSM1,MYOF,TOPAZ1,ACHE,RAC2,GFRA2,CDKN1A,CLRN1,APOD,IL15,MYT1L,BRSK2,ROPN1L,OCA2,FARP2,CTNNA2,MAF,TENM2,FASLG,ROR2,MICALL2,NCAM2,NR2F6,NSUN2,NUMB,ROR1,FEZF2,EPHA3,TJP2…		GO:0048468	cell development	3.50625e-09	5.80565e-05	1628
GO:0031326	regulation of cellular biosynthetic process	0.000242003	1	4249	96	0.325424	RCOR1,MYT1L,PRKD1,CAV1,FEZF2,TBL1XR1,HSPA8,ZNF536,TFCP2L1,KDM5D,TXN,EIF4EBP3,NFATC1,MLLT10,TAF13,TAF7L,ZBTB44,SOAT1,VGLL4,NR2C2,SENP1,SP5,IRX1,CASZ1,CHD1,TERF2IP,ZNF143,ZFHX3,SLTM,TXK,DHX36,DLG1,ZNF703,NFIA,JADE1,SOX4,PPARGC1A,CFLAR,TLR8,BCL2,MIER1,LGR4,ZNF329,FBXW7,RRM2,DAB2,RAPGEF2,POU6F2,TRIM31,ATAD2,DNAJC2,PDGFA,NUFIP1,ZBTB17,TSHZ3,CHCHD2,SSBP3,CAMK1D,HIVEP2,SMARCA5,SRY,HDAC2,ARID1B,TRIM27,EV…		GO:0004896	cytokine receptor activity	0.000429339	1	46	6	0.0154639	OSMR,IL1RL1,CD44,GHR,IL6ST,LIFR		GO:0022008	neurogenesis	3.12059e-08	0.000516676	1623	95	0.158333	LINGO1,DKK1,SEMA4F,SLITRK3,PTPRO,SDK1,GFRA2,NLGN4X,PTK2B,SMAD4,SIRT2,SEMA3A,NRK,CHODL,PRKCA,DUSP10,ADNP,SIX3,PCP4,NIPBL,FGF13,MAP1B,NRP1,BMP2,UGT8,UST,LYN,NKX6-2,KIT,STMND1,NGRN,NR2F1,ROBO2,ERBB4,BMPR1A,FBXO31,PRKD1,FGF5,ITGB1,LRP6,TLR2,RAPGEF2,SKOR2,GABRB2,RAP1A,BRINP3,SETX,MYB,THRB,SIPA1L1,INHBA,ATOH1,MEIS1,NRG1,SOX4,TMEM108,ARID1B,COBL,CDNF,VANGL2,DSCAM,INPP5F,MACF1,ARHGAP35,CSPG4,PRDM16,EFNB2…		GO:0022603	regulation of anatomical structure morphogenesis	1.07537e-07	0.00178049	1157	68	0.124314	RIMS2,PRKCB,HSPB1,TNFSF14,COL5A2,ARHGAP35,FZD5,FGG,RUNX1,BDNF,EPHB2,ETS1,LEP,KRT1,HNF1B,THBS4,FN1,YWHAH,SIX2,TNFRSF1A,SPRY1,BARHL2,WNT11,ARRB2,GREM1,UBE3A,DPYSL2,GAL,SIRT1,ANGPT2,AR,EPHB3,TBX5,GATA2,HIPK2,ZEB2,GATA3,RSPO2,CELSR1,VAT1,EHD1,SPRY2,PAX8,WNT3A,SEMA3A,THBS2,PLK2,SHH,DIAPH1,SH3D19,ADAM10,MMP20,WDR1,FMNL2,WNT3,GLI1,XBP1,DHX36,POGLUT1,SYNE3,CAMSAP1,NLGN1,WNT5A,CCR2,ZRANB1,IFRD1,KLF4,KANK1		GO:0051239	regulation of multicellular organismal process	5.01667e-09	8.3061e-05	3262	240	0.253968	HOXC11,NUDT21,YY1,PTPRS,SIX2,PLAC8,HMGA2,GDF5,ZNF516,NOVA1,CDK5RAP2,KITLG,EPO,LRRTM3,MEF2C,CST7,LRFN4,TGFBR2,CACNA1H,PIK3R1,MYB,FBXO38,HAS2,PDGFC,ZEB2,PRCP,HSPG2,HIF1AN,WNK1,ECE1,PSMA1,RGMA,ABI2,GRID2,BCOR,PTPRR,CXCR4,LIMS2,TRIM27,RANBP3L,PPARGC1A,TCIRG1,TRAK1,UNC13A,KCND2,BGLAP,ADAMTS9,NPR3,DMD,KCNJ3,CTSC,PHLPP1,MFAP2,GPR37L1,PLCB1,BRSK2,TCF7L2,IL15,APOD,IL17B,DENND5A,ACHE,GPR21,PRL,TRIB1,HPGDS,…		GO:0051239	regulation of multicellular organismal process	5.01667e-09	8.3061e-05	3262
GO:2000026	regulation of multicellular organismal development	0.000281991	1	2156	56	0.189831	FEZF2,CAV1,HDAC2,RAP1GAP2,SRY,PRKD1,CAMK1D,ZNF804A,NFATC1,XK,ZNF536,TUBB2B,SMAD1,SENP1,S100B,PTPRG,NR2C2,FLRT2,ANGPTL3,DCC,ENPP2,SASH1,MAN2A1,SIN3A,DOCK7,CD83,LRFN1,ZSWIM6,CER1,PRMT1,TRIM11,FGFBP1,CNOT4,STK3,DLG1,ZNF703,ZFHX3,CXCR4,DHX36,CFLAR,ASCL1,CCL24,TENM3,CA2,LGR4,RYK,PPARA,HLA-G,NTNG2,BCL2,SLITRK6,PDGFA,RAPGEF2,DAB2,ETV2,FBXW7		GO:0060420	regulation of heart growth	0.000444548	1	84	8	0.0206186	ACACB,TBX20,MEIS1,JARID2,AKAP6,HEY2,IGF1,CTDP1		GO:0010646	regulation of cell communication	3.59985e-08	0.000595992	3539	172	0.286667	ADNP,DUSP10,PRCP,PRKCA,NRK,SOX17,SMAD4,SEMA3A,CAMK2D,TANK,NLGN4X,PTPRO,SERPINB3,GRID1,FNIP2,BRAF,PDGFC,CAV1,MAP1B,EPS8,PPP1R15B,HDAC7,AKR1C2,ITGB1,FGF5,ERBB4,BMPR1A,CCDC3,LYN,MGAT5,BLK,CTNNBIP1,EYA4,TXK,GRIK2,INHBA,SIPA1L1,MYB,ARL2BP,RAP1A,TFG,SKOR2,PRL,GATA5,DUSP16,RBMS3,GRAMD4,INPP5F,LY86,SMYD2,TNIP3,VANGL2,IFNA5,SORBS3,FGF2,TMEM108,CACNB2,HOMER1,SULF1,BANP,PLSCR1,UGCG,ZMIZ1,LRRK1,PREX1,GATA4,G…		GO:0035295	tube development	1.47236e-07	0.00243764	839	54	0.0987203	ARHGAP35,CELSR1,AARD,RSPO2,GATA3,PCSK5,ZEB2,SP3,ID2,GATA2,TBX5,LEP,CHD7,ETS1,WNT3A,EPHB2,PAX8,PIK3CB,SPRY2,EDNRB,FZD5,SLC7A11,LRP6,QKI,HNF1B,SHH,ZFP36L1,SPRY1,LMO4,SIX2,RDH10,TNS3,FN1,XBP1,ARHGAP24,WNT11,GLI1,GREM1,DICER1,SOX11,IRX3,GRHL2,FOXN1,E2F8,WNT5A,VAV2,EIF2AK3,EPHB3,PTCH1,AR,AGR2,ANGPT2,FGF9,SIRT1		GO:0007267	cell-cell signaling	5.61524e-09	9.29659e-05	1075	101	0.106878	MAGI2,CACNB4,GNAO1,SYNJ1,GJB2,TSPAN12,ETV5,FZD7,HMGA2,ANXA1,RIMS1,FGFR2,ARID1B,NOVA1,TNRC6C,GDF5,CACNA2D1,TRH,FGF14,APC,NKD2,MEF2C,STXBP3,SSH1,CDK14,IL17C,PSMA1,GRID2,CHRNA2,ANK2,CCL5,AMOTL2,DLGAP2,TRABD2A,IL26,GATA3,RIC3,CCAR2,KCND2,UNC13A,SLC5A7,DTNA,KCNJ3,STRN,CYLD,ADARB1,LYPD1,TCF7L2,USP34,PKP4,PLCB1,APC2,FBXW11,IL17B,MAPK8IP2,PDYN,WNT5A,IL15,CTNNBIP1,GABRB3,STX19,CCND1,KLF4,PORCN,GRM7,ACHE,S…		GO:0007267	cell-cell signaling	5.61524e-09	9.29659e-05	1075
GO:2000113	negative regulation of cellular macromolecule biosynthetic process	0.000283769	1	1474	42	0.142373	SIN3A,GSX1,TRIM11,IRX1,SP5,VGLL4,NFIL3,LANCL2,PEX2,EIF4EBP3,TXN,TFCP2L1,ZNF536,KCTD1,HSPA8,TRIM27,CAV1,HDAC2,FEZF2,TBL1XR1,MYT1L,SMARCA5,SRY,RCOR1,DNAJC2,TSHZ3,SATB2,SDR16C5,FBXW7,DAB2,MAPK10,MIER1,PPARA,LGR4,ASCL1,ZNF703,MSH3,NFIA,ZBTB18,DLG1,DHX36,ZFHX3		GO:0006212	uracil catabolic process	0.000460702	1	2	2	0.00515464	DPYS,DPYD		GO:0023051	regulation of signaling	4.86011e-08	0.000804592	3580	173	0.288333	EGF,IGSF9B,ARHGAP35,MACF1,ITPKB,SOX4,KLHL31,VEPH1,A2M,SPRED2,NOX1,NCOA3,CSPG4,PRDM16,TCF7L1,TNFAIP3,LTBP1,FZD6,UBD,CCL16,GATA3,SLC30A1,NME5,FBXL2,TNKS,CASR,TBL1XR1,SPAG9,WWP2,RASSF2,PRKAR2B,ADAM10,CGNL1,LDLRAD4,SKI,WFIKKN1,GRIN2B,APBA2,CAMTA1,PDE11A,EEF1E1,RPA3,DKK1,TUBD1,PTK2B,NLGN4Y,ZFYVE28,ADAR,NRP1,NPY5R,FHL2,BMP2,MECOM,TMBIM6,SIX3,INPP5K,TWSG1,PIK3CG,PRKD1,SHISA2,FBN2,CD47,TLR2,LRP6,STARD13,…		GO:0048522	positive regulation of cellular process	1.59725e-07	0.00264425	5358	218	0.398537	ARHGAP35,RBX1,SLITRK6,BRK1,SMYD3,SP3,RIMS2,FFAR2,FAM98A,LCP1,PIK3CB,BDNF,RUNX1,NR2F1,FGG,FZD5,THBS4,HNF1B,NDN,ANK1,WNT11,BNC1,BARHL2,NUP93,SLC30A8,FGF20,PIK3AP1,SFPQ,GREM1,RFC3,PTTG1IP,FOXN1,ARRB2,CD46,PTGFR,ONECUT2,E2F8,CTSC,ZDHHC13,ADRM1,WAC,GAL,EPHB3,TEAD1,RASSF2,DPP4,GSAP,HMBOX1,AHR,RBPMS,COLEC12,MAPK6,SFR1,ABCA1,ZEB2,HIPK2,DYNC1LI1,TBX5,NCK2,LMO7,SEMA3A,PAX8,EDNRB,WDR35,LRP6,RNF144B,IFNA21,S…		GO:0010557	positive regulation of macromolecule biosynthetic process	5.7019e-09	9.43949e-05	1872	154	0.162963	HNRNPD,ACVR2A,TLR4,SOX4,SUPT3H,BCAS3,USP22,SMARCA2,STAT1,SOX17,AKAP12,PAX6,ETV6,TADA2B,PPP3CA,TEAD1,BMPR1A,MAPK1,HGF,NOS1,SMAD6,SIRT7,TBPL1,KLF4,PKIB,BMP7,WNT5A,IFI16,YY2,SFR1,ITGA2,TOX3,HOXB3,LMX1A,IL21,EDRF1,CEP290,CEBPB,HSPB1,SHH,HIF1A,ILF3,WWTR1,RUNX2,TRIM24,FOS,LBH,CRTC2,SCAND1,POMT2,HIVEP1,BMP6,NME2,TLR3,GDNF,TBL1XR1,MEF2A,NGFR,PTPRC,CEBPE,RPS6KA1,SAMD4A,NHLH1,KPNA6,IL26,MTPN,GATA3,NPAS1,FG…		GO:0010557	positive regulation of macromolecule biosynthetic process	5.7019e-09	9.43949e-05	1872
GO:0000122	negative regulation of transcription by RNA polymerase II	0.000295169	1	841	28	0.0949153	TFCP2L1,ZNF536,KCTD1,PEX2,TXN,ASCL1,NFIL3,RCOR1,ZFHX3,MYT1L,SRY,HDAC2,CAV1,ZBTB18,FEZF2,TBL1XR1,DLG1,NFIA,TRIM27,IRX1,GSX1,SATB2,SDR16C5,SIN3A,PPARA,MIER1,MAPK10,SP5		GO:0004923	leukemia inhibitory factor receptor activity	0.000460702	1	2	2	0.00515464	LIFR,IL6ST		GO:0051172	negative regulation of nitrogen compound metabolic process	4.99348e-08	0.000826621	2433	128	0.213333	INHBA,FOXN3,MYB,SKOR2,FOXG1,DAZL,FOXF1,LRRFIP1,RUNX1T1,DUSP16,ASB1,MED25,LYN,NR2F1,CTNNBIP1,TFPI2,RFC1,MGAT5,THRAP3,FNIP2,CAV1,PPP1R15B,HDAC7,TBL1Y,DUSP10,SOX17,SMAD4,CCAR1,SERPINB3,ZMYND11,DUSP22,CDKN1A,FOSB,FMN2,DMD,CALM2,ZBTB20,SCMH1,BMP6,SOX9,DRAP1,ACMSD,SFRP2,SPRED3,TRIB2,HMGA2,LRRK1,NCOA2,LIMK1,SP3,PITX1,RPL5,PTPN13,INPP5F,PARN,SMYD2,TCP10L,NBAS,SORBS3,BANP,FGF9,TRAF3IP1,AUNIP,NRG1,IRX1,THR…		GO:0009790	embryo development	1.90329e-07	0.00315071	961	59	0.107861	ID2,GATA2,TBX5,PCSK5,HIPK2,SP3,ZEB2,CELSR1,BRK1,CSF2,RSPO2,SLITRK6,GATA3,ARHGAP35,COL5A2,ANKRD11,FZD5,COL12A1,SPRY2,PAX8,EPHB2,PIK3CB,CHD7,WNT3A,SEMA3A,INHBA,HNF1B,SHH,LRP6,FN1,ADAM10,SIX2,RDH10,ZFP36L1,LMO4,WNT3,NR5A2,OSR2,CMIP,WNT11,GLI1,GRHL2,NSUN2,SOX11,IRX3,POGLUT1,EXOC4,CENPU,ARNT2,WNT5A,E2F8,LEO1,TRA2B,SOX2,FGF9,EGFL8,PTCH1,AR,KLF4		GO:0009653	anatomical structure morphogenesis	7.09175e-09	0.000117397	2114	169	0.178836	STC1,TSPAN12,RXRA,BMP5,MKS1,APOLD1,GRHL2,GNAO1,MYOD1,MAGI2,MESP2,CSF3R,PTK2,FGFR2,PERP,FZD7,VAV3,SMAD3,PRKCQ,NCKAP1,BCR,ANGPTL3,HOXD12,ZNF385A,TFAP2A,QKI,RBFOX2,CDH22,ASPH,SSH1,THBS3,GDNF,C1GALT1,ANK2,TACSTD2,BMP6,MMP8,GATA3,MYOM2,MTPN,MAP1B,SEMA3A,RPS6KA1,MEF2A,SH3PXD2B,RP1,PLPPR4,MAB21L2,FLOT1,ITGA2,HOXB3,HOXD11,ADARB1,LMX1A,TBPL1,KLF4,CTNNBIP1,WNT5A,BMP7,MAPK8IP2,NGF,STIM1,BCAR3,KRT27,CEP290,C…		GO:0009653	anatomical structure morphogenesis	7.09175e-09	0.000117397	2114
GO:0033138	positive regulation of peptidyl-serine phosphorylation	0.000327209	1	105	8	0.0271186	CALCR,TERF2IP,DOCK7,BRAF,TXN,CAV1,PRKD1,BCL2		GO:0031323	regulation of cellular metabolic process	0.000476915	1	6256	166	0.427835	EFNA5,TNRC6B,CARHSP1,SIAH2,CD44,PRDM13,TRIM31,NCOA2,DUSP26,FOXJ2,UBE2J1,PPP1R10,LRRFIP1,SOX1,ASCL4,OLIG2,TRIM40,MYC,UBE3A,IGF2BP2,DMD,ZFY,PTPN14,ZNF175,EIF2A,FAM83D,HDAC4,SRSF10,BIRC8,EPC2,ATP6V1G1,ADNP,BCL2L11,TRAP1,NUP50,WNT6,AZIN1,CD200,USP9Y,PIK3R1,LRRTM2,PAX3,ZNF395,NR2E1,ZNF823,BACH2,PHF6,IRF4,SERPINI1,IL6ST,FBXO22,PICK1,ZNF83,NOSTRIN,TCL1A,EOMES,CUL2,BRMS1L,TRIM26,ATP8B1,DHCR24,DSG4,EED,MA…		GO:0045597	positive regulation of cell differentiation	5.51904e-08	0.000913567	992	66	0.11	NIPBL,PCP4,BMP2,NRP1,MAP1B,PTK2B,SERPINB3,DKK1,ADNP,DUSP10,PRKCA,CHODL,SOX17,SEMA3A,SIRT2,SMAD4,COL1A1,GATA5,PTPRC,RAPGEF2,NRG1,ATOH1,INHBA,MYB,SETX,BRINP3,RAP1A,ROBO2,TCF7L2,CCDC3,KIT,NKX6-2,LYN,CTNNBIP1,TLR2,FBN2,PKDCC,PRKD1,BMPR1A,FBXO31,EFNB2,PRDM16,NCOA3,RREB1,LIMK1,DDX39B,ZMIZ1,PREX1,GATA4,BTG1,COBL,FGF2,ITPKB,MACF1,ARHGAP35,DSCAM,SMAD1,CDON,SPAG9,SUCO,BMP6,SOX9,GATA3,EHD2,SFRP2,TNFSF9		GO:0051173	positive regulation of nitrogen compound metabolic process	1.98657e-07	0.00328836	3163	143	0.261426	ETAA1,CHEK1,NLRP1,JARID2,JADE1,SHH,SDCBP,RNF144B,IFNA21,LRP6,WDR35,EDNRB,PAX8,SEMA3A,LMO7,TBX5,NCK2,ZEB2,HIPK2,TRA2B,MLH1,CCR2,TRABD2B,KLF4,LARP4B,ARID1B,ATF6B,HMGA1,WNT5A,LEO1,FOSL2,DHX36,STAT5A,SOX11,SH2D3C,AUTS2,XBP1,LPIN1,NDN,HNF1B,THBS4,FZD5,FGG,NR2F1,BDNF,RUNX1,PIK3CB,SP3,SMYD3,RBX1,SFR1,RBPMS,AHR,GSAP,HMBOX1,TEAD1,RASSF2,GAL,WAC,ADRM1,CTSC,ONECUT2,E2F8,ARRB2,FOXN1,PTTG1IP,RFC3,GREM1,SFPQ,F…		GO:0045597	positive regulation of cell differentiation	1.31283e-08	0.000217313	992	94	0.0994709	BMP6,TACSTD2,GDNF,HIF1AN,NAPEPLD,NME2,CUX1,ADAMTS9,SH3PXD2B,UNC13A,NGFR,MEF2A,RPS6KA1,PTPRC,SEMA3A,MAP1B,LIMS2,NTRK3,CXCR4,TRAK1,RANBP3L,GATA3,ETV5,SMAD3,ANXA1,RIMS1,MAGI2,MYOD1,RREB1,BMP5,NUDT21,OTP,MEF2C,ZNF385A,EPO,ZEB2,FBXO38,HAS2,MYB,TGFBR2,RBM4,GDF5,KITLG,PTCH2,NEGR1,SOCS1,ACVR2A,ROR2,SOX17,STAT1,RGS2,FEZF2,EPHA3,PAX6,AXIN2,NUMB,NEDD4L,BHLHB9,BMPR1A,VSTM2A,STAT3,HGF,CTNNA2,CYB5D2,AKAP6,BMP7…		GO:0045597	positive regulation of cell differentiation	1.31283e-08	0.000217313	992
GO:1903507	negative regulation of nucleic acid-templated transcription	0.000343481	1	1253	37	0.125424	ASCL1,ZFHX3,ZNF703,NFIA,ZBTB18,DLG1,SATB2,SDR16C5,DAB2,TSHZ3,MAPK10,PPARA,MIER1,LGR4,PEX2,TXN,ZNF536,TFCP2L1,KCTD1,NFIL3,LANCL2,MYT1L,SMARCA5,SRY,RCOR1,HSPA8,TRIM27,HDAC2,CAV1,FEZF2,TBL1XR1,GSX1,TRIM11,IRX1,SIN3A,VGLL4,SP5		GO:1901861	regulation of muscle tissue development	0.000535333	1	155	11	0.0283505	AKAP6,HEY2,FBXO22,MEIS1,JARID2,MTPN,TBX20,HDAC4,CTDP1,IGF1,PPARGC1A		GO:0080090	regulation of primary metabolic process	6.97793e-08	0.00115499	6062	263	0.438333	TNFAIP3,TCF7L1,A2M,CCND1,SPRED2,RAI1,RCOR3,DDX39B,BAG6,LONP2,TRIM27,HIVEP2,ZNF492,ARHGAP35,CHRAC1,HSPA8,DERL1,GRIN2B,PARP4,WFIKKN1,BACH2,SMAD1,SPAG9,RASSF2,WWP2,SERPINB8,TNKS,PGAM1,SNX9,PABPC1,ZHX2,CCL16,GATA3,FZD6,NIPBL,DLX6,SIX3,TMBIM6,MECOM,FOXK1,PKP1,ZNF707,NRP1,ZFYVE28,AFF3,ERRFI1,RAPGEF2,NRG1,AUNIP,FGF9,SETX,CYP1B1,PPP1R17,NKX6-2,APLF,MEIS2,THBS4,MED10,PIK3CG,TWSG1,FLT4,BLID,SP3,PITX1,TSHZ2…		GO:0031328	positive regulation of cellular biosynthetic process	2.42283e-07	0.00401027	1969	99	0.180987	MED30,WNT11,BARHL2,NR5A2,MEIS2,CCAR1,TLR2,ATAD2B,SFPQ,GREM1,RFC3,ARRB2,FOXN1,ONECUT2,E2F8,NFYA,GAL,WAC,UBE3A,EPC1,TEAD1,AHR,AR,HMBOX1,RBPMS,SFR1,SOX2,SIRT1,HSPB1,SMYD3,XRCC5,CASK,SP3,PRKCB,ZNF516,ETS1,RUNX1,ASF1A,NR2F1,FZD5,ZNF750,STARD4,HDAC4,ZFHX3,HNF1B,ZNF639,TNFRSF1A,LMO4,NR3C1,SIX2,RDH10,PHF19,YWHAH,NDN,EBF1,XBP1,LPIN1,GLI1,AUTS2,OSR2,SOX11,ETV6,DHX36,SOAT1,STAT5A,GRHL2,LEO1,MNAT1,FOSL2,ARID…		GO:1903508	positive regulation of nucleic acid-templated transcription	2.18677e-08	0.000361954	1614	135	0.142857	PPARGC1A,CCAR2,DMTF1,ARID5B,FOXK1,RGMA,CDK5RAP2,SUPT7L,ZNF516,ZEB2,PIK3R1,MYB,MEF2C,EPO,ARID1A,YY1,NRF1,ZSCAN21,HOXC11,MLLT10,HMGA2,PLAC8,SMARCA1,BLM,PROX2,SIX2,NFIX,IRF2BP2,PADI2,MAML3,MAF,STAT3,SOX7,FOXO1,HOXB5,FEZF2,CDX4,BACH1,ROR2,CRTC3,NR3C1,ZNF462,SPIN1,STAT5A,MED21,ZNF175,YES1,PRL,TCF15,COL1A1,HOXD13,DPF3,OTX1,TGFB3,TCF7L2,FOXM1,PLCB1,NELFE,NOL11,MYT1L,FBXW11,IL26,GATA3,NPAS1,MEF2A,NGFR,CE…		GO:1903508	positive regulation of nucleic acid-templated transcription	2.18677e-08	0.000361954	1614
GO:1902679	negative regulation of RNA biosynthetic process	0.000354125	1	1255	37	0.125424	SRY,SMARCA5,MYT1L,RCOR1,TRIM27,HSPA8,FEZF2,TBL1XR1,HDAC2,CAV1,TXN,PEX2,KCTD1,ZNF536,TFCP2L1,NFIL3,LANCL2,VGLL4,SP5,GSX1,TRIM11,IRX1,SIN3A,ZFHX3,NFIA,ZNF703,DLG1,ZBTB18,ASCL1,MAPK10,LGR4,PPARA,MIER1,SDR16C5,SATB2,DAB2,TSHZ3		GO:0040008	regulation of growth	0.000545872	1	696	29	0.0747423	ING3,IGF1,CAMK2D,CLSTN1,BRMS1L,CTTN,TRIM40,HEY2,JARID2,FN1,ADIPOR2,IL7,CTDP1,SERTAD2,BCL2L11,ADNP,MTPN,SEMA6D,SEMA5B,AKAP6,MEIS1,TRPV2,RIMS1,GHR,EFNA5,PLCE1,ACACB,TBX20,DIO3		GO:0051239	regulation of multicellular organismal process	7.40551e-08	0.00122569	3262	160	0.266667	IL33,CDON,IL20RB,LRTM2,IL12RB2,CNTN2,HLA-DPA1,ZBTB20,CALM2,DMD,TSLP,BMP6,SOX9,NOVA1,TNFSF9,SFRP2,CDC20,TMEM65,SUCO,HMGA2,TRIB2,PREX1,GATA4,ZMIZ1,LIMK1,USP50,FLT4,SLC22A5,ZNF322,INPP5F,VANGL2,ZNF516,FGF2,TMEM108,BTG1,SULF1,HOMER1,CACNB2,INHBA,SIPA1L1,TXK,RAP1A,BRINP3,MYB,GATA5,PRL,LRRFIP1,CADM1,ITGB1,ASB1,BMPR1A,ERBB4,FBXO31,LYN,NR2F1,CTNNBIP1,UST,HYAL1,MAP1B,CAV1,PDGFC,LPIN1,FGF13,HDAC7,PRCP,DUSP…		GO:0048731	system development	2.57965e-07	0.00426959	4365	184	0.33638	CAMSAP1,ARNT2,EIF2AK3,NLGN1,CREB3L2,MNAT1,PTPN14,MYBPC3,MELK,DDX6,PTCH1,ANKH,RAPGEF1,NEBL,PLEKHA5,OSR2,MKNK2,GLI1,GRHL2,IRX3,KRTAP24-1,ETV6,DICER1,EXOC4,TRIM3,INHBA,FGF14,PLK2,TNS3,ZDHHC21,ADAM10,AFP,FREM1,ZFP36L1,GATA2,ID2,KRTAP9-2,CELSR1,AARD,GATA3,RSPO2,CSF2,EHD1,SPRY2,ABCB5,STC2,BCHE,CHD7,WNT3A,DPYSL2,UBE3A,ITM2C,EPC1,ZAP70,SOX2,FGF9,SIRT1,AR,BAAT,POLQ,SEC16A,TLR2,CLEC4D,FZD10,PDLIM2,CAMK1D,N…		GO:1902680	positive regulation of RNA biosynthetic process	2.27074e-08	0.000375829	1615	135	0.142857	CSRNP3,GRHL2,RREB1,MYOD1,RXRA,BMP5,SMAD3,ETV5,FZD7,FGFR2,ARID1B,HDAC4,NUP98,TFAP2A,AATF,TLR3,TBL1XR1,GDNF,NME2,HIVEP1,BMP6,NPAS1,IL26,GATA3,NHLH1,KPNA6,MEF2A,NGFR,CEBPE,RPS6KA1,LMX1A,EDRF1,SFR1,YY2,TOX3,HOXB3,BMP7,WNT5A,IFI16,KLF4,TBPL1,TRIM24,FOS,LBH,SCAND1,CRTC2,HIF1A,ILF3,WWTR1,RUNX2,CEP290,CEBPB,SHH,SMARCA2,STAT1,SOX17,PAX6,BCAS3,USP22,TLR4,SOX4,SUPT3H,HNRNPD,ACVR2A,NOS1,SMAD6,SIRT7,HGF,PPP3C…		GO:1902680	positive regulation of RNA biosynthetic process	2.27074e-08	0.000375829	1615
GO:0044262	cellular carbohydrate metabolic process	0.000411726	1	166	10	0.0338983	BRAF,INPP5A,GALK1,GBE1,NDST2,GK,FBP2,ANGPTL3,GYG1,EXT1		GO:0051965	positive regulation of synapse assembly	0.000629942	1	68	7	0.0180412	EFNA5,ADNP,LRRTM1,FLRT3,CLSTN1,LRRTM2,AMIGO2		GO:0048583	regulation of response to stimulus	9.67281e-08	0.00160085	4227	196	0.326667	KLHL31,VEPH1,DDX39B,BAG6,LTBP1,EFNB2,TCF7L1,TNFAIP3,PRDM16,CSPG4,NCOA3,NOX1,RREB1,SPRED2,A2M,ITPKB,IGSF9B,APOH,ARHGAP35,MACF1,EGF,DSCAM,MGMT,SOX4,TRIM27,CGNL1,ADAM10,BTLA,HSPA8,GRIN2B,WFIKKN1,SKI,LDLRAD4,NME5,GATA3,CCL16,UBD,FZD6,RASSF2,WWP2,SPAG9,TBL1XR1,CASR,TNKS,FBXL2,MECOM,TMBIM6,BMP2,NPY5R,FHL2,LAT2,NRP1,INPP5K,SIX3,RPA3,EEF1E1,PDE11A,CAMTA1,SIRT2,ZFYVE28,ADAR,PTK2B,SEMA4F,TUBD1,DKK1,NRG1,FG…		GO:0009891	positive regulation of biosynthetic process	2.90378e-07	0.00480576	2003	100	0.182815	CHEK1,INHBA,JADE1,LRP6,HMGN3,SHH,ABCG1,CHD7,WNT3A,PAX8,LITAF,ZEB2,HIPK2,GATA2,LMO7,TBX5,NCK2,ID2,ZXDC,GATA3,CCR2,LARP4B,PTCH1,KLF4,ARNT2,EIF2AK3,LEO1,MNAT1,FOSL2,HMGA1,ARID1B,ATF6B,CREB3L2,WNT5A,SOX11,ETV6,GRHL2,SOAT1,DHX36,STAT5A,XBP1,GLI1,LPIN1,AUTS2,OSR2,PHF19,YWHAH,NDN,EBF1,TNFRSF1A,LMO4,NR3C1,SIX2,RDH10,ZNF639,HDAC4,ZFHX3,HNF1B,NR2F1,FZD5,STARD4,ZNF750,ETS1,ASF1A,RUNX1,CASK,XRCC5,PRKCB,SP3,Z…		GO:0045893	positive regulation of transcription, DNA-templated	2.8614e-08	0.000473562	1529	129	0.136508	TLR3,GDNF,TBL1XR1,NME2,BMP6,HIVEP1,NPAS1,GATA3,IL26,NHLH1,KPNA6,CEBPE,RPS6KA1,MEF2A,NGFR,GRHL2,RREB1,MYOD1,CSRNP3,BMP5,RXRA,FZD7,SMAD3,ETV5,ARID1B,FGFR2,HDAC4,AATF,TFAP2A,PAX6,SMARCA2,SOX17,STAT1,USP22,BCAS3,SOX4,SUPT3H,TLR4,ACVR2A,HNRNPD,SMAD6,SIRT7,NOS1,HGF,MAPK1,TEAD1,BMPR1A,PPP3CA,ETV6,EDRF1,LMX1A,SFR1,YY2,HOXB3,TOX3,WNT5A,IFI16,BMP7,TBPL1,KLF4,CRTC2,LBH,FOS,TRIM24,WWTR1,RUNX2,HIF1A,ILF3,CEP2…		GO:0045893	positive regulation of transcription, DNA-templated	2.8614e-08	0.000473562	1529
GO:0009890	negative regulation of biosynthetic process	0.000412825	1	1645	45	0.152542	LGR4,MIER1,PPARA,MAPK10,RAPGEF2,DAB2,FBXW7,SDR16C5,SATB2,PDGFA,TSHZ3,DNAJC2,ZFHX3,DHX36,DLG1,ZBTB18,NFIA,ZNF703,MSH3,CFLAR,ASCL1,VGLL4,SP5,IRX1,TRIM11,GSX1,SIN3A,RCOR1,SMARCA5,SRY,MYT1L,TBL1XR1,FEZF2,HDAC2,CAV1,TRIM27,HSPA8,KCTD1,TFCP2L1,ZNF536,EIF4EBP3,TXN,PEX2,LANCL2,NFIL3		GO:0031326	regulation of cellular biosynthetic process	0.000681926	1	4249	119	0.306701	ESRRG,UBE2J1,GTF2I,LRRFIP1,SOX1,FOXP2,ASCL4,HIF3A,TNRC6B,CARHSP1,SIAH2,ARNT,TRIM31,STAG1,PRDM13,UXT,SOX2,CYP7A1,NCOA2,FOXJ2,DUSP26,IGF2BP2,ZFHX4,PTPN14,ZFY,NCK1,ENC1,KLF13,ZNF205,OLIG2,UBE3A,TRIM40,MYC,HEY2,MAP2K2,SERTAD2,ZNF710,ADNP,EIF4E3,TRAP1,EBF2,WNT6,PSMC2,SCML1,ZNF175,EIF2A,HDAC4,SRSF10,SMAD7,EPC2,RMND1,ZNF395,TRIM15,NR2E1,RDH10,CARD11,ZNF823,MAP3K4,USP9Y,CD200,DAXX,ADIPOR2,GUCA2A,PIK3R1,P…		GO:0035295	tube development	1.04216e-07	0.00172467	839	58	0.0966667	PRKD1,FZD6,PIK3CG,PKDCC,SFRP2,BMPR1A,QKI,LRP6,SOX9,GATA3,ITGB1,CASR,CTNNBIP1,STARD13,ROBO2,CYP1B1,KIT,CDKN1A,THRB,NKX2-6,MEIS1,IRX1,FGF9,TRAF3IP1,SMAD1,SKI,FOXF1,ERRFI1,GATA5,PRKCA,EGF,EPAS1,SOX17,VANGL2,SMAD4,PRCP,ARHGAP35,SOX4,PTK2B,COBL,MYO1E,FGF2,PDGFC,CAV1,BAG6,NRP1,ZMIZ1,CC2D2A,BMP2,NAA15,GATA4,CSPG4,NOX1,HDAC7,SP3,FLT4,EFNB2,NIPBL		GO:0030154	cell differentiation	3.21248e-07	0.00531634	3675	160	0.292505	CCR2,MLH1,IFRD1,KLF4,AGR2,KANK1,TRAPPC9,WNT5A,ARID1B,FOSL2,LEO1,DHX36,SOX11,WDR1,FHOD3,NAV2,WNT3,AUTS2,DZIP1,XBP1,ARHGAP24,STMN2,PDLIM7,CNTNAP2,HCN1,JARID2,TTN,SHH,IFNA21,QKI,LRP6,SLC7A11,SLC26A3,EDNRB,COL12A1,DLK1,PAX8,SEMA3A,OLFM3,TBX5,NCK2,ZEB2,SPAG6,HIPK2,MAPK6,ANGPT2,KRTAP19-1,EPHB3,DDX4,ONECUT2,E2F8,FOXN1,SPATA31D1,GREM1,ULK4,FGF20,CTSV,MYOZ2,OCA2,BNC1,BARHL2,GLDN,WNT11,NDN,KRT1,HNF1B,FZD5,…		GO:0031328	positive regulation of cellular biosynthetic process	3.28078e-08	0.000542936	1969	157	0.166138	HOXB5,CNEP1R1,FOXO1,CARD11,THBS1,STAT3,SOX7,IRF2BP2,PADI2,MAML3,MAF,ZNF462,PABPC1,BACH1,ROR2,CRTC3,NR3C1,FEZF2,CDX4,TGFB3,SVIP,COL1A1,IRS1,HOXD13,OTX1,DPF3,PRL,TCF15,STAT5A,SPIN1,MED21,ZNF175,YES1,FBXW11,IL15,TCF7L2,FOXM1,PLCB1,NOL11,NELFE,MYT1L,PAWR,CCAR2,PPARGC1A,FOXK1,RGMA,ARID5B,CCL5,DMTF1,MEF2C,EPO,ZEB2,PIK3R1,MYB,HAS2,SUPT7L,ZNF516,CDK5RAP2,SIX2,NFIX,MLLT10,HMGA2,PLAC8,PROX2,SMARCA1,BLM,ZSC…		GO:0031328	positive regulation of cellular biosynthetic process	3.28078e-08	0.000542936	1969
GO:0016504	peptidase activator activity	0.000475936	1	10	3	0.0101695	CFLAR,CAV1,PCOLCE2		GO:0051252	regulation of RNA metabolic process	0.000697497	1	3786	108	0.278351	IGF2BP2,NCK1,ZFHX4,ZFY,PTPN14,ZNF205,OLIG2,KLF13,HEY2,UBE3A,TRIM40,MYC,ESRRG,GTF2I,FOXP2,ASCL4,HIF3A,LRRFIP1,SOX1,SIAH2,ARNT,TNRC6B,CARHSP1,NCOA2,ZC3H14,DUSP26,FOXJ2,TRIM31,STAG1,PRDM13,SOX2,UXT,NR2E1,ZNF395,TRIM15,CARD11,ZNF823,USP9Y,CD200,RBM11,DAXX,PAX3,PIK3R1,EBF2,MAP2K2,ADNP,SERTAD2,ZNF710,WNT6,PSMC2,SRSF10,SCML1,HDAC4,ZNF175,EIF2A,SMAD7,EPC2,ATP8B1,ZNF681,DSG4,RIF1,SUPT3H,CUL2,CRB2,FAM172A,…		GO:0045664	regulation of neuron differentiation	1.08433e-07	0.00179435	656	49	0.0816667	ATOH1,CDON,MEIS1,SIPA1L1,ADAM10,THRB,SETX,CNTN2,RAP1A,BRINP3,DIO3,RAPGEF2,SOX9,BMP6,ZHX2,GATA3,CDC20,SFRP2,BCL11B,PRKD1,FBXO31,NR2F1,SPAG9,ROBO2,LYN,UST,LIMK1,BMP2,PREX1,NRP1,MAP1B,EFNB2,FGF13,PCP4,SIX3,ADNP,MACF1,ARHGAP35,INPP5F,CHODL,DSCAM,SEMA3A,PTK2B,COBL,SEMA4F,PTPRO,SDK1,LINGO1,DKK1		GO:0031325	positive regulation of cellular metabolic process	3.66852e-07	0.00607067	3309	147	0.268739	SPRY2,PELI1,ABCG1,COPS8,CHD7,WNT3A,LITAF,ID2,GATA2,ZXDC,CSF2,HSPA1B,GATA3,TGFA,SH3D19,JTB,ZFP36L1,TNP1,INHBA,TNRC6C,HMGN3,PLK2,ETV6,SOAT1,GRHL2,GLI1,OSR2,PTCH1,RAPGEF1,PFN2,ARNT2,EIF2AK3,MNAT1,CREB3L2,STK24,STARD4,ZNF750,LEP,ETS1,ASF1A,CASK,XRCC5,PRKCB,ZNF516,HSPB1,YWHAH,PHF19,FN1,MMD,EBF1,TNFRSF1A,LMO4,NR3C1,SIX2,RDH10,ZNF639,ZFHX3,HDAC4,GRM5,ATAD2B,FZD10,MEIS2,NR5A2,CCAR1,TLR2,MED30,SOX2,FGF9,S…		GO:0023052	signaling	3.34357e-08	0.000553294	5103	342	0.361905	AKAP6,HGF,STK24,PTPRT,PANX3,ASB10,CHRNA1,BMPR1A,UACA,SPRED2,TAOK3,ITGB2,AKAP12,PAX6,SOX17,STAT1,DUSP6,MPZL1,NGEF,MCOLN1,GRIK1,RASSF4,PREB,NGF,ADCY2,BCAR3,GRM7,HTR5A,STK17B,DISC1,HSPB1,SMURF1,HIC1,ZNF385B,ITGA2,BTN3A1,CYLD,IL21,KLF4,GABRB3,WNT5A,IFI16,PDYN,KIF13B,RGS5,SCN9A,GATA3,TRABD2A,PRR5L,TNK2,NGFR,RIC3,RBFOX2,NME2,HLA-F,GPR85,IRAK3,TLR3,ACKR2,HIVEP1,NKD2,ZFYVE9,APC,TACR3,TRH,CACNA2D1,NCKAP1,…		GO:0023052	signaling	3.34357e-08	0.000553294	5103
GO:0021877	forebrain neuron fate commitment	0.000475936	1	10	3	0.0101695	ASCL1,FEZF2,SATB2		GO:1903506	regulation of nucleic acid-templated transcription	0.000713118	1	3537	102	0.262887	NR2E1,TRIM15,ZNF395,ZNF823,CARD11,DAXX,CD200,USP9Y,PAX3,PIK3R1,EBF2,ZNF710,SERTAD2,ADNP,MAP2K2,PSMC2,WNT6,SRSF10,ZNF175,EIF2A,HDAC4,SCML1,EPC2,SMAD7,NCK1,PTPN14,ZFY,ZFHX4,OLIG2,ZNF205,KLF13,HEY2,TRIM40,UBE3A,MYC,GTF2I,ESRRG,ASCL4,HIF3A,FOXP2,SOX1,LRRFIP1,ARNT,SIAH2,CARHSP1,FOXJ2,DUSP26,NCOA2,SOX2,UXT,STAG1,PRDM13,TRIM31,PPARGC1A,CAMK2D,HLF,IGF1,HOXC4,HELT,JARID2,CTDSP2,DACT1,BANP,RWDD1,TENM2,PDLI…		GO:0010628	positive regulation of gene expression	1.09584e-07	0.00181328	2000	109	0.181667	NR3C1,SKI,SMAD1,ONECUT2,ACTA2,FOSB,CNTN2,BEX1,CDON,IL33,TNKS,CASR,PHF8,HMGA2,PABPC1,TBL1XR1,WWP2,SFRP2,BCL11B,QKI,BMP6,SOX9,NAT10,GATA3,RPL5,NCOA3,PITX1,RREB1,SP3,PRDM16,SGMS1,NCOA2,PLSCR1,RAI1,GATA4,NAA15,ZMIZ1,DDX39B,SOX4,ZFPM1,BANP,RBMY1B,FGF2,ARID1B,NBAS,TNIP3,EPAS1,EGF,ZNF516,RBMS3,SMARCC1,FOXF1,DAZL,GATA5,PRL,COL1A1,MARS,NKX2-6,SETX,MYB,THRB,ATOH1,NRG1,MEIS1,TXK,INHBA,PRDM2,FGF9,NAA16,THRAP…		GO:0007275	multicellular organism development	4.3913e-07	0.00726628	4967	203	0.371115	COL11A2,ONECUT2,E2F8,DDX4,RASSF2,EPHB3,AHR,KRTAP19-1,ANGPT2,MYH15,MAPK6,WNT11,GLDN,BARHL2,MYOZ2,CTSV,FGF20,NUP93,ULK4,GREM1,EDIL3,ARRB2,FOXN1,HNF1B,KRT1,NDN,ARHGAP35,BRK1,SLITRK6,SP3,SDK1,RIMS2,LCP1,BDNF,RUNX1,PIK3CB,NR2F1,ANKRD11,FZD5,LEO1,FOSL2,ARID1B,WNT5A,TRAPPC9,VAV2,CENPU,SWAP70,AGR2,KANK1,KLF4,MLH1,IFRD1,SHROOM4,CCR2,TRA2B,SPTLC2,ARHGAP24,XBP1,LPIN1,F7,DZIP1,SLC6A17,AUTS2,NAV2,WNT3,FHOD3,M…		GO:0009891	positive regulation of biosynthetic process	3.54234e-08	0.000586151	2003	159	0.168254	SIX2,NFIX,MLLT10,HMGA2,PLAC8,BLM,PROX2,SMARCA1,ZSCAN21,HOXC11,NRF1,ARID1A,YY1,MEF2C,EPO,ZEB2,PIK3R1,MYB,HAS2,SUPT7L,ZNF516,CDK5RAP2,FOXK1,RGMA,ARID5B,CCL5,DMTF1,PAWR,CCAR2,PPARGC1A,FBXW11,IL15,TCF7L2,FOXM1,PLCB1,NOL11,NELFE,MYT1L,TGFB3,SVIP,IRS1,COL1A1,OTX1,HOXD13,DPF3,PRL,TCF15,STAT5A,SPIN1,MED21,ZNF175,YES1,ZNF462,PABPC1,BACH1,ROR2,CRTC3,NR3C1,FEZF2,ABCG1,CDX4,HOXB5,CARD11,FOXO1,CNEP1R1,THBS1,S…		GO:0009891	positive regulation of biosynthetic process	3.54234e-08	0.000586151	2003
GO:0009889	regulation of biosynthetic process	0.000483765	1	4330	96	0.325424	PRMT1,CER1,TRIM11,GSX1,SIN3A,ZNF18,SMAD1,SUPT3H,MED15,KCTD1,NLK,PEX2,LANCL2,IRS1,TSHZ2,NFIL3,CAMK1D,SMARCA5,SRY,HIVEP2,ARID1B,HDAC2,EVX1,TRIM27,ETV2,SDR16C5,SATB2,PPARA,ZNF235,PHF20L1,MAPK10,ZNF532,PRDM2,ASCL1,ZBTB18,SETBP1,STK3,MSH3,RAD21,IRX1,CASZ1,CHD1,TERF2IP,ZNF143,VGLL4,NR2C2,SENP1,SP5,ZNF536,TFCP2L1,KDM5D,EIF4EBP3,TXN,MLLT10,NFATC1,TAF13,ZBTB44,TAF7L,SOAT1,RCOR1,MYT1L,PRKD1,CAV1,TBL1XR1,FE…		GO:0019219	regulation of nucleobase-containing compound metabolic process	0.000723688	1	4043	114	0.293814	BRMS1L,JMJD1C,TRIM26,FAM172A,NPAS3,CRB2,CUL2,SUPT3H,RIF1,DSG4,ZNF681,ATP8B1,IL23A,ETS2,BACH2,HNRNPF,NUP35,IRF4,PHF6,TBL1XR1,NOSTRIN,NFE2L3,EOMES,CTDP1,ZNF83,CTDSP2,DACT1,JARID2,HELT,HOXC4,CAMK2D,SAMD4A,HLF,IGF1,PPARGC1A,ZSCAN9,SCMH1,MTPN,ELMSAN1,EHF,MEIS1,ID4,EED,MAPK10,SAP30L,BAG3,SP100,TBX20,PDLIM1,RWDD1,TENM2,BANP,MYC,UBE3A,TRIM40,HEY2,KLF13,OLIG2,ZNF205,ZFY,PTPN14,ZFHX4,NCK1,IGF2BP2,SOX2,UXT,…		GO:0009893	positive regulation of metabolic process	1.15832e-07	0.00191655	3624	173	0.288333	ARL2BP,RAP1A,MYB,NAA16,INHBA,PRDM2,TXK,RBMS3,MARS,GATA5,PRL,DAZL,FOXF1,ERBB4,BMPR1A,MED25,EYA4,RFC1,THRAP3,LYN,NR2F1,CCDC3,LPIN1,PDGFC,CAV1,BRAF,FNIP2,PPP1R15B,FGF13,SOX17,ASCL4,SEMA3A,SMAD4,DCUN1D1,PRKCA,PFKFB3,NRK,ADNP,ZNF462,SERPINB3,CCAR1,TANK,CNTN2,BEX1,CDKN1A,FOSB,IL33,CDON,DUSP22,ZBTB20,CALM2,FMN2,ACTA2,ONECUT2,QKI,CDC20,SFRP2,PELI2,BMP6,SOX9,TSLP,ZNF622,TRIB2,HMGA2,TDRD3,SUCO,SGMS1,USP50,…		GO:0051093	negative regulation of developmental process	6.95855e-07	0.0115136	1047	61	0.111517	MEIS2,WNT3,TLR2,WNT11,XBP1,IRX3,SOX11,GRHL2,DICER1,GREM1,NLGN1,EIF2AK3,ITM2C,UBE3A,GAL,LEO1,WNT5A,CTSC,CCR2,ANGPT2,IFRD1,SIRT1,DDX6,FGF9,SOX2,ZADH2,KANK1,KLF4,PTCH1,GATA2,ID2,TBX5,COL5A2,ABCA1,GATA3,RSPO2,SPRY2,NR2F1,EDNRB,VAT1,ABCG1,WNT3A,SEMA3A,LEP,STC2,RUNX1,PAX8,BDNF,EPHB2,INHBA,JARID2,THBS2,THBS4,HDAC4,SHH,PLK2,HNF1B,STMN2,YWHAH,ZFP36L1,SIX2		GO:0030182	neuron differentiation	3.77011e-08	0.000623803	985	92	0.0973545	GRID2,HS6ST1,NRBP2,UGCG,GDNF,WNK1,RBFOX2,PLPPR4,UNC5A,RP1,PSPN,MEF2A,DGKG,RTN4RL1,SEMA3A,CASP3,MAP1B,AGTPBP1,NTRK3,CXCR4,NPHP4,MTPN,TRAK1,CLMN,GATA3,PRKCQ,FZD7,DCLK2,FGFR2,ARID1B,LRP12,SMARCA1,PTK2,GNAO1,MKS1,TRAPPC9,HDAC9,NYAP2,OTP,MEF2C,BTBD3,CLN5,ZEB2,PIK3R1,NCKAP1,KLHL1,FRY,MICALL2,NR2F6,NCAM2,SOX4,EPHA3,FEZF2,PAX6,NUMB,NRXN3,FARP2,MYO7A,MAPK1,STAT3,STK24,CTNNA2,TENM2,CLRN1,MAPK8IP2,BMP7,APOD…		GO:0030182	neuron differentiation	3.77011e-08	0.000623803	985
GO:1904385	cellular response to angiotensin	0.000483988	1	23	4	0.0135593	CAV1,ARID1B,AGTRAP,CA2		GO:0097009	energy homeostasis	0.000744	1	34	5	0.0128866	ACACB,PPARGC1A,SGIP1,PRCP,MEX3C		GO:0001933	negative regulation of protein phosphorylation	1.26631e-07	0.0020951	429	37	0.0616667	SIRT2,SMAD4,INPP5F,DUSP10,DKK1,SERPINB3,TRIM27,GFRA2,ZFYVE28,ADAR,CAV1,LRRK1,KLHL31,MECOM,PPP1R15B,SPRED2,PTPN13,TNFAIP3,INPP5K,SFRP2,LRP6,TRIB2,LYN,RASSF2,SPRED3,PRKAR2B,CDKN1A,ZMYND11,TRAF3IP1,DUSP22,CALM2,DMD,LDLRAD4,PTPRC,DUSP16,CNKSR3,ERRFI1		GO:0048732	gland development	7.42962e-07	0.0122923	403	32	0.0585009	ONECUT2,E2F8,WNT5A,UBE3A,BAAT,EPHB3,PTCH1,AR,SOX2,WNT11,XBP1,GLI1,WNT3,DKK3,STAT5A,FOXN1,LRP6,SHH,HNF1B,JARID2,LMO4,ZDHHC21,ARHGAP35,GATA3,SP3,GATA2,ID2,WNT3A,SEMA3A,ETS1,PAX8,WDR35		GO:0060322	head development	4.90805e-08	0.000812037	764	76	0.0804233	DCLK2,SMARCA1,FGFR2,GNAO1,GRHL2,SYNJ1,OTP,TRAPPC9,BMP5,ARID1A,MKS1,PTPRS,CLN5,STXBP3,BTBD3,TGFBR2,ZEB2,KLHL1,BCR,CDK5RAP2,DLC1,GRID2,RAB18,ARID5B,KCNC2,HSPG2,PTPRG,CDH22,ASPH,RBFOX2,B3GNT5,RTN4RL1,SEMA3A,CXCR4,TRABD2A,AGTPBP1,CASP3,PPARGC1A,MTPN,WNT5A,APOD,BMP7,SRR,LMX1A,PLCB1,HOXB3,KIF27,NES,BASP1,TGFB3,HIF1A,HTR5A,OTX1,CEP290,NRG1,DISC1,COL1A1,FLRT3,CA10,CXCR2,SHH,FOXG1,POTEE,CASP5,HSD3B2,HNRNP…		GO:0060322	head development	4.90805e-08	0.000812037	764
GO:0007417	central nervous system development	0.000535904	1	962	30	0.101695	EVX1,STK3,FEZF2,SRY,EXT1,BCL2A1,CXCR4,ZFHX3,MYO16,ASCL1,PPARGC1A,KLHL1,SOX4,SNTG2,RYK,SMAD1,PTPRG,S100B,DCC,BCL2,SSBP3,PPP3CC,ZSWIM6,SIN3A,DOCK7,GSX1,SATB2,POU6F2,RAPGEF2,MYO1D		GO:2001141	regulation of RNA biosynthetic process	0.000749616	1	3542	102	0.262887	TRIM26,JMJD1C,BRMS1L,CUL2,FAM172A,NPAS3,CRB2,DSG4,RIF1,SUPT3H,ZNF681,ATP8B1,ETS2,IL23A,IRF4,PHF6,TBL1XR1,BACH2,CTDP1,NFE2L3,EOMES,NOSTRIN,ZNF83,JARID2,CTDSP2,DACT1,HOXC4,HELT,CAMK2D,HLF,IGF1,PPARGC1A,EHF,MEIS1,ZSCAN9,ELMSAN1,SCMH1,MTPN,SP100,BAG3,TBX20,ID4,EED,MAPK10,SAP30L,RWDD1,TENM2,PDLIM1,BANP,HEY2,TRIM40,UBE3A,MYC,OLIG2,ZNF205,KLF13,NCK1,PTPN14,ZFY,ZFHX4,DUSP26,FOXJ2,NCOA2,SOX2,UXT,PRDM13,ST…		GO:0051094	positive regulation of developmental process	1.34086e-07	0.00221832	1418	84	0.14	PRDM16,TNFAIP3,EFNB2,RREB1,CCND1,NCOA3,PREX1,GATA4,DDX39B,ZMIZ1,LIMK1,FGF2,COBL,BTG1,ZNF322,MACF1,ARHGAP35,ITPKB,DSCAM,EGF,DIO3,SMAD1,LRTM2,CDON,SUCO,SPAG9,HMGA2,GATA3,BMP6,SOX9,TNFSF9,SFRP2,LINGO2,CDC20,EHD2,PCP4,NIPBL,HDAC7,BMP2,HYAL1,NRP1,MAP1B,PTK2B,SERPINB3,DKK1,SLITRK3,EEF1E1,DUSP10,ADNP,SEMA3A,SMAD4,SIRT2,SOX17,CHODL,PRKCA,PRL,GATA5,COL1A1,RAPGEF2,PTPRC,INHBA,FGF9,ATOH1,NRG1,RAP1A,BRINP3,M…		GO:0045664	regulation of neuron differentiation	7.43068e-07	0.0122933	656	44	0.0804388	SOX11,IRX3,DHX36,ULK4,CAMK1D,WNT3,FGF20,BARHL2,IFRD1,DDX6,SOX2,MAPK6,EPHB3,KLF4,RAPGEF1,KANK1,NLGN1,UBE3A,ITM2C,DPYSL2,CREB3L2,WNT5A,EDNRB,STK24,NR2F1,SEMA3A,WNT3A,BDNF,EPHB2,ZEB2,ID2,GATA2,SDK1,RIMS2,ARHGAP35,GATA3,YWHAH,STMN2,FN1,MMD,ADAM10,ZFHX3,PLK2,SHH		GO:0051254	positive regulation of RNA metabolic process	5.09928e-08	0.000843625	1699	139	0.14709	PPARGC1A,CCAR2,DMTF1,RGMA,FOXK1,ARID5B,ZNF516,SUPT7L,CDK5RAP2,EPO,MEF2C,MYB,PIK3R1,ZEB2,NRF1,ZSCAN21,HOXC11,YY1,NUDT21,ARID1A,NFIX,SIX2,PLAC8,SMARCA1,BLM,PROX2,HMGA2,MLLT10,SOX7,STAT3,MAF,MAML3,PADI2,IRF2BP2,HOXB5,FOXO1,CDX4,FEZF2,PABPC1,ZNF462,NR3C1,ROR2,CRTC3,BACH1,TCF15,PRL,YES1,ZNF175,MED21,SPIN1,STAT5A,TGFB3,OTX1,DPF3,HOXD13,COL1A1,MYT1L,NELFE,NOL11,PLCB1,FOXM1,TCF7L2,FBXW11,NPAS1,PRR5L,GATA…		GO:0051254	positive regulation of RNA metabolic process	5.09928e-08	0.000843625	1699
GO:0031327	negative regulation of cellular biosynthetic process	0.000567133	1	1621	44	0.149153	PPARA,MIER1,LGR4,MAPK10,FBXW7,DAB2,RAPGEF2,SDR16C5,SATB2,PDGFA,DNAJC2,TSHZ3,ZFHX3,DHX36,ZBTB18,DLG1,MSH3,ZNF703,NFIA,ASCL1,VGLL4,SP5,IRX1,GSX1,TRIM11,SIN3A,RCOR1,MYT1L,SRY,SMARCA5,HDAC2,CAV1,FEZF2,TBL1XR1,HSPA8,TRIM27,TFCP2L1,ZNF536,KCTD1,PEX2,TXN,EIF4EBP3,LANCL2,NFIL3		GO:0048015	phosphatidylinositol-mediated signaling	0.00081796	1	71	7	0.0180412	IGF1R,PLCE1,GAB2,NPR3,IGF1,PLCB3,PIK3R1		GO:2000026	regulation of multicellular organismal development	1.41228e-07	0.00233633	2156	115	0.191667	LDLRAD4,SKI,SMAD1,DIO3,CNTN2,ADAM10,LRTM2,CDON,HMGA2,NPPB,RAB14,SPAG9,RASSF2,TNFSF9,CDC20,SFRP2,LINGO2,BCL11B,FZD6,ZHX2,GATA3,SOX9,BMP6,CCND1,RREB1,NCOA3,TNFAIP3,EFNB2,BAG6,PREX1,GATA4,DDX39B,ZMIZ1,LIMK1,SULF1,ZFPM1,FGF2,COBL,BTG1,VANGL2,DSCAM,EGF,INPP5F,ARHGAP35,MACF1,APOH,ITPKB,RAPGEF2,PTPRC,PRL,GATA5,ERRFI1,COL1A1,RAP1A,BRINP3,SETX,THRB,MYB,SIPA1L1,INHBA,TRAF3IP1,FGF9,PRICKLE2,ATOH1,NRG1,MEIS1…		GO:0048699	generation of neurons	8.07761e-07	0.0133628	1524	80	0.146252	NDN,YWHAH,FN1,MMD,LMO4,ZFHX3,STK24,NR2F1,FZD5,NCAM1,LEP,PIK3CB,EPHB2,BDNF,RUNX1,XRCC5,RIMS2,SDK1,ARHGAP35,SLITRK6,MAPK6,SOX2,EPHB3,ITM2C,DPYSL2,UBE3A,ONECUT2,ULK4,FZD10,CAMK1D,TLR2,FGF20,GLDN,WNT11,BARHL2,STMN2,PDLIM7,CNTNAP2,ADAM10,INHBA,HCN1,LRP6,SHH,PLK2,EDNRB,EHD1,WNT3A,SEMA3A,OLFM3,CHD7,BCHE,ZEB2,HIPK2,GATA2,NCK2,ID2,RSPO2,GATA3,CELSR1,CCR2,IFRD1,DDX6,RAPGEF1,KLF4,KANK1,PTCH1,NLGN1,CAMSAP1,T…		GO:0051173	positive regulation of nitrogen compound metabolic process	5.23752e-08	0.000866443	3163	229	0.242328	FURIN,HOXB5,CARD11,CNEP1R1,FOXO1,THBS1,SOX7,TSPYL5,FASLG,SNX9,STAT3,MAML3,MAF,IRF2BP2,RWDD3,PADI2,PABPC1,ZNF462,CASP5,MAP3K20,FNIP2,ROR2,CRTC3,NR3C1,BACH1,CCBE1,CDX4,ABCG1,FEZF2,NEDD4L,AXIN2,SDCBP,ETAA1,TGFB3,SVIP,DPF3,OTX1,HOXD13,COL1A1,NRG1,PRL,TRIB1,TCF15,MED21,MYLIP,ZNF175,YES1,SPIN1,STAT5A,NUB1,IL15,ARRDC4,CDKN1A,FLT3,FBXW11,CBFA2T3,GPR37L1,PLCB1,NELFE,MYT1L,NOL11,TCF7L2,FOXM1,CCAR2,PAWR,CTS…		GO:0051173	positive regulation of nitrogen compound metabolic process	5.23752e-08	0.000866443	3163
GO:0048016	inositol phosphate-mediated signaling	0.000573368	1	24	4	0.0135593	INPP5A,NFATC1,PPP3CC,ITPR1		GO:2000112	regulation of cellular macromolecule biosynthetic process	0.000839077	1	3974	112	0.28866	MYC,TRIM40,UBE3A,HEY2,KLF13,ZNF205,OLIG2,ZFHX4,ZFY,NCK1,ENC1,IGF2BP2,PRDM13,TRIM31,STAG1,SOX2,UXT,NCOA2,DUSP26,FOXJ2,CARHSP1,TNRC6B,ARNT,LRRFIP1,SOX1,FOXP2,ASCL4,HIF3A,ESRRG,GTF2I,PIK3R1,PAX3,MAP3K4,USP9Y,CD200,DAXX,CARD11,ZNF823,RMND1,TRIM15,ZNF395,NR2E1,SMAD7,EPC2,SCML1,ZNF175,HDAC4,EIF2A,SRSF10,PSMC2,WNT6,MAP2K2,ZNF710,ADNP,SERTAD2,EIF4E3,TRAP1,EBF2,JMJD1C,BRMS1L,TRIM26,CRB2,FAM172A,NPAS3,CUL2…		GO:0060284	regulation of cell development	1.53977e-07	0.00254709	955	63	0.105	NRP1,MAP1B,LIMK1,DDX39B,BMP2,PREX1,SIX3,RREB1,FGF13,EFNB2,NIPBL,PCP4,DSCAM,CHODL,SEMA3A,SMAD4,SIRT2,ADNP,DUSP10,MACF1,INPP5F,ARHGAP35,PTPRO,SDK1,SEMA4F,DKK1,LINGO1,PTK2B,COBL,MYB,SETX,ADAM10,THRB,BRINP3,CNTN2,RAP1A,CDON,NRG1,MEIS1,ATOH1,SIPA1L1,RAPGEF2,SKI,DIO3,PRKD1,BCL11B,CDC20,SFRP2,ERBB4,FBXO31,BMPR1A,BMP6,SOX9,TLR2,GATA3,ZHX2,UST,ROBO2,SPAG9,NR2F1,NKX6-2,KIT,LYN		GO:0003401	axis elongation	9.00724e-07	0.0148998	27	8	0.0146252	SPRY2,RDH10,SPRY1,WNT3A,SHH,WNT5A,WNT11,LRP6		GO:0009893	positive regulation of metabolic process	5.65395e-08	0.000935277	3624	256	0.270899	CSRNP3,MAGI2,GRHL2,RREB1,BMP5,RXRA,ETV5,PRKCQ,PERP,FZD7,DAP,ANXA1,ANGPTL3,TNRC6C,TFAP2A,SESN1,GDNF,TBL1XR1,ADCY6,SH3BP4,PHKG2,PRR5,BMP6,PIP4K2C,ANK2,NTRK3,IL26,MMP8,KPNA6,MEF2A,RPS6KA1,SAMD4A,PTPRC,CEBPE,SEMA3A,DIO2,HOXB3,TOX3,FLOT1,APC2,BMP7,MAPK8IP2,CCND1,PKIB,FOS,SCAND1,CDK10,TIMP2,HIF1A,RANBP2,RUNX2,WWTR1,SHH,CEP290,CEBPB,BCAS3,USP22,TLR4,SUPT3H,SOX4,ACVR2A,NOS1,SMAD6,PPP3CA,TEAD1,MAPK1,ARID1…		GO:0009893	positive regulation of metabolic process	5.65395e-08	0.000935277	3624
GO:0048663	neuron fate commitment	0.00061234	1	64	6	0.020339	SATB2,GSX1,MYT1L,FEZF2,ASCL1,EVX1		GO:0060333	interferon-gamma-mediated signaling pathway	0.000889616	1	72	7	0.0180412	HLA-DPB1,TRIM26,TRIM31,CAMK2D,CD44,SP100,IRF4		GO:0001932	regulation of protein phosphorylation	1.55684e-07	0.00257517	1469	86	0.143333	DMD,CALM2,LDLRAD4,PRKAR2B,CDKN1A,ZMYND11,DUSP22,CDON,TRIB2,ZNF622,SNX9,HMGA2,CASR,RASSF2,SPAG9,SPRED3,SFRP2,PELI2,CCL16,NDUFS4,BMP6,SOX9,TSLP,NOX1,CCND1,SPRED2,CSPG4,PTPN13,TNFAIP3,FLT4,LRRK1,GATA4,KLHL31,TRIM27,SORBS3,FGF2,IFNA5,VANGL2,EGF,INPP5F,ITPKB,RAPGEF2,PTPRC,DUSP16,CNKSR3,ERRFI1,ARL2BP,RAP1A,FGF9,INHBA,TRAF3IP1,NRG1,GRIK2,KIT,LYN,ERBB4,TWSG1,BMPR1A,PIK3CG,PRKD1,THBS4,LRP6,PPP1R15B,INPP5K…		GO:0051128	regulation of cellular component organization	1.05524e-06	0.0174547	2467	115	0.210238	DPP4,HMBOX1,AR,EPHB3,SIRT1,MAPK6,TINF2,GAL,DPYSL2,UBE3A,ITM2C,GREM1,ATAD2B,SFPQ,ULK4,ARRB2,FBXW5,BARHL2,WNT11,ANK1,TLR2,FZD10,CAMK1D,TNFRSF1A,LMO4,FN1,YWHAH,PHF19,HDAC4,CHMP1A,ZNF639,BDNF,EPHB2,RUNX1,ASF1A,PIK3CB,FAM98A,PIKFYVE,LCP1,ETS1,FZD5,FGG,STK24,NR2F1,DCBLD2,BRK1,SLITRK6,ARHGAP35,RBX1,TNFSF14,RIMS2,SDK1,XRCC5,KANK1,KLF4,RAPGEF1,PFN2,SWAP70,IFRD1,TMSB4Y,ZRANB1,TRABD2B,HMGA1,CREB3L2,WNT5A,MN…		GO:0009888	tissue development	6.95148e-08	0.00114984	1739	141	0.149206	TBL1XR1,GDNF,THBS3,KRTAP22-1,C1GALT1,BMP6,TACSTD2,MMP8,GATA3,MTPN,MYOM2,NTRK3,SEMA3A,PTPRC,MEF2A,SH3PXD2B,STC1,GJB2,MKS1,BMP5,RXRA,MAGI2,MYOD1,GRHL2,MESP2,FGFR2,ANXA1,FZD7,PERP,SMAD3,ANKRD33,BCR,EMP1,TJP2,TFAP2A,PAX6,ITGB2,STAT1,SOX17,SLC25A25,ACVR2A,SOX4,GTF3C5,HGF,SMAD6,CHRNA1,CHST11,MAPK1,MYO7A,PPP3CA,BMPR1A,HOXD11,HOXB3,ITGA2,ADARB1,CCND1,KLF4,CTNNBIP1,METTL21C,WNT5A,BMP7,STIM1,ZNF703,KRT27,L…		GO:0009888	tissue development	6.95148e-08	0.00114984	1739
GO:0051253	negative regulation of RNA metabolic process	0.000646262	1	1343	38	0.128814	PPARA,MIER1,LGR4,MAPK10,TSHZ3,DAB2,SATB2,SDR16C5,ZBTB18,DLG1,ZNF703,NFIA,ZFHX3,DHX36,ASCL1,SP5,VGLL4,SIN3A,IRX1,GSX1,TRIM11,CAV1,HDAC2,TBL1XR1,FEZF2,HSPA8,TRIM27,RCOR1,MYT1L,SRY,SMARCA5,LANCL2,NFIL3,TFCP2L1,ZNF536,KCTD1,PEX2,TXN		GO:0010556	regulation of macromolecule biosynthetic process	0.00090209	1	4109	115	0.296392	SCML1,HDAC4,ZNF175,EIF2A,SRSF10,SMAD7,EPC2,SERTAD2,ZNF710,MAP2K2,ADNP,TRAP1,EIF4E3,EBF2,PSMC2,WNT6,MAP3K4,CD200,USP9Y,DAXX,PIK3R1,PAX3,RMND1,ZNF395,TRIM15,NR2E1,CARD11,ZNF823,CARHSP1,TNRC6B,SIAH2,ARNT,TRIM31,PRDM13,STAG1,UXT,SOX2,NCOA2,DUSP26,FOXJ2,ESRRG,UBE2J1,GTF2I,LRRFIP1,SOX1,FOXP2,ASCL4,HIF3A,KLF13,ZNF205,OLIG2,UBE3A,TRIM40,MYC,HEY2,IGF2BP2,ZFHX4,ZFY,PTPN14,ENC1,NCK1,SAP30L,ID4,MAPK10,EED,TB…		GO:0048880	sensory system development	1.61091e-07	0.00266444	361	33	0.055	MIP,SDK1,ARHGAP35,DSCAM,SEMA3A,SP3,NIPBL,SIX3,CC2D2A,AGTPBP1,NRP1,CYP1B1,FBN2,SOX9,LRP6,BMP6,ZHX2,MEIS2,MDM1,GATA3,BCL11B,TWSG1,NPHP4,TMOD1,GPD2,DIO3,SKI,MEIS1,CDON,INHBA,TRAF3IP1,FGF9,THRB		GO:0030323	respiratory tube development	1.21778e-06	0.0201421	172	19	0.0347349	PCSK5,SP3,TBX5,WNT11,GLI1,CELSR1,AARD,RSPO2,SOX11,SPRY2,GRHL2,SLC7A11,SHH,WNT5A,TNS3,FGF9,SPRY1,RDH10,AGR2		GO:0065007	biological regulation	7.11456e-08	0.00117675	12526	727	0.769312	MYB,HAS2,STXBP3,EPO,MEF2C,CACUL1,RHCG,LRFN4,MGAT5,MBL2,SLC24A3,ARHGEF28,BLM,DCLK2,STRIP1,ZIK1,OR2B3,RERG,YY1,KLHL25,CXXC5,DGKG,CTSC,UNC13A,KCND2,FGGY,IRX4,DGKB,TRAK1,CXCR4,F5,DUSP9,PPEF2,PTPRR,KCNC2,RGMA,ZBTB22,RAB18,RUNX1T1,POGK,ECE1,SRGAP3,PSMA1,N6AMT1,PIK3C3,CDK14,LHFPL2,DPF3,ZIC4,INSM1,ETAA1,MED21,YES1,TBL1Y,USH2A,ACHE,GPR21,DCPS,TCF15,CEP85,MICAL1,CBFA2T3,RAC2,ARRDC4,MS4A3,FBXW11,MYT1L,RAB42…		GO:0065007	biological regulation	7.11456e-08	0.00117675	12526
GO:0019219	regulation of nucleobase-containing compound metabolic process	0.000697544	1	4043	90	0.305085	HSPA8,FEZF2,TBL1XR1,CAV1,PRKD1,MYT1L,RCOR1,ZBTB44,TAF7L,NFATC1,MLLT10,TAF13,KDM5D,TXN,ZNF536,TFCP2L1,SP5,SENP1,NR2C2,VGLL4,ZNF143,TERF2IP,CHD1,CASZ1,IRX1,NFIA,JADE1,ZNF703,DLG1,DHX36,TXK,SLTM,ZFHX3,CFLAR,PPARGC1A,SOX4,LGR4,MIER1,SSBP3,CHCHD2,DNAJC2,ATAD2,TSHZ3,ZBTB17,NUFIP1,PDGFA,TRIM31,POU6F2,DAB2,ZNF329,RRM2,FBXW7,EVX1,TRIM27,HDAC2,ARID1B,SRY,SMARCA5,HIVEP2,CAMK1D,NFIL3,TSHZ2,LANCL2,NLK,PEX2,ME…		GO:0006355	regulation of transcription, DNA-templated	0.00090926	1	3478	100	0.257732	BANP,TENM2,RWDD1,PDLIM1,TBX20,BAG3,SP100,SAP30L,MAPK10,EED,ID4,MEIS1,EHF,SCMH1,MTPN,ELMSAN1,ZSCAN9,PPARGC1A,IGF1,HLF,CAMK2D,HOXC4,HELT,JARID2,DACT1,CTDSP2,ZNF83,CTDP1,NFE2L3,EOMES,NOSTRIN,TBL1XR1,PHF6,IRF4,BACH2,ETS2,IL23A,ATP8B1,ZNF681,DSG4,RIF1,SUPT3H,CUL2,CRB2,NPAS3,FAM172A,TRIM26,BRMS1L,JMJD1C,EBF2,MAP2K2,ZNF710,SERTAD2,ADNP,WNT6,PSMC2,SRSF10,SCML1,ZNF175,EIF2A,HDAC4,SMAD7,EPC2,NR2E1,ZNF395,T…		GO:0031399	regulation of protein modification process	1.6318e-07	0.00269883	1871	103	0.171667	CDKN1A,PRKAR2B,CDON,DUSP22,ZMYND11,SKI,CALM2,DMD,LDLRAD4,DERL1,CDC20,SFRP2,BMP6,SOX9,TSLP,PELI2,GATA3,CCL16,NDUFS4,CASR,TRIB2,ZNF622,HMGA2,SNX9,RASSF2,SPRED3,SPAG9,LIMK1,KLHL31,LRRK1,GATA4,CSPG4,RPL5,PTPN13,SPRED2,CCND1,NOX1,FLT4,TNFAIP3,EGF,VANGL2,ITPKB,INPP5F,SOX4,TRIM27,IFNA5,SORBS3,FGF2,CAMLG,MYB,RAP1A,ARL2BP,NRG1,GRIK2,FGF9,INHBA,TRAF3IP1,PTPRC,DUSP16,RAPGEF2,CNKSR3,ERRFI1,PRKD1,PIK3CG,THBS4…		GO:0048546	digestive tract morphogenesis	1.39284e-06	0.0230362	48	10	0.0182815	EPHB3,AGR2,SIX2,SOX11,GLI1,WNT11,WNT5A,SHH,HNF1B,ID2		GO:0007417	central nervous system development	9.84719e-08	0.00162863	962	89	0.0941799	SEMA3A,RTN4RL1,PSPN,NHLH1,B3GNT5,PPARGC1A,MTPN,CXCR4,AGTPBP1,NPAS1,CASP3,KCNC2,GRID2,RAB18,RBFOX2,HSPG2,PTPRG,CDH22,GDNF,TGFBR2,ZEB2,PDGFC,STXBP3,CLN5,BTBD3,TFAP2A,CDK5RAP2,DLC1,NCKAP1,KLHL1,BCR,PTK2,SMARCA1,FGFR2,DCLK2,OTP,SYNJ1,ARID1A,TRAPPC9,BMP5,PTPRS,GRHL2,GNAO1,MAPK1,BMPR1A,PPP3CA,CTNNA2,PADI2,STAT3,ROR2,HNRNPD,SOX4,POTEE,HSD3B2,TLR4,CASP5,ROR1,SYNJ2,NUMB,PAX6,RGS2,FEZF2,HTR5A,OTX1,CEP290,Z…		GO:0007417	central nervous system development	9.84719e-08	0.00162863	962
GO:0048867	stem cell fate determination	0.000789665	1	3	2	0.00677966	POU6F2,ASCL1		GO:0009889	regulation of biosynthetic process	0.000968703	1	4330	120	0.309278	IGF2BP2,PTPN14,ZFY,ZFHX4,ENC1,NCK1,KLF13,ZNF205,OLIG2,MYC,TRIM40,UBE3A,HEY2,GTF2I,ESRRG,UBE2J1,SOX1,LRRFIP1,HIF3A,ASCL4,FOXP2,TNRC6B,CARHSP1,SIAH2,ARNT,UXT,SOX2,CYP7A1,STAG1,TRIM31,PRDM13,DUSP26,FOXJ2,NCOA2,ZNF395,TRIM15,RMND1,NR2E1,RDH10,ZNF823,CARD11,DAXX,ADIPOR2,MAP3K4,USP9Y,CD200,GUCA2A,PIK3R1,PAX3,ZNF710,MAP2K2,SERTAD2,ADNP,EBF2,TRAP1,EIF4E3,WNT6,PSMC2,HDAC4,EIF2A,ZNF175,SCML1,SRSF10,EPC2,SM…		GO:0007167	enzyme linked receptor protein signaling pathway	1.83463e-07	0.00303412	708	51	0.085	EGF,PRKCA,DGKD,SIRT2,SMAD4,PTK2B,MYO1E,FGF2,CAMLG,GFRA2,USP9Y,SULF1,BMP2,PDGFC,FAM83A,NRP1,LTBP1,FLT4,EFNB2,CSPG4,ATP6V1B1,SPRED2,SOX9,BMP6,ITGB1,FGF5,PRKD1,ERBB4,BMPR1A,TWSG1,RASSF2,KIT,RAB14,LYN,NPPB,BLK,NRG1,DUSP22,FGF9,SIPA1L1,INHBA,SETX,ELMO1,FMOD,COL1A1,PRL,GRIN2B,SMARCC1,SKI,SMAD1,RAPGEF2		GO:0022008	neurogenesis	1.39971e-06	0.0231484	1623	83	0.151737	PLK2,SHH,LRP6,HCN1,INHBA,ADAM10,PDLIM7,CNTNAP2,STMN2,GATA3,RSPO2,CELSR1,NCK2,ID2,GATA2,HIPK2,ZEB2,BCHE,SEMA3A,WNT3A,OLFM3,CHD7,EHD1,EDNRB,TRAPPC9,WNT5A,ARID1B,CREB3L2,CAMSAP1,NLGN1,KANK1,KLF4,RAPGEF1,PTCH1,DDX6,CCR2,IFRD1,AUTS2,XBP1,WDR1,NAV2,WNT3,DICER1,DHX36,ETV6,IRX3,SOX11,ZFHX3,LMO4,FN1,MMD,GPR17,NDN,YWHAH,SLITRK6,ARHGAP35,SDK1,RIMS2,XRCC5,PIK3CB,RUNX1,EPHB2,BDNF,NCAM1,LEP,FZD5,STK24,NR2F1,ON…		GO:0007154	cell communication	1.02641e-07	0.00169748	5208	345	0.365079	RAB7A,TCIRG1,PPARGC1A,TOM1L1,NPHP4,DLGAP2,CASP3,DMD,DTNA,KCNJ3,ATP6V1C1,PSPN,UNC5A,BGLAP,PAWR,CCAR2,TAC4,OR5B2,GPR20,RFTN1,MUC13,WNK1,PAG1,GPRC5A,ARID5B,CHRNA2,ABI2,DSG4,DLC1,GDF5,CCR9,NOVA1,CACNA1H,TGFBR2,PDIA6,PDGFC,RPLP0,NYAP2,SERGEF,HSH2D,ARHGEF9,HMGA2,BMP8A,MTMR3,MAML3,PADI2,CA8,PSAPL1,GRIA4,FURIN,FARP2,OR13G1,ROR1,AXIN2,HCRTR2,RGS2,EPHA3,OSMR,CXCR5,FNIP2,WDR45B,ROR2,NR3C1,NR2F6,RPS6KA2,CASP…		GO:0007154	cell communication	1.02641e-07	0.00169748	5208
GO:0010604	positive regulation of macromolecule metabolic process	0.000802343	1	3352	77	0.261017	NFIL3,IRS1,ZNRD1,SMARCA5,SRY,ARID1B,HDAC2,EVX1,PRMT1,GSX1,SIN3A,ENPP2,PCOLCE2,SMAD1,SUPT3H,PRDM2,ASCL1,CCL24,CXCR4,ADRA1B,STK3,ZBTB18,ETV2,SDR16C5,ACSL1,SATB2,CALCR,RYK,PPARA,MAPK10,TXN,ZNF804A,TAF7L,NFATC1,MLLT10,SOAT1,TNFSF15,MYT1L,PRKD1,TBL1XR1,FEZF2,CAV1,CASZ1,DOCK7,TERF2IP,ZNF143,SASH1,SENP1,NR2C2,VSTM2A,KISS1,BAG2,OAZ1,SOX4,ETAA1,TLR8,CFLAR,PPARGC1A,ZFHX3,DHX36,TXK,DLG1,JADE1,NFIA,DAB2,RAPG…		GO:0048017	inositol lipid-mediated signaling	0.00104773	1	74	7	0.0180412	IGF1,PLCB3,PIK3R1,NPR3,GAB2,PLCE1,IGF1R		GO:0030154	cell differentiation	1.85647e-07	0.00307004	3675	174	0.29	OSTM1,MSI2,AGTPBP1,BAG6,PRDM16,EFNB2,CCND1,A2M,CSPG4,ARHGAP35,MACF1,ITPKB,MGMT,DSCAM,EPAS1,MYO1E,COBL,CDNF,ZFPM1,SOX4,DCLK1,ADAM10,CHL1,DIO3,TMOD1,SMAD1,SKI,NTN5,GATA3,ZHX2,UBD,ADAD1,NME5,GPR157,BCL11B,TBL1XR1,SPAG9,FOXN2,PKP1,BMP2,FOXK1,MECOM,NRP1,NIPBL,DLX6,PCP4,STEAP4,SIX3,ZFAT,CABYR,SIRT2,CHODL,SLFN14,GFRA2,KLF6,ADAR,PTK2B,DKK1,LINGO1,SDK1,SLITRK3,SEMA4F,FGF9,MEIS1,NRG1,ATOH1,SETX,THRB,NKX2-6…		GO:0051094	positive regulation of developmental process	1.41609e-06	0.0234178	1418	75	0.137112	FN1,MMD,SPRY1,TNFRSF1A,RIMS2,PRKCB,XRCC5,SLITRK6,HSPB1,TNFSF14,ARHGAP35,FGG,BDNF,RUNX1,EPHB2,ETS1,LEP,GAL,ZAP70,MAPK6,SIRT1,FGF9,SOX2,ANGPT2,AR,EPHB3,TLR2,FGF20,CAMK1D,FOXN1,CD46,ARRB2,GREM1,THBS2,INHBA,SDCBP,SHH,PLK2,STMN2,LRRC24,PDLIM7,ZFP36L1,LRRTM1,TBX5,GATA2,ID2,HIPK2,ZEB2,CSF2,HSPA1B,GATA3,EHD1,PAX8,SEMA3A,WNT3A,CHD7,NLGN1,WNT5A,CREB3L2,HMGA1,CCR2,MLH1,KLF4,AGR2,CST7,RAPGEF1,PTCH1,WNT3,OSR2…		GO:0009719	response to endogenous stimulus	1.10437e-07	0.0018263	1442	121	0.128042	KCNE1,KCNC2,CCL5,UGCG,HIVEP1,DSG4,BMP6,RGMA,NME2,SH3BP4,RBFOX2,SSH1,ADCY6,NGFR,ATP6V1C1,BGLAP,TCIRG1,PPARGC1A,GATA3,CASP3,MAP1B,NTRK3,ADCY5,FGFR2,ANXA1,ARID1B,BLM,PTK2,SMAD3,BMP8A,CYP11A1,AGL,ARID1A,BMP5,RXRA,HDAC9,YY1,RERG,GJB2,STC1,MAGI2,MYOD1,PDGFC,SESN1,HAS2,TGFBR2,CACNA1H,PIK3R1,MEF2C,STXBP3,EPO,TACR3,APC,ZFYVE9,HDAC4,ANGPTL3,TRH,GDF5,CACNA2D1,HNRNPD,NR3C1,SOCS1,ROR2,ACVR2A,TLR4,HSD3B2,GREM2…		GO:0009719	response to endogenous stimulus	1.10437e-07	0.0018263	1442
GO:0038166	angiotensin-activated signaling pathway	0.000851629	1	12	3	0.0101695	CA2,AGTRAP,CAV1		GO:0006930	substrate-dependent cell migration, cell extension	0.00105632	1	10	3	0.00773196	NCK1,CTTN,CD2AP		GO:0048699	generation of neurons	2.00342e-07	0.00331285	1524	88	0.146667	BMP2,NRP1,MAP1B,PCP4,NIPBL,FGF13,SIX3,DUSP10,ADNP,SIRT2,SMAD4,SEMA3A,NRK,CHODL,PRKCA,GFRA2,NLGN4X,PTK2B,LINGO1,DKK1,SEMA4F,SLITRK3,PTPRO,SDK1,INHBA,SIPA1L1,ATOH1,MEIS1,NRG1,RAP1A,BRINP3,THRB,SETX,MYB,SKOR2,GABRB2,RAPGEF2,ITGB1,LRP6,TLR2,BMPR1A,FBXO31,ERBB4,PRKD1,LYN,KIT,NKX6-2,STMND1,NR2F1,NGRN,ROBO2,UGT8,UST,PREX1,LIMK1,UGCG,AGTPBP1,EFNB2,MACF1,INPP5F,ARHGAP35,VANGL2,DSCAM,TMEM108,ARID1B,COBL,CD…		GO:0007399	nervous system development	1.81429e-06	0.0300011	2329	109	0.199269	AUTS2,SLC6A17,GLI1,XBP1,WDR1,NAV2,WNT3,DICER1,DHX36,GRHL2,ETV6,IRX3,SOX11,TRAPPC9,WNT5A,CREB3L2,ARID1B,MNAT1,CAMSAP1,NLGN1,ARNT2,KANK1,KLF4,RAPGEF1,PTCH1,TRA2B,DDX6,CCR2,SHROOM4,IFRD1,RSPO2,GATA3,CELSR1,NCK2,GATA2,ID2,ZEB2,HIPK2,BCHE,PAX8,OLFM3,SEMA3A,WNT3A,CHD7,EHD1,SLC7A11,FAM126A,EDNRB,SHH,PLK2,FGF14,QKI,LRP6,JARID2,HCN1,TRIM3,INHBA,ADAM10,PDLIM7,CNTNAP2,ZFP36L1,STMN2,BARHL2,GLDN,WNT11,SEC16A,…		GO:0009887	animal organ morphogenesis	1.27106e-07	0.00210182	953	88	0.0931217	MESP2,CSF3R,GNAO1,GRHL2,HOXC11,BMP5,RXRA,ARID1A,MKS1,TSPAN12,STC1,YY1,SMAD3,SIX2,PERP,FGFR2,PTK2,PROX2,BCR,MBL2,DLC1,MEF2C,TFAP2A,PDGFC,TGFBR2,HAS2,THBS3,GDNF,HSPG2,TACSTD2,BMP6,ABI2,ARID5B,BCOR,AGTPBP1,MYOM2,GATA3,IRX4,TCIRG1,SH3PXD2B,BGLAP,RP1,SEMA3A,RPS6KA1,MFAP2,ADARB1,ITGA2,HOXD11,HOXB3,BMP7,CLRN1,WNT5A,CTNNBIP1,BCAR3,TCF15,SNX10,USH2A,STIM1,TGFB3,HIF1A,WWTR1,RUNX2,PHACTR4,COL1A1,CEP290,CEBP…		GO:0009887	animal organ morphogenesis	1.27106e-07	0.00210182	953
GO:0010558	negative regulation of macromolecule biosynthetic process	0.000922547	1	1562	42	0.142373	DNAJC2,TSHZ3,SDR16C5,SATB2,FBXW7,DAB2,MAPK10,MIER1,PPARA,LGR4,ASCL1,MSH3,ZNF703,NFIA,ZBTB18,DLG1,DHX36,ZFHX3,SIN3A,GSX1,TRIM11,IRX1,SP5,VGLL4,NFIL3,LANCL2,PEX2,TXN,EIF4EBP3,TFCP2L1,ZNF536,KCTD1,HSPA8,TRIM27,HDAC2,CAV1,TBL1XR1,FEZF2,MYT1L,SMARCA5,SRY,RCOR1		GO:0097062	dendritic spine maintenance	0.00105632	1	10	3	0.00773196	CTTN,PICK1,IGF1R		GO:0045935	positive regulation of nucleobase-containing compound metabolic process	2.11624e-07	0.00349921	1857	102	0.17	NCOA2,RAI1,PLSCR1,GATA4,NAA15,ZMIZ1,DDX39B,SP3,PRDM16,NCOA3,PITX1,RREB1,TNIP3,EPAS1,EGF,ZNF516,MGMT,PARN,RBMY1B,FGF2,ARID1B,ZFPM1,SOX4,BANP,CDON,IL33,FOSB,BEX1,ONECUT2,ACTA2,FMN2,NR3C1,SMAD1,ZBTB20,SKI,SOX9,BMP6,GATA3,SFRP2,BCL11B,TBL1XR1,WWP2,TDRD3,TNKS,PHF8,HMGA2,PABPC1,FOXK1,MECOM,BMP2,FHL2,LPIN1,INPP5K,DLX6,NIPBL,SIX3,ZFAT,PFKFB3,CAMTA1,SMAD4,SIRT2,SOX17,ASCL4,PTK2B,KLF6,CCAR1,ZNF462,ATOH1,ME…		GO:0060541	respiratory system development	1.91071e-06	0.0315935	194	20	0.0365631	WNT11,GLI1,CELSR1,AARD,RSPO2,SP3,TBX5,CHD7,SPRY2,SOX11,GRHL2,SLC7A11,LRP6,SHH,WNT5A,SPRY1,AGR2,RDH10,TNS3,FGF9		GO:2000026	regulation of multicellular organismal development	1.31276e-07	0.00217065	2156	166	0.175661	HOXC11,NUDT21,YY1,PTPRS,SIX2,HMGA2,GDF5,CDK5RAP2,KITLG,EPO,LRRTM3,CST7,MEF2C,LRFN4,TGFBR2,PIK3R1,MYB,FBXO38,ZEB2,HSPG2,WNK1,HIF1AN,PSMA1,RGMA,ABI2,GRID2,BCOR,CXCR4,LIMS2,TRAK1,UNC13A,BGLAP,ADAMTS9,CTSC,PHLPP1,GPR37L1,PLCB1,BRSK2,TCF7L2,IL15,DENND5A,TRIB1,PRL,MYLIP,SDCBP,TGFB3,HOXD13,FLRT3,COL1A1,NRG1,CCBE1,FEZF2,EPHA3,RGS2,BHLHB9,NEDD4L,ROR1,AXIN2,NUMB,PTCH2,ROR2,SOCS1,NEGR1,STAT3,FASLG,MAF,CTNNA…		GO:2000026	regulation of multicellular organismal development	1.31276e-07	0.00217065	2156
GO:0051094	positive regulation of developmental process	0.000936602	1	1418	39	0.132203	PRMT1,FGFBP1,SIN3A,MAN2A1,CD83,ANGPTL3,ENPP2,SASH1,SMAD1,NR2C2,S100B,VSTM2A,FLRT2,TUBB2B,ZNF804A,SRY,CAMK1D,PRKD1,FEZF2,HDAC2,DAB2,RAPGEF2,ETV2,PDGFA,SSBP3,BCL2,HLA-G,SLITRK6,LGR4,CA2,CFLAR,ASCL1,PPARGC1A,CCL24,TENM3,CXCR4,DHX36,STK3,ZNF703		GO:0006144	purine nucleobase metabolic process	0.00113047	1	22	4	0.0103093	ADA,DPYD,MTHFD1,GMPR		GO:0048869	cellular developmental process	2.43556e-07	0.00402696	3769	177	0.295	PTK2B,ADAR,KLF6,GFRA2,SLFN14,SEMA4F,SLITRK3,SDK1,LINGO1,DKK1,ZFAT,CHODL,CABYR,SIRT2,STEAP4,PCP4,DLX6,NIPBL,SIX3,MECOM,FOXK1,BMP2,PKP1,NRP1,NGRN,STMND1,TCF7L2,ROBO2,NKX6-2,KIT,TLR2,LRP6,TET2,PKDCC,PRKD1,TWSG1,TSPY1,TWIST2,COL1A1,PTPRC,RAPGEF2,ATOH1,NRG1,MEIS1,FGF9,NKX2-6,SETX,THRB,CDNF,COBL,MYO1E,ZFPM1,SOX4,ITPKB,MACF1,ARHGAP35,EPAS1,DSCAM,MGMT,EFNB2,PRDM16,NCOA3,CSPG4,A2M,CCND1,OSTM1,BAG6,MSI2,AG…		GO:0045595	regulation of cell differentiation	2.15943e-06	0.035704	1878	92	0.16819	RASSF2,EPHB3,ZADH2,AR,FGF9,SOX2,MAPK6,SIRT1,ZAP70,GAL,ITM2C,UBE3A,DPYSL2,ULK4,GREM1,ARRB2,CD46,FOXN1,BARHL2,CTSV,CAMK1D,MEIS2,FGF20,TLR2,TNFRSF1A,LMO4,SIX2,YWHAH,FN1,MMD,HDAC4,ZFHX3,LEP,ETS1,BDNF,EPHB2,RUNX1,NR2F1,STK24,FGG,ARHGAP35,COL5A2,TNFSF14,XRCC5,PRKCB,SDK1,RIMS2,PTCH1,KLF4,KANK1,RAPGEF1,IFRD1,CCR2,DDX6,LEO1,CREB3L2,WNT5A,NLGN1,DICER1,SOX11,IRX3,GRHL2,DHX36,XBP1,GLI1,WNT3,WDR1,ZFP36L1,PDLI…		GO:0010604	positive regulation of macromolecule metabolic process	1.35383e-07	0.00223842	3352	238	0.251852	PRR5L,NPAS1,TRABD2A,NTRK3,IL26,MTPN,GATA3,MMP8,NHLH1,KPNA6,SH3PXD2B,MEF2A,NGFR,CEBPE,PTPRC,SEMA3A,TNK2,RPS6KA1,SAMD4A,TLR3,ADCY6,GDNF,TBL1XR1,ASPH,NME2,POMT2,HIVEP1,PHKG2,BMP6,PRR5,ANK2,HDAC4,TNRC6C,NKD2,APC,NUP98,TFAP2A,QKI,AATF,CSRNP3,RREB1,GRHL2,MAGI2,MYOD1,MADD,BMP5,RXRA,SMAD3,PRKCQ,ETV5,PERP,FZD7,MPHOSPH8,RIMS1,FGFR2,ADCY5,DAP,PTK2,ARID1B,VSTM2A,NOS1,SMAD6,SIRT7,HGF,STK24,TEAD1,BMPR1A,TADA2B…		GO:0010604	positive regulation of macromolecule metabolic process	1.35383e-07	0.00223842	3352
GO:0051173	positive regulation of nitrogen compound metabolic process	0.00100745	1	3163	73	0.247458	CASZ1,DOCK7,TERF2IP,ZNF143,SASH1,NR2C2,SENP1,KISS1,TXN,NFATC1,MLLT10,TAF7L,SOAT1,TNFSF15,PRKD1,MYT1L,CAV1,FEZF2,TBL1XR1,FBXW7,DAB2,RAPGEF2,NUFIP1,PDGFA,BRAF,ATAD2,ZBTB17,DNAJC2,CHCHD2,SSBP3,BCL2,LGR4,OAZ1,SOX4,BAG2,ETAA1,PPARGC1A,CFLAR,TLR8,ZFHX3,TXK,DHX36,DLG1,NFIA,JADE1,PRMT1,GSX1,SIN3A,PCOLCE2,ENPP2,SMAD1,SUPT3H,NFIL3,SRY,SMARCA5,ARID1B,HDAC2,EVX1,ETV2,SATB2,SDR16C5,ACSL1,CALCR,PPARA,RYK,MAPK1…		GO:0022409	positive regulation of cell-cell adhesion	0.00129728	1	255	14	0.0360825	NCK1,CARD11,CTLA4,IGF1,HLA-DPB1,IL6ST,SMAD7,IL23A,SOX2,ADA,PIK3R1,RAC1,IL7,CD44		GO:0001654	eye development	2.81386e-07	0.00465216	352	32	0.0533333	NIPBL,SP3,SIX3,CC2D2A,NRP1,AGTPBP1,MIP,SDK1,ARHGAP35,DSCAM,DIO3,GPD2,TMOD1,NPHP4,SKI,FGF9,TRAF3IP1,INHBA,CDON,MEIS1,THRB,CYP1B1,MEIS2,GATA3,MDM1,ZHX2,LRP6,BMP6,SOX9,FBN2,TWSG1,BCL11B		GO:0048562	embryonic organ morphogenesis	2.23448e-06	0.0369426	286	25	0.0457038	GATA2,ID2,SP3,HIPK2,OSR2,GATA3,SLITRK6,CELSR1,GLI1,WNT11,FZD5,GRHL2,SPRY2,SOX11,PAX8,EPHB2,WNT3A,CHD7,WNT5A,HNF1B,SHH,LRP6,FGF9,RDH10,SIX2		GO:0031325	positive regulation of cellular metabolic process	1.65323e-07	0.00273328	3309	235	0.248677	DUSP6,HNRNPD,ACVR2A,TLR4,SOX4,SUPT3H,TAOK3,BCAS3,USP22,SMARCA2,SOX17,STAT1,ITGB2,AKAP12,PAX6,ETV6,PPP3CA,TADA2B,BMPR1A,TEAD1,MAPK1,HGF,STK24,NOS1,SMAD6,SIRT7,TBPL1,KLF4,PKIB,CCND1,MAPK8IP2,BMP7,WNT5A,IFI16,YY2,ITGA2,FLOT1,SFR1,TOX3,HOXB3,LMX1A,IL21,EDRF1,DISC1,CEBPB,CEP290,SMURF1,SHH,HSPB1,HIF1A,ILF3,PFKFB3,WWTR1,RANBP2,RUNX2,NGF,ADCY2,CDK10,TIMP2,BCAR3,TRIM24,FOS,LBH,SCAND1,CRTC2,PIP4K2C,POMT2,P…		GO:0031325	positive regulation of cellular metabolic process	1.65323e-07	0.00273328	3309
GO:0050767	regulation of neurogenesis	0.00103045	1	822	26	0.0881356	ASCL1,ZNF804A,CFLAR,TENM3,ZNF536,XK,TUBB2B,HDAC2,FEZF2,RAP1GAP2,ZFHX3,CXCR4,PRKD1,CAMK1D,DHX36,DOCK7,SIN3A,MAN2A1,ZSWIM6,RAPGEF2,TRIM11,PTPRG,RYK,FLRT2,DCC,BCL2		GO:0005010	insulin-like growth factor-activated receptor activity	0.0013624	1	3	2	0.00515464	IGF1R,IGF2R		GO:0072359	circulatory system development	3.01852e-07	0.00499022	866	58	0.0966667	PIK3CG,PRKD1,TMEM65,SFRP2,QKI,BMPR1A,ERBB4,SOX9,LRP6,ITGB1,GATA3,TCF7L2,ROBO2,CYP1B1,CDKN1A,NKX2-6,NRG1,MEIS1,FGF9,TRAF3IP1,SMAD1,RAPGEF2,ACTA2,FOXF1,COL1A1,ERRFI1,MMP21,GATA5,EGF,SMYD2,PRKCA,EPAS1,SOX17,VANGL2,SMAD4,PRCP,ZFPM1,SOX4,DNAH5,NEBL,PTK2B,MYO1E,FGF2,NPY5R,CAV1,NRP1,CC2D2A,ZMIZ1,GATA4,NAA15,BMP2,CSPG4,NOX1,HDAC7,LTBP1,FLT4,EFNB2,NIPBL		GO:0050767	regulation of neurogenesis	2.26334e-06	0.0374176	822	50	0.0914077	BARHL2,TLR2,FGF20,WDR1,WNT3,CAMK1D,DICER1,ULK4,DHX36,IRX3,SOX11,WNT5A,CREB3L2,ITM2C,UBE3A,DPYSL2,NLGN1,RAPGEF1,KANK1,KLF4,EPHB3,MAPK6,DDX6,SOX2,CCR2,IFRD1,GATA3,ARHGAP35,RIMS2,SDK1,ID2,GATA2,ZEB2,XRCC5,BDNF,EPHB2,SEMA3A,WNT3A,CHD7,EDNRB,NR2F1,STK24,SHH,PLK2,ZFHX3,ADAM10,MMD,FN1,STMN2,YWHAH		GO:0009790	embryo development	1.83952e-07	0.00304109	961	88	0.0931217	SMAD6,SOX7,BMPR1A,RIPPLY3,MYO7A,MAPK1,HOXB5,CHST11,SOX17,ITGB2,CDX4,PAX6,NSUN2,AXIN2,USP22,GREM2,MAP3K20,SOX4,ROR2,ACVR2A,ACSL4,TCF15,EGFL8,FUT8,GNA13,MED21,HIF1A,TGFB3,UBE2A,NES,BASP1,RUNX2,FLRT3,PHACTR4,COL1A1,CEP290,CEBPB,WDR60,SHH,HOXD13,OTX1,MFAP2,HUS1,ITGA2,HOXB3,MAB21L2,CLRN1,BMP7,RAI2,WNT5A,KLF4,DAD1,CELF1,CASP3,MMP8,GATA3,SLC5A7,SEMA3A,SHROOM3,GDNF,TBL1XR1,ECE1,HS6ST1,BCOR,PTPRR,BCR,GDF5…		GO:0009790	embryo development	1.83952e-07	0.00304109	961
GO:1990776	response to angiotensin	0.00104951	1	28	4	0.0135593	AGTRAP,CAV1,ARID1B,CA2		GO:0019859	thymine metabolic process	0.0013624	1	3	2	0.00515464	DPYD,DPYS		GO:0009887	animal organ morphogenesis	3.15731e-07	0.00521935	953	62	0.103333	GATA5,ERRFI1,COL1A1,FOXF1,ONECUT2,ACTA2,DIO3,NTN5,SKI,SMARCC1,INHBA,FGF9,ATOH1,MEIS1,IRX1,CDON,NRG1,GCNT1,THRB,FOXN3,RIPPLY2,SOBP,ROBO2,CTNNBIP1,ZHX2,GATA3,FBN2,LRP6,SOX9,BMP6,TWSG1,BMPR1A,SFRP2,FZD6,BCL11B,DLX6,NIPBL,EFNB2,SP3,SIX3,ATP6V1B1,GATA4,BMP2,HYAL1,BRAF,ZMIZ1,AGTPBP1,NRP1,ADAMTS5,CAV1,PDGFC,NPY5R,FGF2,ZFPM1,SOX4,SDK1,SEMA3A,VANGL2,SMAD4,ATRN,SOX17,DSCAM		GO:0048568	embryonic organ development	2.33736e-06	0.0386389	425	32	0.0585009	OSR2,GLI1,WNT11,GRHL2,SOX11,WNT5A,E2F8,PTCH1,TRA2B,FGF9,CSF2,GATA3,SLITRK6,CELSR1,COL5A2,ID2,GATA2,SP3,HIPK2,PCSK5,PAX8,EPHB2,WNT3A,CHD7,FZD5,SPRY2,SHH,HNF1B,LRP6,RDH10,SIX2,ZFP36L1		GO:0042127	regulation of cell population proliferation	2.07063e-07	0.00342296	1708	137	0.144974	TACSTD2,BMP6,KIFAP3,ASPH,GDNF,RBFOX2,SH3BP4,NME2,PTPRC,TNK2,FTH1,NGFR,ABCC4,NTRK3,CLMN,GATA3,IL26,VAV3,FZD7,ETV5,SMAD3,PRKCQ,PTK2,FGFR2,ANXA1,MYOD1,MAGI2,RREB1,OTP,MKS1,BMP5,TFAP2A,HHLA2,CDCA7L,HDAC4,APC,SOX4,TLR4,PAX6,SOX17,STAT1,SMARCA2,CHST11,MAPK1,BMPR1A,VIPR2,SMAD6,VSTM2A,WNT5A,BMP7,CCND1,KLF4,CTNNBIP1,ADARB1,STRN,IL21,MAB21L2,ITGA2,RUNX2,KCNA5,WWTR1,NES,UBE2A,HIF1A,SHH,CXCR2,DISC1,CEBPB,SST…		GO:0042127	regulation of cell population proliferation	2.07063e-07	0.00342296	1708
GO:0016575	histone deacetylation	0.00119237	1	49	5	0.0169492	RCOR1,HDAC2,MIER1,TBL1XR1,SIN3A		GO:0046121	deoxyribonucleoside catabolic process	0.0013624	1	3	2	0.00515464	DPYD,ADA		GO:0045595	regulation of cell differentiation	3.62384e-07	0.0059902	1878	102	0.17	NCOA3,RREB1,CCND1,EFNB2,PRDM16,LIMK1,PREX1,GATA4,ZMIZ1,DDX39B,ZFPM1,BTG1,FGF2,COBL,DSCAM,ITPKB,ARHGAP35,INPP5F,MACF1,LDLRAD4,SMAD1,SKI,DIO3,ADAM10,CNTN2,CDON,TRIB2,SPAG9,SUCO,RASSF2,CDC20,EHD2,SFRP2,BCL11B,TNFSF9,BMP6,SOX9,ZHX2,GATA3,SIX3,HDAC7,FGF13,PCP4,NIPBL,CAV1,MAP1B,NRP1,BMP2,SEMA4F,SDK1,PTPRO,LINGO1,SERPINB3,DKK1,PTK2B,CHODL,PRKCA,SIRT2,SEMA3A,SMAD4,SOX17,DUSP10,ADNP,PTPRC,RUNX1T1,RAPGEF2,…		GO:0032501	multicellular organismal process	2.91877e-06	0.0482472	6841	259	0.473492	BCHE,CHD7,EHD1,PKN2,GATA3,CSF2,AARD,KRTAP9-2,OR4B1,PRR4,FGF14,TRIM3,TNP1,INHBA,ITPR1,GRHL2,IRX3,ETV6,OR8B8,PLEKHA5,OSR2,MKNK2,GLI1,FSTL5,DDX3Y,NEBL,ANKH,OR4C15,DDX6,MELK,MYBPC3,EGFL8,CREB3L2,PTPN14,CAMSAP1,EPHB2,ETS1,STK24,HSPB1,PRKCB,SPRY1,TNFRSF1A,LMO4,EBF1,MMD,TOPAZ1,YWHAH,HDAC4,ZAR1,CDH22,CHRNA2,NSUN2,CMIP,CLEC4D,TLR2,CAMK1D,GNG13,PDLIM2,MEIS2,SOX2,SIRT1,TSHZ2,ITM2C,DPYSL2,OLFM3,FAM126A,SLC26…		GO:0050896	response to stimulus	2.14129e-07	0.00353956	8044	497	0.525926	ME1,ZNF385B,BTN3A1,EPX,ITGA2,SFR1,CYLD,IL21,LMX1A,HIST1H4I,KLF4,SRR,GABRB3,IFI16,WNT5A,MSRA,SCN9A,RGS5,PDYN,KIF13B,RASSF4,PREB,GRIK1,BTG1,NGF,ADCY2,ACSL4,TRIM24,BCAR3,GRM7,STK17B,HTR5A,SMURF1,HSPB1,DISC1,HIC1,UCP1,UBE2A,ILF3,MSH5,TAOK3,PAX6,ITGB2,AKAP12,STAT1,SOX17,PARVA,SLC25A25,HNRNPD,DUSP6,NGEF,MPZL1,MCOLN1,AKAP6,STK24,ZCCHC3,HGF,TFPI,ASB10,PTPRT,VSTM2A,CYP2W1,DSN1,CHRNA1,SPRED2,BMPR1A,UACA,HD…		GO:0050896	response to stimulus	2.14129e-07	0.00353956	8044
GO:0045664	regulation of neuron differentiation	0.00119969	1	656	22	0.0745763	ZSWIM6,SIN3A,RAPGEF2,PTPRG,RYK,DCC,BCL2,TENM3,ASCL1,CFLAR,ZNF804A,TUBB2B,ZNF536,XK,RAP1GAP2,HDAC2,FEZF2,CAMK1D,PRKD1,DHX36,ZFHX3,CXCR4		GO:0019860	uracil metabolic process	0.0013624	1	3	2	0.00515464	DPYS,DPYD		GO:0150063	visual system development	3.62669e-07	0.00599455	356	32	0.0533333	MIP,SDK1,ARHGAP35,DSCAM,SP3,NIPBL,SIX3,CC2D2A,NRP1,AGTPBP1,CYP1B1,LRP6,BMP6,SOX9,FBN2,MEIS2,GATA3,MDM1,ZHX2,BCL11B,TWSG1,DIO3,GPD2,TMOD1,NPHP4,SKI,MEIS1,CDON,FGF9,INHBA,TRAF3IP1,THRB		GO:0030324	lung development	3.59147e-06	0.0593634	168	18	0.0329068	SHH,WNT5A,TNS3,FGF9,SPRY1,AGR2,RDH10,SP3,TBX5,WNT11,GLI1,CELSR1,AARD,RSPO2,SOX11,SPRY2,GRHL2,SLC7A11		GO:0048523	negative regulation of cellular process	3.53102e-07	0.00583642	4821	320	0.338624	RUNX2,NES,COX11,WWTR1,TRIO,HIF1A,SNX25,CXCR2,SHH,CEBPB,SST,ZMYND8,TIMP2,CDK10,ZNF703,LRIG2,MAPK8IP2,BMP7,CCND1,PKIB,CTNNBIP1,ADARB1,STRN,FRMD5,APC2,HOXB3,TOX3,MAPK1,PPP3CA,VIPR2,SMAD6,NOS1,TNFAIP8,HUS1B,SCMH1,APOM,SOX4,TLR4,BCAS3,ZNF385A,TFAP2A,NOSTRIN,SESN1,TNRC6C,BCR,FZD7,PRKCQ,DAP,ANXA1,MAGI2,RREB1,GRHL2,CSRNP3,IVNS1ABP,STC1,RXRA,BMP5,TMEM14A,SAMD4A,RPS6KA1,SEMA3A,RTN4RL1,PTPRC,FTH1,CLASP2,MEF…		GO:0048523	negative regulation of cellular process	3.53102e-07	0.00583642	4821
GO:0000981	DNA-binding transcription factor activity, RNA polymerase II-specific	0.00125624	1	1538	41	0.138983	NFIL3,TSHZ2,NFATC1,ZBTB44,KDM5D,TFCP2L1,ZNF536,EVX1,ARID1B,FEZF2,MYT1L,SMARCA5,SRY,HIVEP2,RCOR1,ZNF143,GSX1,IRX1,CASZ1,SP5,NR2C2,SMAD1,ZNF18,ASCL1,SOX4,ZNF532,PRDM2,NFIA,ZBTB18,SETBP1,ZFHX3,DNAJC2,TSHZ3,ZBTB17,POU6F2,SATB2,ETV2,ZNF329,PPARA,MIER1,ZNF235		GO:0006210	thymine catabolic process	0.0013624	1	3	2	0.00515464	DPYD,DPYS		GO:0042326	negative regulation of phosphorylation	3.97224e-07	0.00656532	468	38	0.0633333	SMAD4,SIRT2,DUSP10,INPP5F,TRIM27,DKK1,SERPINB3,ADAR,ZFYVE28,GFRA2,CAV1,MECOM,KLHL31,LRRK1,PTPN13,PPP1R15B,SPRED2,INPP5K,TNFAIP3,SFRP2,LRP6,TRIB2,SPRED3,RASSF2,LYN,CDKN1A,PRKAR2B,DUSP22,TRAF3IP1,INHBA,ZMYND11,DUSP16,PTPRC,LDLRAD4,CALM2,DMD,CNKSR3,ERRFI1		GO:0009306	protein secretion	4.448e-06	0.0735166	154	17	0.0310786	LEP,RAB11FIP2,FGG,ITGB6,PTPRN2,ABCA1,GATA3,BTN3A2,PCSK5,TLR2,SLC30A8,RIMS2,RAB3C,MC4R,TRAF3IP2,HNF1B,GAL		GO:0050789	regulation of biological process	4.40963e-07	0.00728824	11862	690	0.730159	MAP1B,GATA3,ZNF774,NHLH1,PYDC2,TNK2,NGFR,ASPH,TLR3,NME2,HLA-F,TRIM11,HIVEP1,ACKR2,FSCB,TRH,HDAC4,ZFYVE9,NKD2,TMSB4Y,HECA,TEX101,DEPDC1B,NUP98,TEX15,PLEKHA2,ZNF777,CHD1L,MESP2,CSF3R,HDAC9,CEP135,MPHOSPH8,VAV3,SMAD3,PTK2,ARID1B,IL13RA2,UBE2E3,PTPRT,PANX3,ASAP3,LRPAP1,CNST,AKAP6,CYB5D2,HGF,ZCCHC3,STK24,CAAP1,TADA2B,UACA,BMPR1A,SPRED2,KHDRBS3,CHRNA1,AKAP12,ITGB2,PAX6,SOX17,STAT1,TAOK3,NGEF,MPZL1,DRC1…		GO:0050789	regulation of biological process	4.40963e-07	0.00728824	11862
Top KEGG pathways (< 1Mb to TSS)									Top KEGG pathways (< 1Mb to TSS)									Top KEGG pathways (< 1Mb to TSS)									Top KEGG pathways (< 1Mb to TSS)									Top KEGG pathways (< 1Mb to TSS)									Top KEGG pathways (< 1Mb to TSS)
TermID	Term	pvalue	benjamini hochberg	Genes in Term	Target Genes in Term	Fraction of Targets in Term	Gene Symbols		TermID	Term	pvalue	benjamini hochberg	Genes in Term	Target Genes in Term	Fraction of Targets in Term	Gene Symbols		TermID	Term	pvalue	benjamini hochberg	Genes in Term	Target Genes in Term	Fraction of Targets in Term	Gene Symbols		TermID	Term	pvalue	benjamini hochberg	Genes in Term	Target Genes in Term	Fraction of Targets in Term	Gene Symbols		TermID	Term	pvalue	benjamini hochberg	Genes in Term	Target Genes in Term	Fraction of Targets in Term	Gene Symbols		TermID	Term	pvalue	benjamini hochberg	Genes in Term
hsa05210	Colorectal cancer	0.00448595	1	60	5	0.0384615	MSH3,MAPK10,BRAF,DCC,BCL2		ko04550	Signaling pathways regulating pluripotency of stem cells	1.48197e-05	0.00743948	139	13	0.0797546	SOX2,IGF1,RIF1,ID4,JARID2,IGF1R,MAP2K2,MEIS1,PIK3R1,WNT6,IL6ST,MYC,LIFR		ko04310	Wnt signaling pathway	2.29189e-05	0.0115053	143	17	0.063197	FZD6,SFRP2,SOX17,VANGL2,PPP3R2,CAMK2D,TBL1XR1,DKK1,LRP6,SMAD4,TCF7L1,PRKCA,CCND1,PRICKLE2,TCF7L2,TBL1Y,CTNNBIP1		hsa05200	Pathways in cancer	7.81357e-05	0.0392241	395	29	0.117886	PAX8,AR,PRKCB,RBX1,ETS1,RUNX1,PTCH1,GNG11,FGF20,WNT11,WNT3A,SHH,GNG10,STAT5A,FZD5,MLH1,WNT5A,WNT3,FZD10,ARNT2,EDNRB,FN1,CBLB,GNG13,FGF14,FGF9,PIK3CB,GLI1,TGFA		hsa05200	Pathways in cancer	3.82627e-06	0.00192079	395	43	0.113456	PLCB1,AXIN2,CSF3R,RXRA,FZD7,TCF7L2,MAPK1,ITGA2,CTNNA2,ADCY2,FLT3,BCR,TGFBR2,CXCR4,WNT5B,FGFR2,FGF14,STAT1,CASP3,HGF,ADCY6,WNT5A,FOXO1,FOS,ADCY5,PTK2,SHH,STAT5A,TGFB3,APC2,APC,RAC2,RUNX1T1,CCND1,HIF1A,CDKN1A,KITLG,SMAD3,PIK3R1,GNA13,STAT3,PTCH2,FASLG		hsa05200	Pathways in cancer	3.82627e-06	0.00192079	395
hsa04010	MAPK signaling pathway	0.00646957	1	255	11	0.0846154	RAPGEF2,PDGFA,STK3,PPP3CC,DUSP16,MAPK10,BRAF,NLK,HSPA8,NFATC1,PTPN7		hsa_M00046	Pyrimidine degradation, uracil => beta-alanine, thymine => 3-aminoisobutanoate	0.00152187	0.762455	3	2	0.0122699	DPYD,DPYS		hsa05224	Breast cancer	0.000310238	0.155429	144	15	0.0557621	FLT4,FZD6,NCOA3,EGF,CDKN1A,FGF2,BRAF,FGF5,CCND1,KIT,FGF13,FGF9,TCF7L1,TCF7L2,LRP6		hsa05217	Basal cell carcinoma	9.18116e-05	0.0459976	55	9	0.0365854	WNT3A,SHH,GLI1,WNT11,FZD10,PTCH1,WNT5A,WNT3,FZD5		hsa05210	Colorectal cancer	1.10785e-05	0.00555035	60	13	0.0343008	CCND1,CASP3,APC2,TGFB3,APC,RAC2,TCF7L2,MAPK1,TGFBR2,FOS,SMAD3,AXIN2,PIK3R1		hsa05210	Colorectal cancer	1.10785e-05	0.00555035	60
ko04920	Adipocytokine signaling pathway	0.00811187	1	69	5	0.0384615	ACSL1,IRS1,PPARA,MAPK10,PPARGC1A		hsa04066	HIF-1 signaling pathway	0.00203759	1	101	8	0.0490798	IGF1,CUL2,IGF1R,CAMK2D,PDHB,MAP2K2,PIK3R1,ARNT		hsa_M00679	BMP signaling	0.000702211	0.351105	20	5	0.0185874	BMP2,BMP6,SMAD4,BMPR1A,SMAD1		hsa04550	Signaling pathways regulating pluripotency of stem cells	0.000279655	0.139828	139	14	0.0569106	INHBA,KLF4,FZD5,WNT5A,WNT3,FZD10,JARID2,ZFHX3,LIFR,WNT11,PIK3CB,SOX2,ID2,WNT3A		hsa04390	Hippo signaling pathway	1.74727e-05	0.00873633	154	22	0.0580475	BMP7,BMP8A,APC,APC2,TGFB3,FBXW11,ITGB2,CCND1,AXIN2,FZD7,TCF7L2,WWTR1,BMPR1A,WNT5B,TEAD1,WNT5A,GDF5,BMP6,BMP5,CTNNA2,SMAD3,TGFBR2		hsa04390	Hippo signaling pathway	1.74727e-05	0.00873633	154
M00131	Inositol phosphate metabolism, Ins(1,3,4,5)P4 => Ins(1,3,4)P3 => myo-inositol	0.0108305	1	9	2	0.0153846	INPP4B,INPP5A		ko05205	Proteoglycans in cancer	0.00221381	1	203	12	0.0736196	CD44,WNT6,CTTN,PIK3R1,RAC1,MAP2K2,PLCE1,FN1,MYC,IGF1,IGF1R,CAMK2D		hsa05218	Melanoma	0.00102246	0.510208	69	9	0.0334572	PDGFC,EGF,CDKN1A,FGF2,BRAF,FGF9,CCND1,FGF5,FGF13		ko05205	Proteoglycans in cancer	0.00160342	0.800106	203	16	0.0650407	TLR2,WNT11,VAV2,WNT3A,SHH,PRKCB,PTCH1,ITPR1,FN1,ANK1,CBLB,PIK3CB,FZD5,WNT3,WNT5A,FZD10		hsa04350	TGF-beta signaling pathway	2.80902e-05	0.014017	84	15	0.0395778	GDF5,SMAD6,BMP6,ACVR2A,BMP8A,BMP7,TGFB3,SMURF1,THBS1,TGFBR2,MAPK1,BMPR1A,ZFYVE9,BMP5,SMAD3		hsa04350	TGF-beta signaling pathway	2.80902e-05	0.014017	84
hsa_M00059	Glycosaminoglycan biosynthesis, heparan sulfate backbone	0.0133784	1	10	2	0.0153846	EXT1,NDST2		ko04151	PI3K-Akt signaling pathway	0.00459372	1	341	16	0.0981595	G6PC,RAC1,MAP2K2,FN1,LAMC1,PIK3R1,BCL2L11,OSMR,EFNA5,IL7,MYC,TCL1A,IGF1,GHR,IGF1R,COL4A2		ko04015	Rap1 signaling pathway	0.00226469	1	210	17	0.063197	PRKCA,PRKD1,ITGB1,SIPA1L1,GRIN2B,BRAF,FGF2,EGF,FGF13,FLT4,PDGFC,RAPGEF2,FGF5,KIT,RAP1A,CALM2,FGF9		M00677	Wnt signaling	0.00169432	0.843771	38	6	0.0243902	FZD5,WNT5A,WNT3,FZD10,WNT11,WNT3A		hsa_M00679	BMP signaling	4.68058e-05	0.0233093	20	7	0.0184697	BMPR1A,ACVR2A,BMP6,GDF5,BMP5,BMP7,BMP8A		hsa_M00679	BMP signaling	4.68058e-05	0.0233093	20
hsa04360	Axon guidance	0.0136173	1	174	8	0.0615385	TRPC3,NTNG2,PPP3CC,CXCR4,RGS3,DCC,RYK,LRRC4		hsa00232	Caffeine metabolism	0.00492232	1	5	2	0.0122699	NAT2,CYP1A2		hsa04720	Long-term potentiation	0.00340769	1	67	8	0.0297398	RAP1A,CAMK2D,CALM2,PPP3R2,PRKCA,GRIA2,GRIN2B,BRAF		hsa_M00678	Hedgehog signaling	0.00538461	1	11	3	0.0121951	SHH,PTCH1,GLI1		hsa04310	Wnt signaling pathway	5.74099e-05	0.0285327	143	20	0.0527704	WNT5A,CAMK2D,SOX17,WNT5B,TBL1XR1,SMAD3,FBXW11,CCND1,NKD2,APC,RAC2,TBL1Y,APC2,FZD7,TCF7L2,PORCN,PPP3CA,AXIN2,PLCB1,CTNNBIP1		hsa04310	Wnt signaling pathway	5.74099e-05	0.0285327	143
ko05202	Transcriptional misregulation in cancer	0.0159242	1	179	8	0.0615385	SMAD1,PDGFA,BCL2A1,SUPT3H,ZBTB17,CDK14,HDAC2,SIN3A		hsa04310	Wnt signaling pathway	0.00519467	1	143	9	0.0552147	CAMK2D,TBL1XR1,MYC,CXXC4,PLCB3,WNT6,MAPK10,CACYBP,RAC1		hsa05216	Thyroid cancer	0.0040796	1	29	5	0.0185874	CCND1,TFG,TCF7L1,BRAF,TCF7L2		ko04810	Regulation of actin cytoskeleton	0.00590541	1	211	15	0.0609756	PFN2,TMSB4Y,BRK1,ITGB6,PIKFYVE,DIAPH1,ARHGAP35,FN1,DIAPH3,FGF14,ITGAE,FGF20,FGF9,VAV2,PIK3CB		ko05166	HTLV-I infection	7.6694e-05	0.0380402	256	29	0.0765172	ITGB2,CDKN1A,CRTC3,CCND1,HLA-B,APC,SLC25A31,APC2,TGFB3,STAT5A,FZD7,IL2RG,ADCY5,PPP3CA,FOS,TBPL1,WNT5A,ADCY6,CRTC2,IL15,WNT5B,HLA-DRA,TGFBR2,HLA-F,ADCY2,VDAC3,PIK3R1,SMAD3,MYB		ko05166	HTLV-I infection	7.6694e-05	0.0380402	256
ko04140	Autophagy - animal	0.027681	1	127	6	0.0461538	MAPK10,IRS1,AMBRA1,BCL2,CFLAR,ITPR1		hsa04014	Ras signaling pathway	0.00529754	1	226	12	0.0736196	IGF1,IGF1R,ETS2,EFNA5,MAPK10,RASGRP4,PIK3R1,MAP2K2,RAC1,GAB2,PLCE1,RASA3		ko04151	PI3K-Akt signaling pathway	0.00447918	1	341	23	0.0855019	CCND1,IFNA5,FGF13,MYB,PKN2,PRKCA,TLR2,THBS4,ITGB1,EGF,FGF2,PRL,FGF5,KIT,FGF9,COL1A1,VWF,FLT4,GNG2,PPP2R3A,PIK3CG,PDGFC,CDKN1A		hsa_M00402	Translocon-associated protein (TRAP) complex	0.00673644	1	4	2	0.00813008	SSR1,SSR3		hsa04659	Th17 cell differentiation	0.000142559	0.0705667	107	16	0.0422164	HIF1A,GATA3,PPP3CA,FOS,STAT5A,MAPK1,IL2RG,RXRA,TYK2,HLA-DRA,IL21,PRKCQ,STAT1,SMAD3,TGFBR2,STAT3		hsa04659	Th17 cell differentiation	0.000142559	0.0705667	107
hsa00790	Folate biosynthesis	0.0294249	1	15	2	0.0153846	GPHN,ALPP		ko04215	Apoptosis - multiple species	0.00632897	1	33	4	0.0245399	BID,BIRC8,MAPK10,BCL2L11		hsa_M00288	RPA complex	0.00802262	1	4	2	0.00743494	RPA1,RPA3		hsa_M00384	Cul3-SPOP complex	0.00673644	1	4	2	0.00813008	SPOPL,RBX1		hsa04060	Cytokine-cytokine receptor interaction	0.000197274	0.0974533	270	29	0.0765172	HGF,GDF5,FASLG,CXCR4,IL21,EPO,IL26,IL15,FLT3,CCR9,IL17B,CXCR2,TGFBR2,KITLG,ACVR2A,CCL5,IL5RA,CXCR5,IL17C,NGFR,OSMR,TGFB3,CXCL2,BMP7,BMPR1A,PDGFC,IL2RG,PRL,CSF3R		hsa04060	Cytokine-cytokine receptor interaction	0.000197274	0.0992288	270
ko00730	Thiamine metabolism	0.0294249	1	15	2	0.0153846	ALPP,TPK1		ko04933	AGE-RAGE signaling pathway in diabetic complications	0.00717935	1	99	7	0.0429448	MAPK10,PIK3R1,RAC1,PLCB3,PLCE1,FN1,COL4A2		ko05214	Glioma	0.0097333	1	64	7	0.0260223	CAMK2D,CALM2,PRKCA,CCND1,BRAF,EGF,CDKN1A		ko04916	Melanogenesis	0.00767221	1	101	9	0.0365854	FZD5,PRKCB,WNT3,WNT5A,FZD10,EDNRB,WNT11,WNT3A,CREB3L2		ko04010	MAPK signaling pathway	0.000930074	0.458527	255	26	0.0686016	PPP3CA,MAPK8IP2,FOS,MAPK1,DUSP6,RAC2,TAOK3,CACNA1H,TGFB3,MAP3K20,DUSP9,CACNA2D4,PTPRR,TGFBR2,CACNA2D1,PLA2G4A,MEF2C,NGF,FGF14,FGFR2,RPS6KA2,FASLG,CACNB4,HSPB1,CASP3,RPS6KA1		ko04010	MAPK signaling pathway	0.000930074	0.466897	255
ko04530	Tight junction	0.0347149	1	170	7	0.0538462	RAPGEF2,OCLN,MAGI1,HSPA4,CGNL1,MAPK10,DLG1		ko05100	Bacterial invasion of epithelial cells	0.00745788	1	76	6	0.0368098	RAC1,PIK3R1,CTTN,ARHGAP10,CD2AP,FN1		ko05031	Amphetamine addiction	0.0133866	1	68	7	0.0260223	CAMK2D,CALM2,PPP3R2,GRIA2,PRKCA,GRIN2B,FOSB		ko05224	Breast cancer	0.0104932	1	144	11	0.0447154	FGF14,LRP6,WNT3A,PIK3CB,WNT11,FGF20,FGF9,WNT5A,WNT3,FZD5,FZD10		hsa04550	Signaling pathways regulating pluripotency of stem cells	0.00100428	0.494106	139	17	0.0448549	FGFR2,WNT5B,WNT5A,SMAD3,KLF4,PIK3R1,STAT3,APC2,APC,ACVR2A,DUSP9,PAX6,AXIN2,OTX1,BMPR1A,MAPK1,FZD7		hsa04550	Signaling pathways regulating pluripotency of stem cells	0.00100428	0.503144	139
hsa_M00554	Nucleotide sugar biosynthesis, galactose => UDP-galactose	0.0359807	1	2	1	0.00769231	GALK1		hsa05200	Pathways in cancer	0.00823859	1	395	17	0.104294	FN1,RASGRP4,MAP2K2,RAC1,CUL2,BIRC8,LAMC1,MYC,BID,PIK3R1,ARNT,WNT6,MAPK10,PLCB3,IGF1R,COL4A2,IGF1		ko04010	MAPK signaling pathway	0.0152743	1	255	17	0.063197	EGF,FGF2,BRAF,PTPN5,MECOM,PRKCA,RRAS2,FGF13,DUSP16,DUSP10,RAPGEF2,HSPA8,CACNB2,FGF9,FGF5,PPP3R2,RAP1A		ko04151	PI3K-Akt signaling pathway	0.0132015	1	341	20	0.0813008	THBS4,ITGB6,THBS2,CREB3L2,GNG11,FGF20,YWHAH,TLR2,PIK3AP1,GNG10,ANGPT2,PPP2R5E,FGF9,PKN2,IFNA21,ATF6B,PIK3CB,FN1,GNG13,FGF14		hsa04151	PI3K-Akt signaling pathway	0.00104441	0.512804	341	32	0.0844327	CSF3R,RXRA,IL2RG,MAPK1,THBS1,NGFR,ITGA2,COL1A1,FGFR2,EPO,FGF14,NGF,IRS1,TNXB,HGF,CRTC2,PPP2R5E,THBS2,PRL,PTK2,PDGFC,TLR4,OSMR,CCND1,CDKN1A,PHLPP1,MYB,KITLG,PIK3R1,ITGA11,FASLG,THBS3		hsa04151	PI3K-Akt signaling pathway	0.00104441	0.522203	341
ko04922	Glucagon signaling pathway	0.0375899	1	102	5	0.0384615	PPARGC1A,ITPR1,PPARA,PPP3CC,PRMT1		hsa04922	Glucagon signaling pathway	0.00841698	1	102	7	0.0429448	PLCB3,G6PC,PDHB,PYGM,CAMK2D,ACACB,PPARGC1A		ko05221	Acute myeloid leukemia	0.016469	1	55	6	0.0223048	CCND1,RUNX1T1,KIT,TCF7L1,BRAF,TCF7L2		ko04150	mTOR signaling pathway	0.0139672	1	150	11	0.0447154	TNFRSF1A,WNT3A,PIK3CB,WNT11,LRP6,LPIN1,FZD10,WNT3,WNT5A,FZD5,PRKCB		hsa04921	Oxytocin signaling pathway	0.00105406	0.516491	152	18	0.0474934	PPP3CA,ADCY5,PLCB1,FOS,MAPK1,GNAO1,CDKN1A,CCND1,CACNA2D4,CACNA2D1,PLA2G4A,ADCY2,MEF2C,KCNJ3,RGS2,CAMK2D,CACNB4,ADCY6		hsa04921	Oxytocin signaling pathway	0.00105406	0.525978	152
ko04910	Insulin signaling pathway	0.0392436	1	138	6	0.0461538	PPARGC1A,SH2B2,MAPK10,BRAF,FBP2,IRS1		hsa05416	Viral myocarditis	0.00996603	1	58	5	0.0306748	DMD,RAC1,SGCD,HLA-DPB1,BID		hsa04510	Focal adhesion	0.0167586	1	198	14	0.0520446	COL1A1,CCND1,ARHGAP35,RAP1A,PDGFC,ITGB1,EGF,BRAF,CAV1,VWF,FLT4,PRKCA,THBS4,MYLK4		ko04390	Hippo signaling pathway	0.016726	1	154	11	0.0447154	FZD5,WNT5A,WNT3,FZD10,AFP,YWHAH,TEAD1,ID2,WNT11,SOX2,WNT3A		ko05202	Transcriptional misregulation in cancer	0.00118134	0.577674	179	20	0.0527704	FUT8,CDKN1A,ETV6,NGFR,RUNX1T1,PTK2,RXRA,DUSP6,HMGA2,CDK14,FOXO1,RUNX2,CEBPB,SUPT3H,CEBPE,MEF2C,MAF,FLT3,TGFBR2,ETV5		ko05202	Transcriptional misregulation in cancer	0.00118134	0.588306	179
hsa04310	Wnt signaling pathway	0.045384	1	143	6	0.0461538	MAPK10,TBL1XR1,PPP3CC,NFATC1,CER1,NLK		hsa04931	Insulin resistance	0.0108192	1	107	7	0.0429448	SLC27A3,MAPK10,G6PC,PIK3R1,PYGM,PPARGC1A,ACACB		hsa04611	Platelet activation	0.0170174	1	123	10	0.0371747	GUCY1A2,PTGS1,ITGB1,PIK3CG,MYLK4,LYN,VWF,COL1A1,RAP1A,ARHGAP35		hsa04340	Hedgehog signaling pathway	0.0217586	1	47	5	0.0203252	ARRB2,SHH,GLI1,PTCH1,SPOPL		hsa05321	Inflammatory bowel disease (IBD)	0.00201148	0.981602	65	10	0.0263852	HLA-DRA,IL21,TLR4,TGFB3,GATA3,STAT1,SMAD3,STAT3,MAF,IL2RG		hsa05321	Inflammatory bowel disease (IBD)	0.00201148	0.999706	65
									ko05222	Small cell lung cancer	0.0119586	1	84	6	0.0368098	LAMC1,BIRC8,PIK3R1,COL4A2,FN1,MYC		hsa04014	Ras signaling pathway	0.0227667	1	226	15	0.0557621	FGF9,RAP1A,KIT,FGF13,CALM2,FGF5,EGF,FGF2,PDGFC,GRIN2B,HTR7,GNG2,RRAS2,PRKCA,FLT4		ko05211	Renal cell carcinoma	0.0219887	1	64	6	0.0243902	PIK3CB,ETS1,ARNT2,TGFA,RAPGEF1,RBX1		hsa04933	AGE-RAGE signaling pathway in diabetic complications	0.00203371	0.990418	99	13	0.0343008	COL1A1,PIK3R1,PLCB1,SMAD3,STAT5A,TGFBR2,MAPK1,STAT3,TGFB3,FOXO1,STAT1,CCND1,CASP3		hsa04933	AGE-RAGE signaling pathway in diabetic complications	0.00203371	1	99
									ko04012	ErbB signaling pathway	0.0126314	1	85	6	0.0368098	MAP2K2,NCK1,PIK3R1,MAPK10,MYC,CAMK2D		ko04730	Long-term depression	0.0243714	1	60	6	0.0223048	PRKCA,GRIA2,LYN,PPP1R17,BRAF,GUCY1A2		hsa04141	Protein processing in endoplasmic reticulum	0.0264094	1	165	11	0.0447154	EIF2AK3,ATF6B,XBP1,ATXN3L,HSPA1B,UBE2G2,SSR1,STT3B,DNAJC1,SSR3,RBX1		ko05217	Basal cell carcinoma	0.00215708	1	55	9	0.0237467	SHH,PTCH2,FZD7,TCF7L2,AXIN2,WNT5A,WNT5B,APC2,APC		ko05217	Basal cell carcinoma	0.00215708	1	55
Top BP terms (< 5kb to TSS)									ko05214	Glioma	0.0148794	1	64	5	0.0306748	CAMK2D,IGF1R,PIK3R1,MAP2K2,IGF1		ko04070	Phosphatidylinositol signaling system	0.0289245	1	97	8	0.0297398	INPP5K,SYNJ2,DGKD,CALM2,PIK3C3,IMPA1,ITPKB,PRKCA		hsa_M00010	Citrate cycle, first carbon oxidation, oxaloacetate => 2-oxoglutarate	0.0287018	1	8	2	0.00813008	IDH1,IDH3A		hsa04371	Apelin signaling pathway	0.00245422	1	138	16	0.0422164	SMAD3,ADCY2,GNA13,MEF2C,PPARGC1A,ADCY6,ADCY5,UCP1,MEF2A,NRF1,PLCB1,MAPK1,HDAC4,NOS1,PIK3C3,CCND1		hsa04371	Apelin signaling pathway	0.00245422	1	138
TermID	Term	pvalue	benjamini hochberg	Genes in Term	Target Genes in Term	Fraction of Targets in Term	Gene Symbols		ko05211	Renal cell carcinoma	0.0148794	1	64	5	0.0306748	PIK3R1,ARNT,RAC1,MAP2K2,CUL2		hsa04350	TGF-beta signaling pathway	0.0378639	1	84	7	0.0260223	LTBP1,SMAD1,BMPR1A,SMAD4,INHBA,BMP2,BMP6		hsa04728	Dopaminergic synapse	0.0345428	1	130	9	0.0365854	ATF6B,GNG11,CREB3L2,GNG13,ITPR1,PRKCB,PPP2R5E,GNG10,ARRB2		hsa_M00684	JAK-STAT signaling	0.0025375	1	19	5	0.0131926	STAT5A,STAT3,STAT1,TYK2,SOCS1		hsa_M00684	JAK-STAT signaling	0.0025375	1	19
GO:0038166	angiotensin-activated signaling pathway	2.81485e-05	0.466618	12	3	0.0322581	AGTRAP,CAV1,CA2		hsa04919	Thyroid hormone signaling pathway	0.0163427	1	116	7	0.0429448	NCOA2,PLCB3,MAP2K2,DIO3,PIK3R1,PLCE1,MYC		hsa05213	Endometrial cancer	0.0385579	1	50	5	0.0185874	TCF7L2,BRAF,EGF,TCF7L1,CCND1		hsa04014	Ras signaling pathway	0.0471739	1	226	13	0.0528455	PLA2G3,ETS1,RASA2,GNG10,ANGPT2,PRKCB,GNG11,FGF20,FGF9,ZAP70,PIK3CB,GNG13,FGF14		hsa05416	Viral myocarditis	0.00314124	1	58	9	0.0237467	HLA-F,ITGB2,HLA-B,CASP3,CCND1,EIF4G3,RAC2,HLA-DRA,DMD		hsa05416	Viral myocarditis	0.00314124	1	58
GO:0099084	postsynaptic specialization organization	0.00010209	1	18	3	0.0322581	NTNG2,LRRC4,NRXN2		ko00534	Glycosaminoglycan biosynthesis - heparan sulfate / heparin	0.0164988	1	24	3	0.0184049	HS6ST1,HS3ST5,GLCE		ko04020	Calcium signaling pathway	0.0395416	1	181	12	0.0446097	CALM2,PPP3R2,ERBB4,CAMK2D,PTK2B,PDE1C,HTR5A,PDE1B,MYLK4,ITPKB,PRKCA,HTR7		hsa04070	Phosphatidylinositol signaling system	0.0487662	1	97	7	0.0284553	DGKB,ITPR1,PRKCB,PIK3C2G,DGKH,PIK3CB,PIKFYVE		ko04658	Th1 and Th2 cell differentiation	0.00316322	1	92	12	0.0316623	PRKCQ,STAT1,GATA3,HLA-DRA,MAPK1,STAT5A,MAF,IL2RG,TYK2,MAML3,PPP3CA,FOS		ko04658	Th1 and Th2 cell differentiation	0.00316322	1	92
GO:0015670	carbon dioxide transport	0.00015645	1	4	2	0.0215054	CA2,AQP5		ko00230	Purine metabolism	0.0169763	1	173	9	0.0552147	PDE1A,ADA,PGM2,PRIM2,POLR1C,ATIC,ADCY10,GMPR,AK9		ko04012	ErbB signaling pathway	0.0399956	1	85	7	0.0260223	PRKCA,CAMK2D,ERBB4,NRG1,CDKN1A,EGF,BRAF											ko04630	Jak-STAT signaling pathway	0.0035191	1	156	17	0.0448549	CSF3R,PRL,IL2RG,TYK2,STAT5A,OSMR,IL13RA2,CCND1,IL5RA,CDKN1A,PIK3R1,STAT3,SOCS1,IL21,EPO,IL15,STAT1		ko04630	Jak-STAT signaling pathway	0.0035191	1	156
GO:1904385	cellular response to angiotensin	0.000217473	1	23	3	0.0322581	CA2,CAV1,AGTRAP		ko04071	Sphingolipid signaling pathway	0.0178002	1	118	7	0.0429448	BID,GAB2,RAC1,MAP2K2,MAPK10,PIK3R1,PLCB3		ko05205	Proteoglycans in cancer	0.0417988	1	203	13	0.0483271	FZD6,TLR2,RRAS2,CAV1,PRKCA,FGF2,CDKN1A,BRAF,ITGB1,TWIST2,ERBB4,CAMK2D,CCND1											hsa04015	Rap1 signaling pathway	0.00356577	1	210	21	0.055409	ADCY6,HGF,NGF,FGF14,FGFR2,ADCY2,MAGI1,PIK3R1,KITLG,FARP2,ITGB2,MAGI2,RAC2,GNAO1,NGFR,THBS1,SIPA1L1,MAPK1,PDGFC,ADCY5,PLCB1		hsa04015	Rap1 signaling pathway	0.00356577	1	210
GO:0097119	postsynaptic density protein 95 clustering	0.000388503	1	6	2	0.0215054	LRRC4,NRXN2		ko04664	Fc epsilon RI signaling pathway	0.0178553	1	67	5	0.0306748	RAC1,MAP2K2,PIK3R1,MAPK10,GAB2		M00076	Dermatan sulfate degradation	0.0425093	1	9	2	0.00743494	IDS,HYAL1		Top BP terms (< 5kb to TSS)									hsa05161	Hepatitis B	0.00377568	1	144	16	0.0422164	HSPG2,TLR3,TGFB3,TLR4,CDKN1A,CCND1,FOS,STAT5A,MAPK1,FASLG,CASP3,STAT1,VDAC3,PIK3R1,SMAD3,STAT3		hsa05161	Hepatitis B	0.00377568	1	144
GO:1990776	response to angiotensin	0.000394851	1	28	3	0.0322581	CA2,CAV1,AGTRAP		hsa04912	GnRH signaling pathway	0.0181011	1	92	6	0.0368098	GNRHR,MAP3K4,CAMK2D,PLCB3,MAP2K2,MAPK10		M00131	Inositol phosphate metabolism, Ins(1,3,4,5)P4 => Ins(1,3,4)P3 => myo-inositol	0.0425093	1	9	2	0.00743494	INPP5K,IMPA1		TermID	Term	pvalue	benjamini hochberg	Genes in Term	Target Genes in Term	Fraction of Targets in Term	Gene Symbols		hsa05213	Endometrial cancer	0.00434137	1	50	8	0.0211082	PIK3R1,CTNNA2,AXIN2,TCF7L2,MAPK1,APC,APC2,CCND1		hsa05213	Endometrial cancer	0.00434137	1	50
GO:0015075	ion transmembrane transporter activity	0.000923057	1	9	2	0.0215054	PLP2,LASP1		hsa04152	AMPK signaling pathway	0.0193472	1	120	7	0.0429448	IGF1,PIK3R1,G6PC,IGF1R,ACACB,PPARGC1A,ADIPOR2		hsa05215	Prostate cancer	0.0444906	1	87	7	0.0260223	EGF,CDKN1A,TCF7L2,BRAF,PDGFC,TCF7L1,CCND1		GO:0031642	negative regulation of myelination	0.00171417	1	8	2	0.0138889	CTSC,EIF2AK3		hsa04713	Circadian entrainment	0.00450425	1	96	12	0.0316623	ADCY6,CAMK2D,GRIA4,KCNJ3,GNAO1,CACNA1H,NOS1,ADCY2,MAPK1,FOS,PLCB1,ADCY5		hsa04713	Circadian entrainment	0.00450425	1	96
GO:0098698	postsynaptic specialization assembly	0.000923057	1	9	2	0.0215054	NTNG2,NRXN2		hsa04920	Adipocytokine signaling pathway	0.0200436	1	69	5	0.0306748	MAPK10,G6PC,ADIPOR2,ACACB,PPARGC1A		hsa03030	DNA replication	0.0446918	1	36	4	0.0148699	RPA1,RPA3,RFC1,MCM4		GO:1901264	carbohydrate derivative transport	0.00249335	1	71	4	0.0277778	SLC35A1,AGR2,ABCG1,GLTP		hsa05205	Proteoglycans in cancer	0.00520877	1	203	20	0.0527704	STAT3,PIK3R1,WNT5A,CAMK2D,HGF,CASP3,ANK2,WNT5B,FASLG,MAPK1,THBS1,FZD7,PTK2,SHH,CDKN1A,HIF1A,CCND1,HSPG2,TLR4,ITGA2		hsa05205	Proteoglycans in cancer	0.00520877	1	203
GO:0016504	peptidase activator activity	0.00114995	1	10	2	0.0215054	PCOLCE2,CAV1		ko00983	Drug metabolism - other enzymes	0.020106	1	46	4	0.0245399	DPYS,UPP2,NAT2,DPYD		hsa00562	Inositol phosphate metabolism	0.0497571	1	71	6	0.0223048	SYNJ2,INPP5K,PIK3CG,PIK3C3,IMPA1,ITPKB		GO:0031100	animal organ regeneration	0.00262388	1	72	4	0.0277778	ANGPT2,GLI1,BAAT,WDR35											hsa04726	Serotonergic synapse	0.00600837	1	112
GO:0034645	cellular macromolecule biosynthetic process	0.0019602	1	1670	18	0.193548	MSH3,POLE2,VARS,NDST2,MUC21,MRPS15,ZDHHC3,ZNRD1,PPARA,GYG1,SMARCA5,SIN3A,TAF7L,TAF13,RRM2,DNAJC2,ZNF143,POU6F2		hsa04662	B cell receptor signaling pathway	0.0212008	1	70	5	0.0306748	RAC1,MAP2K2,CARD11,PIK3R1,CD22											GO:0030241	skeletal muscle myosin thick filament assembly	0.00331465	1	11	2	0.0138889	TTN,MYBPC3		Top BP terms (< 5Kb to TSS)									hsa05212	Pancreatic cancer	0.00614719	1	64
GO:0031953	negative regulation of protein autophosphorylation	0.00197329	1	13	2	0.0215054	CAV1,TESK1		hsa04750	Inflammatory mediator regulation of TRP channels	0.0228816	1	97	6	0.0368098	IGF1,PLCB3,MAPK10,PIK3R1,TRPV2,CAMK2D		Top BP terms (< 5kb to TSS)									GO:0001867	complement activation, lectin pathway	0.00331465	1	11	2	0.0138889	KRT1,MASP2		TermID	Term	pvalue	benjamini hochberg	Genes in Term	Target Genes in Term	Fraction of Targets in Term	Gene Symbols		ko04145	Phagosome	0.00639671	1	152
GO:0019755	one-carbon compound transport	0.00197329	1	13	2	0.0215054	CA2,AQP5		hsa_M00101	Cholesterol biosynthesis, squalene 2,3-epoxide => cholesterol	0.0247494	1	11	2	0.0122699	HSD17B7,DHCR24		TermID	Term	pvalue	benjamini hochberg	Genes in Term	Target Genes in Term	Fraction of Targets in Term	Gene Symbols		GO:0071688	striated muscle myosin thick filament assembly	0.00331465	1	11	2	0.0138889	TTN,MYBPC3		GO:0035107	appendage morphogenesis	5.58001e-05	0.924998	148	10	0.03861	GRHL2,MKS1,GDF5,RUNX2,HOXC11,CHST11,ECE1,EVX2,BMPR1A,TFAP2A		M00680	TGF-beta signaling	0.00674705	1	8
GO:1904861	excitatory synapse assembly	0.00229447	1	14	2	0.0215054	NRXN2,LRRC4		hsa04630	Jak-STAT signaling pathway	0.0256824	1	156	8	0.0490798	LIFR,MYC,IL7,IL6ST,OSMR,IL23A,PIK3R1,GHR		GO:0051173	positive regulation of nitrogen compound metabolic process	2.78642e-05	0.461904	3163	44	0.318841	SOX17,MARS,TRMT10C,ZNF462,THBS4,SIRT2,SERPINB3,BEX1,PHF8,SOX9,RAP1A,TXK,BAG6,CCAR1,BRAF,ASCL4,FGF13,GRAMD4,BMP6,IL33,IFNA5,SORBS3,TLR2,GRIN2B,CAV1,ERBB4,PFKFB3,TNKS,RAPGEF2,NRP1,NRK,MED25,DDX39B,NCOA3,RFC1,PITX1,COL1A1,NAA16,PIK3CG,ACTA2,CASR,CCND1,CDC20,SMARCC1		GO:0035372	protein localization to microtubule	0.00331465	1	11	2	0.0138889	CHAMP1,DIAPH1		GO:0035108	limb morphogenesis	5.58001e-05	0.924942	148	10	0.03861	BMPR1A,TFAP2A,CHST11,HOXC11,EVX2,ECE1,GRHL2,MKS1,RUNX2,GDF5		hsa04916	Melanogenesis	0.00678256	1	101
GO:0035067	negative regulation of histone acetylation	0.00263861	1	15	2	0.0215054	SIN3A,SDR16C5		ko05014	Amyotrophic lateral sclerosis (ALS)	0.0282294	1	51	4	0.0245399	RAC1,SLC1A2,BID,DAXX		GO:0051094	positive regulation of developmental process	6.70268e-05	1	1418	25	0.181159	COL1A1,ZNF322,FBXO31,NCOA3,DDX39B,RAP1A,HYAL1,CCND1,ARHGAP35,CDC20,SLITRK3,BMP6,TNFSF9,EHD2,TLR2,SIRT2,SERPINB3,SOX17,ITPKB,BTG1,SOX9,RAPGEF2,NRP1,BRINP3,ERBB4		GO:0031033	myosin filament organization	0.00395684	1	12	2	0.0138889	TTN,MYBPC3		GO:0035113	embryonic appendage morphogenesis	8.05194e-05	1	125	9	0.034749	TFAP2A,BMPR1A,HOXC11,CHST11,ECE1,GRHL2,GDF5,RUNX2,MKS1		hsa04724	Glutamatergic synapse	0.00696794	1	114
GO:0009059	macromolecule biosynthetic process	0.00276204	1	1723	18	0.193548	ZNRD1,ZDHHC3,POLE2,VARS,MRPS15,MUC21,NDST2,MSH3,POU6F2,ZNF143,DNAJC2,TAF7L,RRM2,TAF13,SIN3A,SMARCA5,GYG1,PPARA		M00104	Bile acid biosynthesis, cholesterol => cholate/chenodeoxycholate	0.0292613	1	12	2	0.0122699	AKR1D1,CYP7A1		GO:0051240	positive regulation of multicellular organismal process	8.04729e-05	1	1799	29	0.210145	ZNF322,COL1A1,FBXO31,RAP1A,DDX39B,TXK,HYAL1,NCOA3,SLITRK3,CDC20,ARHGAP35,CCND1,CASR,IL33,BMP6,SERPINB3,CAV1,SIRT2,TLR2,TNFSF9,ITPKB,BTG1,SOX17,NRP1,BRINP3,SOX9,RAPGEF2,NPPB,ERBB4		GO:0031034	myosin filament assembly	0.00395684	1	12	2	0.0138889	TTN,MYBPC3		GO:0030326	embryonic limb morphogenesis	8.05194e-05	1	125	9	0.034749	GRHL2,RUNX2,GDF5,MKS1,HOXC11,CHST11,ECE1,BMPR1A,TFAP2A		ko05221	Acute myeloid leukemia	0.00782573	1	55
GO:0097106	postsynaptic density organization	0.00339481	1	17	2	0.0215054	NRXN2,LRRC4		hsa04068	FoxO signaling pathway	0.0306438	1	132	7	0.0429448	IGF1R,IGF1,MAP2K2,BCL2L11,MAPK10,PIK3R1,G6PC		GO:0031325	positive regulation of cellular metabolic process	8.47264e-05	1	3309	44	0.318841	SOX9,BEX1,PHF8,SIRT2,SERPINB3,SOX17,TRMT10C,THBS4,MARS,ZNF462,IL33,IFNA5,GRAMD4,BMP6,CCAR1,BRAF,FGF13,ASCL4,TXK,RAP1A,BAG6,RAPGEF2,NRP1,NRK,ERBB4,PFKFB3,TNKS,TLR2,GRIN2B,CAV1,SORBS3,CASR,CCND1,SMARCC1,CDC20,ACTA2,COL1A1,NAA16,PIK3CG,MED25,DDX39B,NCOA3,PITX1,RFC1		GO:0010470	regulation of gastrulation	0.00454399	1	42	3	0.0208333	WNT3A,COL5A2,POGLUT1		GO:0007267	cell-cell signaling	0.000168065	1	1075	31	0.119691	CCL5,UNC13A,SLC5A7,SST,ANXA1,GJB2,HCRTR2,STXBP3,FZD7,ADARB1,MAPK1,ACHE,TSPAN12,MAPK8IP2,GNAO1,PSMD3,CACNA2D1,PORCN,HIC1,SSH1,SPIN1,PANX3,IL26,PSMA1,STX19,KCNJ3,PLCB1,GABRB3,GDF5,TRH,GAL3ST4		hsa_M00107	Steroid hormone biosynthesis, cholesterol => prognenolone => progesterone	0.00808806	1	3
GO:0008340	determination of adult lifespan	0.00339481	1	17	2	0.0215054	TFCP2L1,PRDM2		hsa00240	Pyrimidine metabolism	0.0309042	1	104	6	0.0368098	UPP2,AK9,DPYS,POLR1C,DPYD,PRIM2		GO:0045597	positive regulation of cell differentiation	0.000197704	1	992	19	0.137681	FBXO31,COL1A1,NCOA3,RAP1A,DDX39B,ARHGAP35,BMP6,SERPINB3,EHD2,TNFSF9,SIRT2,TLR2,ITPKB,BTG1,SOX17,NRP1,BRINP3,RAPGEF2,SOX9		GO:0031641	regulation of myelination	0.00454399	1	42	3	0.0208333	EIF2AK3,CST7,CTSC		GO:0042733	embryonic digit morphogenesis	0.000235956	1	61	6	0.023166	ECE1,MKS1,GRHL2,HOXC11,CHST11,BMPR1A		hsa04072	Phospholipase D signaling pathway	0.00952195	1	145
GO:0042476	odontogenesis	0.00343809	1	120	4	0.0430108	AQP5,PPARA,CA2,MYO5A		hsa00410	beta-Alanine metabolism	0.0326528	1	31	3	0.0184049	DPYS,SMOX,DPYD		GO:0035729	cellular response to hepatocyte growth factor stimulus	0.000227502	1	16	3	0.0217391	NRP1,SIRT2,CASR		GO:0010872	regulation of cholesterol esterification	0.0046519	1	13	2	0.0138889	STARD4,ABCG1		GO:0060173	limb development	0.000268105	1	179	10	0.03861	MKS1,RUNX2,GDF5,GRHL2,EVX2,ECE1,HOXC11,CHST11,TFAP2A,BMPR1A		hsa04360	Axon guidance	0.0104169	1	174
GO:2000757	negative regulation of peptidyl-lysine acetylation	0.0038064	1	18	2	0.0215054	SIN3A,SDR16C5		ko01521	EGFR tyrosine kinase inhibitor resistance	0.0335978	1	79	5	0.0306748	IGF1,BCL2L11,MAP2K2,PIK3R1,IGF1R		GO:0010604	positive regulation of macromolecule metabolic process	0.000242709	1	3352	43	0.311594	SORBS3,GRIN2B,CAV1,TLR2,TNKS,ERBB4,NRP1,NRK,RAPGEF2,RFC1,PITX1,DDX39B,MED25,NCOA3,PIK3CG,NAA16,COL1A1,ACTA2,CCND1,CDC20,SMARCC1,CASR,ZNF462,MARS,TRMT10C,THBS4,SOX17,SERPINB3,SIRT2,BEX1,PHF8,SOX9,BAG6,TXK,RAP1A,FGF13,ASCL4,BRAF,CCAR1,BMP6,GRAMD4,IL33,IFNA5		GO:0000819	sister chromatid segregation	0.00531047	1	140	5	0.0347222	TTN,CHMP1A,CHAMP1,ESCO1,KIF4B		GO:0048736	appendage development	0.000268105	1	179	10	0.03861	GRHL2,MKS1,GDF5,RUNX2,HOXC11,CHST11,EVX2,ECE1,TFAP2A,BMPR1A		ko04917	Prolactin signaling pathway	0.0109958	1	70
GO:0015669	gas transport	0.00424001	1	19	2	0.0215054	CA2,AQP5		hsa04910	Insulin signaling pathway	0.0376844	1	138	7	0.0429448	G6PC,MAPK10,PIK3R1,MAP2K2,PPARGC1A,ACACB,PYGM		GO:0014070	response to organic cyclic compound	0.000270394	1	851	17	0.123188	COL1A1,PIK3CG,NCOA3,RAP1A,IFNA5,CASR,CCND1,BMP6,TLR2,SIRT2,CAV1,GABRB2,RAPGEF2,HTR5A,TXN2,ABCA3,NDUFS4		GO:0030240	skeletal muscle thin filament assembly	0.00539895	1	14	2	0.0138889	TTN,MYBPC3		GO:0060322	head development	0.000280224	1	764	24	0.0926641	BASP1,POTEE,MKS1,PLCB1,AGTPBP1,SMARCA1,KIF27,NES,CASP5,HSD3B2,GNAO1,SEMA3A,CXCR2,BMPR1A,MAPK1,SYNJ2,GRHL2,ARID5B,STXBP3,PADI2,PPARGC1A,CDK5RAP2,HOXB3,OTP		ko05220	Chronic myeloid leukemia	0.0120238	1	71
GO:0099068	postsynapse assembly	0.00424001	1	19	2	0.0215054	NRXN2,NTNG2		ko00140	Steroid hormone biosynthesis	0.0424669	1	58	4	0.0245399	CYP7A1,AKR1D1,HSD17B7,CYP1A2		GO:0071364	cellular response to epidermal growth factor stimulus	0.000320022	1	43	4	0.0289855	SOX9,COL1A1,ERBB4,MARS		GO:2000345	regulation of hepatocyte proliferation	0.00539895	1	14	2	0.0138889	GLI1,WNT3A		GO:0007417	central nervous system development	0.000304205	1	962	28	0.108108	PSPN,HOXB3,OTP,PADI2,PPARGC1A,CDK5RAP2,STXBP3,NCKAP1,MAPK1,SYNJ2,ADARB1,GRHL2,GNAO1,TIMP2,SEMA3A,CXCR2,BMPR1A,TFAP2A,HSD3B2,TLR4,AGTPBP1,SMARCA1,KIF27,CASP5,NES,BASP1,PLCB1,POTEE		ko04070	Phosphatidylinositol signaling system	0.0130686	1	97
GO:0006260	DNA replication	0.00461115	1	210	5	0.0537634	SIN3A,RRM2,MSH3,POLE2,DNAJC2		hsa04911	Insulin secretion	0.0439356	1	85	5	0.0306748	PLCB3,CAMK2D,KCNMA1,GLP1R,PCLO		GO:0035728	response to hepatocyte growth factor	0.000327811	1	18	3	0.0217391	NRP1,SIRT2,CASR		GO:0032367	intracellular cholesterol transport	0.00704559	1	16	2	0.0138889	STARD4,ABCG1		GO:0048513	animal organ development	0.000336369	1	3131	67	0.258687	NES,COL11A2,ZNF385A,POTEE,PLCB1,BMPR1A,RPS6KA1,RIPPLY3,GNAO1,HECA,PTCH2,FARP2,RP1,ARID5B,TSPAN12,GRHL2,CDX4,DRC1,PERP,HOXB3,BGLAP,ABI2,CDK5RAP2,PPARGC1A,SH3PXD2B,CXCR2,HS6ST1,TFAP2A,IFI16,CHST11,HSD3B2,FZD7,KRT15,STXBP3,GPR18,GJB2,SMARCA1,KIF27,HOXB5,CASP5,AGTPBP1,GDF5,BASP1,GABRB3,CERS3,HOXC11,DSG4,FLT3,CBFA2T3,KRT27,SYNJ2,ANXA1,KRTAP22-1,MKS1,SEMA3A,PHACTR4,LCE4A,ACHE,RUNX2,ADARB1,MAPK1,OTP,THB…		hsa05144	Malaria	0.0138144	1	49
GO:0051686	establishment of ER localization	0.00515121	1	1	1	0.0107527	MYO5A		hsa05224	Breast cancer	0.0457177	1	144	7	0.0429448	HEY2,IGF1R,MYC,IGF1,WNT6,PIK3R1,MAP2K2		GO:0061009	common bile duct development	0.000344553	1	4	2	0.0144928	SOX9,SOX17		GO:0014866	skeletal myofibril assembly	0.00704559	1	16	2	0.0138889	TTN,MYBPC3		GO:0048704	embryonic skeletal system morphogenesis	0.000382475	1	93	7	0.027027	CHST11,HOXC11,GRHL2,RUNX2,TFAP2A,HOXB5,HOXB3		hsa04725	Cholinergic synapse	0.0149522	1	112
GO:0061623	glycolytic process from galactose	0.00515121	1	1	1	0.0107527	GALK1		ko04932	Non-alcoholic fatty liver disease (NAFLD)	0.0471557	1	145	7	0.0429448	BCL2L11,RAC1,PIK3R1,MAPK10,NDUFB2,BID,ADIPOR2		GO:0048866	stem cell fate specification	0.000344553	1	4	2	0.0144928	SOX17,SOX9		GO:0031099	regeneration	0.00767544	1	153	5	0.0347222	IFRD1,WDR35,ANGPT2,BAAT,GLI1		GO:0048706	embryonic skeletal system development	0.000471025	1	126	8	0.030888	CHST11,HOXC11,TFAP2A,HOXB3,GRHL2,MKS1,RUNX2,HOXB5		hsa05231	Choline metabolism in cancer	0.0150805	1	99
GO:1901419	regulation of response to alcohol	0.00515121	1	1	1	0.0107527	LANCL2		ko04730	Long-term depression	0.0471577	1	60	4	0.0245399	IGF1R,MAP2K2,PLCB3,IGF1		GO:0070849	response to epidermal growth factor	0.00045173	1	47	4	0.0289855	COL1A1,SOX9,MARS,ERBB4		GO:0006544	glycine metabolic process	0.0079435	1	17	2	0.0138889	GCAT,BAAT		GO:0060384	innervation	0.000560063	1	27	4	0.015444	ADARB1,GABRB3,SEMA3A,UNC13A		ko04913	Ovarian steroidogenesis	0.0153565	1	50
GO:0099089	establishment of endoplasmic reticulum localization to postsynapse	0.00515121	1	1	1	0.0107527	MYO5A		ko05210	Colorectal cancer	0.0471577	1	60	4	0.0245399	MYC,RAC1,PIK3R1,MAPK10		GO:0032270	positive regulation of cellular protein metabolic process	0.000458063	1	1605	25	0.181159	BMP6,GRAMD4,CDC20,CCND1,IFNA5,IL33,CASR,BAG6,RAP1A,DDX39B,PIK3CG,FGF13,BRAF,ERBB4,NRK,NRP1,RAPGEF2,SOX9,THBS4,SORBS3,TRMT10C,CAV1,GRIN2B,SERPINB3,SIRT2		GO:0032366	intracellular sterol transport	0.0079435	1	17	2	0.0138889	STARD4,ABCG1		GO:0007399	nervous system development	0.000712954	1	2329	52	0.200772	RUNX2,ADARB1,MAPK1,ACHE,STXBP3,BHLHB9,FZD7,FRY,MEF2A,PADI2,PSPN,MARVELD1,CLMN,OTP,MKS1,GPR37L1,HSD3B2,PHACTR4,UNC5A,MAPK8IP2,SEMA3A,CXCR2,TFAP2A,HS6ST1,NR2F6,SYNJ2,GRHL2,RP1,NCKAP1,FARP2,PCDHA4,PPARGC1A,CDK5RAP2,ANXA1,ABI2,HOXB3,UNC13A,BASP1,GDF5,PLCB1,GABRB3,POTEE,TLR4,AGTPBP1,KIF27,SMARCA1,CASP5,NES,GNAO1,TIMP2,ACSL4,BMPR1A		hsa_M00070	Glycosphingolipid biosynthesis, lacto-series, LacCer => Lc4Cer	0.0156108	1	4
GO:1900085	negative regulation of peptidyl-tyrosine autophosphorylation	0.00515121	1	1	1	0.0107527	CAV1		ko00500	Starch and sucrose metabolism	0.0477963	1	36	3	0.0184049	PGM2,G6PC,PYGM		GO:0051247	positive regulation of protein metabolic process	0.000488036	1	1707	26	0.188406	CAV1,GRIN2B,SERPINB3,SIRT2,THBS4,SORBS3,TRMT10C,SOX17,NRK,NRP1,SOX9,RAPGEF2,ERBB4,PIK3CG,FGF13,BRAF,BAG6,DDX39B,RAP1A,CCND1,CDC20,IFNA5,CASR,IL33,BMP6,GRAMD4		GO:0007076	mitotic chromosome condensation	0.0079435	1	17	2	0.0138889	CHMP1A,TTN		GO:0032872	regulation of stress-activated MAPK cascade	0.00072205	1	240	11	0.042471	MAPK8IP2,SEMA3A,PHLPP1,FOXM1,IL26,MMP8,TLR4,FZD7,MAPK1,PLCB1,PPEF2		hsa04062	Chemokine signaling pathway	0.0157972	1	182
GO:1901421	positive regulation of response to alcohol	0.00515121	1	1	1	0.0107527	LANCL2		hsa04015	Rap1 signaling pathway	0.0499162	1	210	9	0.0552147	PLCE1,PLCB3,EFNA5,PIK3R1,RAC1,MAP2K2,IGF1R,SIPA1L1,IGF1		GO:0071363	cellular response to growth factor stimulus	0.000522435	1	507	12	0.0869565	RAPGEF2,SOX9,CASR,NRP1,ERBB4,BMP6,SIRT2,COL1A1,CAV1,HYAL1,RAP1A,MARS		GO:0048739	cardiac muscle fiber development	0.0079435	1	17	2	0.0138889	MYBPC3,TTN		GO:0021602	cranial nerve morphogenesis	0.000741093	1	29	4	0.015444	TFAP2A,HOXB3,SEMA3A,ADARB1		ko04810	Regulation of actin cytoskeleton	0.0159176	1	211
GO:0038160	CXCL12-activated CXCR4 signaling pathway	0.00515121	1	1	1	0.0107527	CXCR4											GO:0016310	phosphorylation	0.000536627	1	1252	21	0.152174	CCND1,CASR,PKN2,FGF13,PIK3CG,MYLK4,BRAF,TXK,NRK,SOX9,RAPGEF2,IMPA1,TNKS,NDUFS4,ERBB4,PFKFB3,GRIN2B,TLR2,DCLK3,IDNK,ITPKB		GO:0043303	mast cell degranulation	0.0079435	1	17	2	0.0138889	SNAP23,PLA2G3		GO:0070302	regulation of stress-activated protein kinase signaling cascade	0.000773041	1	242	11	0.042471	FOXM1,PHLPP1,SEMA3A,MAPK8IP2,MAPK1,PLCB1,PPEF2,IL26,MMP8,TLR4,FZD7		ko04723	Retrograde endocannabinoid signaling	0.0173172	1	101
GO:0009787	regulation of abscisic acid-activated signaling pathway	0.00515121	1	1	1	0.0107527	LANCL2		Top BP terms (< 5kb to TSS)									GO:0009893	positive regulation of metabolic process	0.000684805	1	3624	44	0.318841	RAP1A,TXK,BAG6,BRAF,CCAR1,FGF13,ASCL4,GRAMD4,BMP6,IL33,IFNA5,SOX17,TRMT10C,ZNF462,MARS,THBS4,SIRT2,SERPINB3,BEX1,PHF8,SOX9,DDX39B,MED25,NCOA3,PITX1,RFC1,COL1A1,PIK3CG,NAA16,ACTA2,CASR,CDC20,SMARCC1,CCND1,SORBS3,TLR2,GRIN2B,CAV1,ERBB4,PFKFB3,TNKS,RAPGEF2,NRP1,NRK		GO:0002279	mast cell activation involved in immune response	0.0079435	1	17	2	0.0138889	PLA2G3,SNAP23		GO:0009792	embryo development ending in birth or egg hatching	0.000910513	1	637	20	0.0772201	HOXB5,MKS1,ACSL4,BMPR1A,HS6ST1,TFAP2A,RIPPLY3,CHST11,HUS1,HOXC11,PHACTR4,EGFL8,GRHL2,RUNX2,CDX4,MAPK1,SLC5A7,HOXB3,UBE2A,ECE1		hsa05142	Chagas disease (American trypanosomiasis)	0.0185242	1	102
GO:0038147	C-X-C motif chemokine 12 receptor activity	0.00515121	1	1	1	0.0107527	CXCR4		TermID	Term	pvalue	benjamini hochberg	Genes in Term	Target Genes in Term	Fraction of Targets in Term	Gene Symbols		GO:0070848	response to growth factor	0.000864027	1	537	12	0.0869565	CAV1,COL1A1,SIRT2,MARS,HYAL1,RAP1A,NRP1,SOX9,RAPGEF2,CASR,BMP6,ERBB4		GO:0015782	CMP-N-acetylneuraminate transmembrane transport	0.00797607	1	1	1	0.00694444	SLC35A1		GO:0070672	response to interleukin-15	0.000944919	1	14	3	0.011583	ACSL4,IL2RG,PLCB1		hsa05414	Dilated cardiomyopathy	0.0186188	1	89
GO:0009789	positive regulation of abscisic acid-activated signaling pathway	0.00515121	1	1	1	0.0107527	LANCL2		GO:0032352	positive regulation of hormone metabolic process	7.14833e-05	1	15	3	0.03	ARNT,RDH10,PPARGC1A		GO:0010243	response to organonitrogen compound	0.00087578	1	944	17	0.123188	TLR2,SIRT2,CAV1,GABRB2,BTG1,MARS,RAPGEF2,SOX9,NDUFS4,COL1A1,PIK3CG,RAP1A,RNF103,BAG6,CASR,CCND1,SMARCC1		GO:0009720	detection of hormone stimulus	0.00797607	1	1	1	0.00694444	ABCG1		GO:0021675	nerve development	0.000953216	1	79	6	0.023166	ADARB1,GABRB3,HOXB3,UNC13A,SEMA3A,TFAP2A
GO:0072366	regulation of cellular ketone metabolic process by positive regulation of transcription from RNA polymerase II promoter	0.00515121	1	1	1	0.0107527	PPARA		GO:0005980	glycogen catabolic process	0.000105975	1	17	3	0.03	PGM2,PYGM,G6PC		GO:0051591	response to cAMP	0.000890385	1	97	5	0.0362319	PIK3CG,RAPGEF2,COL1A1,NDUFS4,RAP1A		GO:0030209	dermatan sulfate catabolic process	0.00797607	1	1	1	0.00694444	IDUA		GO:0051127	positive regulation of actin nucleation	0.00116868	1	15	3	0.011583	TRIM27,ABI2,NCKAP1		Top BP terms (< 5kb to TSS)
GO:0000735	removal of nonhomologous ends	0.00515121	1	1	1	0.0107527	MSH3		GO:0009251	glucan catabolic process	0.000126659	1	18	3	0.03	G6PC,PYGM,PGM2		GO:1901698	response to nitrogen compound	0.000916816	1	1035	18	0.130435	MARS,BTG1,GABRB2,CAV1,TLR2,SIRT2,NDUFS4,SOX9,RAPGEF2,RNF103,BAG6,RAP1A,PIK3CG,COL1A1,CCND1,SMARCC1,CASR,IFNA5		GO:0048337	positive regulation of mesodermal cell fate specification	0.00797607	1	1	1	0.00694444	WNT3A		GO:0007275	multicellular organism development	0.00117281	1	4967	94	0.362934	FARP2,RP1,ARID5B,EGFL8,NCKAP1,TSPAN12,GRHL2,SCN9A,CDX4,PERP,DRC1,SLC5A7,HOXB3,BGLAP,ABI2,PPARGC1A,CDK5RAP2,COL11A2,NES,TLR4,ZNF385A,POTEE,PLCB1,RPS6KA1,BMPR1A,GNAO1,RIPPLY3,HECA,PTCH2,HIC1,EVX2,BHLHB9,FZD7,KRT15,STXBP3,POGK,GPR18,CLMN,PSPN,UBE2A,GJB2,WDR47,MMP8,SPIN1,SH3PXD2B,GPR37L1,CXCR2,TFAP2A,HS6ST1,IFI16,HUS1,CHST11,HSD3B2,FLT3,CBFA2T3,NR2F6,SYNJ2,KRT27,UNC13A,ANXA1,PCDHA4,SMARCA1,KIF27,CASP…		TermID	Term	pvalue	benjamini hochberg	Genes in Term
GO:0060803	BMP signaling pathway involved in mesodermal cell fate specification	0.00515121	1	1	1	0.0107527	ETV2		GO:0044247	cellular polysaccharide catabolic process	0.000175532	1	20	3	0.03	PYGM,PGM2,G6PC		GO:0006468	protein phosphorylation	0.000928161	1	949	17	0.123188	PKN2,CASR,CCND1,TXK,MYLK4,BRAF,FGF13,PIK3CG,ERBB4,TNKS,RAPGEF2,SOX9,NRK,ITPKB,TLR2,DCLK3,GRIN2B		GO:0018190	protein octanoylation	0.00797607	1	1	1	0.00694444	MBOAT4		GO:0002051	osteoblast fate commitment	0.00120689	1	4	2	0.00772201	RUNX2,SH3PXD2B		GO:0016264	gap junction assembly	2.46246e-05	0.408201	7
GO:0019402	galactitol metabolic process	0.00515121	1	1	1	0.0107527	GALK1		GO:0015980	energy derivation by oxidation of organic compounds	0.000204464	1	217	7	0.07	PPARGC1A,PYGM,NDUFB2,PGM2,MYC,G6PC,CYP1A2		GO:0048732	gland development	0.00107633	1	403	10	0.0724638	PITX1,DDX39B,RAP1A,CAV1,ERBB4,NRP1,CCND1,SMARCC1,ARHGAP35,SOX9		GO:0030211	heparin catabolic process	0.00797607	1	1	1	0.00694444	IDUA		GO:0032483	regulation of Rab protein signal transduction	0.00120689	1	4	2	0.00772201	DENND1A,MADD		GO:0001976	nervous system process involved in regulation of systemic arterial blood pressure	0.000113038	1	11
GO:1901675	negative regulation of histone H3-K27 acetylation	0.00515121	1	1	1	0.0107527	SIN3A		GO:0000272	polysaccharide catabolic process	0.000235223	1	22	3	0.03	PGM2,PYGM,G6PC		GO:0007417	central nervous system development	0.00107707	1	962	17	0.123188	GRIN2B,UGT8,TLR2,SIRT2,PPP1R17,NRP1,HTR5A,RAPGEF2,SOX9,NDUFS4,ERBB4,PHF8,FGF13,PITX1,RNF103,BAG6,ARHGAP35		GO:0009997	negative regulation of cardioblast cell fate specification	0.00797607	1	1	1	0.00694444	WNT3A		GO:0071800	podosome assembly	0.00120689	1	4	2	0.00772201	SH3PXD2B,FARP2		GO:0009786	regulation of asymmetric cell division	0.000480345	1	4
GO:1905959	positive regulation of cellular response to alcohol	0.00515121	1	1	1	0.0107527	LANCL2		GO:0006112	energy reserve metabolic process	0.000386375	1	62	4	0.04	G6PC,MYC,PGM2,PYGM		GO:1903508	positive regulation of nucleic acid-templated transcription	0.00115832	1	1614	24	0.173913	SOX9,TNKS,BEX1,ERBB4,PHF8,SIRT2,TLR2,ZNF462,MARS,SOX17,SMARCC1,IL33,BMP6,ACTA2,ASCL4,NAA16,COL1A1,CCAR1,RFC1,PITX1,TXK,DDX39B,MED25,NCOA3		GO:1900757	regulation of D-amino-acid oxidase activity	0.00797607	1	1	1	0.00694444	DAOA		GO:0045920	negative regulation of exocytosis	0.00122072	1	33	4	0.015444	ANXA1,IL13RA2,HLA-F,STXBP3		GO:1905643	positive regulation of DNA methylation	0.000480345	1	4
GO:1905957	regulation of cellular response to alcohol	0.00515121	1	1	1	0.0107527	LANCL2		GO:0002138	retinoic acid biosynthetic process	0.000832209	1	8	2	0.02	RDH10,DHRS9		GO:1902680	positive regulation of RNA biosynthetic process	0.00116822	1	1615	24	0.173913	SOX9,BEX1,ERBB4,PHF8,TNKS,SIRT2,TLR2,SOX17,MARS,ZNF462,IL33,SMARCC1,ACTA2,BMP6,COL1A1,CCAR1,ASCL4,NAA16,MED25,TXK,DDX39B,NCOA3,RFC1,PITX1		GO:1904782	negative regulation of NMDA glutamate receptor activity	0.00797607	1	1	1	0.00694444	EPHB2		GO:0061448	connective tissue development	0.00142211	1	222	10	0.03861	CHST11,PPARGC1A,HOXB3,THBS3,BMPR1A,GDF5,RUNX2,SH3PXD2B,ARID5B,COL11A2		GO:1905867	epididymis development	0.000480345	1	4
GO:0061622	glycolytic process through glucose-1-phosphate	0.00515121	1	1	1	0.0107527	GALK1		GO:0030521	androgen receptor signaling pathway	0.00103097	1	36	3	0.03	DAXX,RWDD1,PPARGC1A		GO:0017196	N-terminal peptidyl-methionine acetylation	0.00118789	1	7	2	0.0144928	NAA16,NAA20		GO:0106028	neuron projection retraction	0.00797607	1	1	1	0.00694444	EPHB2		GO:0048532	anatomical structure arrangement	0.00170995	1	17	3	0.011583	SEMA3A,BMPR1A,TFAP2A		GO:0008306	associative learning	0.000700232	1	78
GO:0038159	C-X-C chemokine receptor CXCR4 signaling pathway	0.00515121	1	1	1	0.0107527	CXCR4		GO:0044275	cellular carbohydrate catabolic process	0.00103097	1	36	3	0.03	G6PC,PGM2,PYGM		GO:0045893	positive regulation of transcription, DNA-templated	0.00127483	1	1529	23	0.166667	SOX9,PHF8,ERBB4,BEX1,TNKS,TLR2,SIRT2,SOX17,MARS,ZNF462,IL33,SMARCC1,ACTA2,BMP6,COL1A1,NAA16,ASCL4,NCOA3,MED25,DDX39B,TXK,PITX1,RFC1		GO:0090676	calcium ion transmembrane transport via low voltage-gated calcium channel	0.00797607	1	1	1	0.00694444	WNT3A		GO:0021783	preganglionic parasympathetic fiber development	0.00170995	1	17	3	0.011583	ADARB1,TFAP2A,SEMA3A		GO:0032480	negative regulation of type I interferon production	0.000777792	1	46
GO:0071498	cellular response to fluid shear stress	0.00517232	1	21	2	0.0215054	TFPI2,CA2		GO:0043380	regulation of memory T cell differentiation	0.00106612	1	9	2	0.02	FGL2,IL23A		GO:0048522	positive regulation of cellular process	0.00130448	1	5358	58	0.42029	BMP6,PKN2,GRAMD4,BTLA,ARHGAP35,SLITRK3,IFNA5,IL33,BAG6,TXK,RAP1A,FGF13,ASCL4,BRAF,CCAR1,FBXO31,NDUFS4,PHF8,BEX1,BRINP3,SOX9,ZNF462,THBS4,MARS,TRMT10C,SOX17,SERPINB3,TNFSF9,EHD2,SIRT2,ACTA2,CCND1,CDC20,SMARCC1,CASR,PITX1,RFC1,NCOA3,HYAL1,DDX39B,MED25,PIK3CG,NAA16,COL1A1,TNKS,PFKFB3,ERBB4,NRK,NRP1,RAPGEF2,BTG1,SORBS3,ITPKB,G3BP2,SPRED3,CAV1,GRIN2B,TLR2		GO:1901555	response to paclitaxel	0.00797607	1	1	1	0.00694444	WDR35		GO:0007420	brain development	0.00172988	1	721	21	0.0810811	HSD3B2,BMPR1A,CXCR2,SEMA3A,GNAO1,POTEE,PLCB1,BASP1,NES,CASP5,KIF27,SMARCA1,AGTPBP1,CDK5RAP2,PPARGC1A,PADI2,OTP,HOXB3,GRHL2,SYNJ2,STXBP3		GO:0034329	cell junction assembly	0.000785034	1	166
GO:0006352	DNA-templated transcription, initiation	0.0053934	1	218	5	0.0537634	SMARCA5,ZNRD1,PPARA,TAF7L,TAF13		GO:0016102	diterpenoid biosynthetic process	0.00106612	1	9	2	0.02	RDH10,DHRS9		GO:0030856	regulation of epithelial cell differentiation	0.0013149	1	157	6	0.0434783	CCND1,CAV1,SOX9,BMP6,BTG1,NCOA3		GO:1901320	negative regulation of heart induction	0.00797607	1	1	1	0.00694444	WNT3A		GO:0001501	skeletal system development	0.00194027	1	489	16	0.0617761	ARID5B,GRHL2,RUNX2,BGLAP,THBS3,HOXB3,HOXB5,COL11A2,SH3PXD2B,ZNF385A,MKS1,GDF5,BMPR1A,TFAP2A,HOXC11,CHST11		GO:0008542	visual learning	0.000914549	1	48
GO:1901984	negative regulation of protein acetylation	0.00567057	1	22	2	0.0215054	SIN3A,SDR16C5		GO:0032350	regulation of hormone metabolic process	0.00120838	1	38	3	0.03	RDH10,ARNT,PPARGC1A		GO:0006471	protein ADP-ribosylation	0.00138042	1	29	3	0.0217391	PARP4,TNKS,SIRT2		GO:0005456	CMP-N-acetylneuraminate transmembrane transporter activity	0.00797607	1	1	1	0.00694444	SLC35A1		GO:0008291	acetylcholine metabolic process	0.00199244	1	5	2	0.00772201	SLC5A7,ACHE		GO:2001238	positive regulation of extrinsic apoptotic signaling pathway	0.000988905	1	49
GO:0019400	alditol metabolic process	0.00618991	1	23	2	0.0215054	ANGPTL3,GALK1		GO:0044283	small molecule biosynthetic process	0.00128146	1	573	10	0.1	ACACB,G6PC,DHRS9,CYP1A2,PPARGC1A,CYP7A1,RDH10,PLCB3,DPYD,PLCE1		GO:0070192	chromosome organization involved in meiotic cell cycle	0.00154216	1	65	4	0.0289855	MEIOB,NCAPH,BAG6,MCMDC2		GO:2000081	positive regulation of canonical Wnt signaling pathway involved in controlling type B pancreatic cell proliferation	0.00797607	1	1	1	0.00694444	WNT3A		GO:1900619	acetate ester metabolic process	0.00199244	1	5	2	0.00772201	SLC5A7,ACHE		GO:0007632	visual behavior	0.00132906	1	53
GO:0099560	synaptic membrane adhesion	0.00618991	1	23	2	0.0215054	LRRC4,NTNG2		GO:0042572	retinol metabolic process	0.00150871	1	41	3	0.03	RDH10,DHRS9,CYP1A2		GO:0098909	regulation of cardiac muscle cell action potential involved in regulation of contraction	0.00157592	1	8	2	0.0144928	FGF13,CAV1		GO:2000044	negative regulation of cardiac cell fate specification	0.00797607	1	1	1	0.00694444	WNT3A		GO:0048705	skeletal system morphogenesis	0.00223115	1	236	10	0.03861	HOXB5,ARID5B,GRHL2,SH3PXD2B,RUNX2,TFAP2A,HOXB3,THBS3,CHST11,HOXC11		GO:1903530	regulation of secretion by cell	0.00133618	1	754
GO:0120161	regulation of cold-induced thermogenesis	0.00639245	1	143	4	0.0430108	ALDH1A1,DOCK7,CAV1,CXCR4		GO:0046886	positive regulation of hormone biosynthetic process	0.00161706	1	11	2	0.02	ARNT,PPARGC1A		GO:0061448	connective tissue development	0.00160725	1	222	7	0.0507246	PITX1,BMP6,ACTA2,HYAL1,CASR,SOX9,COL1A1		GO:1900758	negative regulation of D-amino-acid oxidase activity	0.00797607	1	1	1	0.00694444	DAOA		GO:0030258	lipid modification	0.00236968	1	199	9	0.034749	ECHDC2,MTMR6,CPT1B,PPARGC1A,SLC35C1,SYNJ2,PIP4K2C,ECHDC1,MTMR7		GO:1903522	regulation of blood circulation	0.00153713	1	297
GO:0050996	positive regulation of lipid catabolic process	0.00673012	1	24	2	0.0215054	PPARA,ANGPTL3		GO:0006091	generation of precursor metabolites and energy	0.00165581	1	398	8	0.08	AK9,PGM2,NDUFB2,PYGM,CYP1A2,G6PC,MYC,PPARGC1A		GO:0051171	regulation of nitrogen compound metabolic process	0.00162615	1	5887	62	0.449275	RFC1,PITX1,MED25,DDX39B,NCOA3,PIK3CG,NAA16,ZNF322,COL1A1,AUNIP,ACTA2,TCP10L,FOXN3,CDC20,SMARCC1,CCND1,COMMD6,CASR,SPRED3,ITPKB,TBL1Y,BTG1,G3BP2,SORBS3,GRIN2B,CAV1,TLR2,EEFSEC,TNKS,ERBB4,PFKFB3,NRP1,NRK,ZFY,RAPGEF2,DMD,BAG6,TXK,RAP1A,FGF13,ASCL4,WFIKKN1,BRAF,CCAR1,BMP6,GRAMD4,ARHGAP35,IL33,IFNA5,PARP4,ZNF462,THBS4,TRMT10C,MARS,SOX17,SERPINB3,SIRT2,PPP1R17,NDUFS4,BEX1,PHF8,SOX9		GO:0042686	regulation of cardioblast cell fate specification	0.00797607	1	1	1	0.00694444	WNT3A		GO:0002076	osteoblast development	0.00238563	1	19	3	0.011583	ACHE,RUNX2,BGLAP		GO:0003073	regulation of systemic arterial blood pressure	0.00154695	1	93
GO:0000188	inactivation of MAPK activity	0.00847372	1	27	2	0.0215054	CAV1,RGS3		GO:0060291	long-term synaptic potentiation	0.00224049	1	47	3	0.03	NR2E1,SNAP47,LRRTM2		GO:2000026	regulation of multicellular organismal development	0.00162824	1	2156	29	0.210145	BMP6,ARHGAP35,CDC20,CCND1,SLITRK3,NCOA3,DDX39B,HYAL1,RAP1A,BAG6,COL1A1,FBXO31,FGF13,ERBB4,NPPB,RAPGEF2,SOX9,NRP1,BRINP3,NRK,SOX17,ITPKB,THBS4,BTG1,TNFSF9,SIRT2,TLR2,CAV1,SERPINB3		GO:0021874	Wnt signaling pathway involved in forebrain neuroblast division	0.00797607	1	1	1	0.00694444	WNT3A		GO:0048486	parasympathetic nervous system development	0.00238563	1	19	3	0.011583	SEMA3A,TFAP2A,ADARB1		GO:0019530	taurine metabolic process	0.00165146	1	7
GO:0019915	lipid storage	0.00973638	1	29	2	0.0215054	CAV1,ANGPTL3		GO:0006012	galactose metabolic process	0.00227678	1	13	2	0.02	PGM2,PPARGC1A		GO:1990778	protein localization to cell periphery	0.00169149	1	224	7	0.0507246	BBIP1,CAV1,FGF13,EHD2,RAPGEF2,PACS1,RAP1A		GO:0018191	peptidyl-serine octanoylation	0.00797607	1	1	1	0.00694444	MBOAT4		GO:0048545	response to steroid hormone	0.00253305	1	323	12	0.046332	NR2F6,TRH,FLT3,PPARGC1A,GJB2,ANXA1,PADI2,PMEPA1,SST,AGL,HSD3B2,BGLAP		GO:0019694	alkanesulfonate metabolic process	0.00165146	1	7
									GO:0005977	glycogen metabolic process	0.00238032	1	48	3	0.03	G6PC,PYGM,PGM2		GO:0030858	positive regulation of epithelial cell differentiation	0.00172548	1	67	4	0.0289855	BTG1,BMP6,NCOA3,SOX9		GO:0002152	bile acid conjugation	0.00797607	1	1	1	0.00694444	BAAT		GO:1904888	cranial skeletal system development	0.00256211	1	66	5	0.019305	GRHL2,SH3PXD2B,CHST11,RUNX2,TFAP2A		GO:0008016	regulation of heart contraction	0.00204027	1	251
Top KEGG pathways (< 5kb to TSS)									GO:0006073	cellular glucan metabolic process	0.00252545	1	49	3	0.03	G6PC,PYGM,PGM2		GO:0001932	regulation of protein phosphorylation	0.00173695	1	1469	22	0.15942	ITPKB,THBS4,SORBS3,SPRED3,SIRT2,SERPINB3,CAV1,ERBB4,NDUFS4,RAPGEF2,SOX9,DMD,NRK,NRP1,RAP1A,BRAF,FGF13,PIK3CG,BMP6,CASR,IFNA5,CCND1		GO:0048243	norepinephrine secretion	0.00797607	1	1	1	0.00694444	NISCH		GO:0033634	positive regulation of cell-cell adhesion mediated by integrin	0.0029604	1	6	2	0.00772201	PIEZO1,CCL5		GO:2001023	regulation of response to drug	0.0021308	1	100
TermID	Term	pvalue	benjamini hochberg	Genes in Term	Target Genes in Term	Fraction of Targets in Term	Gene Symbols		GO:0044042	glucan metabolic process	0.00252545	1	49	3	0.03	G6PC,PYGM,PGM2		GO:1902459	positive regulation of stem cell population maintenance	0.00201604	1	9	2	0.0144928	ZNF322,NCOA3		GO:0050928	negative regulation of positive chemotaxis	0.00797607	1	1	1	0.00694444	ANGPT2		GO:0009790	embryo development	0.00300588	1	961	25	0.0965251	SLC5A7,HOXB3,UBE2A,ECE1,EGFL8,CDX4,RUNX2,MAPK1,GRHL2,RIPPLY3,SEMA3A,TFAP2A,BMPR1A,ACSL4,HS6ST1,PHACTR4,HUS1,HOXC11,CHST11,MMP8,NES,HOXB5,GDF5,BASP1,MKS1		GO:0050806	positive regulation of synaptic transmission	0.00234603	1	149
hsa04360	Axon guidance	0.000364835	0.183147	174	6	0.15	DCC,PPP3CC,RGS3,LRRC4,CXCR4,NTNG2		GO:0016114	terpenoid biosynthetic process	0.00304286	1	15	2	0.02	DHRS9,RDH10		GO:0048865	stem cell fate commitment	0.00201604	1	9	2	0.0144928	SOX9,SOX17		GO:0003136	negative regulation of heart induction by canonical Wnt signaling pathway	0.00797607	1	1	1	0.00694444	WNT3A		GO:0021762	substantia nigra development	0.00301901	1	42	4	0.015444	CASP5,PADI2,POTEE,BASP1		GO:0007043	cell-cell junction assembly	0.00252891	1	104
hsa04964	Proximal tubule bicarbonate reclamation	0.00714725	1	23	2	0.05	GLS2,CA2		GO:0016055	Wnt signaling pathway	0.00332273	1	350	7	0.07	TMEM170B,WNT6,RSPO2,HMGXB4,CSNK1G1,PLCB3,TNRC6B		GO:0000165	MAPK cascade	0.00202858	1	366	9	0.0652174	ITPKB,GRIN2B,FGF13,BRAF,ERBB4,NRK,SOX9,CASR,RAPGEF2		GO:1905705	cellular response to paclitaxel	0.00797607	1	1	1	0.00694444	WDR35		GO:0016601	Rac protein signal transduction	0.00320589	1	21	3	0.011583	FARP2,NCKAP1,ABI2		GO:0051341	regulation of oxidoreductase activity	0.00274702	1	106
hsa_M00554	Nucleotide sugar biosynthesis, galactose => UDP-galactose	0.0111412	1	2	1	0.025	GALK1		GO:0198738	cell-cell signaling by wnt	0.00332273	1	350	7	0.07	PLCB3,TNRC6B,CSNK1G1,HMGXB4,RSPO2,TMEM170B,WNT6		GO:0003018	vascular process in circulatory system	0.00215121	1	173	6	0.0434783	CAV1,ARHGAP35,NPPB,CASR,BMP6,ACTA2		GO:0060734	regulation of endoplasmic reticulum stress-induced eIF2 alpha phosphorylation	0.00797607	1	1	1	0.00694444	EIF2AK3		GO:0048568	embryonic organ development	0.00344397	1	425	14	0.0540541	PHACTR4,HOXC11,CHST11,HOXB3,HS6ST1,TFAP2A,BMPR1A,RUNX2,CDX4,MKS1,MAPK1,GRHL2,HOXB5,NES		GO:1903753	negative regulation of p38MAPK cascade	0.00279764	1	9
hsa04922	Glucagon signaling pathway	0.0189338	1	102	3	0.075	PPARA,PRMT1,PPP3CC		GO:0010565	regulation of cellular ketone metabolic process	0.00334849	1	181	5	0.05	ACACB,AZIN1,RDH10,PPARGC1A,CYP7A1		GO:0060322	head development	0.00216057	1	764	14	0.101449	ERBB4,PHF8,NDUFS4,RAPGEF2,SOX9,NRP1,ARHGAP35,HTR5A,PITX1,BAG6,SIRT2,COL1A1,GRIN2B,FGF13											GO:0048731	system development	0.00356722	1	4365	82	0.316602	MKS1,KRTAP22-1,PHACTR4,SEMA3A,MAPK8IP2,UNC5A,MAPK1,ADARB1,RUNX2,ACHE,LCE4A,FRY,MEF2A,PADI2,ECE1,MARVELD1,THBS3,FURIN,OTP,GABRB3,GDF5,BASP1,AGTPBP1,CASP5,HOXB5,SMARCA1,KIF27,DSG4,HOXC11,TIMP2,CERS3,ACSL4,SYNJ2,NR2F6,KRT27,CBFA2T3,FLT3,PCDHA4,ANXA1,UNC13A,GPR37L1,SH3PXD2B,HSD3B2,CHST11,IFI16,HS6ST1,TFAP2A,CXCR2,GPR18,STXBP3,KRT15,FZD7,BHLHB9,GJB2,PSPN,CLMN,ZNF385A,POTEE,PLCB1,TLR4,NES,COL11A2,PTCH2…		GO:0051046	regulation of secretion	0.00281866	1	812
hsa00240	Pyrimidine metabolism	0.0199282	1	104	3	0.075	ZNRD1,RRM2,POLE2		GO:0032959	inositol trisphosphate biosynthetic process	0.00346504	1	16	2	0.02	PLCE1,PLCB3		GO:0007589	body fluid secretion	0.00224896	1	72	4	0.0289855	ERBB4,CCND1,CAV1,NPPB		Top KEGG pathways (< 5kb to TSS)									GO:0046856	phosphatidylinositol dephosphorylation	0.00367309	1	22	3	0.011583	SYNJ2,MTMR7,MTMR6		GO:0046661	male sex differentiation	0.00294882	1	156
hsa00471	D-Glutamine and D-glutamate metabolism	0.0221613	1	4	1	0.025	GLS2		GO:0072330	monocarboxylic acid biosynthetic process	0.00350931	1	183	5	0.05	CYP1A2,ACACB,DHRS9,RDH10,CYP7A1		GO:0048518	positive regulation of biological process	0.00225159	1	6081	63	0.456522	IL33,IFNA5,SLITRK3,ARHGAP35,BTLA,GRAMD4,BMP6,PKN2,FBXO31,CCAR1,BRAF,FGF13,ASCL4,TXK,RAP1A,BAG6,SOX9,NPPB,BRINP3,BEX1,PHF8,TMEM30B,NDUFS4,SIRT2,EHD2,TNFSF9,SERPINB3,SOX17,ZNF462,MARS,TRMT10C,THBS4,CASR,CCND1,CDC20,SMARCC1,ACTA2,ZNF322,COL1A1,NAA16,PIK3CG,MIP,HYAL1,DDX39B,MED25,NCOA3,PITX1,RFC1,RAPGEF2,DMD,NRP1,NRK,ERBB4,PFKFB3,TNKS,TLR2,GRIN2B,CAV1,SORBS3,ITPKB,SPRED3,G3BP2,BTG1		TermID	Term	pvalue	benjamini hochberg	Genes in Term	Target Genes in Term	Fraction of Targets in Term	Gene Symbols		GO:0043009	chordate embryonic development	0.00376449	1	620	18	0.0694981	MKS1,HOXB5,PHACTR4,CHST11,HOXC11,RIPPLY3,BMPR1A,TFAP2A,HS6ST1,MAPK1,RUNX2,CDX4,GRHL2,EGFL8,ECE1,UBE2A,SLC5A7,HOXB3		GO:0034330	cell junction organization	0.00317328	1	212
hsa_M00263	DNA polymerase epsilon complex	0.0221613	1	4	1	0.025	POLE2		GO:0098877	neurotransmitter receptor transport to plasma membrane	0.00391291	1	17	2	0.02	SNAP47,CLSTN1		GO:0010628	positive regulation of gene expression	0.00229854	1	2000	27	0.195652	RFC1,PITX1,MED25,TXK,DDX39B,NCOA3,ASCL4,NAA16,COL1A1,BRAF,BMP6,ACTA2,SMARCC1,CASR,IL33,ZNF462,TRMT10C,MARS,SOX17,CAV1,SIRT2,TLR2,TNKS,BEX1,ERBB4,PHF8,SOX9		M00384	Cul3-SPOP complex	0.000451908	0.226858	4	2	0.031746	RBX1,SPOPL		GO:0048701	embryonic cranial skeleton morphogenesis	0.00388638	1	45	4	0.015444	RUNX2,GRHL2,CHST11,TFAP2A		GO:0032482	Rab protein signal transduction	0.00350992	1	69
M00632	Galactose degradation, Leloir pathway, galactose => alpha-D-glucose-1P	0.0221613	1	4	1	0.025	GALK1		GO:0098969	neurotransmitter receptor transport to postsynaptic membrane	0.00391291	1	17	2	0.02	CLSTN1,SNAP47		GO:0051254	positive regulation of RNA metabolic process	0.00231016	1	1699	24	0.173913	TNKS,PHF8,ERBB4,BEX1,SOX9,ZNF462,MARS,SOX17,SIRT2,TLR2,BMP6,ACTA2,SMARCC1,IL33,PITX1,RFC1,NCOA3,TXK,MED25,DDX39B,NAA16,ASCL4,CCAR1,COL1A1		hsa04340	Hedgehog signaling pathway	0.00799033	1	47	3	0.047619	SPOPL,ARRB2,GLI1		GO:0048483	autonomic nervous system development	0.00388638	1	45	4	0.015444	TFAP2A,SEMA3A,PHACTR4,ADARB1		GO:0017157	regulation of exocytosis	0.0038891	1	220
hsa04724	Glutamatergic synapse	0.0253295	1	114	3	0.075	GLS2,PPP3CC,GNG4		GO:1903540	establishment of protein localization to postsynaptic membrane	0.0043862	1	18	2	0.02	SNAP47,CLSTN1		GO:0042127	regulation of cell population proliferation	0.00247606	1	1708	24	0.173913	BAG6,HYAL1,DDX39B,MED25,CCAR1,BMP6,CCND1,CDC20,CASR,PTGS1,BTG1,THBS4,SOX17,SERPINB3,CAV1,SIRT2,TLR2,TNFSF9,NDUFS4,ERBB4,NRK,NRP1,RAPGEF2,SOX9		hsa04014	Ras signaling pathway	0.0140316	1	226	6	0.0952381	GNG11,RASA2,PLA2G3,GNG13,ANGPT2,FGF14											GO:2001241	positive regulation of extrinsic apoptotic signaling pathway in absence of ligand	0.00422376	1	11
ko03022	Basal transcription factors	0.0258914	1	45	2	0.05	TAF13,TAF7L		GO:0034754	cellular hormone metabolic process	0.00445645	1	120	4	0.04	DHRS9,CYP1A2,PPARGC1A,RDH10											M00106	Conjugated bile acid biosynthesis, cholate => taurocholate/glycocholate	0.0175191	1	2	1	0.015873	BAAT		Top KEGG pathways (< 5Kb to TSS)									GO:0045760	positive regulation of action potential	0.00503857	1	12
									GO:0043401	steroid hormone mediated signaling pathway	0.00445645	1	120	4	0.04	RWDD1,DAXX,PPARGC1A,NR2E1		Top KEGG pathways (< 5kb to TSS)									ko04142	Lysosome	0.0226686	1	123	4	0.0634921	IDUA,CTSC,CTSV,LITAF		TermID	Term	pvalue	benjamini hochberg	Genes in Term	Target Genes in Term	Fraction of Targets in Term	Gene Symbols		GO:0098974	postsynaptic actin cytoskeleton organization	0.00503857	1	12
									GO:0032957	inositol trisphosphate metabolic process	0.0048846	1	19	2	0.02	PLCE1,PLCB3		TermID	Term	pvalue	benjamini hochberg	Genes in Term	Target Genes in Term	Fraction of Targets in Term	Gene Symbols		hsa04728	Dopaminergic synapse	0.0271083	1	130	4	0.0634921	GNG13,ARRB2,GNG11,CREB3L2		hsa_M00107	Steroid hormone biosynthesis, cholesterol => prognenolone => progesterone	0.000597163	0.299776	3	2	0.0196078	HSD3B2,CYP11A1		GO:2000279	negative regulation of DNA biosynthetic process	0.00520292	1	39
									GO:0055114	oxidation-reduction process	0.00496165	1	923	12	0.12	UTY,DPYD,PYGM,NDUFB2,PGM2,MYC,G6PC,DHRS9,CYP1A2,PPARGC1A,CYP7A1,RDH10		hsa04510	Focal adhesion	0.000528402	0.265258	198	8	0.117647	RAP1A,CCND1,ARHGAP35,THBS4,CAV1,COL1A1,BRAF,MYLK4		M00381	SCF-SKP2 complex	0.0347361	1	4	1	0.015873	RBX1		ko00562	Inositol phosphate metabolism	0.00328796	1	71	5	0.0490196	PLCB1,PIP4K2C,MTMR7,MTMR6,SYNJ2		GO:0030326	embryonic limb morphogenesis	0.00554732	1	125
									GO:1901860	positive regulation of mitochondrial DNA metabolic process	0.00553894	1	1	1	0.01	PPARGC1A		hsa04611	Platelet activation	0.00104267	0.522379	123	6	0.0882353	ARHGAP35,RAP1A,COL1A1,PTGS1,MYLK4,PIK3CG		hsa_M00387	SCF-FBW7 complex	0.0347361	1	4	1	0.015873	RBX1		hsa04725	Cholinergic synapse	0.00510536	1	112	6	0.0588235	PLCB1,MAPK1,SLC5A7,KCNJ3,ACHE,GNAO1		GO:0035113	embryonic appendage morphogenesis	0.00554732	1	125
									GO:0002617	negative regulation of macrophage antigen processing and presentation	0.00553894	1	1	1	0.01	FGL2		M00430	Exon junction complex (EJC)	0.0123244	1	18	2	0.0294118	DDX39B,NXT2		hsa_M00380	SCF-BTRC complex	0.0432329	1	5	1	0.015873	RBX1		ko04621	NOD-like receptor signaling pathway	0.0101659	1	169	7	0.0686275	PLCB1,CASP5,MAPK1,TYK2,TLR4,CCL5,IFI16		GO:0009416	response to light stimulus	0.00587108	1	299
									GO:0060431	primary lung bud formation	0.00553894	1	1	1	0.01	RDH10		ko04151	PI3K-Akt signaling pathway	0.0148658	1	341	8	0.117647	IFNA5,CCND1,PKN2,FGF13,THBS4,TLR2,COL1A1,PIK3CG		hsa_M00382	SCF-FBS complex	0.0432329	1	5	1	0.015873	RBX1		hsa04070	Phosphatidylinositol signaling system	0.0121822	1	97	5	0.0490196	MTMR7,PLCB1,PIP4K2C,SYNJ2,MTMR6		GO:0032048	cardiolipin metabolic process	0.00591952	1	13
									GO:0061569	UDP phosphorylation	0.00553894	1	1	1	0.01	AK9		hsa05416	Viral myocarditis	0.0174219	1	58	3	0.0441176	DMD,CAV1,CCND1		hsa_M00386	Cul4-DDB1-CSA complex	0.0432329	1	5	1	0.015873	RBX1		hsa04723	Retrograde endocannabinoid signaling	0.0143231	1	101	5	0.0490196	GNAO1,KCNJ3,MAPK1,PLCB1,GABRB3		GO:0045429	positive regulation of nitric oxide biosynthetic process	0.00684374	1	43
									GO:0090096	positive regulation of metanephric cap mesenchymal cell proliferation	0.00553894	1	1	1	0.01	MYC		hsa_M00067	Sulfoglycolipids biosynthesis, ceramide/1-alkyl-2-acylglycerol => sulfatide/seminolipid	0.0189029	1	2	1	0.0147059	UGT8		hsa_M00128	Ubiquinone biosynthesis, eukaryotes, 4-hydroxybenzoate => ubiquinone	0.0432329	1	5	1	0.015873	COQ6		hsa04922	Glucagon signaling pathway	0.0148954	1	102	5	0.0490196	PLCB1,PPARGC1A,PHKG2,CRTC2,CPT1B		GO:0001738	morphogenesis of a polarized epithelium	0.00684374	1	43
									GO:1904633	regulation of glomerular visceral epithelial cell apoptotic process	0.00553894	1	1	1	0.01	PPARGC1A		hsa04726	Serotonergic synapse	0.0214608	1	112	4	0.0588235	BRAF,PTGS1,GABRB2,HTR5A		M00385	Cul4-DDB1-DDB2 complex	0.0432329	1	5	1	0.015873	RBX1		hsa05142	Chagas disease (American trypanosomiasis)	0.0148954	1	102	5	0.0490196	TLR4,GNAO1,CCL5,MAPK1,PLCB1		GO:0099188	postsynaptic cytoskeleton organization	0.00686537	1	14
									GO:0045828	positive regulation of isoprenoid metabolic process	0.00553894	1	1	1	0.01	RDH10		hsa04720	Long-term potentiation	0.0254692	1	67	3	0.0441176	GRIN2B,RAP1A,BRAF		hsa_M00383	ECV complex	0.0432329	1	5	1	0.015873	RBX1		hsa04216	Ferroptosis	0.0189338	1	40	3	0.0294118	CP,FTH1,ACSL4		GO:2001044	regulation of integrin-mediated signaling pathway	0.00686537	1	14
									GO:0061565	dAMP phosphorylation	0.00553894	1	1	1	0.01	AK9		hsa05218	Melanoma	0.0274868	1	69	3	0.0441176	CCND1,FGF13,BRAF		hsa05032	Morphine addiction	0.0456386	1	91	3	0.047619	ARRB2,GNG13,GNG11		ko04921	Oxytocin signaling pathway	0.0210283	1	152	6	0.0588235	CACNA2D4,GNAO1,KCNJ3,CACNA2D1,PLCB1,MAPK1		GO:0032355	response to estradiol	0.00717924	1	133
									GO:0006186	dGDP phosphorylation	0.00553894	1	1	1	0.01	AK9		hsa_M00046	Pyrimidine degradation, uracil => beta-alanine, thymine => 3-aminoisobutanoate	0.0282219	1	3	1	0.0147059	DPYS		ko00260	Glycine, serine and threonine metabolism	0.0458304	1	39	2	0.031746	ALAS1,GCAT		hsa04726	Serotonergic synapse	0.0214789	1	112	5	0.0490196	KCNJ3,GNAO1,GABRB3,PLCB1,MAPK1		GO:0007595	lactation	0.00729649	1	44
									GO:0006756	AMP phosphorylation	0.00553894	1	1	1	0.01	AK9		hsa00562	Inositol phosphate metabolism	0.0295876	1	71	3	0.0441176	IMPA1,PIK3CG,ITPKB											hsa04724	Glutamatergic synapse	0.0229908	1	114	5	0.0490196	GNAO1,GRIN3B,KCNJ3,PLCB1,MAPK1		GO:1904407	positive regulation of nitric oxide metabolic process	0.00729649	1	44
									GO:0150072	positive regulation of arginase activity	0.00553894	1	1	1	0.01	CD200		ko05216	Thyroid cancer	0.0305895	1	29	2	0.0294118	BRAF,CCND1											ko00071	Fatty acid degradation	0.0243682	1	44	3	0.0294118	CPT1B,ACSL4,ALDH2		GO:0032879	regulation of localization	0.00734368	1	2846
									GO:0061568	GDP phosphorylation	0.00553894	1	1	1	0.01	AK9		hsa00030	Pentose phosphate pathway	0.0325767	1	30	2	0.0294118	PGLS,IDNK											hsa_M00293	DNA polymerase zeta complex	0.0282867	1	2	1	0.00980392	REV3L		GO:0008584	male gonad development	0.0074044	1	134
									GO:0006174	dADP phosphorylation	0.00553894	1	1	1	0.01	AK9		hsa_M00006	Pentose phosphate pathway, oxidative phase, glucose 6P => ribulose 5P	0.0374536	1	4	1	0.0147059	PGLS											M00679	BMP signaling	0.0323093	1	20	2	0.0196078	GDF5,BMPR1A		GO:0046546	development of primary male sexual characteristics	0.00763445	1	135
									GO:0061508	CDP phosphorylation	0.00553894	1	1	1	0.01	AK9		M00286	GINS complex	0.0374536	1	4	1	0.0147059	GINS3											ko05164	Influenza A	0.0356731	1	172	6	0.0588235	MAPK1,TYK2,HNRNPUL1,TLR4,CCL5,FURIN		GO:0001655	urogenital system development	0.0077963	1	314
									GO:0071615	oxidative deethylation	0.00553894	1	1	1	0.01	CYP1A2		hsa04371	Apelin signaling pathway	0.0416752	1	138	4	0.0588235	CCND1,PIK3CG,ACTA2,MYLK4											ko04060	Cytokine-cytokine receptor interaction	0.0381661	1	270	8	0.0784314	FLT3,IL26,GDF5,BMPR1A,CXCR2,IL21,CCL5,IL2RG		GO:0021537	telencephalon development	0.00786761	1	251
																		ko05205	Proteoglycans in cancer	0.043063	1	203	5	0.0735294	BRAF,TLR2,CCND1,ERBB4,CAV1											ko04713	Circadian entrainment	0.0476567	1	96	4	0.0392157	GNAO1,KCNJ3,MAPK1,PLCB1		GO:0042693	muscle cell fate commitment	0.00787488	1	15
									Top KEGG pathways (< 5kb to TSS)									M00289	RF-C complex	0.046599	1	5	1	0.0147059	RFC1																				GO:0007512	adult heart development	0.00787488	1	15
									TermID	Term	pvalue	benjamini hochberg	Genes in Term	Target Genes in Term	Fraction of Targets in Term	Gene Symbols		ko05224	Breast cancer	0.0474776	1	144	4	0.0588235	FGF13,CCND1,NCOA3,BRAF																				GO:0099173	postsynapse organization	0.00797717	1	87
									hsa01100	Metabolic pathways	0.000157775	0.0792032	1256	18	0.418605	PGM2,ACACB,G6PC,PLCB3,POLR1C,PLCE1,GLCE,NDUFB2,GALNT5,CYP7A1,CYP1A2,ATP6V1G1,DHRS9,DPYD,RDH10,PLD3,PYGM,AK9		hsa04015	Rap1 signaling pathway	0.0486053	1	210	5	0.0735294	GRIN2B,RAP1A,FGF13,RAPGEF2,BRAF
									hsa04922	Glucagon signaling pathway	0.00033285	0.166758	102	5	0.116279	ACACB,PYGM,G6PC,PPARGC1A,PLCB3																													Top KEGG pathways (< 5kb to TSS)
									hsa00500	Starch and sucrose metabolism	0.0012544	0.627199	36	3	0.0697674	PYGM,PGM2,G6PC																													TermID	Term	pvalue	benjamini hochberg	Genes in Term
									hsa04931	Insulin resistance	0.00371577	1	107	4	0.0930233	PYGM,ACACB,PPARGC1A,G6PC																													hsa05412	Arrhythmogenic right ventricular cardiomyopathy (ARVC)	0.00577644	1	72
									hsa00830	Retinol metabolism	0.00680093	1	65	3	0.0697674	DHRS9,RDH10,CYP1A2																													ko04145	Phagosome	0.0180566	1	152
									M00130	Inositol phosphate metabolism, PI=> PIP2 => Ins(1,4,5)P3 => Ins(1,3,4,5)P4	0.00753939	1	22	2	0.0465116	PLCB3,PLCE1																													M00100	Sphingosine degradation	0.0298653	1	3
									hsa04920	Adipocytokine signaling pathway	0.00802335	1	69	3	0.0697674	ACACB,PPARGC1A,G6PC																													hsa_M00020	Serine biosynthesis, glycerate-3P => serine	0.0298653	1	3
									ko04910	Insulin signaling pathway	0.00910664	1	138	4	0.0930233	PPARGC1A,G6PC,ACACB,PYGM																													hsa04622	RIG-I-like receptor signaling pathway	0.0330291	1	70
									ko00052	Galactose metabolism	0.0146677	1	31	2	0.0465116	G6PC,PGM2																													hsa04260	Cardiac muscle contraction	0.0380257	1	74
									hsa05323	Rheumatoid arthritis	0.0160082	1	89	3	0.0697674	IL23A,HLA-DPB1,ATP6V1G1																													M00425	H/ACA ribonucleoprotein complex	0.0396235	1	4
									ko04010	MAPK signaling pathway	0.0175613	1	255	5	0.116279	MYC,CACNB1,RASGRP4,PTPN5,DAXX																													hsa05100	Bacterial invasion of epithelial cells	0.0406612	1	76
									M00046	Pyrimidine degradation, uracil => beta-alanine, thymine => 3-aminoisobutanoate	0.0179088	1	3	1	0.0232558	DPYD
									hsa00240	Pyrimidine metabolism	0.024129	1	104	3	0.0697674	DPYD,POLR1C,AK9
									ko00232	Caffeine metabolism	0.0296735	1	5	1	0.0232558	CYP1A2
									hsa04919	Thyroid hormone signaling pathway	0.0319658	1	116	3	0.0697674	PLCB3,MYC,PLCE1
									hsa04152	AMPK signaling pathway	0.0348418	1	120	3	0.0697674	G6PC,PPARGC1A,ACACB
									hsa00140	Steroid hormone biosynthesis	0.0471038	1	58	2	0.0465116	CYP1A2,CYP7A1
[truncated: 3 more columns]

## Sheet: Trans Women K-means GO terms 
GO terms of K-means clustering (C1-C8) of DMPs across feminizing GAHT : Genes with a DMP < 5kb to TSS or < 1Mb to TSS. Significant (p-val < 0.05) or top 50 most significant terms. BP = biological process
		Cluster 1 (Progressive Hyper)									Cluster 2 (Non-progressive late Hypo)								Cluster 3 (Transient Hyper)									Cluster 4 (Early Hypo partially maintained)									Cluster 5 (Early hyper partially maintained)									Cluster 6 (Early hypo maintained)
Top BP terms (<1Mb to TSS)									Top BP terms (<1Mb to TSS)								Top BP terms (<1Mb to TSS)									Top BP terms (<1Mb to TSS)									Top BP terms (<1Mb to TSS)									Top BP terms (<1Mb to TSS)
TermID	Term	pvalue	benjamini hochberg	Genes in Term	Target Genes in Term	Fraction of Targets in Term	Gene Symbols		TermID	Term	Enrichment	Genes in Term	Target Genes in Term	Fraction of Targets in Term	Gene Symbols		TermID	Term	pvalue	benjamini hochberg	Genes in Term	Target Genes in Term	Fraction of Targets in Term	Gene Symbols		TermID	Term	pvalue	benjamini hochberg	Genes in Term	Target Genes in Term	Fraction of Targets in Term	Gene Symbols		TermID	Term	pvalue	benjamini hochberg	Genes in Term	Target Genes in Term	Fraction of Targets in Term	Gene Symbols		TermID	Term	pvalue	benjamini hochberg	Genes in Term	Target Genes in Term
GO:0007399	nervous system development	4.35195e-07	0.00721423	2329	103	0.208081	LOXL3,DTX1,NDE1,VSTM2L,TCTN1,RUNX2,FOXO3,LRCH4,IRS2,SEMA5A,PROX1,NTRK3,RNF165,EXT1,SLITRK2,DAB1,PICALM,HDAC4,B3GNT5,FZD6,BRCA2,FEZ2,GBX2,MEGF8,IL6ST,GABRG2,PRKCZ,SCN8A,NKX6-2,TENM4,HES1,SDK1,OTP,ULK4,KNDC1,LYN,CNTN5,ARHGAP26,ATOH7,MEF2C,PAX5,STAR,NME5,RAB35,CXCL1,IGSF10,JARID2,TRPC6,ZNF536,CA10,HEXB,LTA,PBX3,FGF9,NEUROD6,PLXND1,GABRA5,TBR1,PRDM6,SH3TC2,BHLHE40,TP63,NPHP4,RPL24,KANK1,YWHAQ,NDNF,BM…		GO:0048731	system development	1.92519e-16	4365	219	0.396739	LMOD3,ASIC2,BCL6,VANGL2,NR2F2,ABR,EDNRB,SLITRK5,KRT72,SLC26A5,COL27A1,DTNBP1,CRB2,PRDM1,DMRTA2,PITX2,ATP2B4,QKI,EFEMP1,PIK3CA,EED,MTR,RYR2,DACT1,IGSF3,KCNA2,RAG2,TCF7L2,FSHR,PCDHB4,SLC6A4,LAMA1,OSTM1,BBX,KCNC1,EIF4E,SEMA5B,ENC1,WT1,CDON,RASAL1,RRN3,ZMIZ1,SH3KBP1,NFIB,ETV1,DNAH5,RUNX1,ACVR2A,FYN,MAD1L1,JAG2,FOXK1,HTN1,LGR4,TBX3,SATB1,MYT1L,SF1,PARD3,SEMA3D,MYOG,BASP1,ENAH,E2F8,PAX6,ACTN1,PSMG1,HNM…		GO:0007399	nervous system development	1.21669e-06	0.020169	2329	111	0.2	ARX,CDKN1C,IFNG,NRG4,B2M,BRINP3,APOA1,NGFR,FRYL,ARHGAP26,SOX5,DNMT3A,HAND2,SDK2,DNAJC30,BMP6,DNAH5,XRN2,CXCR4,APBB2,DLX6,RTN4,NDUFS4,DDX56,BMP4,FLRT3,TTC21B,FBXO31,ID3,SCN1B,LRIG1,ARID1B,VSTM5,ARHGEF7,HOXA2,SH2B2,ASAP1,SLC38A2,FZD8,GATA3,P2RX4,ZFHX3,PRLH,TRPV4,BARHL2,SMURF1,RRM1,HMG20A,PGAP1,GPRC5B,FAIM2,JARID2,DTNBP1,TFAP2A,CCKAR,HDAC1,HAPLN1,LTA,TMEM126A,MSX1,UNC5D,HSD3B2,SOX14,CNTN1,NRXN1,ONEC…		GO:0032502	developmental process	7.74972e-10	1.28467e-05	5697	248	0.435088	AHR,NCAPG2,GPR65,PCDH17,DSPP,PROX1,MITF,ID4,EDN2,SPRY2,KLF3,RUNX2,KALRN,TBCD,KIF26B,TRIM10,NR2F2,GAB2,PGM3,TLX3,EPB41L3,COL21A1,CLTCL1,ZC3H13,SEMA6B,CSRP1,GNPNAT1,TRPS1,BLOC1S5,INPP5B,KBTBD8,LRRTM3,LAMC1,INTU,MYB,SEMA3D,UNC5D,PICALM,DDX10,ZFP36L1,TCF7L2,ARHGAP12,NR1I2,KDM6A,MYOM1,MICALCL,SCN5A,PLAA,EPHB2,TIPARP,LRP1,DAB2,ARL4A,SHROOM4,FOXI1,CTBP1,BCOR,IL15,PRKCZ,MED30,VSIG1,SPEN,NEBL,PBX1,EFEMP1,…		GO:0009653	anatomical structure morphogenesis	1.10432e-09	1.83063e-05	2114	99	0.214751	KIF16B,COL14A1,AMOTL2,HMGA2,RPL7L1,LEMD3,ATRN,KRT25,PDLIM7,CXCR2,ZFPM2,IRS2,NTN5,RAMP1,FEM1B,SLITRK2,BMP2,MYOM3,PPP2R1B,DAB2IP,SHH,ERRFI1,MMRN2,BCOR,NFKB2,CNTNAP2,NIPBL,KRT17,DTNBP1,ARHGAP22,VPS52,ENG,YAP1,KIF26B,PLAG1,HSBP1,SAT1,CDH10,EFNB2,PID1,CRISPLD2,HDAC6,CDH9,ZIC3,OTX1,TPM1,COL3A1,SEMA4A,CDH15,SALL3,PEF1,SFRP1,FOXN3,DLX6,BCR,NKX6-1,MYH14,RHOB,PODXL,GLI2,MYLK,STK24,PTPRB,BMPR1A,CD34,TTC8,SC…		GO:0030182	neuron differentiation	4.49834e-10	7.4569e-06	985	78
GO:0048731	system development	7.43314e-07	0.0123212	4365	167	0.337374	LRCH4,FOXO3,CTSB,MYO3A,UMPS,HLA-G,KDM5B,LOXL3,DTX1,VSTM2L,TCTN1,RUNX2,IL6ST,MEGF8,PRKCZ,GABRG2,IL7R,HDAC4,SAV1,ASGR2,DNAJB6,LMNA,FZD6,FEZ2,THEMIS,AMOTL2,RRM2B,NKX6-2,TENM4,TCF7L2,THBS1,NME5,STAR,MEF2C,NEBL,MYOZ2,TRPC6,ZNF536,KNDC1,ADAMTS9,LYN,PTPRC,ARHGAP26,ATOH7,LPCAT1,TBR1,PRDM6,BHLHE40,RPL24,KRTAP4-1,HEXB,COL8A1,WWOX,LTA,FGF9,NEUROD6,LBR,PLN,TRPM1,ATP2B2,YWHAQ,WNT7B,UNC5B,NFATC1,ANKLE2,CTNNB1,…		GO:0007399	nervous system development	2.8332e-16	2329	141	0.255435	DLL1,NEGR1,NGF,CDHR1,RALA,YWHAZ,BCL2,LRRC4C,PTPRG,IGF2BP1,UNC5D,PPP1CC,DLX6,ENAH,BASP1,PSMG1,HNMT,PAX6,JAG2,SEMA3D,PARD3,MYT1L,TBX3,PBX3,RNF157,TNC,EFNB2,HIF1A,DAB1,FBXO7,LMX1A,KCNC1,EIF4E,SLC6A4,LAMA1,PCDHB4,MTR,KCNA2,DACT1,RUNX1,DNAH5,ETV1,NFIB,SH3KBP1,FYN,ENC1,SEMA5B,RRN3,CDON,RASAL1,SLITRK5,DTNBP1,BCL6,ASIC2,EDNRB,ABR,NR2F2,VANGL2,QKI,ATP2B4,EED,PIK3CA,PRDM1,CRB2,PITX2,DMRTA2,EXT1,GOLGA4,EFNA…		GO:0000122	negative regulation of transcription by RNA polymerase II	1.33429e-06	0.0221172	841	52	0.0936937	TFCP2L1,DNMT3A,CD36,MSX1,CDKN1C,ARX,IFNG,SOX14,SOX7,RUNX3,SMURF2,CCND1,SOX2,BMP4,LEP,H2AFY,TBX22,BMP6,NKAP,TLE4,POU5F1,ZFHX4,TRIM27,ATXN1,RFC1,NFKB1,FZD8,NFIX,GATA3,ZFHX3,SATB2,TRPV4,ATF3,ID3,HDAC7,SMAD3,E2F6,PRDM16,HOXA2,HSBP1,JARID2,TFAP2A,EPC1,HDAC1,CBX4,SNAI2,HMG20A,CTBP1,ZNF536,MEIS2,PDE2A,ATF2		GO:0009653	anatomical structure morphogenesis	4.91815e-09	8.15233e-05	2114	114	0.2	CYFIP2,KIF26B,TBCD,CLRN1,PLXNA4,RUNX2,SPRY2,CSRP1,CLTCL1,NOX5,COL21A1,GAB2,PID1,NR2F2,EPB41L3,FOXN3,FRMD6,AKT3,LEO1,MAP3K20,HMGA2,FOXO1,PTK7,IFT57,ID4,AHI1,NRXN1,PROX1,TNFSF11,DSPP,MYOM1,SCN5A,SFRP1,FZD5,NRARP,CREB1,CDH7,KDM6A,FGL1,GJB6,ADAMTS9,AMELX,TIPARP,LRP1,EPHB2,ACTA2,INTU,LAMC1,KBTBD8,FOXJ1,CSGALNACT1,ARHGAP12,SEMA3D,ZFP36L1,PICALM,UNC5D,VCL,SDK1,CLIC4,SLIT3,BRAF,CTNNB1,SH3KBP1,ASXL3,SOSTD…		GO:0007275	multicellular organism development	2.0601e-09	3.41482e-05	4967	185	0.401302	SEMA6A,CCBE1,MBNL1,AUTS2,HLA-G,SCN3B,AXIN1,H3F3A,EXT1,ZSWIM6,SPRY1,FZD5,PTPRR,MAFF,UNCX,SMARCA1,KLF4,RALA,LCE3C,ZFAT,CDNF,HOXD10,CBFA2T3,SPG7,KITLG,PTPRB,JARID2,MYLK,MPV17,MEIS2,RHOB,MYH14,DMC1,BCR,DLX6,MGMT,GORAB,PHEX,FOXH1,ZSWIM5,DPF1,PLS3,PLXNC1,SCN5A,TAF4,TTC8,CIT,CD34,HIVEP3,KRT17,SH2B2,MCF2,RYBP,NFKB2,ZGLP1,CMTM7,EBF3,DAZL,SFRP1,SALL3,COL3A1,SEMA4A,ZIC3,EFNB2,HSBP1,NTM,KIF26B,YAP1,ENG,TRA2B…		GO:0048699	generation of neurons	2.15553e-09	3.573e-05	1524	104
GO:0048513	animal organ development	1.57739e-06	0.0261453	3131	127	0.256566	FGF9,WWOX,LTA,GPD2,PBX3,NEUROD6,NOM1,PLXND1,GABRA5,RS1,COL8A1,RANBP3L,NPHP4,TP63,KRTAP4-1,ASH2L,RPL24,LPCAT1,TBR1,WNT7B,PRDM1,ADAMTS16,NFATC1,SGPL1,CTNNB1,TPD52,YWHAQ,AIMP2,BMP2,DLX1,LBR,CITED2,FOXQ1,ANXA1,ROCK2,TRPM1,PLN,OLFM1,ARF6,MDGA2,H3F3A,PHF8,CDH23,PPP3CB,DCTN1,NTN5,PLAC1,SORBS2,ZC4H2,NTN4,SFXN1,SEMA6A,ABR,IGF2R,PRL,ZEB2,FOXA1,ACTN2,PLCE1,MAEA,IL7,SEMA3C,ID2,CRISPLD2,FOXN3,EYA1,NDE1,TCTN1,…		GO:0048856	anatomical structure development	5.81286e-16	5354	252	0.456522	NEGR1,DLL1,AMN,NGF,PLCL2,KITLG,CDHR1,KRTAP2-1,ALPK3,IER3,BCL2,STC2,LRRC4C,TBCC,RALA,YWHAZ,IGF2BP1,PTPRG,PPP1CC,RPS4X,UNC5D,DLX6,BASP1,MYOG,E2F8,ENAH,PAX6,ACTN1,HNMT,PSMG1,JAG2,FOXK1,MICALCL,LGR4,HTN1,SATB1,TBX3,SF1,SEMA3D,PARD3,MYT1L,RNF157,MCTP2,SERPINH1,PBX3,TNC,HIF1A,KRTAP19-8,DAB1,EPGN,EFNB2,INHBB,MYOM2,FBXO7,LMX1A,TCF7L2,PGK1,FSHR,LAMA1,SLC6A4,PCDHB4,RHOBTB1,EIF4E,KCNC1,BBX,OSTM1,AFF3,MTR,RY…		GO:0007275	multicellular organism development	2.20375e-06	0.0365272	4967	202	0.363964	ATF3,MESP2,HDAC7,SCN1B,LRIG1,ARID1B,LTBP3,HOXA2,MAPK14,ASAP1,ANKRD11,SLC38A2,FZD8,ZFHX3,OFD1,HMG20A,SMURF1,SFRP4,FAIM2,MEIS2,MED31,TFAP2A,DTNBP1,JARID2,CCKAR,EPC1,SNAI2,CRYBB2,APOA1,BRINP3,NRG4,FRYL,NGFR,SOX5,TFCP2L1,BRAF,DNMT3A,SDK2,BMP6,APBB2,NDUFS4,RTN4,PIR,TTC21B,BFSP1,HM13,PCDHB2,ALDH5A1,XIRP2,UNCX,CRYGC,RTCB,AMN,ATL1,PICALM,RHEB,IGFBP7,SATB2,GSK3B,ZFP57,MBTD1,TLE3,KNDC1,KRTAP20-2,RNF157,TNF…		GO:0048856	anatomical structure development	7.40143e-09	0.000122679	5354	232	0.407018	ZC3H13,SEMA6B,CLTCL1,CSRP1,GNPNAT1,NR2F2,GAB2,PGM3,EPB41L3,TLX3,COL21A1,TBCD,TRIM10,KIF26B,EDN2,SPRY2,KLF3,KALRN,RUNX2,PROX1,ID4,MITF,PCDH17,DSPP,GPR65,AHR,NCAPG2,DAB2,EPHB2,TIPARP,LRP1,MICALCL,MYOM1,SCN5A,PLAA,KDM6A,NR1I2,MYB,SEMA3D,DDX10,UNC5D,ZFP36L1,PICALM,TCF7L2,ARHGAP12,INPP5B,BLOC1S5,KBTBD8,LRRTM3,LAMC1,INTU,TRPS1,MYC,QKI,EXT1,SH3GL3,RPS6KA6,GAS2,UBE3A,CUL4B,SH3KBP1,NANOS1,SCLT1,SOSTDC1,CT…		GO:0048856	anatomical structure development	6.29588e-09	0.000104354	5354	194	0.420824	TIPARP,MYOM2,AFF4,RNF114,SMURF1,PAX1,COL13A1,SLITRK3,ZDHHC16,FARP1,UTRN,EFNA5,SIPA1L1,CAV1,DNAJB6,NEK2,TRAPPC9,DDX11,PKD2,ETS1,HDAC4,UTF1,GPER1,BHLHB9,C8orf37,LIG4,KRT5,STK24,NKX6-1,SNTG2,TGIF1,CRYBB3,RBBP6,GLI2,PODXL,ZDHHC21,PRMT2,DPYSL4,BMPR2,DLG1,DHX30,SATB1,NR2F2,KAZN,BMPR1A,BTBD2,CCDC47,F2R,AGO2,CNTNAP2,NIPBL,STMN4,DTNBP1,ARHGAP22,SOX5,ZBTB14,CELF4,BEND6,MMRN2,GIGYF2,BCOR,HSPA9,CDH9,TPM1,OTX…		GO:0065008	regulation of biological quality	2.59181e-09	4.29593e-05	4051	219
GO:0030182	neuron differentiation	2.09898e-06	0.0347885	985	53	0.107071	ATP2B2,DLX1,MEGF8,PRKCZ,TRPM1,UNC5B,FEZ2,WNT7B,PRDM1,CDH11,CTNNB1,GBX2,PICALM,SLITRK2,DAB1,NTRK3,NPHP4,RNF165,RPL24,EXT1,TBR1,PROX1,SEMA5A,IRS2,PBX3,PLXND1,VSTM2L,TCTN1,RUNX2,GABRA5,SEMA3C,RAB35,ID2,TRPC6,EYA1,MEF2C,LYN,ZEB2,FOXA1,OTP,PTPRK,KNDC1,CDH23,PPP3CB,ZC4H2,NTN4,SEMA6A,ROBO3,MDGA2,HES1,GLDN,NKX6-2,TENM4		GO:0007275	multicellular organism development	9.68577e-16	4967	238	0.431159	RERE,ZIC4,FOXO6,AR,C8orf37,SH3TC2,BATF,UBD,WNT8A,ARID5B,NOBOX,IL1RAPL1,ACSL4,ANGPTL2,NRXN1,SOX14,CSMD3,CTNNA1,BCOR,AMOTL1,TBX2,SOX5,CD79A,PSKH1,PPP1R17,FOXL1,FAM20C,NRP2,NTRK3,NDN,BHLHE40,EZH2,CALCA,PRKDC,SYT4,CLN8,SEMA6A,C1GALT1,LRRC7,CD9,PTGER4,FOXN3,UHMK1,SGCE,CCBE1,RBM19,RGS4,CREB1,SDCCAG8,HSD11B1,TENM2,FGFR2,SMPD3,RBFOX1,IL15,GABRA2,DPF3,BCL9L,BMP1,CLEC3A,FGF14,WDR72,KNDC1,SALL1,MSC,ANK2,MBD…		GO:0045595	regulation of cell differentiation	4.01622e-06	0.0665648	1878	92	0.165766	TFAP2A,HDAC1,ZFP36L2,LTA,SNAI2,BARHL2,HMG20A,SMURF1,SFRP4,MEIS2,GPRC5B,MAPK14,ASAP1,NFKB1,PSMB4,P2RX4,GATA3,ZFHX3,GLIPR2,TRPV4,RUNX1T1,SCN1B,ID3,HDAC7,FBXO31,SMAD3,HOXA2,LTBP3,ARHGEF7,TOB1,CXCR4,DDX56,BMP4,RTN4,GCNT2,H2AFY,BMP6,IGFBP3,TNFRSF1A,NGFR,SOX5,TNRC6C,HAND2,CD36,CREBL2,HOXA9,IFNG,CDKN1C,BRINP3,B2M,APOA1,IL23A,HSPA1B,CA2,KNDC1,ISG15,ZNF536,RNF157,TNFRSF1B,PAX8,MARK2,RHEB,PRKCB,EIF2AK2,GSK…		GO:0007275	multicellular organism development	1.25652e-07	0.00208256	4967	213	0.373684	NLGN4Y,NTN4,WDPCP,MYLK,EVX1,GNRH1,ARHGEF15,SPATA16,NRP1,IGFBP7,LOXL1,HOXA4,LIM2,IRF6,POU6F1,CXCL12,INPP5F,SYNGAP1,LRTM1,SOX3,CITED2,WDR11,MN1,RAD21L1,HNF1A,IGF2R,VASP,FGF7,GJA1,ANXA1,RPL29,EXT1,MYC,QKI,RPS6KA6,SH3GL3,UBE3A,GAS2,NANOS1,SOSTDC1,SCLT1,CUL4B,SH3KBP1,CTNNB1,DCN,BBX,STON2,GPRC5B,LRRC4C,RAB13,IL15,PRKCZ,EFEMP1,NEBL,PBX1,SPEN,SHROOM4,BCOR,FOXI1,DAB2,EPHB2,LRP1,TIPARP,SCN5A,MYOM1,MICALCL,…		GO:0048731	system development	1.00526e-07	0.00166612	4365	161	0.349241	PTPRC,COL14A1,HMGA2,CXCR2,APPL2,FAM126A,KRT25,ATRN,LEMD3,SLITRK2,IRF8,FEM1B,ZFPM2,IRS2,GABRB1,HSPA9,GIGYF2,BCOR,MMRN2,BEND6,ARHGAP22,ZBTB14,SOX5,DTNBP1,CNTNAP2,NIPBL,STMN4,SERINC5,SAT1,PLAG1,GPCPD1,BMI1,VPS52,FOXN3,PEF1,CDH9,OTX1,TPM1,CRISPLD2,HDAC6,GLI2,PODXL,RBBP6,CRYBB3,NKX6-1,SNTG2,STK24,KRT5,LIG4,BTBD2,BMPR1A,NR2F2,KAZN,SATB1,DHX30,BMPR2,DPYSL4,DLG1,ZDHHC21,CAV1,DNAJB6,SIPA1L1,EFNA5,FARP1,UT…		GO:0007399	nervous system development	3.32121e-09	5.50457e-05	2329	142
GO:0045892	negative regulation of transcription, DNA-templated	2.18657e-06	0.0362379	1200	61	0.123232	HAT1,ZEB2,FOXA1,PTPRK,MORF4L2,MYOZ2,ID2,CXXC5,JARID2,FOXN3,ZNF536,TGIF1,NKRF,MEF2C,TCF7L2,PAX5,ZNF268,H3F3A,HES1,BACH2,NKX6-2,FOXL2,SMARCA2,ZNF587,ZFP90,DOT1L,DNAJB6,PRDM1,ZNF281,ZNF354B,KAT7,PEX2,CTNNB1,NDUFA13,HDAC4,MIER2,YWHAQ,BMP2,ZNF254,TBL1XR1,DLX1,KAT6B,RUNX1T1,FOXQ1,CITED2,ZBTB38,BACH1,WWOX,FGF9,RUNX2,KDM5B,LOXL3,STRN3,TP63,ZBTB20,TXN,FOXO3,TBR1,PRDM6,PROX1,BHLHE40		GO:0032502	developmental process	1.43981e-14	5697	259	0.469203	RERE,ZIC4,C8orf37,BATF,SH3TC2,UBD,FABP5,WNT8A,ARID5B,NOBOX,IL1RAPL1,ANGPTL2,NRXN1,CSMD3,AMOTL1,PSKH1,PPP1R17,FOXL1,FAM20C,NRP2,SYT4,CALCA,PRKDC,BHLHE40,CLN8,SEMA6A,CD9,LRRC7,FOXN3,RBM19,FGFR2,HSD11B1,WDR72,KNDC1,SALL1,MSC,ANK2,SUMO1,MBD2,ACP2,CDH18,BMPER,ETS1,NCAPG2,SEMA6D,MIA3,AMELX,TIAM1,SEMA3A,DSG3,SCMH1,CHUK,POSTN,FGF18,ECT2,SWAP70,SLC8A3,GPR161,BHLHB9,INSC,PHOX2B,CELA1,CUX1,KRTAP11-1,MYLK,HE…		GO:0048731	system development	4.78845e-06	0.0793589	4365	180	0.324324	MLF1,ZNF423,CA2,MAP3K4,SLC1A3,ATF2,ZNF536,PROK2,MARK2,EVL,APOLD1,PRDM16,INSIG1,RAI1,YTHDF2,UMODL1,PIP4K2A,FLT1,LRRC4,DOK6,ZFP36L1,LEP,SOX2,CCND1,RUNX3,ANK2,WNT10A,DNAJB6,STIM1,POLL,EPHA10,MTHFD1L,PHACTR4,ROBO1,GAK,DBX1,CDO1,SIPA1L1,NRXN1,NKX2-2,WASF2,NUP107,MEGF11,HAPLN1,LTA,CYP1A2,ZFP36L2,HDAC1,LY9,CALB1,GPRC5B,PGAP1,LRRK1,RRM1,BARHL2,TRPV4,PRLH,STX2,P2RX4,GATA3,SH2B2,VSTM5,SGCE,ARHGEF7,SMAD3,FB…		GO:0009887	animal organ morphogenesis	5.78697e-07	0.00959074	953	59	0.103509	SCN5A,MYOM1,FGL1,KDM6A,GJB6,FZD5,SFRP1,ARID5B,NTN4,WDPCP,XIRP2,AMELX,MYLK,ACTA2,EPHB2,NRP1,TIPARP,HOXA4,HNF1A,LAMC1,FGF7,GJA1,FOXJ1,CSGALNACT1,CITED2,SLIT3,SDK1,ASXL3,SOSTDC1,BRAF,CTNNB1,KIF26B,DCN,SPRY2,RUNX2,CLRN1,ABLIM1,NEUROD1,MYC,COL21A1,AKT3,GLI3,BCOR,FOXN3,FOXI1,PTK7,FOXO1,TNFSF11,PROX1,AHI1,ID4,IFT57,HOXA3,COL9A1,BMP2,PBX1,EFEMP1,COL14A1,DSPP		GO:0032502	developmental process	1.26609e-07	0.00209829	5697	198	0.429501	RALA,KLF4,SMARCA1,MAFF,UNCX,ZFAT,LCE3C,CDNF,SPG7,KITLG,CBFA2T3,HOXD10,HLA-G,AUTS2,MBNL1,CCBE1,SEMA6A,AXIN1,SCN3B,SPRY1,ZSWIM6,H3F3A,EXT1,PTPRR,FZD5,FOXH1,GORAB,PHEX,DPF1,ZSWIM5,TAF4,SCN5A,PLXNC1,PLS3,CIT,CD34,TTC8,MPV17,MYLK,JARID2,PTPRB,TAGLN2,MEIS2,RHOB,MGMT,DLX6,BCR,DMC1,MYH14,SEMA4A,COL3A1,CDH15,SALL3,SFRP1,EFNB2,RXRG,PID1,ZIC3,YAP1,KIF26B,HSBP1,NTM,DMTN,ENG,TRA2B,HIVEP3,RYBP,MCF2,SH2B2,KRT17…		GO:0032502	developmental process	3.41587e-09	5.66111e-05	5697	287
GO:0022008	neurogenesis	2.4843e-06	0.0411698	1623	76	0.153535	PRKCZ,IL6ST,MEGF8,GBX2,FEZ2,DAB1,SLITRK2,PICALM,EXT1,RNF165,NTRK3,PROX1,IRS2,SEMA5A,FOXO3,TCTN1,RUNX2,VSTM2L,NDE1,DTX1,ZNF536,TRPC6,IGSF10,RAB35,STAR,MEF2C,LYN,KNDC1,ULK4,OTP,SDK1,HES1,TENM4,NKX6-2,DLX1,ATP2B2,TRPM1,ANXA1,CTNNB1,FBXO31,WNT7B,CDH11,PRDM1,UNC5B,BMP2,NDNF,KANK1,RPL24,NPHP4,BHLHE40,SH3TC2,PRDM6,TBR1,GABRA5,PLXND1,PBX3,LTA,HEXB,ID2,SEMA3C,EYA1,FOXA1,ZEB2,PTPRK,ZC4H2,NTN5,CDH23,PPP3CB,…		GO:0048699	generation of neurons	2.25245e-14	1524	102	0.184783	BCL2,LRRC4C,YWHAZ,SLITRK4,PTPRG,CDH4,USP33,PPP1CC,UNC5D,USP21,BMP4,EXT1,GOLGA4,EFNA5,NEGR1,DLL1,NGF,HECW1,CDHR1,HIPK2,RNF157,CUX1,PBX3,TNC,PHOX2B,BHLHB9,HIF1A,RAPGEF1,DAB1,OTP,EFNB2,AUTS2,GPRC5B,FBXO7,ECT2,LMX1A,POSTN,SMARCA1,TGFB2,ENAH,PAX6,OPRM1,TIAM1,SEMA3A,SEMA6D,DOK6,JAG2,RP1,PARD3,SEMA3D,MYT1L,ETV1,S1PR1,SH3KBP1,NFIB,RUNX1,FYN,SALL1,KNDC1,SEMA5B,FGFR2,CREB1,CDON,SDCCAG8,TENM2,RASAL1,RRN3,UH…		GO:0032502	developmental process	5.37518e-06	0.0890775	5697	224	0.403604	P2RX4,GATA3,STX2,SH2B2,TRPV4,PRLH,ID3,FBXO31,SMYD3,ARHGEF7,SGCE,VSTM5,SMAD3,ODF2,HDAC1,ZFP36L2,LY9,LTA,HAPLN1,CYP1A2,CTBP1,RRM1,TEX15,BARHL2,DAD1,CALB1,GPRC5B,PGAP1,LRRK1,ARHGAP26,TNFRSF1A,TMEM65,CBL,DNAJC30,HOXA9,HAND2,TGFBI,FOXD2,IFNG,EPCAM,CDKN1C,ARX,B2M,DDX56,BMP4,NUP210L,DLX6,CXCR4,USP13,GCNT2,RAMP1,FLRT3,FIGNL1,DNAH5,HCCS,IGFBP3,MKNK2,TSNAXIP1,XRN2,HEG1,MARK2,PIP4K2A,FLT1,DOK6,LRRC4,RAI1,PR…		GO:0048731	system development	8.67678e-07	0.0143792	4365	188	0.329825	SOX2,GAS8,TIMP4,XIRP2,ARID5B,SRPX2,MAP3K13,PTPRB,CXADR,NCAM2,MAPK8,ADAM17,HOXA3,KIF13B,LMX1B,AMOTL1,COL14A1,NRN1,BMP2,NPTX2,COL9A1,GLI3,CDK5RAP2,RD3,MBNL1,BARHL2,IFNA6,ADAM19,PRICKLE1,TAF4,WDR78,COBL,ANG,CDH9,NEUROD1,BRAF,CIT,ASXL3,ABLIM1,SLC8A1,FOXJ1,CSGALNACT1,PCDH15,XDH,SDK1,VCL,CLIC4,SLIT3,PHLPP2,ARHGAP44,DNAH5,ADAMTS9,AMELX,ACTA2,GLIS2,BICC1,SFRP1,FZD5,UST,CREB1,NRARP,GJB6,IMMP2L,FGL1,TENM1,…		GO:0035239	tube morphogenesis	6.85315e-07	0.011357	648	39	0.0845987	ZIC3,EFNB2,SFRP1,ETS1,COL3A1,RALA,SEMA4A,PKD2,ENG,SAT1,YAP1,KIF26B,NIPBL,TIPARP,CCBE1,ARHGAP22,FZD5,MMRN2,SPRY1,CAV1,BMPR2,DLG1,DAB2IP,NR2F2,SHH,FOXH1,CD34,RAMP1,ZFPM2,BMPR1A,BMP2,LEMD3,CXCR2,PTPRB,MYLK,AMOTL2,PODXL,GLI2,RHOB		GO:0048856	anatomical structure development	3.42336e-09	5.67319e-05	5354	273
GO:0048856	anatomical structure development	2.67553e-06	0.0443363	5354	194	0.391919	NDE1,CHRNA10,IER3,GPCPD1,RNF165,NTRK3,EXT1,IRS2,SEMA5A,PROX1,BBX,ZNF281,COL11A2,BRCA2,GBX2,ICA1L,DAB1,PICALM,SLITRK2,B3GNT5,TBL1XR1,SCN8A,ATP11A,XDH,RBM20,LCE5A,HES1,MAD1L1,MYH15,FOXL2,SDK1,CNTN5,RAPGEF3,ULK4,OTP,IGSF10,CXCL1,RAB35,CA10,JARID2,LPAR6,TFRC,XKR8,PAX5,CDK4,PLXND1,NOM1,GPD2,PBX3,GABRA5,RS1,RANBP3L,TP63,NPHP4,ASH2L,SH3TC2,PRDM1,FRMD6,CDH11,SUN5,FBXO31,ADAMTS16,SGPL1,KANK1,TPD52,RBP2,SS…		GO:0022008	neurogenesis	7.8368e-14	1623	105	0.190217	RNF157,CUX1,PBX3,PHOX2B,TNC,RAPGEF1,DAB1,BHLHB9,HIF1A,EFNB2,AUTS2,SLC8A3,OTP,GPRC5B,ECT2,LMX1A,FBXO7,SMARCA1,TGFB2,POSTN,ENAH,OPRM1,PAX6,SEMA3A,TIAM1,JAG2,DOK6,SEMA6D,RP1,MYT1L,SEMA3D,PARD3,BCL2,LRRC4C,YWHAZ,CDH4,USP33,SLITRK4,PTPRG,PPP1CC,UNC5D,BMP4,USP21,GOLGA4,EFNA5,NEGR1,EXT1,DLL1,NGF,CDHR1,HECW1,HIPK2,PIK3CA,SOX5,CTNNA1,SOX14,CSMD3,NRXN1,PRDM1,DMRTA2,PITX2,IL1RAPL1,SLITRK5,ACSL4,DTNBP1,WNT8A…		GO:0048856	anatomical structure development	7.32415e-06	0.121369	5354	212	0.381982	ATL1,PICALM,RTCB,AMN,UNCX,ALDH5A1,XIRP2,RCAN3,CRYGC,PCDHB2,ZFP57,SATB2,IGFBP7,GSK3B,RHEB,PDE2A,LHX8,MGAT1,PAX8,TNFRSF1B,KRTAP20-2,RNF157,TLE3,MBTD1,KNDC1,CCR7,DYM,FN1,CNTN1,ONECUT2,SOX14,HSD3B2,TMEM126A,UNC5D,MSX1,FAM20C,ADAMTS9,FURIN,MBNL1,SLC40A1,ATXN1,IRF4,AQP1,NKAP,HUNK,CSPG4,BASP1,MYO16,MTR,FAT1,GFRAL,RTL1,HOXA2,LTBP3,ARID1B,LRIG1,HDAC7,SCN1B,ATF3,MESP2,ZFHX3,ANKRD11,FZD8,SLC38A2,MAPK14,ASAP…		GO:0032501	multicellular organismal process	1.73598e-06	0.0287669	6841	270	0.473684	NLGN4Y,WDPCP,MYLK,METAP1,ARHGEF15,SPATA16,IGFBP7,NRP1,LIM2,INPP5F,LRTM1,RAD21L1,IGF2R,FGF7,GJA1,ANXA1,EXT1,RFTN1,RPS6KA6,NANOS1,CUL4B,SH3KBP1,DDAH1,MED30,VSIG1,NEBL,SPEN,BCOR,IFITM1,FOXI1,DAB2,LRP1,TIPARP,MICALCL,CHGA,KDM6A,PICALM,TCF7L2,BLOC1S5,KBTBD8,LAMC1,ZC3H13,TAC4,SEMA6B,CSRP1,TLX3,NR2F2,COL21A1,TBCD,TRIM10,KIF26B,KLF3,EDN2,SPRY2,FGB,PCDH17,ACACB,GNAQ,NCAPG2,XIRP2,PTPRB,SRPX2,MAPK8,GAS8,IL1…		GO:0048514	blood vessel morphogenesis	1.99442e-06	0.0330496	405	28	0.0607375	EFNB2,BMPR2,DAB2IP,COL3A1,SHH,SEMA4A,FOXH1,PKD2,ETS1,NR2F2,ZFPM2,BMPR1A,ENG,RAMP1,CD34,YAP1,SAT1,TIPARP,LEMD3,MYLK,CCBE1,ARHGAP22,PTPRB,AMOTL2,FZD5,MMRN2,CAV1,RHOB		GO:0007275	multicellular organism development	5.68767e-09	9.42504e-05	4967	256
GO:1903507	negative regulation of nucleic acid-templated transcription	4.27984e-06	0.0709169	1253	62	0.125253	FOXO3,TBR1,PRDM6,PROX1,BHLHE40,TP63,ZBTB20,TXN,KDM5B,LOXL3,STRN3,WWOX,FGF9,RUNX2,CITED2,RUNX1T1,FOXQ1,ZBTB38,BACH1,ZNF254,TBL1XR1,DLX1,KAT6B,MIER2,HDAC4,YWHAQ,BMP2,DNAJB6,ZNF354B,ZNF281,PRDM1,KAT7,PEX2,CTNNB1,NDUFA13,ZNF587,ZFP90,DOT1L,FOXL2,SMARCA2,BACH2,NKX6-2,SFMBT2,H3F3A,HES1,TGIF1,NKRF,MEF2C,ZNF268,TCF7L2,PAX5,MORF4L2,MYOZ2,ID2,CXXC5,JARID2,FOXN3,ZNF536,PTPRK,HAT1,ZEB2,FOXA1		GO:2000026	regulation of multicellular organismal development	2.81262e-12	2156	123	0.222826	BAMBI,SLC6A4,LRRC7,LAMA1,BTG1,EIF4E,TCF7L2,PGK1,EZH2,DACT1,SYT4,BHLHE40,FAM20C,NTRK3,SEMA6A,ACVR2A,FYN,KNDC1,NFIB,S1PR1,RUNX1,CREB1,SMPD3,RASAL1,FGFR2,CDON,EIF2AK2,CCBE1,HIST1H4H,RBM19,RRN3,RGS4,ZMIZ1,BMP1,BCL9L,SEMA5B,IL15,WT1,LRRTM1,SLITRK5,IL1RAPL1,VANGL2,EDNRB,ASIC2,LMOD3,BCL6,FOXO6,AR,PRICKLE2,EFEMP1,TBX2,EED,BCOR,SOX5,PHLPP1,DMRTA2,CRB2,CSMD3,CTNNA1,SOX14,PRDM1,NRXN1,NGF,EFNA5,PTPRC,GOLGA4,…		GO:0051094	positive regulation of developmental process	8.76577e-06	0.145249	1418	73	0.131532	TNFRSF1B,PAX8,RNF157,ISG15,CA2,HSPA1B,IL23A,PRDM16,NFKBIZ,FLT1,PRKCB,RHEB,MARK2,AQP1,NKAP,STIM1,HTR2C,BASP1,ZFP36L1,LEP,MTM1,MORF4L2,CCND1,SOX2,RUNX3,FN1,NRXN1,CNTN1,NKX2-2,ROBO1,FAM20C,ADAMTS9,GPRC5B,SFRP4,SMURF1,SNAI2,LTA,HDAC1,TFAP2A,ARHGEF7,VSTM5,LTBP3,SMAD3,FBXO31,SCN1B,HDAC7,GLIPR2,GATA3,P2RX4,NFKB1,MAPK14,IGFBP3,BMP6,H2AFY,GCNT2,FLRT3,RTN4,DDX56,BMP4,CXCR4,SMURF2,BRINP3,APOA1,B2M,CACNA2D2,…		GO:0009893	positive regulation of metabolic process	2.0375e-06	0.0337614	3624	160	0.280702	IRF6,SMAD9,NRP1,HOXA4,EVX1,HMGN5,ANXA1,FGF7,GJA1,FGF23,HNF1A,RNFT1,MACC1,CITED2,HADH,INPP5F,CASK,DCN,DDX21,CTNNB1,NANOS1,FAM168A,CUL4B,UBE3A,PDE5A,COPS8,QKI,MYC,H2AFY,ATF7IP,CTBP1,CALCR,FOXI1,PBX1,MED30,PRKCZ,IL15,GPRC5B,DDAH1,KDM6A,NR1I2,IL20,MTCP1,MAP3K1,MYOM1,LRP1,TIPARP,EPHB2,DAB2,PFN2,RALB,ZNF438,LRRTM3,PPM1A,SOCS5,TLR7,TCF7L2,DYNC1H1,ZFP36L1,PICALM,MYB,RUNX2,FGB,SPRY2,EDN2,ENPP2,NR2F2,HNRNP…		GO:0048729	tissue morphogenesis	2.77886e-06	0.0460458	558	34	0.0737527	BMPR1A,ZFPM2,FEM1B,BMP2,MYOM3,DLG1,BMPR2,FOXH1,SHH,GORAB,HMGA2,COL14A1,RHOB,GLI2,PODXL,KRT25,MYLK,CXCR2,ENG,VPS52,KIF26B,YAP1,EFNB2,ZIC3,TPM1,KLF4,PKD2,RALA,COL3A1,SFRP1,FZD5,SPRY1,MYOM2,KRT17		GO:0009653	anatomical structure morphogenesis	5.95166e-09	9.8619e-05	2114	131
GO:1902679	negative regulation of RNA biosynthetic process	4.50304e-06	0.0746109	1255	62	0.125253	BHLHE40,PROX1,PRDM6,TBR1,FOXO3,TXN,ZBTB20,TP63,STRN3,LOXL3,KDM5B,RUNX2,WWOX,FGF9,BACH1,ZBTB38,RUNX1T1,CITED2,FOXQ1,KAT6B,DLX1,TBL1XR1,ZNF254,BMP2,YWHAQ,HDAC4,MIER2,NDUFA13,CTNNB1,PEX2,KAT7,ZNF281,PRDM1,ZNF354B,DNAJB6,DOT1L,ZFP90,ZNF587,SMARCA2,FOXL2,NKX6-2,SFMBT2,BACH2,HES1,H3F3A,MEF2C,TCF7L2,ZNF268,PAX5,NKRF,TGIF1,ZNF536,FOXN3,JARID2,CXXC5,ID2,MORF4L2,MYOZ2,PTPRK,FOXA1,ZEB2,HAT1		GO:0048869	cellular developmental process	3.17878e-12	3769	184	0.333333	FOXP1,SHROOM3,DAB2,CCR7,SLITRK4,USP33,CDH4,DNAJB6,IL21,BMP4,USP21,EXT1,NKX3-1,PTPRC,GOLGA4,EFNA5,HECW1,HIPK2,SGCD,CDH10,KRTAP11-1,CUX1,ITGB3,PHOX2B,INSC,BHLHB9,RAPGEF1,OTP,AUTS2,SLC8A3,GPRC5B,POU5F1,ECT2,POSTN,FGF18,SMARCA1,TGFB2,CHUK,OPRM1,DSG3,SEMA3A,ZNF750,TIAM1,AMELX,SEMA6D,DOK6,RP1,NCAPG2,ETS1,CDH18,S1PR1,ANK2,SALL1,KNDC1,BCL9L,BMP1,IL15,CREB1,SMPD3,TENM2,SDCCAG8,FGFR2,UHMK1,PTGER4,CD9,LRRC7…		GO:0006357	regulation of transcription by RNA polymerase II	3.12592e-05	0.517934	2668	117	0.210811	BARHL2,CTBP1,HMG20A,SMURF1,MEIS2,MED31,SFRP4,JARID2,ZNF765,TFAP2A,ZFP36L2,EPC1,HDAC1,ZBTB12,ZNF727,CBX4,SNAI2,HIVEP2,ZSCAN25,MESP2,SMYD3,ZMYND11,ATF3,ID3,HDAC7,ARID1B,SMAD3,E2F6,HOXA2,PSMB4,NFKB1,MAPK14,FZD8,NFIX,GATA3,ZFHX3,TRPV4,KAT6B,H2AFY,BMP6,ZZZ3,TLE4,ZNF331,ZFHX4,TRIM27,MED13L,SMURF2,TOB1,DCAF6,ZNF432,DLX6,BMP4,WIZ,TTC21B,CDKN1C,ARX,FOXD2,EPCAM,IFNG,TTC5,NGFR,SSU72,TNFRSF1A,TFCP2L1,SOX5,CR…		GO:0030036	actin cytoskeleton organization	2.18802e-06	0.0362533	487	36	0.0631579	F11R,MARCKS,MYOM1,MICAL3,CXADR,SHROOM1,XIRP2,ARAP1,NRP1,MYO1B,VASP,ANXA1,PFN2,IQGAP2,FGF7,ARHGAP12,FOXJ1,CIT,SH3KBP1,PDCD6IP,CLRN1,COBL,CSRP1,CSRP2,ANG,EPS8,EPB41L3,GPR65,SHROOM4,FRMD6,PTK7,RAB13,AMOTL1,PROX1,RAP1GDS1,NEBL		GO:0060537	muscle tissue development	3.18296e-06	0.0527384	301	23	0.0498915	BMP2,GPCPD1,HOXD10,ZFPM2,BMPR1A,ENG,MAFF,NR2F2,COL3A1,SHH,FOXH1,PKD2,ANKRD2,TPM1,BMPR2,DLG1,MYOM3,CAV1,MYH14,HIVEP3,MYLK,TIPARP,MYOM2		GO:0022008	neurogenesis	8.03455e-09	0.000133124	1623	107
GO:0051253	negative regulation of RNA metabolic process	5.07556e-06	0.0840919	1343	65	0.131313	FOXL2,ZFP90,HES1,NKX6-2,SFMBT2,JARID2,ZNF536,MORF4L2,MYOZ2,TCF7L2,MEF2C,PAX5,ZC3H14,DKC1,ZBTB20,PROX1,FOXO3,RUNX2,STRN3,KDM5B,LOXL3,KAT6B,TBL1XR1,RUNX1T1,DNAJB6,ZNF281,HDAC4,MIER2,SMARCA2,DOT1L,ZNF587,RPS13,H3F3A,BACH2,FOXN3,ID2,CXXC5,NKRF,ZNF268,TGIF1,ZEB2,FOXA1,HAT1,PTPRK,TXN,TP63,PRDM6,BHLHE40,TBR1,WWOX,FGF9,DLX1,ZNF254,BACH1,FOXQ1,ZBTB38,CITED2,KAT7,PEX2,CTNNB1,NDUFA13,ZNF354B,PRDM1,YWHAQ,BMP2		GO:0030154	cell differentiation	4.75775e-12	3675	180	0.326087	FAM20C,NKX6-3,NTRK3,NDN,NRP2,BHLHE40,PRKDC,EZH2,SYT4,CLN8,SEMA6A,C1GALT1,LRRC7,CD9,PTGER4,UHMK1,SMPD3,FGFR2,SDCCAG8,CREB1,TENM2,IL15,BCL9L,BMP1,KNDC1,SALL1,ANK2,S1PR1,RERE,FOXO6,AR,BATF,C8orf37,TOLLIP,SH3TC2,UBD,WNT8A,ARID5B,NOBOX,IL1RAPL1,ACSL4,NRXN1,CSMD3,SOX14,CTNNA1,TBX2,SOX5,CD79A,FOXL1,SGCD,HIPK2,HECW1,PTPRC,GOLGA4,EFNA5,EXT1,NKX3-1,BMP4,USP21,IL21,DNAJB6,CDH4,USP33,SLITRK4,CCR7,DAB2,SHROOM…		GO:0050793	regulation of developmental process	4.9511e-05	0.820298	2696	117	0.210811	DDX56,BMP4,RTN4,CXCR4,TOB1,SMURF2,GCNT2,FLRT3,BMP6,IGFBP3,H2AFY,SOX5,TNRC6C,TNFRSF1A,NGFR,HOXA9,HAND2,CD36,CREBL2,CACNA2D2,IFNG,CDKN1C,ARX,BRINP3,B2M,APOA1,HDAC1,ZFP36L2,TFAP2A,JARID2,LTA,SNAI2,ANKRD6,SMURF1,HMG20A,BARHL2,SFRP4,GPRC5B,MEIS2,GATA3,P2RX4,ASAP1,MAPK14,NFKB1,PSMB4,GLIPR2,TRPV4,RUNX1T1,PRLH,ZFHX3,HDAC7,SCN1B,ID3,FBXO31,LTBP3,HOXA2,FGD4,ARHGEF7,VSTM5,SMAD3,SOX2,CCND1,MORF4L2,MTM1,WNT10…		GO:0010604	positive regulation of macromolecule metabolic process	3.68215e-06	0.0610058	3352	149	0.261404	RDX,ARAP1,FUBP1,CAND1,ACTA2,GLIS2,SFRP1,FZD5,CREB1,AIM2,FOXJ1,XDH,MED14,CD86,PID1,TESC,MEIS2,CYFIP2,ESRRG,LPIN1,NFIA,IFT57,TENM1,ARID4A,AHI1,TNFSF11,CDC14B,IL21,NCOR2,APLF,ARNT2,RNF168,LEO1,ARRDC4,MAP3K20,PRKAG2,FOXO1,HMGA2,ARID5B,MAP3K13,ATG14,ZNF350,MAPK8,DLG3,XIAP,SOX2,IRS1,SUPT3H,GLIS3,TCERG1,RBPMS,MAP3K7,IL12A,TAF4,PRDM2,ANG,GADD45G,NEUROD1,SNX9,PPP1R12A,MAPRE3,BRAF,ASXL3,ADAM17,HOXA3,LMX1B,…		GO:0035295	tube development	5.11404e-06	0.0847294	839	44	0.0954447	AMOTL2,PODXL,GLI2,RHOB,LEMD3,CXCR2,PTPRB,MYLK,RAMP1,CD34,ZFPM2,BMPR1A,BMP2,DAB2IP,BMPR2,DLG1,PHEX,NR2F2,SHH,FOXH1,SIM1,ERRFI1,FZD5,MMRN2,SPRY1,CAV1,NIPBL,TIPARP,CCBE1,ARHGAP22,VPS52,ENG,SAT1,YAP1,KIF26B,CRISPLD2,ZIC3,EFNB2,SFRP1,ETS1,SEMA4A,COL3A1,RALA,PKD2		GO:0060560	developmental growth involved in morphogenesis	6.12743e-08	0.00101519	115	19
GO:0048699	generation of neurons	6.67516e-06	0.110587	1524	71	0.143434	RAB35,IGSF10,TRPC6,ZNF536,STAR,MEF2C,LYN,OTP,ULK4,KNDC1,SDK1,HES1,NKX6-2,TENM4,MEGF8,IL6ST,PRKCZ,FEZ2,GBX2,DAB1,SLITRK2,PICALM,NTRK3,RNF165,EXT1,FOXO3,SEMA5A,IRS2,PROX1,NDE1,VSTM2L,TCTN1,RUNX2,DTX1,SEMA3C,ID2,EYA1,ZEB2,FOXA1,PTPRK,PPP3CB,CDH23,ZC4H2,NTN4,SEMA6A,ROBO3,MDGA2,ARF6,OLFM1,GLDN,SMURF1,ATP2B2,DLX1,TRPM1,WNT7B,CDH11,UNC5B,PRDM1,CTNNB1,FBXO31,KANK1,NDNF,BMP2,NPHP4,RPL24,TBR1,BHLHE40,PBX3,…		GO:0032501	multicellular organismal process	1.06343e-11	6841	286	0.518116	DMRTA2,MED28,ATP2B4,F10,PIK3CA,TUSC3,ASIC2,BCL6,EDNRB,VANGL2,SLITRK5,COL27A1,TWIST2,SHISA3,SEMA5B,ENC1,ZMIZ1,RRN3,CDON,RUNX1,LMAN1,ETV1,TAF8,ACVR2A,FYN,MTR,AFF3,FSHR,RAI14,BBX,KCNC1,EIF4E,PCDHB4,SLC6A4,EPGN,LMX1A,FBXO7,MYOM2,PBX3,RNF157,TNC,MICALCL,JAG2,PRSS1,SEMA3D,SF1,TBX3,MYOG,PRKCB,FBXL20,RPS4X,DLX6,LRRC4C,STC2,BCL2,PAK6,DLL1,AMN,NEGR1,PLCL2,OR2L8,NGF,CD247,SOX14,PPP1CB,CTNNA1,GRM7,PTTG1,BCOR…		GO:0045597	positive regulation of cell differentiation	6.35822e-05	1	992	53	0.0954955	IFNG,NKX2-2,CNTN1,BRINP3,APOA1,FN1,NGFR,FAM20C,ADAMTS9,SOX5,CD36,CREBL2,ROBO1,H2AFY,BMP6,IGFBP3,HTR2C,NKAP,CXCR4,RUNX3,MORF4L2,SOX2,BMP4,DDX56,ZFP36L1,GCNT2,SCN1B,FBXO31,SMAD3,NFKBIZ,LTBP3,PRDM16,ARHGEF7,MAPK14,MARK2,NFKB1,GATA3,P2RX4,RHEB,GLIPR2,ISG15,RNF157,SMURF1,TNFRSF1B,PAX8,SFRP4,GPRC5B,HDAC1,IL23A,HSPA1B,LTA,CA2,SNAI2		GO:0048732	gland development	5.01254e-06	0.0830427	403	31	0.054386	ID4,SOX2,SOX3,HOXA3,CITED2,TNFSF11,PROX1,XDH,PBX1,NCOR2,BMP2,IGF2R,GLI3,HNF1A,ANXA1,FGF7,GJA1,GNPNAT1,COBL,ARID5B,NRP1,UBE3A,CTNNB1,IRF6,CIT,SOSTDC1,CYP19A1,KALRN,CREB1,SFRP1,FGL1		GO:0048745	smooth muscle tissue development	5.48776e-06	0.0909157	19	6	0.0130152	COL3A1,MYLK,PKD2,ENG,TIPARP,DLG1		GO:0048731	system development	9.30207e-08	0.00154107	4365	225
GO:0016570	histone modification	6.82815e-06	0.113115	358	26	0.0525253	HDAC4,MIER2,TRRAP,SUPT3H,PRDM2,HAT1,BRCA2,KAT7,ATXN7,EYA1,POLE4,MORF4L2,TBL1XR1,JARID2,VRK1,KAT6B,KDM5B,PHF8,NTMT1,PRDM6,KANSL3,SETD1B,DOT1L,SETD6,ASH2L,MSL2		GO:0030182	neuron differentiation	1.27799e-11	985	71	0.128623	NRP2,NDN,NTRK3,CLN8,SEMA6A,MTR,LAMA1,UHMK1,TENM2,FGFR2,CREB1,SEMA5B,KNDC1,SALL1,FYN,RUNX1,ETV1,S1PR1,SH3KBP1,NFIB,RERE,VANGL2,C8orf37,WNT8A,DTNBP1,ACSL4,IL1RAPL1,SLITRK5,PITX2,DMRTA2,PRDM1,NRXN1,CTNNA1,PIK3CA,HIPK2,CDHR1,NGF,DLL1,EXT1,EFNA5,USP21,BMP4,UNC5D,PPP1CC,SLITRK4,USP33,CDH4,YWHAZ,BCL2,SEMA3D,PARD3,MYT1L,RP1,DOK6,JAG2,SEMA3A,TIAM1,PAX6,ENAH,POSTN,TGFB2,SMARCA1,LMX1A,OTP,EFNB2,AUTS2,HIF1A,…		GO:2000026	regulation of multicellular organismal development	6.7152e-05	1	2156	97	0.174775	GLIPR2,TRPV4,ZFHX3,GATA3,P2RX4,MAPK14,ASAP1,PSMB4,LTBP3,HOXA2,VSTM5,SMAD3,HDAC7,SCN1B,ID3,FBXO31,LTA,SNAI2,HDAC1,ZFP36L2,TFAP2A,JARID2,SFRP4,GPRC5B,MEIS2,ANKRD6,SMURF1,HMG20A,BARHL2,HOXA9,HAND2,SOX5,TNRC6C,TNFRSF1A,NGFR,B2M,BRINP3,APOA1,IFNG,CDKN1C,GCNT2,FLRT3,BMP4,DDX56,RTN4,CXCR4,SMURF2,BMP6,H2AFY,EIF2AK2,GSK3B,PRKCB,RHEB,MARK2,APOLD1,YTHDF2,UMODL1,NFKBIZ,FLT1,CA2,GPC6,IL23A,HSPA1B,ATF2,TNFRSF1…		GO:0030029	actin filament-based process	8.53117e-06	0.141327	560	38	0.0666667	MYO1B,NRP1,SHROOM1,XIRP2,ARAP1,MICAL3,CXADR,MYOM1,SCN5A,MARCKS,F11R,FOXJ1,ARHGAP12,PFN2,ANXA1,GJA1,IQGAP2,FGF7,VASP,EPS8,EPB41L3,CSRP1,COBL,CSRP2,ANG,CLRN1,PDCD6IP,CIT,SH3KBP1,NEBL,RAB13,RAP1GDS1,AMOTL1,PROX1,PTK7,GPR65,FRMD6,SHROOM4		GO:0009888	tissue development	1.43394e-05	0.237546	1739	73	0.158351	HIVEP3,KRT17,KIF26B,YAP1,GPCPD1,HSBP1,ENG,VPS52,SEMA4A,COL3A1,SFRP1,PEF1,EFNB2,ZIC3,TPM1,PTPRC,COL14A1,HMGA2,KIF16B,CXCR2,ATRN,KRT25,BMP2,PLK4,NTN5,ZFPM2,FEM1B,ANKRD2,ERRFI1,SHH,SIM1,MYOM3,CAV1,SPRY1,EXT1,FZD5,SEMA6A,MYOM2,TIPARP,PAX1,SMURF1,KITLG,HOXD10,PKD2,KLF4,RALA,MAFF,UNCX,ZFAT,LCE3C,RHOB,RBBP6,GLI2,PODXL,DLX6,MGMT,NKX6-1,BCR,MYH14,MYLK,TAGLN2,KRT5,BMPR1A,CD34,FOXH1,SATB1,NR2F2,GORAB,PHEX,K…		GO:0048468	cell development	1.28072e-07	0.00212165	1628	103
GO:0045934	negative regulation of nucleobase-containing compound metabolic process	7.356e-06	0.121852	1443	68	0.137374	ZNF254,BLM,DLX1,ZBTB38,FOXQ1,CITED2,BACH1,ZNF354B,PRDM1,KAT7,PEX2,CTNNB1,NDUFA13,YWHAQ,BMP2,TP63,TXN,TBR1,PRDM6,BHLHE40,FGF9,WWOX,CXXC5,ID2,FOXN3,TGIF1,NKRF,ZNF268,HAT1,ZEB2,FOXA1,PTPRK,SMARCA2,ZNF587,DOT1L,RPS13,H3F3A,BACH2,TBL1XR1,KAT6B,RUNX1T1,DNAJB6,ZNF281,HDAC4,MIER2,OTUB1,ZBTB20,FOXO3,PROX1,RUNX2,XRN1,KDM5B,LOXL3,STRN3,MORF4L2,MYOZ2,JARID2,ZNF536,PAX5,TCF7L2,MEF2C,ZC3H14,DKC1,FOXL2,ZFP90,HE…		GO:0051239	regulation of multicellular organismal process	1.7092e-11	3262	163	0.29529	PGK1,TCF7L2,EIF4E,LAMA1,SLC6A4,RYR2,KCNA2,RAG2,DACT1,RUNX1,NFIB,ACVR2A,FYN,MGLL,WT1,SEMA5B,HIST1H4H,KCNIP1,RRN3,ZMIZ1,CDON,RASAL1,SLITRK5,TWIST2,LRRTM1,PRICKLE2,LMOD3,ASIC2,BCL6,ABR,NR2F2,EDNRB,VANGL2,ATP2B4,EED,AKIRIN2,EFEMP1,PIK3CA,PRDM1,CRB2,HOMER2,DMRTA2,HSPA1B,DLL1,NEGR1,PLCL2,NGF,KITLG,YWHAZ,LRRC4C,BCL2,STC2,PTPRG,IGF2BP1,UNC5D,PPP1CC,MYOG,BASP1,PRKCB,PAX6,LGR4,PARD3,SEMA3D,TBX3,TIA1,PBX3,R…		GO:0045892	negative regulation of transcription, DNA-templated	7.35573e-05	1	1200	61	0.10991	NFIX,GATA3,FZD8,RFC1,NFKB1,TRPV4,RUNX1T1,SATB2,ZFHX3,HDAC7,ID3,ATF3,ZMYND11,PRDM16,HOXA2,E2F6,SMAD3,HDAC1,EPC1,TFAP2A,JARID2,HSBP1,ZNF423,SNAI2,CBX4,ZNF536,HMG20A,CTBP1,YWHAB,ATF2,MEIS2,PDE2A,SOX5,TFCP2L1,DNMT3A,CD36,SOX14,IFNG,MSX1,ARX,CDKN1C,SOX7,CCND1,SOX2,BMP4,MORF4L2,RUNX3,SMURF2,LEP,BMP6,TBX22,KAT6B,BASP1,H2AFY,ATXN1,ZFHX4,TRIM27,DNAJB6,POU5F1,TLE4,NKAP		GO:0043085	positive regulation of catalytic activity	1.12252e-05	0.185946	1415	74	0.129825	CYFIP2,DNAJA2,TBCD,KALRN,EDN2,SPRY2,ALDH1A1,ZC3H15,GPR65,PRKAG2,HNRNPA2B1,MAP3K20,ARRDC4,NCAPG2,HMGA2,TENM1,IFT57,TNFSF11,PROX1,CDC14B,GNAQ,PLAA,PNLIP,MTCP1,F11R,MAP3K1,FZD5,SFRP1,ARAP1,RASGRP2,AGAP1,PFN2,ARHGAP44,RALB,RGS16,ARHGAP12,AIM2,DENND1A,FOXJ1,PICALM,XDH,CTNNB1,MAPRE3,GADD45G,ANG,MYC,SNX9,PDE5A,COPS8,PPP1R12A,ARHGAP36,CCL8,NSMAF,GPRC5B,ADAM17,RAP1GDS1,BMP2,PRKCZ,MAP3K13,ARHGEF16,ATG14,MA…		GO:0001944	vasculature development	1.75629e-05	0.29093	505	30	0.0650759	CD34,RAMP1,ENG,BMPR1A,ZFPM2,SAT1,YAP1,BMPR2,DAB2IP,EFNB2,NR2F2,ETS1,PKD2,ERRFI1,SHH,COL3A1,FOXH1,SEMA4A,MMRN2,FZD5,AMOTL2,CAV1,RHOB,TIPARP,LEMD3,CCBE1,ARHGAP22,PTPRB,ZBTB14,MYLK		GO:0071840	cellular component organization or biogenesis	2.40051e-07	0.00397645	5708	278
GO:0045686	negative regulation of glial cell differentiation	8.01627e-06	0.132782	28	7	0.0141414	NTRK3,ID2,HES1,DLX1,CTNNB1,DAB1,NKX6-2		GO:0009653	anatomical structure morphogenesis	1.7174e-11	2114	119	0.21558	SERPINH1,CDH10,CELA1,TNC,PHOX2B,ITGB3,EPGN,AUTS2,EFNB2,HIF1A,DAB1,POU5F1,ECT2,LMX1A,MYOM2,CHUK,E2F8,ENAH,POSTN,FGF18,TGFB2,TIAM1,SEMA3A,ACTN1,PAX6,LGR4,RP1,AMELX,MIA3,JAG2,DOK6,PARD3,SEMA3D,ETS1,BMPER,TBX3,RALA,SHROOM3,BCL2,TBCC,SLITRK4,USP33,CDH4,UNC5D,DNAJB6,BMP4,DLX6,DLL1,EXT1,NKX3-1,EFNA5,NGF,HIPK2,CDHR1,LRIG1,IER3,SGCD,MYLK,FOXL1,QKI,BCOR,AMOTL1,TBX2,EFEMP1,PIK3CA,NRXN1,PRDM1,CTNNA1,CRB2,PIT…		GO:1903507	negative regulation of nucleic acid-templated transcription	7.63468e-05	1	1253	63	0.113514	TLE3,CTBP1,HMG20A,ZNF536,PDE2A,MEIS2,ATF2,YWHAB,JARID2,HSBP1,TFAP2A,EPC1,HDAC1,CBX4,SNAI2,ZNF423,ZMYND11,ATF3,HDAC7,ID3,SMAD3,E2F6,HOXA2,PRDM16,NFKB1,RFC1,FZD8,NFIX,GATA3,ZFHX3,SATB2,TRPV4,RUNX1T1,BASP1,KAT6B,H2AFY,TBX22,BMP6,NKAP,TLE4,DNAJB6,POU5F1,ZFHX4,TRIM27,ATXN1,RUNX3,SMURF2,TOB1,SOX2,MORF4L2,CCND1,BMP4,LEP,MSX1,ARX,CDKN1C,IFNG,SOX14,SOX7,SOX5,TFCP2L1,DNMT3A,CD36		GO:0040011	locomotion	1.38443e-05	0.229317	1225	66	0.115789	LAMC1,INPP5B,PLD1,DNAH5,FOXJ1,UNC5D,SEMA3D,MCOLN2,ITGBL1,TEKT2,SLIT3,F11R,PRSS37,CREB1,CHGA,LRP1,CCL28,EPHB2,PTK7,IGLL1,TNFSF11,PROX1,NRXN1,CYFIP2,ENPP2,PLXNA4,CLRN1,EDN2,SEMA6B,TLX3,NR2F2,GAB2,IL12A,VASP,GAS8,ANXA1,SPAG16,FGF7,GJA1,LRTM1,ITGA9,SRPX2,ARHGEF16,CXCL12,CXADR,ARID5B,NTN4,WDPCP,NRP1,GPC6,GLI3,BARHL2,CCL8,RAB13,ADAM17,AMOTL1,PRKCZ,CTNNB1,OR1D2,NANOS1,SH3KBP1,SDC3,ANG,EXT1,EPS8,CXCL6		GO:0070373	negative regulation of ERK1 and ERK2 cascade	1.77995e-05	0.29483	74	10	0.021692	PTPRC,SPRY1,PTPRR,GPER1,LMO3,SEMA6A,ERRFI1,KLF4,DAB2IP,DLG1		GO:0048666	neuron development	3.36339e-07	0.00557113	799	60
GO:0007275	multicellular organism development	8.24393e-06	0.136544	4967	180	0.363636	CTSB,LRCH4,FOXO3,HLA-G,UMPS,MYO3A,DTX1,LOXL3,KDM5B,TCTN1,RUNX2,VSTM2L,PRKCZ,GABRG2,IL7R,IL6ST,MEGF8,ASGR2,PRDM2,HDAC4,SAV1,FEZ2,FZD6,LMNA,DNAJB6,CATSPER3,RRM2B,AMOTL2,THEMIS,TENM4,NKX6-2,UTP14C,MEF2C,STAR,TCF7L2,NME5,THBS1,ZNF536,TRPC6,MYOZ2,NEBL,ADAMTS9,KNDC1,ATOH7,ARHGAP26,PTPRC,LYN,BHLHE40,PRDM6,TBR1,SEC24D,LPCAT1,RPL24,KRTAP4-1,COL8A1,HEXB,OCRL,NEUROD6,FGF9,WWOX,LTA,GNA12,PLN,TRPM1,LBR,ATP2B2…		GO:0051240	positive regulation of multicellular organismal process	2.02748e-11	1799	106	0.192029	DAB1,RAPGEF1,HIF1A,BHLHB9,EFNB2,OTP,GPRC5B,INHBB,THBS2,ECT2,RNF157,CUX1,ITGB3,PHOX2B,IGSF11,CELA1,HLA-G,AMELX,LGR4,BMPER,ETS1,PARD3,MYOG,TGFB2,BASP1,POSTN,FGF18,RAB8B,CHUK,PAX6,OPRM1,AKAP6,TIAM1,SEMA3A,PRKCB,PPP1CC,IL21,BMP4,FOXP1,BCL2,DIO2,DAB2,CCR7,CARTPT,CDH4,SLITRK4,KITLG,HIPK2,LGALS9B,EFNA5,PTPRC,NEGR1,GOLGA4,NKX3-1,HSPA1B,DLL1,NGF,CRB2,NRXN1,DMRTA2,AKIRIN2,TBX2,AMOTL1,SOX5,ASIC2,LMOD3,BCL6,…		GO:1902679	negative regulation of RNA biosynthetic process	7.9918e-05	1	1255	63	0.113514	SOX14,IFNG,MSX1,ARX,CDKN1C,SOX7,TFCP2L1,SOX5,CD36,DNMT3A,BMP6,TBX22,BASP1,KAT6B,H2AFY,ATXN1,ZFHX4,TRIM27,POU5F1,DNAJB6,NKAP,TLE4,CCND1,BMP4,MORF4L2,SOX2,SMURF2,TOB1,RUNX3,LEP,ID3,HDAC7,ZMYND11,ATF3,HOXA2,PRDM16,E2F6,SMAD3,NFIX,GATA3,FZD8,RFC1,NFKB1,TRPV4,RUNX1T1,SATB2,ZFHX3,ZNF536,CTBP1,HMG20A,TLE3,YWHAB,ATF2,MEIS2,PDE2A,HDAC1,EPC1,TFAP2A,HSBP1,JARID2,ZNF423,SNAI2,CBX4		GO:0051173	positive regulation of nitrogen compound metabolic process	1.62133e-05	0.268542	3163	139	0.24386	PCBD2,NCAPG2,HNRNPA2B1,AHR,ID4,MITF,PROX1,ENPP2,FGB,RUNX2,SPRY2,NR2F2,LRRTM3,ZNF438,RALB,PFN2,TLR7,TCF7L2,MYB,ZFP36L1,PICALM,SOCS5,PPM1A,MAP3K1,MTCP1,IL20,NR1I2,DAB2,TIPARP,LRP1,CALCR,CTBP1,FOXI1,ATF7IP,GPRC5B,DDAH1,PBX1,IL15,PRKCZ,MED30,CTNNB1,CUL4B,FAM168A,NANOS1,CASK,DCN,MYC,UBE3A,COPS8,PDE5A,MACC1,HNF1A,RNFT1,FGF23,GJA1,FGF7,CITED2,IRF6,SMAD9,EVX1,HMGN5,HOXA4,NRP1,APLF,ARNT2,RNF168,ARRDC4,LEO…		GO:0001568	blood vessel development	2.15101e-05	0.356271	485	29	0.0629067	AMOTL2,FZD5,MMRN2,CAV1,RHOB,TIPARP,LEMD3,MYLK,ZBTB14,PTPRB,CCBE1,ARHGAP22,BMPR1A,ZFPM2,ENG,CD34,RAMP1,YAP1,SAT1,EFNB2,DAB2IP,BMPR2,FOXH1,SEMA4A,SHH,COL3A1,PKD2,ETS1,NR2F2		GO:0048869	cellular developmental process	3.42318e-07	0.00566981	3769	197
GO:0032502	developmental process	1.02388e-05	0.169576	5697	201	0.406061	PLAC1,TOPAZ1,PPP3CB,SFXN1,SEMA6A,NTN4,H3F3A,IL7,ZNF268,TGIF1,TFDP1,ZEB2,FOXA1,PRL,ACTN2,PLCE1,ASH2L,NPHP4,TP63,SETD6,DUSP6,SH3TC2,GABRA5,GPD2,PBX3,NOM1,PLXND1,RANBP3L,RS1,DLX1,ROCK2,ANXA1,FOXQ1,CITED2,SGPL1,ADAMTS16,FBXO31,SUN5,CDH11,FRMD6,PRDM1,AIMP2,NDNF,BMP2,RBP2,SSH1,TPD52,KANK1,SDK1,FOXL2,MYH15,HES1,MAD1L1,LPAR6,JARID2,CA10,RAB35,CXCL1,IGSF10,CDK4,XKR8,TFRC,PAX5,RAPGEF3,CNTN5,OTP,ULK4,EXT1,N…		GO:0050793	regulation of developmental process	2.91286e-11	2696	141	0.255435	ABR,EDNRB,VANGL2,PRICKLE2,ASIC2,LMOD3,BCL6,TWIST2,LRRTM1,SLITRK5,SLC26A5,DMRTA2,MED28,PRDM1,CRB2,EED,EFEMP1,PIK3CA,RAG2,DACT1,EIF4E,LAMA1,SLC6A4,PGK1,TCF7L2,HIST1H4H,ZMIZ1,RRN3,RASAL1,CDON,WT1,SEMA5B,TAF8,ACVR2A,FYN,RUNX1,NFIB,SH3KBP1,SEMA3D,PARD3,TBX3,ADAMTS20,LGR4,PRKCB,PAX6,MYOG,BASP1,LMX1A,FBXO7,SGPP1,MSR1,EFNB2,DAB1,HIF1A,RNF157,LMO3,KITLG,NGF,HSPA1B,DLL1,NEGR1,UNC5D,PPP1CC,PTPRG,YWHAZ,LRRC4…		GO:0042476	odontogenesis	8.25295e-05	1	120	13	0.0234234	WNT10A,ANKRD11,BMP4,FAM20C,HDAC1,HAND2,CA2,MSX1,ID3,STIM1,AQP1,LHX8,ATF2		GO:0072359	circulatory system development	2.87571e-05	0.476275	866	50	0.0877193	DNAH5,GJA1,FOXJ1,TCF7L2,WDR11,CITED2,ZFP36L1,SLIT3,CLIC4,SRPX2,PTPRB,SCN5A,MYOM1,BICC1,NRARP,POU6F1,FZD5,IMMP2L,KDM6A,CXADR,ADAMTS9,MYLK,WDPCP,XIRP2,LRP1,NRP1,TIPARP,LOXL1,ARHGEF15,ACTA2,EPHB2,BCOR,GLI3,PTK7,PRICKLE1,FOXO1,AHR,IFT57,HOXA3,PROX1,AMOTL1,AHI1,NEBL,BMP2,CTNNB1,SLC8A1,QKI,ANG,NOX5,NR2F2		GO:0072358	cardiovascular system development	2.54205e-05	0.421014	515	30	0.0650759	ZFPM2,BMPR1A,ENG,CD34,RAMP1,YAP1,SAT1,EFNB2,BMPR2,DAB2IP,SHH,FOXH1,SEMA4A,COL3A1,PKD2,ERRFI1,ETS1,NR2F2,AMOTL2,FZD5,MMRN2,CAV1,RHOB,LEMD3,TIPARP,MYLK,ZBTB14,CCBE1,PTPRB,ARHGAP22		GO:0016043	cellular component organization	6.43024e-07	0.0106498	5519	268
GO:0016569	covalent chromatin modification	1.11262e-05	0.184262	368	26	0.0525253	PHF8,KDM5B,KANSL3,DOT1L,SETD1B,PRDM6,NTMT1,MSL2,ASH2L,SETD6,PRDM2,SUPT3H,TRRAP,MIER2,HDAC4,ATXN7,KAT7,BRCA2,HAT1,POLE4,EYA1,KAT6B,VRK1,JARID2,TBL1XR1,MORF4L2		GO:0051094	positive regulation of developmental process	2.49688e-10	1418	87	0.157609	TBX2,SOX5,CRB2,CTNNA1,NRXN1,DMRTA2,IL1RAPL1,SLITRK5,LRRTM1,LMOD3,ASIC2,BCL6,FOXO6,AR,RUNX1,ACVR2A,FYN,BMP1,BCL9L,WT1,IL15,CDON,FGFR2,RASAL1,CREB1,CCBE1,RBM19,RRN3,ZMIZ1,TCF7L2,BAMBI,LRRC7,BTG1,SEMA6A,PRKDC,EZH2,SYT4,FAM20C,NTRK3,RAG2,RNF157,CUX1,PHOX2B,HLA-G,CELA1,RAPGEF1,DAB1,BHLHB9,HIF1A,EFNB2,OTP,GPRC5B,THBS2,ECT2,MSR1,MYOG,TGFB2,FGF18,BASP1,PAX6,OPRM1,AKAP6,TIAM1,SEMA3A,PRKCB,AMELX,LGR4,ADAMT…		GO:0048699	generation of neurons	9.3615e-05	1	1524	73	0.131532	NGFR,FRYL,SOX5,DNMT3A,HAND2,SDK2,CDKN1C,ARX,IFNG,B2M,APOA1,BRINP3,CXCR4,APBB2,RTN4,DDX56,BMP4,FLRT3,BMP6,XRN2,ASAP1,FZD8,P2RX4,GATA3,ZFHX3,TRPV4,FBXO31,ID3,SCN1B,ARID1B,HOXA2,DTNBP1,CCKAR,HDAC1,LTA,BARHL2,HMG20A,SMURF1,GPRC5B,FAIM2,DBX1,GAK,ROBO1,UNC5D,SOX14,CNTN1,NRXN1,ONECUT2,NKX2-2,FN1,SIPA1L1,RUNX3,WNT10A,SOX2,MTR,LEP,EPHA10,MARK2,RHEB,GSK3B,SATB2,DOK6,UNCX,YTHDF2,ATL1,EVL,PICALM,SLC1A3,KNDC1…		GO:0007010	cytoskeleton organization	2.90168e-05	0.480547	1082	59	0.103509	TUBE1,EPS8,DYNC1LI2,PPP1R12A,EPB41L3,CSRP1,COBL,CSRP2,ANG,ABLIM1,CLRN1,PDCD6IP,SPRY2,MAP7,NTMT1,CIT,MAPRE3,CTNNB1,SH3KBP1,TBCD,NEBL,PRKCZ,RAB13,RAP1GDS1,AMOTL1,CDC14B,PROX1,MAP3K20,PTK7,GPR65,FRMD6,CDK5RAP2,SHROOM4,MYO1B,NRP1,PARD3B,SHROOM1,WDPCP,XIRP2,ARAP1,MICAL3,CXADR,MYOM1,MARCKS,ACTL8,F11R,TEKT2,FOXJ1,DYNC1H1,ARHGAP12,PFN2,ANXA1,FGF7,IQGAP2,SPAG16,DNAH5,VASP,PRC1,GAS8		GO:0010557	positive regulation of macromolecule biosynthetic process	2.95215e-05	0.488906	1872	76	0.164859	HOXD10,MAPK15,GPER1,UTF1,DDX11,ZFAT,MAFF,HDAC4,ETS1,SMARCA1,PKD2,KLF4,PRR16,FZD5,NFIX,NEK2,AXIN1,PAX1,SLC30A9,AUTS2,BMPR1A,F2R,AGO2,TAF4,ZCCHC13,BMPR2,DPF1,PRMT2,ZFHX4,NR2F2,FOXH1,ACTR3,NKX6-1,DLX6,GLI2,MEIS2,TBL1X,ENG,YAP1,PLAG1,HDAC6,PID1,ZNF143,OTX1,ZIC3,RXRG,SFRP1,NFKBIA,DDX3X,EBF3,NPM1,DAZL,ST18,NFKB2,KRT17,RYBP,NIPBL,EDRF1,SOX5,PAWR,HIVEP3,YAF2,RAMP1,IRF8,ZFPM2,IRS2,MED31,BMP2,NFE2,MTA3,DAB…		GO:0050793	regulation of developmental process	6.91104e-07	0.0114454	2696	149
GO:2000113	negative regulation of cellular macromolecule biosynthetic process	1.4772e-05	0.244624	1474	68	0.137374	TGIF1,NKRF,ZNF268,ID2,CXXC5,FOXN3,PTPRK,HAT1,ZEB2,FOXA1,ZNF587,DOT1L,SMARCA2,BACH2,H3F3A,CITED2,FOXQ1,ZBTB38,ROCK2,BACH1,ZNF254,BLM,DLX1,YWHAQ,BMP2,ZNF354B,PRDM1,PEX2,KAT7,NDUFA13,CTNNB1,TBR1,PRDM6,BHLHE40,TP63,TXN,FGF9,WWOX,PAX5,TCF7L2,MEF2C,MORF4L2,MYOZ2,JARID2,ZNF536,DAPK1,ZFP90,FOXL2,TNRC6B,NKX6-2,RBM23,HES1,RUNX1T1,TBL1XR1,KAT6B,MIER2,HDAC4,DNAJB6,BRCA2,ZNF281,FOXO3,PROX1,ZBTB20,KDM5B,LOXL3,…		GO:0051960	regulation of nervous system development	3.12907e-10	926	65	0.117754	SEMA6D,SEMA3D,PARD3,PAX6,OPRM1,TIAM1,SEMA3A,HIF1A,BHLHB9,GPR161,RAPGEF1,DAB1,OTP,EFNB2,THBS2,GPRC5B,FBXO7,ECT2,LMX1A,RNF157,CUX1,PHOX2B,HECW1,NEGR1,GOLGA4,EFNA5,DLL1,NGF,PPP1CC,UNC5D,BMP4,BCL2,LRRC4C,YWHAZ,PTPRG,SLITRK4,CDH4,BCL6,ASIC2,FOXO6,VANGL2,EDNRB,SLITRK5,IL1RAPL1,LRRTM1,CSMD3,CTNNA1,SOX14,NRXN1,DMRTA2,SEMA6A,EZH2,SYT4,BHLHE40,NTRK3,LRRC7,SLC6A4,EIF4E,SEMA5B,RASAL1,CDON,CREB1,RRN3,FYN,KNDC1		GO:0051253	negative regulation of RNA metabolic process	0.000100136	1	1343	66	0.118919	CTBP1,HMG20A,YWHAB,MEIS2,TFAP2A,JARID2,HDAC1,EPC1,CBX4,SNAI2,ATF3,ZMYND11,HDAC7,ID3,SMAD3,HOXA2,E2F6,MAPK14,NFKB1,GATA3,NFIX,FZD8,ZFHX3,RUNX1T1,TRPV4,KAT6B,H2AFY,PARN,BMP6,TLE4,ZFHX4,TRIM27,TOB1,SMURF2,BMP4,IFNG,ARX,CDKN1C,SOX5,TFCP2L1,DNMT3A,CD36,TLE3,ZNF536,ATF2,PDE2A,HSBP1,ZNF423,PRDM16,RFC1,SATB2,BASP1,TBX22,POU5F1,DNAJB6,NKAP,ATXN1,TARDBP,RUNX3,CCND1,SOX2,MORF4L2,LEP,MSX1,SOX14,SOX7		GO:0006928	movement of cell or subcellular component	3.22713e-05	0.534413	1460	74	0.129825	SEMA3D,UNC5D,DYNC1H1,FOXJ1,SLIT3,ITGBL1,MCOLN2,TEKT2,INPP5B,BLOC1S5,LAMC1,DNAH5,PLD1,EPHB2,CCL28,LRP1,PRSS37,F11R,SCN5A,CHGA,NRXN1,TNFSF11,PROX1,IFT57,FRMD6,IGLL1,PTK7,SEMA6B,NR2F2,GAB2,TLX3,ENPP2,CYFIP2,KIF26B,EDN2,CLRN1,PLXNA4,LRTM1,ITGA9,GAS8,VASP,IL12A,GJA1,SPAG16,ANXA1,WDPCP,ARID5B,NTN4,MYO1B,NRP1,ARHGEF16,ACTL8,SRPX2,CXADR,CXCL12,AMOTL1,RAB13,ADAM17,KIF13B,PRKCZ,GLI3,GPC6,CCL8,BARHL2,ANG,EX…		GO:0007399	nervous system development	3.18358e-05	0.527201	2329	90	0.195228	FAM126A,PDLIM7,APPL2,CXCR2,NCAN,INSC,ATRN,NKX6-2,SCN2A,SIM1,SHH,GABRB1,STAP1,DAB2IP,CDK16,SLITRK2,BMP2,IRS2,NTN5,DTNBP1,SOX5,NIPBL,STMN4,CNTNAP2,MCF2,SH2B2,GIGYF2,BEND6,COL3A1,SEMA4A,SALL3,SFRP1,EFNB2,HDAC6,CDH9,OTX1,ZIC3,YAP1,PLAG1,NTM,SERINC5,TRA2B,ENG,STK24,JARID2,LIG4,GLI2,SNTG2,BCR,NKX6-1,DLX6,DHX30,NR2F2,DPF1,ZSWIM5,DPYSL4,BMPR2,SCN5A,BTBD2,PLXNC1,BMPR1A,CIT,SLITRK3,MBNL1,AUTS2,ZDHHC16,SEMA…		GO:0051240	positive regulation of multicellular organismal process	8.14115e-07	0.0134817	1799	108
GO:0001915	negative regulation of T cell mediated cytotoxicity	1.82988e-05	0.30301	7	4	0.00808081	PPP3CB,PTPRC,HLA-G,IL7R		GO:0048468	cell development	1.03538e-09	1628	94	0.17029	MTR,SEMA6A,FAM20C,NDN,NRP2,NTRK3,PRKDC,UHMK1,C1GALT1,CD9,LAMA1,WT1,IL15,SEMA5B,SMPD3,FGFR2,CREB1,TENM2,ANK2,RUNX1,SH3KBP1,NFIB,ETV1,SLC9A4,FYN,AR,LMOD3,C8orf37,BCL6,SH3TC2,RERE,EDNRB,VANGL2,SLITRK5,ACSL4,COL27A1,DTNBP1,ARID5B,NOBOX,PRDM1,NRXN1,CTNNA1,PITX2,QKI,PIK3CA,CDHR1,KITLG,ALPK3,SGCD,DLL1,PTPRC,EFNA5,EXT1,NGF,UNC5D,BMP4,USP21,IL21,YWHAZ,SHROOM3,FOXP1,BCL2,USP33,CDH4,SLITRK4,RP1,DOK6,SEMA6D,…		GO:0001501	skeletal system development	0.000122936	1	489	31	0.0558559	BMP6,MTHFD1L,MBTD1,SFRP4,LRRK1,BMP4,DLX6,TFAP2A,DYM,RUNX3,SNAI2,HAPLN1,LEP,UNCX,PIP4K2A,WASF2,CDKN1C,MSX1,HOXA2,LTBP3,RAI1,INSIG1,SMAD3,ANKRD11,FAM20C,MAPK14,TRPV4,HOXA9,SATB2,HAND2,TGFBI		GO:0032879	regulation of localization	3.29245e-05	0.545196	2846	126	0.221053	CXCL12,MAPK8,SRPX2,ARHGEF16,NRP1,MTUS1,CACNG3,GNRH1,MYLK,WDPCP,SRGAP1,KCNS2,ANXA1,FGF7,GJA1,IL12A,TP53BP2,GAS8,FGF23,CYP51A1,AKAP5,IRS1,DLG3,HADH,CITED2,INPP5F,CASK,SLC8A1,PDCD6IP,DCN,GRIA3,CTNNB1,BRAF,GRIA4,GAS1,PPP1R12A,SH3GL3,FAM3D,NEUROD1,ANG,GRM7,H2AFY,CCL8,SYTL4,IFITM1,CALCR,GPC6,LDLRAP1,GLI3,SPACA3,BMP2,IL15,PRKCZ,STON2,ADAM17,AMOTL1,CREB1,FZD5,SFRP1,CLIC6,CHGA,PLAA,GLIS2,SCN5A,MYOM1,LRP1,…		GO:0045935	positive regulation of nucleobase-containing compound metabolic process	3.99751e-05	0.661947	1857	75	0.16269	IRF8,MED31,ZFPM2,BMP2,MTA3,DAB2IP,NFE2,SHH,HMGA2,PTPRC,NKX6-2,IER5,TRA2B,ENG,PLAG1,YAP1,ZIC3,ZNF143,OTX1,PID1,RXRG,NFKBIA,SFRP1,TOB1,NPM1,EBF3,DDX3X,ST18,HNRNPLL,NFKB2,GIGYF2,EDRF1,RYBP,NIPBL,SOX5,CELF4,YAF2,HIVEP3,BMPR1A,F2R,AGO2,TAF4,BMPR2,DPF1,PRMT2,NR2F2,ZFHX4,FOXH1,ACTR3,DLX6,MGMT,NKX6-1,GLI2,MEIS2,TBL1X,MAPK15,HOXD10,UTF1,GPER1,ZFAT,SPIRE2,DDX11,ETS1,MAFF,HDAC4,KLF4,PKD2,SMARCA1,FZD5,NFIX,N…		GO:0032501	multicellular organismal process	8.1995e-07	0.0135776	6841	320
GO:0010558	negative regulation of macromolecule biosynthetic process	2.81196e-05	0.465605	1562	70	0.141414	TCF7L2,MEF2C,PAX5,MYOZ2,MORF4L2,ZNF536,JARID2,DAPK1,PTPRC,ZFP90,TNRC6B,FOXL2,NKX6-2,SFMBT2,RBM23,HES1,RUNX1T1,TBL1XR1,KAT6B,MIER2,HDAC4,ZNF281,BRCA2,DNAJB6,FOXO3,PROX1,ZBTB20,LOXL3,KDM5B,STRN3,RUNX2,XRN1,TGIF1,ZNF268,NKRF,ID2,CXXC5,FOXN3,PTPRK,HAT1,FOXA1,ZEB2,ZNF587,DOT1L,SMARCA2,BACH2,H3F3A,FOXQ1,CITED2,ZBTB38,BACH1,ROCK2,ZNF254,DLX1,BLM,BMP2,YWHAQ,PRDM1,ZNF354B,CTNNB1,NDUFA13,KAT7,PEX2,TBR1,BHL…		GO:0061564	axon development	7.754e-09	400	36	0.0652174	SH3KBP1,NFIB,BCL2,ETV1,CDH4,USP33,SLITRK4,FYN,UNC5D,SEMA5B,FGFR2,CREB1,EFNA5,EXT1,LAMA1,MTR,SEMA6A,NRP2,NDN,PHOX2B,TNC,PIK3CA,AUTS2,EFNB2,NRXN1,DAB1,CTNNA1,LMX1A,ENAH,SLITRK5,SEMA3A,PAX6,DOK6,SEMA3D,PARD3,VANGL2		GO:0051239	regulation of multicellular organismal process	0.000160003	1	3262	134	0.241441	ZFHX3,MAPK14,ASAP1,NFKB1,LTBP3,HOXA2,SCN1B,HDAC7,SNAI2,TFAP2A,JARID2,SFRP4,SIGIRR,MEIS2,SMURF1,HMG20A,CD36,SOX5,TNRC6C,NGFR,APOA1,BRINP3,IL17RA,ATP2B3,CACNA2D2,FCN1,RTN4,TOB1,TRIM27,KCND1,BMP6,GSK3B,RHEB,NFKBIZ,CAPN7,HSPA1B,POLR3D,CCR7,ADRB1,PAX8,TNFRSF1B,ISG15,RNF157,TLE3,KNDC1,CELF2,ADAMTS9,FAM20C,FURIN,FN1,CNTN1,SOX14,SP6,MSX1,UNC5D,RNF216,IRF4,AQP1,NKAP,BASP1,GLIPR2,TRPV4,PRLH,P2RX4,GATA3,PSM…		GO:0048513	animal organ development	3.68894e-05	0.610815	3131	136	0.238596	IFNA6,BARHL2,RD3,PRICKLE1,ADAM19,CDK5RAP2,GLI3,COL14A1,COL9A1,BMP2,ADAM17,HOXA3,ABLIM1,SLC8A1,BRAF,CIT,ASXL3,COBL,WDR78,TAF4,NEUROD1,ANG,GAS8,SOX2,CXADR,ARID5B,XIRP2,RPTN,PTK7,HMGA2,FOXO1,PIR,FOXN3,ARNT2,AKT3,NCOR2,CCDC182,IFT57,TNFSF11,AHI1,ARID4A,PLXNA4,LPIN1,CLRN1,NFIA,KRTAP4-6,MEIS2,CYP19A1,DNAH5,PHLPP2,SDK1,SLIT3,CLIC4,CSGALNACT1,FOXJ1,XDH,PCDH15,CREB1,FZD5,SFRP1,IMMP2L,GJB6,FGL1,GLIS2,BICC1…		GO:0051254	positive regulation of RNA metabolic process	4.03351e-05	0.667869	1699	70	0.151844	BMPR1A,F2R,AGO2,TAF4,BMPR2,DPF1,PRMT2,NR2F2,ZFHX4,FOXH1,ACTR3,NKX6-1,DLX6,GLI2,MEIS2,TBL1X,HOXD10,UTF1,GPER1,ZFAT,DDX11,ETS1,MAFF,HDAC4,PKD2,KLF4,SMARCA1,FZD5,NFIX,AXIN1,PAX1,SLC30A9,AUTS2,IRF8,MED31,ZFPM2,BMP2,MTA3,DAB2IP,NFE2,SHH,HMGA2,NKX6-2,IER5,ENG,TRA2B,PLAG1,YAP1,ZNF143,ZIC3,OTX1,PID1,RXRG,NFKBIA,SFRP1,TOB1,NPM1,EBF3,DDX3X,HNRNPLL,ST18,NFKB2,GIGYF2,EDRF1,RYBP,NIPBL,CELF4,SOX5,YAF2,HIVEP3		GO:0021872	forebrain generation of neurons	9.48703e-07	0.0157086	66	13
GO:0031327	negative regulation of cellular biosynthetic process	2.85131e-05	0.472091	1621	72	0.145455	BACH1,ROCK2,CITED2,FOXQ1,ZBTB38,DLX1,BLM,ZNF254,BMP2,YWHAQ,NDUFA13,CTNNB1,PEX2,KAT7,ZNF354B,PRDM1,BHLHE40,PRDM6,TBR1,LPCAT1,TXN,TP63,WWOX,FGF9,ZNF268,NKRF,TGIF1,FOXN3,ID2,CXXC5,MAEA,PTPRK,FOXA1,ZEB2,HAT1,DOT1L,ZNF587,SMARCA2,BACH2,H3F3A,RUNX1T1,KAT6B,TBL1XR1,MIER2,HDAC4,ZNF281,BRCA2,DNAJB6,PROX1,FOXO3,ZBTB20,STRN3,LOXL3,KDM5B,RUNX2,XRN1,TCF7L2,MEF2C,PAX5,ZNF536,JARID2,MYOZ2,MORF4L2,DAPK1,PTPRC,ZF…		GO:0048667	cell morphogenesis involved in neuron differentiation	9.63192e-09	422	37	0.067029	UNC5D,SEMA5B,FGFR2,CREB1,NFIB,SH3KBP1,BCL2,ETV1,CDH4,USP33,SLITRK4,FYN,CDHR1,SEMA6A,NDN,NRP2,EFNA5,EXT1,LAMA1,EFNB2,AUTS2,NRXN1,DAB1,LMX1A,PHOX2B,PIK3CA,DOK6,C8orf37,RERE,PARD3,SEMA3D,VANGL2,ENAH,SLITRK5,DTNBP1,SEMA3A,PAX6		GO:0071281	cellular response to iron ion	0.000160057	1	10	4	0.00720721	TFAP2A,SLC40A1,BMP6,B2M		GO:0048522	positive regulation of cellular process	3.74824e-05	0.620597	5358	213	0.373684	MAPK8,ZNF350,ATG14,ARHGEF16,SRPX2,MAP3K13,CACNG3,ARID5B,TP53BP2,GAS8,MAP3K7,RBPMS,CNOT11,IL12A,TCERG1,GLIS3,SUPT3H,DLG3,XIAP,IRS1,SOX2,SLC8A1,ASXL3,BRAF,CIT,MAPRE3,PPP1R12A,EPS8,SNX9,GADD45G,ANG,NEUROD1,TAF4,COBL,PRDM2,HSF2,CCL8,NSMAF,PRICKLE1,IFNA6,BARHL2,LDLRAP1,GLI3,CDK5RAP2,RHBDD1,TADA1,BMP2,SOAT1,ILF3,EBF3,AMOTL1,ADAM17,HOXA3,LMX1B,FZD5,SFRP1,NRARP,CREB1,GLIS2,ACTA2,CAND1,ARAP1,RDX,ADAMTS9,M…		GO:0003714	transcription corepressor activity	4.2558e-05	0.704632	238	18	0.0390456	BEND6,TGIF1,BCOR,RYBP,MEIS2,YAF2,TBL1X,PAWR,CBFA2T3,ZFPM2,YAP1,HSBP1,KCTD1,MTA3,TOB1,NR2F2,RUNX1T1,HDAC4		GO:0021537	telencephalon development	1.11466e-06	0.0184555	251	27
GO:0045685	regulation of glial cell differentiation	2.89623e-05	0.4795	73	10	0.020202	IL6ST,NTRK3,ID2,DLX1,DAB1,NKX6-2,TENM4,BMP2,HES1,CTNNB1		GO:0000902	cell morphogenesis	1.15949e-08	706	51	0.0923913	FYN,USP33,CDH4,SLITRK4,TBCC,SH3KBP1,NFIB,BCL2,CDH18,ETV1,SHROOM3,FGFR2,CREB1,SEMA5B,UNC5D,NGF,LAMA1,RHOBTB1,EFNA5,EXT1,NRP2,NDN,CDHR1,SEMA6A,ITGB3,PIK3CA,PHOX2B,CDH10,LMX1A,ECT2,DAB1,EFNB2,AUTS2,NRXN1,ACTN1,PAX6,SEMA3A,TIAM1,DTNBP1,TGFB2,SLITRK5,POSTN,ENAH,VANGL2,RERE,PARD3,SEMA3D,DOK6,BCL6,C8orf37,AR		GO:0042475	odontogenesis of dentin-containing tooth	0.000203748	1	82	10	0.018018	HAND2,CA2,BMP4,ANKRD11,FAM20C,HDAC1,STIM1,LHX8,ATF2,MSX1		GO:0048518	positive regulation of biological process	3.90737e-05	0.646904	6081	237	0.415789	SUCNR1,MEDAG,MRAP2,TFG,MED14,EMILIN3,MCOLN2,TRIM22,FOXJ1,AIM2,XDH,CREB1,NRARP,SFRP1,FZD5,GLIS2,PRSS37,CAND1,ACTA2,ADAMTS9,RDX,FUBP1,AMELX,ARAP1,MAP3K20,PRKAG2,LEO1,SHKBP1,ARRDC4,STX7,PTK7,FOXO1,HMGA2,APLF,ARNT2,AKT3,RNF168,MCU,RBM26,PSMB2,HLA-DQA2,IL21,NCOR2,TENM1,IFT57,CDC14B,TNFSF11,AHI1,NRXN1,ARID4A,PLXNA4,CLRN1,LPIN1,NFIA,CYFIP2,MEIS2,DNAJA2,TESC,ESRRG,CYP19A1,PID1,IL5RA,CD86,IL12A,MAP3K7,RBP…		GO:0046578	regulation of Ras protein signal transduction	4.49616e-05	0.744385	239	18	0.0390456	DENND1A,F2R,IRS2,KITLG,TIAM2,MCF2L2,COL3A1,GPR174,PLEKHG1,DAB2IP,SPRY1,SGSM3,BCR,FARP1,GPR35,AUTS2,MCF2,SH2B2		GO:0051960	regulation of nervous system development	1.15926e-06	0.0191928	926	65
GO:0048468	cell development	3.28144e-05	0.543242	1628	72	0.145455	FOXO3,PROX1,SEMA5A,IRS2,NTRK3,RNF165,EXT1,VSTM2L,PDE4D,RUNX2,TCTN1,MEGF8,PRKCZ,SLITRK2,DAB1,PICALM,HDAC4,LMNA,BRCA2,FEZ2,GBX2,ICA1L,CATSPER3,FOXL2,NKX6-2,TENM4,HES1,NME5,MEF2C,NEBL,MYOZ2,RAB35,LYN,PTPRC,RAPGEF3,SH3TC2,NPHP4,TP63,RPL24,HEXB,PBX3,PLXND1,GABRA5,TRPM1,ROPN1L,BMP2,SUN5,UNC5B,WNT7B,CDH11,PRDM1,FRMD6,CTNNB1,NTN4,SEMA6A,ROBO3,CDH23,PPP3CB,SMARCA2,SORBS2,NTN5,TOPAZ1,H3F3A,GLDN,PSME4,SEMA3…		GO:0045597	positive regulation of cell differentiation	1.20744e-08	992	64	0.115942	PPP1CC,BMP4,BCL2,DAB2,CDH4,LMO3,KITLG,NEGR1,EFNA5,PTPRC,GOLGA4,HSPA1B,NGF,RAPGEF1,DAB1,BHLHB9,HIF1A,EFNB2,OTP,GPRC5B,ECT2,MSR1,RNF157,CUX1,PHOX2B,HLA-G,ADAMTS20,ETS1,TGFB2,MYOG,FGF18,PAX6,OPRM1,AKAP6,TIAM1,SEMA3A,BCL9L,IL15,CREB1,RASAL1,CDON,RRN3,ZMIZ1,RUNX1,ACVR2A,FYN,SEMA6A,SYT4,EZH2,FAM20C,NTRK3,TCF7L2,BAMBI,LRRC7,BTG1,CRB2,CTNNA1,DMRTA2,SOX5,LMOD3,BCL6,FOXO6,AR,IL1RAPL1		GO:0045598	regulation of fat cell differentiation	0.000217248	1	132	13	0.0234234	PRDM16,INSIG1,SMAD3,HTR2C,TRPV4,ZFP36L1,RUNX1T1,SNAI2,LEP,CREBL2,GATA3,ZFP36L2,MAPK14		GO:0048729	tissue morphogenesis	4.28649e-05	0.709629	558	36	0.0631579	VCL,ARHGAP12,DLG3,FGF7,GJA1,INTU,VASP,NRP1,ACTA2,MYLK,XIRP2,NRARP,FZD5,SFRP1,KDM6A,MYOM1,TXNRD1,PBX1,COL14A1,BMP2,ID4,IFT57,ADAM17,PROX1,AHI1,PTK7,PRICKLE1,HMGA2,GLI3,COL21A1,COBL,MYC,SPRY2,KIF26B,CTNNB1,SOSTDC1		GO:0060415	muscle tissue morphogenesis	4.912e-05	0.813182	83	10	0.021692	MYLK,FOXH1,COL3A1,MYOM2,MYOM3,TPM1,BMP2,ENG,BMPR1A,ZFPM2		GO:0048522	positive regulation of cellular process	1.17537e-06	0.0194582	5358	260
GO:0009890	negative regulation of biosynthetic process	4.58851e-05	0.759582	1645	72	0.145455	DAPK1,PTPRC,MEF2C,PAX5,TCF7L2,MORF4L2,MYOZ2,ZNF536,JARID2,NKX6-2,SFMBT2,RBM23,HES1,ZFP90,TNRC6B,FOXL2,HDAC4,MIER2,BRCA2,ZNF281,DNAJB6,RUNX1T1,TBL1XR1,KAT6B,LOXL3,KDM5B,STRN3,RUNX2,XRN1,FOXO3,PROX1,ZBTB20,PTPRK,MAEA,HAT1,FOXA1,ZEB2,TGIF1,ZNF268,NKRF,ID2,CXXC5,FOXN3,BACH2,H3F3A,ZNF587,DOT1L,SMARCA2,BMP2,YWHAQ,ZNF354B,PRDM1,NDUFA13,CTNNB1,KAT7,PEX2,FOXQ1,CITED2,ZBTB38,BACH1,ROCK2,ZNF254,DLX1,BLM,WWO…		GO:0009888	tissue development	1.38202e-08	1739	95	0.172101	PTPRC,EXT1,NKX3-1,DLL1,SGCD,MYLK,ALPK3,SVIL,KITLG,KRTAP2-1,BCL2,STC2,DAB2,SHROOM3,RALA,DLX6,BMP4,PAX6,SEMA3A,ZNF750,DSG3,MYOG,TGFB2,FGF18,BASP1,POSTN,E2F8,TBX3,BMPER,SATB1,SEMA3D,JAG2,AMELX,SEMA6D,HTN1,LGR4,ITGB3,PHOX2B,TNC,KRTAP11-1,SERPINH1,MYOM2,POU5F1,RAPGEF1,HIF1A,KRTAP19-8,EFNB2,LAMA1,CD9,C1GALT1,PGK1,PRKDC,DACT1,EZH2,FAM20C,NRP2,NTRK3,SEMA6A,RYR2,ACVR2A,SALL1,WDR72,SLC9A4,NFIB,S1PR1,MSC,SM…		GO:0022008	neurogenesis	0.00022768	1	1623	75	0.135135	EPHA10,CSPG4,RUNX3,WNT10A,SOX2,LEP,MTR,UNC5D,SOX14,NRXN1,ONECUT2,CNTN1,NKX2-2,SIPA1L1,FN1,DBX1,GAK,ROBO1,KNDC1,RNF157,ZNF536,TNFRSF1B,LHX8,SLC1A3,DOK6,UNCX,YTHDF2,ATL1,EVL,PICALM,PRDM16,MARK2,RHEB,GSK3B,SATB2,BMP6,XRN2,CXCR4,APBB2,RTN4,BMP4,DDX56,FLRT3,CDKN1C,ARX,IFNG,APOA1,B2M,BRINP3,NGFR,FRYL,SOX5,DNMT3A,HAND2,SDK2,BARHL2,HMG20A,SMURF1,GPRC5B,FAIM2,DTNBP1,CCKAR,HDAC1,LTA,FBXO31,SCN1B,ID3,ARID1B…		GO:2000026	regulation of multicellular organismal development	4.47387e-05	0.740605	2156	100	0.175439	CD86,SEMA6B,TLX3,MEIS2,TESC,ENPP2,RUNX2,KALRN,PLXNA4,SPRY2,MITF,ID4,PROX1,TNFSF11,AHI1,NRXN1,PSMB2,DSPP,ACACB,APLF,AKT3,NCAPG2,LEO1,PTK7,HMGA2,ADAMTS9,AMELX,DAB2,LRP1,EPHB2,PLAA,IL20,UST,NRARP,CREB1,SFRP1,FZD5,FOXJ1,TCF7L2,UNC5D,XDH,ZFP36L1,MYB,SEMA3D,SDK1,SOCS5,LRRTM3,TRPS1,ARHGAP44,NFKBIZ,COBL,NEUROD1,MYC,UBE3A,RPS6KA6,SH3GL3,PPP1R12A,CTNNB1,SOSTDC1,SLC8A1,DCN,GPRC5B,KIF13B,LRRC4C,DDAH1,EFEMP1,…		GO:0060485	mesenchyme development	4.99304e-05	0.826548	219	17	0.0368764	PEF1,SFRP1,FOXH1,SHH,SEMA4A,PKD2,BMPR2,BMP2,YAP1,BMPR1A,KITLG,ZFPM2,ENG,SEMA6A,PAX1,SPRY1,HMGA2		GO:0051094	positive regulation of developmental process	1.45175e-06	0.0240323	1418	89
GO:0045597	positive regulation of cell differentiation	4.88445e-05	0.808524	992	49	0.0989899	CTNNB1,FBXO31,WNT7B,BMP2,NDNF,SAV1,HTR2A,DAB1,DLX1,PRKCZ,IL7R,ANXA1,IL6ST,MEGF8,RUNX2,PLXND1,LTA,RANBP3L,HLA-G,NTRK3,TP63,PROX1,SEMA5A,FOXO3,FOXA1,ZEB2,PTPRC,LYN,ADAMTS9,OTP,TRPC6,ID2,IL7,SEMA3C,CD83,MORF4L2,ZNF268,TCF7L2,STAR,MEF2C,APOB,MEDAG,HES1,OLFM1,TENM4,SMURF1,NKX6-2,ZC4H2,SEMA6A		GO:0048518	positive regulation of biological process	1.70615e-08	6081	248	0.449275	ACTN1,PAX6,PRKCB,MYOG,RFC5,BASP1,E2F8,ADAMTS20,TBX3,MYT1L,SEMA3D,PARD3,JAG2,FOXK1,LGR4,LPIN3,KDM4D,TNC,RNF157,TIA1,PBX3,INHBB,LMX1A,RNF144A,MSR1,FBXO7,DAB1,GRK5,HIF1A,EFNB2,EPGN,NGF,NEGR1,HSPA1B,DLL1,LMO3,PAK6,KITLG,IGF2BP1,BCL2,YWHAZ,RALA,GZMB,DLX6,CHD6,GPC5,PPP1CC,RPS4X,LRRTM1,HMSD,TWIST2,DTNBP1,SLITRK5,SLC26A5,ILDR1,VANGL2,MUC2,ATF7IP,NR2F2,ABR,EDNRB,LMOD3,ASIC2,BCL6,PIK3R5,F10,AKIRIN2,PIK3CA,…		GO:0030154	cell differentiation	0.000244136	1	3675	147	0.264865	NGFR,FRYL,SOX5,TFCP2L1,CREBL2,DNMT3A,SDK2,CACNA2D2,APOA1,BRINP3,APBB2,RTN4,PIR,UPK1B,BFSP1,BMP6,BCAP29,MAPK14,ASAP1,FZD8,ZFHX3,ATF3,HDAC7,SCN1B,ARID1B,HOXA2,RAB27A,DTNBP1,JARID2,EPC1,TAGLN2,CCKAR,SNAI2,PLEKHM3,HMG20A,SMURF1,FAIM2,SFRP4,MBNL1,FURIN,FAM20C,UNC5D,MSX1,SOX14,CNTN1,ONECUT2,FN1,FAT1,MTR,BASP1,CSPG4,NKAP,IRF4,RHEB,GSK3B,SATB2,UNCX,ATL1,PICALM,ADRB1,CCR7,KNDC1,RNF157,KRTAP20-2,TNFRSF1B,P…		GO:0045624	positive regulation of T-helper cell differentiation	4.67334e-05	0.773578	22	6	0.0105263	ANXA1,PRKCZ,SOCS5,NFKBIZ,CD86,MYB		GO:0010628	positive regulation of gene expression	5.15588e-05	0.853453	2000	79	0.171367	MEIS2,TBL1X,NKX6-1,DLX6,ACTR3,GLI2,PRMT2,DPF1,BMPR2,FOXH1,NR2F2,ZFHX4,BMPR1A,CD34,ZCCHC13,TAF4,AGO2,F2R,SLC30A9,AXIN1,PAX1,CCBE1,AUTS2,NFIX,PRR16,FZD5,CAV1,ZFAT,DDX11,PKD2,ZNRD1,SMARCA1,KLF4,AVP,ETS1,MAFF,HDAC4,UTF1,GPER1,HOXD10,HMGA2,IER5,NKX6-2,STAP1,DAB2IP,NFE2,SHH,ZFPM2,IRF8,BMP2,EDRF1,NIPBL,RYBP,KRT17,YAF2,PAWR,DTNBP1,HIVEP3,CELF4,SOX5,DAZL,HNRNPLL,ST18,NPM1,EBF3,DDX3X,NFKB2,RXRG,ZIC3,ZNF143…		GO:0000902	cell morphogenesis	1.69368e-06	0.0280354	706	53
GO:0010941	regulation of cell death	7.75096e-05	1	1732	74	0.149495	CDK4,NAA16,NME5,TCF7L2,STAR,MEF2C,THBS1,LYN,PTPRC,IGF1R,DAPK1,FOXL2,RRM2B,IRAK1,SYCE3,TNIP2,CD200,NSMAF,KCNMA1,IL6ST,XDH,CTLA4,IL7R,PRKCZ,DNAJB6,LMNA,PICALM,SAV1,HDAC4,NTRK3,HBB,HLA-G,FOXO3,CTSB,IRS2,SEMA5A,VSTM2L,IER3,IL7,EYA1,TFDP1,ZNF268,IGF2R,ABR,FOXA1,ACTN2,MAEA,OLFM1,GRK5,DLX1,CITED2,ANXA1,FOXQ1,RAD18,UNC5B,MCF2L,ANKLE2,NDUFA13,CTNNB1,SSH1,NDNF,PNMA5,YWHAQ,AIMP2,BMP2,TP63,TXN,DUSP6,WWOX,LTA…		GO:0045595	regulation of cell differentiation	1.95744e-08	1878	100	0.181159	EDNRB,AR,FOXO6,BCL6,LMOD3,TWIST2,IL1RAPL1,MED28,DMRTA2,PRDM1,SOX14,CTNNA1,CSMD3,CRB2,SOX5,EFEMP1,NTRK3,FAM20C,EZH2,SYT4,BHLHE40,SEMA6A,EIF4E,BTG1,SLC6A4,LRRC7,BAMBI,TCF7L2,RRN3,RGS4,ZMIZ1,HIST1H4H,EIF2AK2,CREB1,FGFR2,CDON,RASAL1,IL15,BCL9L,SEMA5B,KNDC1,TAF8,FYN,ACVR2A,RUNX1,SEMA3D,ETS1,NCAPG2,TBX3,ADAMTS20,SEMA6D,PRKCB,TIAM1,SEMA3A,AKAP6,OPRM1,PAX6,POSTN,FGF18,MYOG,TGFB2,FBXO7,SGPP1,MSR1,LMX1A,EC…		GO:0030203	glycosaminoglycan metabolic process	0.000291731	1	154	14	0.0252252	GUSB,CHST15,ITIH6,HS3ST1,ABCC5,ST3GAL6,CHST1,GPC6,GCNT2,CHST2,CSPG4,HAS3,B3GAT1,B4GALT3		GO:0043087	regulation of GTPase activity	5.6815e-05	0.940403	478	32	0.0561404	ARHGAP36,GPR65,ZC3H15,CCL8,RAP1GDS1,GNAQ,TBCD,SPRY2,KALRN,PLXNA4,ALDH1A1,SNX9,RAPGEF6,RGS16,IQGAP2,SRGAP1,ARHGAP44,SYNGAP1,PICALM,FOXJ1,DENND1A,ARHGAP12,SIPA1L2,ARHGEF16,F11R,SFRP1,ARAP1,RDX,AGAP1,ARHGEF15,RASGRP2,NRP1		GO:0072359	circulatory system development	5.28746e-05	0.875181	866	42	0.0911063	TIPARP,MYOM2,NIPBL,CCBE1,ARHGAP22,ZDHHC16,ZBTB14,MMRN2,FZD5,CAV1,SPRY1,BCOR,EFNB2,ZIC3,TPM1,PKD2,COL3A1,SEMA4A,ETS1,ENG,YAP1,SAT1,LEMD3,MYLK,PDLIM7,PTPRB,AMOTL2,RHOB,GLI2,MYOM3,DAB2IP,BMPR2,ERRFI1,FOXH1,SHH,NR2F2,BMPR1A,ZFPM2,RAMP1,CD34,SCN5A,BMP2		GO:0022603	regulation of anatomical structure morphogenesis	1.76126e-06	0.0291524	1157	76
GO:0022410	circadian sleep/wake cycle process	8.02825e-05	1	4	3	0.00606061	HCRTR2,STAR,BTBD9		GO:0032989	cellular component morphogenesis	2.65839e-08	811	55	0.0996377	FYN,SLITRK4,CDH4,USP33,BCL2,CDH18,ETV1,NFIB,SH3KBP1,TBCC,SHROOM3,ANK2,FGFR2,CREB1,SEMA5B,UNC5D,CD9,LAMA1,NGF,RHOBTB1,EXT1,EFNA5,NDN,NRP2,SEMA6A,CDHR1,PIK3CA,ITGB3,PHOX2B,CDH10,MYOM2,LMX1A,ECT2,DAB1,EFNB2,NRXN1,AUTS2,PAX6,ACTN1,DTNBP1,TIAM1,SEMA3A,POSTN,SLITRK5,TGFB2,ENAH,VANGL2,SEMA3D,PARD3,RERE,C8orf37,BCL6,LMOD3,DOK6,AR		GO:0006024	glycosaminoglycan biosynthetic process	0.000325044	1	103	11	0.0198198	CHST15,HS3ST1,ST3GAL6,CHST1,ABCC5,GCNT2,GPC6,CHST2,CSPG4,B4GALT3,HAS3		GO:0001655	urogenital system development	6.42057e-05	1	314	24	0.0421053	WDPCP,MYC,ARID5B,TIPARP,NRP1,UBE3A,EPHB2,ACTA2,CTNNB1,KIF26B,GLIS2,CYP19A1,NFIA,SFRP1,DCN,FOXJ1,ID4,AHI1,PROX1,PBX1,BMP2,GLI3,HNF1A,ANXA1		GO:0032501	multicellular organismal process	6.38178e-05	1	6841	215	0.466377	ZDHHC16,SLITRK3,COL13A1,PAX1,SMURF1,RNF114,AFF4,MYOM2,TIPARP,NEK2,DNAJB6,CAV1,SIPA1L1,EFNA5,HDLBP,UTRN,FARP1,HDAC4,ETS1,PKD2,TDRP,DDX11,TRAPPC9,C8orf37,BHLHB9,ABCA7,GPER1,UTF1,STK24,TBL1X,KRT5,G6PC,LIG4,PODXL,GLI2,CHIT1,RBBP6,CRYBB3,TGIF1,SNTG2,NKX6-1,KAZN,NR2F2,DHX30,SATB1,RAD51B,BMPR2,DPYSL4,DLG1,ZDHHC21,F2R,AGO2,CCDC47,BTBD2,BMPR1A,SOX5,CELF4,ZBTB14,ARHGAP22,PAWR,DTNBP1,CNTNAP2,NIPBL,STMN4,HSP…		GO:0060322	head development	1.794e-06	0.0296925	764	56
GO:0048863	stem cell differentiation	9.57686e-05	1	155	14	0.0282828	SEMA5A,SEMA6A,MEF2C,JARID2,SETD6,SEMA3C,TP63,RUNX2,GBX2,FOXA1,ZEB2,HES1,PTPRC,ZNF281		GO:0007409	axonogenesis	2.96099e-08	365	33	0.0597826	DOK6,VANGL2,SEMA3D,PARD3,SLITRK5,ENAH,PAX6,SEMA3A,DAB1,AUTS2,EFNB2,NRXN1,LMX1A,PIK3CA,PHOX2B,SEMA6A,NDN,NRP2,EFNA5,EXT1,LAMA1,SEMA5B,UNC5D,CREB1,FGFR2,SH3KBP1,NFIB,ETV1,BCL2,FYN,CDH4,USP33,SLITRK4		GO:0009653	anatomical structure morphogenesis	0.000340688	1	2114	92	0.165766	SDK2,HOXA9,HAND2,TGFBI,TFCP2L1,CDH18,BRAF,FRYL,FOXD2,ARX,CDKN1C,RAMP1,FLRT3,BMP4,DLX6,RTN4,APBB2,CXCR4,HEG1,BMP6,HCCS,TRPV4,ANKRD11,GATA3,STX2,FZD8,MAPK14,HOXA2,LTBP3,SMAD3,LRIG1,HDAC7,SCN1B,ID3,MESP2,SNAI2,HDAC1,CCKAR,TFAP2A,DTNBP1,SFRP4,FAIM2,CALB1,PHACTR4,ROBO1,FAM20C,ADAMTS9,MBNL1,SLC40A1,FN1,SOX7,NRXN1,ONECUT2,WASF2,MSX1,MEGF11,UNC5D,ZFP36L1,LEP,FAT1,SOX2,MTM1,WNT10A,ANK2,AQP1,STIM1,DNAJB6,P…		GO:0031325	positive regulation of cellular metabolic process	6.51331e-05	1	3309	141	0.247368	ARID5B,MAP3K13,ATG14,ZNF350,XIAP,SOX2,IRS1,DLG3,SUPT3H,GLIS3,TCERG1,IL12A,RBPMS,MAP3K7,PRDM2,TAF4,NEUROD1,ANG,GADD45G,SNX9,PPP1R12A,MAPRE3,BRAF,ASXL3,LMX1B,ADAM17,HOXA3,EBF3,ILF3,SOAT1,BMP2,TADA1,RHBDD1,CDK5RAP2,GLI3,IFNA6,BARHL2,CCL8,NSMAF,PRICKLE1,HSF2,RDX,ARAP1,CAND1,ACTA2,GLIS2,CREB1,SFRP1,FZD5,FOXJ1,AIM2,XDH,TRIM22,MED14,CD86,PID1,CYFIP2,MEIS2,TESC,ESRRG,NFIA,LPIN1,IFT57,TENM1,TNFSF11,CDC14B…		GO:0051056	regulation of small GTPase mediated signal transduction	6.46849e-05	1	339	22	0.0477223	AUTS2,ARHGAP22,MCF2,SH2B2,SPRY1,SGSM3,RHOB,SIPA1L1,GPR35,BCR,FARP1,PLEKHG1,MCF2L2,COL3A1,GPR174,DAB2IP,DENND1A,F2R,TIAM2,DEPDC7,IRS2,KITLG		GO:0051239	regulation of multicellular organismal process	2.43293e-06	0.0402649	3262	171
GO:0010485	H4 histone acetyltransferase activity	0.000102804	1	10	4	0.00808081	KAT6B,KAT7,BRCA2,HAT1		GO:0051962	positive regulation of nervous system development	3.2897e-08	541	42	0.076087	NTRK3,EZH2,SYT4,SEMA6A,LRRC7,NGF,GOLGA4,EFNA5,NEGR1,RRN3,BMP4,RASAL1,CDON,PPP1CC,SLITRK4,CDH4,FYN,BCL2,PARD3,FOXO6,BCL6,ASIC2,SEMA3A,TIAM1,PAX6,LRRTM1,OPRM1,SLITRK5,IL1RAPL1,ECT2,THBS2,GPRC5B,DMRTA2,OTP,NRXN1,BHLHB9,HIF1A,DAB1,RAPGEF1,PHOX2B,CUX1,RNF157		GO:0030856	regulation of epithelial cell differentiation	0.000355724	1	157	14	0.0252252	PAX8,SFRP4,APOLD1,H2AFY,IFNG,CDKN1C,BMP6,GSK3B,ZFP36L1,TNFRSF1A,RHEB,CCND1,BMP4,GATA3		GO:1904375	regulation of protein localization to cell periphery	6.93876e-05	1	115	13	0.022807	PID1,EPHB2,PRKCZ,LRP1,DAB2,PICALM,AKAP5,MRAP2,ARHGAP44,STX7,LDLRAP1,ARHGEF16,GPC6		GO:0015853	adenine transport	6.49141e-05	1	4	3	0.00650759	SLC29A2,SLC25A5,SLC25A4		GO:0032989	cellular component morphogenesis	2.52924e-06	0.0418564	811	58
GO:0030154	cell differentiation	0.000109616	1	3675	135	0.272727	PRDM6,BHLHE40,TBR1,RPL24,KRTAP4-1,COL8A1,HEXB,LTA,WWOX,FGF9,NEUROD6,TRPM1,GNA12,LBR,ROPN1L,ATP2B2,CTNNB1,UNC5B,WNT7B,ROBO3,SORBS2,NTN5,ZC4H2,CDH23,SMARCA2,SMURF1,GLDN,GRK5,ARF6,OLFM1,MDGA2,PSME4,EYA1,SEMA3C,ID2,MAEA,PTPRK,NHSL2,CTSB,FOXO3,DTX1,KDM5B,LOXL3,PDE4D,TCTN1,RUNX2,VSTM2L,IL7R,PRKCZ,IL6ST,MEGF8,SAV1,HDAC4,DNAJB6,LMNA,FEZ2,CATSPER3,THEMIS,TENM4,NKX6-2,UTP14C,NME5,STAR,MEF2C,TCF7L2,TRPC6,ZN…		GO:0048666	neuron development	4.02583e-08	799	54	0.0978261	RUNX1,YWHAZ,SH3KBP1,NFIB,BCL2,ETV1,CDH4,USP33,SLITRK4,FYN,UNC5D,SEMA5B,USP21,TENM2,FGFR2,CREB1,UHMK1,EFNA5,EXT1,NGF,LAMA1,CDHR1,MTR,SEMA6A,NRP2,NDN,PBX3,PHOX2B,TNC,PIK3CA,NRXN1,PRDM1,AUTS2,EFNB2,DAB1,CTNNA1,LMX1A,ENAH,TGFB2,SLITRK5,ACSL4,POSTN,SEMA3A,TIAM1,DTNBP1,PAX6,RP1,DOK6,C8orf37,RERE,MYT1L,SEMA3D,PARD3,VANGL2		GO:0010604	positive regulation of macromolecule metabolic process	0.000360085	1	3352	135	0.243243	PICALM,GSK3B,SATB2,KNDC1,LHX8,PDE2A,TNFRSF1B,PAX8,ARRDC4,CCR7,DRD4,HSPA1B,MSX1,FN1,ONECUT2,CNTN1,FURIN,DBF4B,SLC40A1,CSPG4,IRF4,IRGM,MORF4L2,MED27,GFRAL,ATF3,RAB27A,HOXA2,ARID1B,FZD8,NFIX,NFKB1,MAPK14,ZFHX3,SMURF1,MED31,MEIS2,SFRP4,EPC1,JARID2,DTNBP1,TFAP2A,SNAI2,TNRC6C,BRAF,SOX5,NGFR,CREBL2,CD36,BMP6,KAT6B,TOB1,FAF1,TNFSF15,FLT1,PRDM16,INSIG1,RAI1,YTHDF2,PRKCB,RFC1,MARK2,EIF2AK2,PROK2,ATF2,CREB3…		GO:0007154	cell communication	7.71439e-05	1	5208	206	0.361404	PDE10A,MUC5B,GNAQ,PDK3,MITF,PDGFRL,AHR,IGLL1,HNRNPA2B1,GPR65,ZC3H15,NR2F2,GAB2,TAC4,SEMA6B,EDN2,FGB,RUNX2,KALRN,SOCS5,MUC6,ITGBL1,HLA-DPB1,SEMA3D,ZFP36L1,UNC5D,TLR7,TCF7L2,ARHGAP12,NFKBIZ,RALB,PLD1,INPP5B,EPHB2,RASGRP2,TIPARP,CCL28,LRP1,DAB2,SV2B,CHGA,MRGPRX2,KDM6A,NR1I2,MYOM1,MAP3K1,SCN5A,IL20,PLAA,IL15,PRKCZ,SPEN,EFEMP1,PBX1,DDAH1,RAB13,GABRG3,GPRC5B,ITGAD,CALCR,IFITM1,ARHGAP36,SH3GL3,COPS8,RPS…		GO:0009790	embryo development	6.53101e-05	1	961	45	0.0976139	TPM1,OTX1,ZIC3,ZFAT,MAFF,SFRP1,PEF1,RALA,KLF4,PKD2,HOXD10,KITLG,VPS52,TRA2B,ENG,HSBP1,YAP1,PAX1,NIPBL,CELF4,MBNL1,FZD5,PTPRR,NEK2,EXT1,BCOR,DNAJB6,DLG1,BMPR2,NR2F2,FOXH1,SHH,BMPR1A,ZFPM2,PLK4,BMP2,ATP11A,LIG4,KIF16B,DLX6,BCR,HMGA2,GLI2,RPL7L1,RBBP6		GO:0021879	forebrain neuron differentiation	2.54429e-06	0.0421029	51	11
GO:0010942	positive regulation of cell death	0.000113309	1	727	38	0.0767677	LTA,WWOX,FOXO3,DUSP6,TP63,NTRK3,HLA-G,HBB,SSH1,PICALM,HDAC4,SAV1,YWHAQ,AIMP2,PNMA5,BMP2,MCF2L,CTNNB1,NDUFA13,XDH,CTLA4,ANXA1,KCNMA1,NSMAF,OLFM1,SYCE3,FOXL2,DAPK1,LYN,ABR,IGF2R,PTPRC,FOXA1,TFDP1,CDK4,THBS1,ZNF268,MEF2C		GO:0050767	regulation of neurogenesis	4.18849e-08	822	55	0.0996377	UNC5D,SEMA5B,PPP1CC,BMP4,RRN3,RASAL1,CDON,CREB1,BCL2,LRRC4C,PTPRG,KNDC1,CDH4,FYN,SEMA6A,HECW1,NTRK3,EZH2,BHLHE40,SYT4,DLL1,EFNA5,GOLGA4,NEGR1,EIF4E,LRRC7,SLC6A4,NGF,OTP,EFNB2,SOX14,CSMD3,BHLHB9,CTNNA1,HIF1A,RAPGEF1,DAB1,FBXO7,ECT2,LMX1A,GPRC5B,DMRTA2,CUX1,RNF157,PHOX2B,FOXO6,BCL6,SEMA6D,EDNRB,SEMA3D,IL1RAPL1,TIAM1,SEMA3A,PAX6,OPRM1		GO:0003176	aortic valve development	0.000376547	1	32	6	0.0108108	GATA3,BMP4,TNFRSF1A,ROBO1,SNAI2,TNFRSF1B		GO:0009888	tissue development	8.52588e-05	1	1739	83	0.145614	CSRP1,SEMA6B,COL21A1,NR2F2,KRTAP4-6,KIF26B,RUNX2,CLRN1,SPRY2,ID4,IFT57,TNFSF11,PROX1,AHI1,ARID4A,DSPP,FRMD6,LEO1,RPTN,PTK7,HMGA2,FOXO1,ADAMTS9,RDX,DAB2,AMELX,TIPARP,ACTA2,F11R,MYOM1,NRARP,CREB1,SFRP1,FZD5,KDM6A,ARHGAP12,CSGALNACT1,FOXJ1,ZFP36L1,SEMA3D,VCL,CLIC4,INTU,LAMC1,KBTBD8,COBL,NEUROD1,CSRP2,EXT1,MYC,CTNNB1,SOSTDC1,SLC8A1,DCN,ADAM17,HOXA3,RAB13,NEBL,COL14A1,PBX1,TXNRD1,VSIG1,BMP2,GLI3,BARHL…		GO:0048644	muscle organ morphogenesis	8.96225e-05	1	89	10	0.021692	MYLK,COL3A1,FOXH1,MYOM2,MYOM3,TPM1,BMP2,ENG,ZFPM2,BMPR1A		GO:0030154	cell differentiation	3.15956e-06	0.0522813	3675	188
GO:0043967	histone H4 acetylation	0.000118392	1	55	8	0.0161616	KANSL3,KAT6B,MSL2,MORF4L2,TRRAP,KAT7,BRCA2,HAT1		GO:0048522	positive regulation of cellular process	5.27766e-08	5358	222	0.402174	PHOX2B,IGSF11,CELA1,HLA-G,ITGB3,TSPAN5,CUX1,TERF2IP,DUSP1,POU5F1,ECT2,GPRC5B,SWAP70,THBS2,SLC8A3,AUTS2,OTP,RAPGEF1,BHLHB9,SEMA3A,ZNF750,TIAM1,OPRM1,AKAP6,SPIRE2,RAB8B,CHUK,SMARCA1,TGFB2,FGF18,POSTN,ETS1,BMPER,NCAPG2,WWC1,RP1,FRMD4A,MIA3,CHD1L,SEMA6D,CDH4,SLITRK4,CCR7,CARTPT,DAB2,ITLN1,FOXP1,BMP4,USP21,IL21,RFC3,USP47,UBR5,PTPRC,EFNA5,GOLGA4,NFE2L3,NKX3-1,SVIL,LARP1,MYLK,ARHGEF16,LGALS9B,TNRC6C,HI…		GO:0048869	cellular developmental process	0.000376931	1	3769	149	0.268468	SMURF1,HMG20A,PLEKHM3,SFRP4,FAIM2,CCKAR,TAGLN2,EPC1,JARID2,DTNBP1,SNAI2,HDAC7,SCN1B,ATF3,HOXA2,RAB27A,ARID1B,FZD8,ASAP1,MAPK14,ZFHX3,BMP6,BCAP29,RTN4,APBB2,UPK1B,BFSP1,PIR,CACNA2D2,BRINP3,APOA1,CDH18,TFCP2L1,SOX5,NGFR,FRYL,SDK2,CREBL2,DNMT3A,RNF157,KRTAP20-2,KNDC1,PDE2A,LHX8,TNFRSF1B,PAX8,CCR7,ADRB1,UNCX,ATL1,PICALM,RHEB,GSK3B,SATB2,CSPG4,BASP1,IRF4,NKAP,FAT1,MTR,SOX14,UNC5D,MSX1,FN1,ONECUT2,CNTN…		GO:0007399	nervous system development	8.73457e-05	1	2329	105	0.184211	UBE3A,SH3GL3,RPS6KA6,COBL,QKI,EXT1,CDH9,NEUROD1,SLC8A1,CIT,CTNNB1,CUL4B,SH3KBP1,SCLT1,NANOS1,SPEN,PBX1,PRKCZ,NRN1,BMP2,NPTX2,RAB13,KIF13B,LRRC4C,HOXA3,LMX1B,GPRC5B,MBNL1,BARHL2,PRICKLE1,GLI3,SHROOM4,CDK5RAP2,NRP1,EVX1,TIMP4,GNRH1,WDPCP,NTN4,NLGN4Y,CXCL12,POU6F1,NCAM2,MAPK8,MAP3K13,SOX3,SOX2,SYNGAP1,LRTM1,INPP5F,ANXA1,GJA1,VASP,GAS8,NR2F2,GAB2,TLX3,EPB41L3,HAPLN1,SEMA6B,CLRN1,NFIA,PLXNA4,RUNX2,KAL…		GO:0048869	cellular developmental process	9.41689e-05	1	3769	130	0.281996	ZFAT,LCE3C,SMARCA1,KLF4,UNCX,MAFF,CBFA2T3,KITLG,HOXD10,CDNF,SEMA6A,MBNL1,AUTS2,FZD5,ZSWIM6,SPRY1,EXT1,H3F3A,ZSWIM5,CIT,CD34,PLXNC1,TAGLN2,JARID2,DMC1,MGMT,BCR,DLX6,MYH14,RHOB,RXRG,EFNB2,ZIC3,PID1,COL3A1,SEMA4A,SFRP1,SALL3,CDH15,ENG,DMTN,YAP1,NTM,HSBP1,KRT17,SH2B2,MCF2,HIVEP3,DAZL,NPM1,CMTM7,DDX3X,ZGLP1,NFKB2,MYOM3,STAP1,DAB2IP,ANKRD2,SHH,SIM1,NTN5,CDK16,BMP2,PLK4,INSC,PDLIM7,NKX6-2,TRAPPC9,ETS1,G…		GO:0060284	regulation of cell development	3.28016e-06	0.0542735	955	65
GO:0045165	cell fate commitment	0.000144385	1	244	18	0.0363636	EYA1,MEF2C,TCF7L2,IL7,ID2,DLX1,BMP2,PRDM1,WNT7B,CTNNB1,FOXA1,TBR1,PROX1,NTRK3,NKX6-2,TENM4,HES1,RUNX2		GO:0048812	neuron projection morphogenesis	6.25538e-08	473	38	0.0688406	PIK3CA,PHOX2B,LMX1A,DAB1,NRXN1,AUTS2,EFNB2,PAX6,DTNBP1,TIAM1,SEMA3A,POSTN,SLITRK5,ENAH,VANGL2,PARD3,SEMA3D,RERE,DOK6,FYN,SLITRK4,USP33,CDH4,BCL2,ETV1,NFIB,SH3KBP1,FGFR2,CREB1,SEMA5B,UNC5D,LAMA1,NGF,EXT1,EFNA5,NDN,NRP2,SEMA6A		GO:0007492	endoderm development	0.000387383	1	73	9	0.0162162	SOX7,SMAD3,POU5F1,FN1,HSBP1,BMP4,HDAC1,SOX2,ZFP36L1		GO:0016043	cellular component organization	8.98879e-05	1	5519	216	0.378947	PARD3B,DAB2,LRP1,REPS1,EPHB2,MARCKS,MRPL23,MYOM1,NDUFA8,PLEKHH2,KDM6A,CHGA,ARHGAP12,DYNC1H1,TCF7L2,UNC5D,PICALM,SEMA3D,MYB,TEKT2,LAMC1,INTU,TRRAP,LRRTM3,LIX1,BLOC1S5,PRC1,TRPS1,PFN2,CSRP1,CLTCL1,SEMA6B,COL21A1,EPB41L3,PDSS1,ARV1,GAB2,AHNAK,TBCD,ATP8B4,OXA1L,KALRN,FGB,ATG3,SPRY2,MITF,PROX1,CBR4,DSPP,PCDH17,APOOL,ACACB,PCBD2,OLFM4,GPR65,HNRNPA2B1,NCAPG2,IGLL1,SHROOM1,MYLK,NTN4,NLGN4Y,SMIM20,WDPCP,H…		GO:0045893	positive regulation of transcription, DNA-templated	0.000102628	1	1529	63	0.136659	PKD2,KLF4,SMARCA1,NFKBIA,SFRP1,ETS1,HDAC4,MAFF,ZFAT,DDX11,RXRG,ZNF143,ZIC3,OTX1,PID1,PLAG1,YAP1,UTF1,ENG,GPER1,HOXD10,YAF2,HIVEP3,SOX5,AUTS2,EDRF1,SLC30A9,NIPBL,RYBP,PAX1,AXIN1,NFKB2,ST18,NFIX,NPM1,FZD5,EBF3,DDX3X,SHH,FOXH1,NR2F2,ZFHX4,PRMT2,DPF1,BMPR2,DAB2IP,NFE2,TAF4,BMP2,AGO2,F2R,ZFPM2,BMPR1A,IRF8,TBL1X,MEIS2,IER5,GLI2,NKX6-2,HMGA2,DLX6,NKX6-1,ACTR3		GO:0048583	regulation of response to stimulus	3.35459e-06	0.0555017	4227	211
GO:0014013	regulation of gliogenesis	0.000155886	1	124	12	0.0242424	IL6ST,DLX1,NTRK3,ID2,TENM4,BMP2,DAB1,NKX6-2,HES1,CTNNB1,LYN,LTA		GO:0048513	animal organ development	6.30519e-08	3131	145	0.262681	KRTAP11-1,IMMP2L,CELA1,PHOX2B,OTP,SLC8A3,FGF18,SMARCA1,TGFB2,DSG3,SEMA3A,RP1,AMELX,SEMA6D,BMPER,NCAPG2,ETS1,FOXP1,CCR7,DNAJB6,BMP4,NKX3-1,EXT1,PTPRC,HIPK2,LRIG1,SVIL,SGCD,MYLK,FOXL1,PSKH1,CD79A,TBX2,BCOR,CTNNA1,WNT8A,UBD,ARID5B,AR,BATF,RERE,ANK2,MSC,S1PR1,MBD2,KNDC1,WDR72,SALL1,IL15,BMP1,BCL9L,RGS4,CCBE1,FGFR2,SMPD3,CREB1,HSD11B1,PTGER4,FOXN3,SGCE,C1GALT1,CD9,CLN8,SEMA6A,NTRK3,NRP2,FAM20C,EZH2,SY…		GO:0003714	transcription corepressor activity	0.000425069	1	238	18	0.0324324	HDAC7,ID3,ATF3,ZMYND11,E2F6,TFCP2L1,RUNX1T1,DNMT3A,CTBP1,BASP1,TLE3,MEIS2,TLE4,HDAC1,CCND1,HSBP1,TOB1,CBX4		GO:0008585	female gonad development	8.99765e-05	1	87	11	0.0192982	SLIT3,TIPARP,UBE3A,GAS2,ANG,ARID5B,CCDC182,TAF4,IMMP2L,SFRP1,CYP19A1		GO:0030334	regulation of cell migration	0.000103737	1	951	44	0.0954447	PTPRR,MMRN2,CAV1,NIPBL,MGAT5,CCBE1,SEMA6A,ENG,KITLG,GPER1,DMTN,MAPK15,TPM1,HDAC6,KLF4,SEMA4A,COL3A1,ETS1,SFRP1,HDAC4,AMOTL2,NKX6-1,BCR,RHOB,PTPRC,PODXL,OLFM4,MYLK,PDGFD,STK24,APPL2,CXCR2,IRS2,BMPR1A,F2R,AGO2,BMP2,PLXNC1,LRCH1,STAP1,BMPR2,DAB2IP,SHH,NR2F2		GO:0022604	regulation of cell morphogenesis	3.40022e-06	0.0562532	484	40
GO:0048869	cellular developmental process	0.000156096	1	3769	137	0.276768	TP63,NPHP4,SETD6,DUSP6,SH3TC2,GABRA5,PBX3,PLXND1,RANBP3L,DLX1,CITED2,FOXQ1,ANXA1,SGPL1,FBXO31,SUN5,PRDM1,FRMD6,CDH11,AIMP2,NDNF,BMP2,SSH1,KANK1,TPD52,TOPAZ1,PPP3CB,SFXN1,SEMA6A,NTN4,H3F3A,IL7,ZNF268,ZEB2,FOXA1,ACTN2,EXT1,NTRK3,RNF165,IRS2,PROX1,SEMA5A,NDE1,TBL1XR1,LCE5A,ICA1L,GBX2,ZNF281,BRCA2,DAB1,SLITRK2,PICALM,SDK1,FOXL2,HES1,JARID2,RAB35,IGSF10,PAX5,TFRC,RAPGEF3,OTP,ULK4,RPL24,KRTAP4-1,PRDM6,…		GO:0120039	plasma membrane bounded cell projection morphogenesis	7.78735e-08	477	38	0.0688406	EXT1,EFNA5,LAMA1,NGF,SEMA6A,NDN,NRP2,ETV1,BCL2,NFIB,SH3KBP1,FYN,SLITRK4,CDH4,USP33,SEMA5B,UNC5D,CREB1,FGFR2,POSTN,SLITRK5,ENAH,PAX6,SEMA3A,DTNBP1,TIAM1,DOK6,VANGL2,PARD3,SEMA3D,RERE,PIK3CA,PHOX2B,DAB1,EFNB2,NRXN1,AUTS2,LMX1A		GO:2001141	regulation of RNA biosynthetic process	0.000426318	1	3542	141	0.254054	HDAC1,ZFP36L2,CDCA7L,ZNF765,GTF2A1,ZNF727,CTBP1,BARHL2,YWHAB,GATA3,CDCA7,PSMB4,TRPV4,RUNX1T1,ID3,SMYD3,E2F6,SMAD3,BMP4,DLX6,ZNF432,DCAF6,USP13,SMURF2,WIZ,H2AFY,MED13L,ZFHX4,ZNF331,ZZZ3,SSU72,TNFRSF1A,HOXA9,HAND2,TTC5,FOXD2,IFNG,EPCAM,CDKN1C,ARX,CREB3L4,HSBP1,ZNF423,MLF1,IL23A,ZNF536,ATF2,PRKCB,RFC1,EIF2AK2,RAI1,PRDM16,INSIG1,SOX2,CCND1,ZNF623,TARDBP,TRIM26,RUNX3,ZFP36L1,LEP,TBX22,GALR1,HAS3,ZNF22…		GO:0043547	positive regulation of GTPase activity	9.10835e-05	1	404	28	0.0491228	GNAQ,SIPA1L2,RAP1GDS1,SYNGAP1,PICALM,FOXJ1,DENND1A,ARHGAP12,RGS16,CCL8,ARHGAP44,SRGAP1,RAPGEF6,ZC3H15,ARHGAP36,GPR65,AGAP1,ARHGEF15,RASGRP2,SNX9,NRP1,ARAP1,ALDH1A1,SFRP1,KALRN,TBCD,ARHGEF16,F11R		GO:0072073	kidney epithelium development	0.00010868	1	128	12	0.0260304	SFRP1,CXCR2,PKD2,SHH,SIM1,DLG1,EFNB2,BMP2,PODXL,KIF26B,SPRY1,CD34		GO:0021953	central nervous system neuron differentiation	3.69668e-06	0.0611541	177	21
GO:0050767	regulation of neurogenesis	0.000167245	1	822	41	0.0828283	NTRK3,FOXO3,TBR1,SEMA5A,BHLHE40,PROX1,LTA,PLXND1,DTX1,DLX1,IL6ST,MEGF8,FBXO31,CTNNB1,DAB1,KANK1,NDNF,BMP2,SDK1,ZC4H2,SEMA6A,ARF6,OLFM1,HES1,NKX6-2,SMURF1,TENM4,SEMA3C,ID2,IGSF10,TRPC6,ZNF536,EYA1,STAR,MEF2C,LYN,ZEB2,FOXA1,OTP,ULK4,KNDC1		GO:0060284	regulation of cell development	9.18876e-08	955	60	0.108696	IL1RAPL1,MYOG,POSTN,SEMA3A,TIAM1,PAX6,OPRM1,AKAP6,FOXO6,LMOD3,BCL6,SEMA6D,EDNRB,SEMA3D,CUX1,RNF157,PHOX2B,EFNB2,OTP,DAB1,RAPGEF1,SOX14,CSMD3,CTNNA1,HIF1A,BHLHB9,ECT2,LMX1A,FBXO7,DMRTA2,GPRC5B,DLL1,NEGR1,GOLGA4,EFNA5,EIF4E,NGF,LRRC7,SLC6A4,HECW1,SEMA6A,NTRK3,EZH2,SYT4,BHLHE40,LRRC4C,BCL2,CDH4,KNDC1,PTPRG,FYN,UNC5D,PPP1CC,SEMA5B,BMP4,RRN3,RGS4,CREB1,RASAL1,CDON		GO:0031325	positive regulation of cellular metabolic process	0.000440405	1	3309	133	0.23964	MSX1,ONECUT2,CNTN1,FN1,SLC40A1,DBF4B,FURIN,CSPG4,IRF4,MED27,MORF4L2,IRGM,GFRAL,PICALM,SATB2,GSK3B,KNDC1,ARRDC4,TNFRSF1B,PAX8,LHX8,CCR7,HSPA1B,DRD4,PNPLA2,APOA1,NGFR,SOX5,TNRC6C,BRAF,CD36,CREBL2,KAT6B,BMP6,TOB1,FAF1,ATF3,ARID1B,HOXA2,RAB27A,MAPK14,NFKB1,NFIX,FZD8,ZFHX3,SMURF1,SFRP4,MEIS2,MED31,TFAP2A,JARID2,EPC1,SNAI2,BANP,RAP2C,NKX2-2,RASSF5,SOX7,CCL25,HIST1H1A,LITAF,ROBO1,GALR1,TBX22,POU5F1,HTR2…		GO:0023052	signaling	9.12701e-05	1	5103	202	0.354386	ZC3H15,GPR65,AHR,IGLL1,PDGFRL,HNRNPA2B1,PDK3,MITF,PDE10A,MUC5B,GNAQ,EDN2,FGB,KALRN,RUNX2,TAC4,SEMA6B,NR2F2,GAB2,INPP5B,NFKBIZ,RALB,PLD1,HLA-DPB1,SEMA3D,UNC5D,ZFP36L1,TCF7L2,TLR7,ARHGAP12,SOCS5,MUC6,ITGBL1,MAP3K1,MYOM1,SCN5A,IL20,PLAA,CHGA,NR1I2,MRGPRX2,KDM6A,DAB2,SV2B,EPHB2,RASGRP2,TIPARP,CCL28,LRP1,ITGAD,CALCR,ARHGAP36,IFITM1,DDAH1,RAB13,GPRC5B,GABRG3,PRKCZ,IL15,SPEN,PBX1,EFEMP1,GRIA4,SH3KBP1,SO…		GO:0009887	animal organ morphogenesis	0.000108771	1	953	44	0.0954447	BMPR1A,ZFPM2,NTN5,FEM1B,SCN5A,BMP2,MYOM3,DLG1,BMPR2,FOXH1,SHH,ERRFI1,PHEX,BCR,DLX6,NKX6-1,COL14A1,GLI2,ATRN,MYLK,ENG,HOXD10,YAP1,PLAG1,KIF26B,EFNB2,ZIC3,OTX1,TPM1,COL3A1,PKD2,UNCX,SFRP1,FOXN3,FZD5,BCOR,SPRY1,CAV1,NIPBL,MYOM2,TIPARP,PAX1,COL13A1,SEMA6A		GO:0031175	neuron projection development	4.08855e-06	0.0676327	652	49
GO:0048710	regulation of astrocyte differentiation	0.000169318	1	31	6	0.0121212	BMP2,IL6ST,DAB1,HES1,ID2,NTRK3		GO:0048858	cell projection morphogenesis	9.66639e-08	481	38	0.0688406	LMX1A,AUTS2,EFNB2,NRXN1,DAB1,PHOX2B,PIK3CA,RERE,PARD3,SEMA3D,VANGL2,DOK6,SEMA3A,DTNBP1,TIAM1,PAX6,ENAH,SLITRK5,POSTN,CREB1,FGFR2,UNC5D,SEMA5B,CDH4,USP33,SLITRK4,FYN,SH3KBP1,NFIB,BCL2,ETV1,NRP2,NDN,SEMA6A,NGF,LAMA1,EFNA5,EXT1		GO:0045934	negative regulation of nucleobase-containing compound metabolic process	0.00044319	1	1443	67	0.120721	SOX7,SOX14,MSX1,HIST1H1A,ATXN1,POU5F1,DNAJB6,NKAP,TBX22,BASP1,LEP,SOX2,MORF4L2,CCND1,TARDBP,RUNX3,PRDM16,SATB2,RFC1,ATF2,PDE2A,ZNF536,TLE3,ZNF423,HSBP1,IFNG,ARX,CDKN1C,DNMT3A,CD36,TFCP2L1,SOX5,ZFHX4,TRIM27,TLE4,BMP6,KAT6B,PARN,H2AFY,BMP4,SMURF2,TOB1,HOXA2,E2F6,SMAD3,ID3,HDAC7,ZMYND11,ATF3,RUNX1T1,TRPV4,ZFHX3,GATA3,NFIX,FZD8,MAPK14,NFKB1,YWHAB,MEIS2,CTBP1,HMG20A,SNAI2,CBX4,HDAC1,EPC1,TFAP2A,JARID2		GO:1903508	positive regulation of nucleic acid-templated transcription	9.57518e-05	1	1614	78	0.136842	LPIN1,NFIA,RUNX2,TESC,MEIS2,ESRRG,PID1,NR2F2,CD86,LEO1,FOXO1,HMGA2,AHR,PCBD2,ARNT2,ID4,MITF,ARID4A,AHI1,PROX1,TNFSF11,SFRP1,FZD5,CREB1,NR1I2,GLIS2,CAND1,ACTA2,DAB2,ZNF438,MED14,PPM1A,FOXJ1,TCF7L2,MYB,PICALM,CASK,DCN,MAPRE3,CTNNB1,ASXL3,UBE3A,PPP1R12A,TAF4,PRDM2,MYC,NEUROD1,BARHL2,HSF2,ATF7IP,FOXI1,TADA1,GLI3,CDK5RAP2,ILF3,PBX1,MED30,BMP2,HOXA3,LMX1B,EBF3,ZNF350,IRF6,SMAD9,HOXA4,EVX1,HMGN5,ARID5B,…		GO:0016043	cellular component organization	0.000118548	1	5519	178	0.386117	GPR35,MRPL3,AMOTL2,DCTN2,NCAN,PDLIM7,NTN5,PLK4,CCDC68,CDK16,NFE2,MTA3,DAB2IP,MYOM3,SHH,WRAP73,DDX3X,NPM1,NACC1,DAZL,NFKB2,BUB3,MCF2,SH2B2,KRT17,COL4A5,BLCAP,RYBP,SYCE1L,KCNN4,DMTN,TRA2B,ENG,YAP1,PID1,EFNB2,CDH15,COL3A1,SEMA4A,MYH14,BCR,DMC1,RHOB,TELO2,NDUFA13,JARID2,MPV17,WRNIP1,MYLK,CIT,CD34,PRPF18,TTC8,APOO,MCOLN1,SLC25A4,DYNLRB2,PLS3,PLXNC1,MRPS15,DPF1,GORAB,FZD5,TDO2,EXT1,H3F3A,SPRY1,AXIN1,AU…		GO:0007417	central nervous system development	4.17474e-06	0.0690545	962	65
GO:0045595	regulation of cell differentiation	0.000204173	1	1878	77	0.155556	PRKCZ,IL7R,XDH,IL6ST,MEGF8,CTLA4,RUNX1T1,DAB1,SAV1,HTR2A,HDAC4,PROX1,SEMA5A,FOXO3,HLA-G,NTRK3,DTX1,LOXL3,LDLRAD4,RUNX2,STAR,MEF2C,TCF7L2,THBS1,TRPC6,ZNF536,CD83,MORF4L2,IGSF10,KNDC1,ADAMTS9,OTP,UBASH3B,ULK4,LYN,PTPRC,SDK1,TNRC6B,TENM4,NKX6-2,HES1,ROCK2,ANXA1,DLX1,NDNF,BMP2,KANK1,NFATC1,CTNNB1,FBXO31,WNT7B,PRDM1,PRDM6,BHLHE40,TBR1,ASH2L,TP63,RANBP3L,FGF9,LTA,PLXND1,ZNF268,APOB,PSME4,EYA1,IL7,SEMA3…		GO:0032990	cell part morphogenesis	2.87249e-07	502	38	0.0688406	LMX1A,DAB1,EFNB2,NRXN1,AUTS2,PIK3CA,PHOX2B,VANGL2,PARD3,SEMA3D,RERE,DOK6,PAX6,SEMA3A,DTNBP1,TIAM1,POSTN,SLITRK5,ENAH,CREB1,FGFR2,SEMA5B,UNC5D,FYN,SLITRK4,USP33,CDH4,ETV1,BCL2,NFIB,SH3KBP1,NRP2,NDN,SEMA6A,LAMA1,NGF,EXT1,EFNA5		GO:0051240	positive regulation of multicellular organismal process	0.000458832	1	1799	80	0.144144	AQP1,IRF4,NKAP,STIM1,GALR1,BASP1,ZFP36L1,LEP,MTM1,CCND1,RUNX3,FN1,NRXN1,CNTN1,NKX2-2,HK1,ROBO1,FURIN,FAM20C,ATF2,PAX8,TNFRSF1B,RNF157,ISG15,PROK2,CAPN7,CA2,POLR3D,HSPA1B,C1QTNF3,IL23A,CCR7,ADRB1,PRDM16,NFKBIZ,FLT1,EIF2AK2,RHEB,PRKCB,MARK2,HEG1,BMP6,H2AFY,GCNT2,FLRT3,RTN4,FCN1,DDX56,BMP4,CXCR4,SMURF2,BRINP3,B2M,IL17RA,CACNA2D2,ARX,IFNG,CD36,HAND2,SOX5,NGFR,GPRC5B,SMURF1,LTA,LURAP1,HDAC1,TFAP2A,LY9…		GO:1902680	positive regulation of RNA biosynthetic process	9.76953e-05	1	1615	78	0.136842	PPP1R12A,UBE3A,NEUROD1,MYC,PRDM2,TAF4,DCN,CASK,ASXL3,CTNNB1,MAPRE3,BMP2,MED30,PBX1,ILF3,EBF3,LMX1B,HOXA3,HSF2,ATF7IP,BARHL2,CDK5RAP2,GLI3,FOXI1,TADA1,HOXA4,ARID5B,HMGN5,EVX1,ZNF350,SMAD9,IRF6,TCERG1,GLIS3,SUPT3H,SOX2,CITED2,FGF7,FGF23,HNF1A,MACC1,RBPMS,PID1,NR2F2,CD86,RUNX2,NFIA,LPIN1,ESRRG,MEIS2,TESC,PROX1,TNFSF11,ARID4A,AHI1,ID4,MITF,FOXO1,AHR,HMGA2,LEO1,ARNT2,PCBD2,ACTA2,CAND1,DAB2,NR1I2,CREB1…		GO:0071840	cellular component organization or biogenesis	0.000124043	1	5708	183	0.396963	F2R,AGO2,CCDC47,DPYSL4,DLG1,BMPR2,C17orf75,RAD51B,KCTD1,PRMT2,ODF2L,FCHSD2,SATB1,DHX30,ACTR3,NKX6-1,GLI2,TOMM20,KRT5,GOPC,LIG4,STK24,TBL1X,ANKRD28,GPER1,C8orf37,KHDRBS3,REEP3,ABCA7,TRAPPC9,DDX11,ETS1,HDAC4,PKD2,SIPA1L1,PRR16,EFNA5,FARP1,KCNG3,UTRN,SNAP91,NEK2,CAV1,DNAJB6,ATP6V1G3,SMURF1,MYOM2,GULP1,COL13A1,SLITRK3,RPL14,SEC31B,GPSM2,IRS2,KIF2C,ATP11A,SLITRK2,SLC25A5,UBQLN1,HMGA2,COL14A1,PLOD2,PTP…		GO:0050919	negative chemotaxis	5.47328e-06	0.0905281	45	10
GO:0014014	negative regulation of gliogenesis	0.000205379	1	45	7	0.0141414	DAB1,NKX6-2,NTRK3,ID2,HES1,DLX1,CTNNB1		GO:0031324	negative regulation of cellular metabolic process	2.91849e-07	2627	124	0.224638	UBR5,NGF,HSPA1B,NFE2L3,NKX3-1,PTPRC,TNRC6C,LARP1,POT1,HIPK2,TRAP1,KIF25,RIMBP2,LMO3,IGF2BP1,DAB2,BCL2,FOXP1,CHMP6,BMP4,USP47,DNAJB6,MALSU1,RENBP,SCMH1,PAX6,E2F8,BASP1,MYOG,TGFB2,PARD3,SF1,MYT1L,SATB1,TBX3,LGR4,PKIA,WWC1,ELFN1,FOXK1,CELA1,KDM4D,TRIM33,ITGB3,SERPINH1,TERF2IP,CUX1,TIA1,WFDC6,DUSP1,FBXO7,POU5F1,INHBB,BEND5,SWAP70,HIF1A,RAPGEF1,EIF4E,FOXN3,TCF7L2,MMP3,NTRK3,MIER1,MYBBP1A,PRKDC,CALCA,B…		GO:2000113	negative regulation of cellular macromolecule biosynthetic process	0.000478221	1	1474	68	0.122523	BMP4,SMURF2,TOB1,BMP6,H2AFY,KAT6B,ZFHX4,TRIM27,TLE4,SOX5,TFCP2L1,TNRC6C,DNMT3A,CD36,IFNG,ARX,CDKN1C,HDAC1,ZFP36L2,EPC1,TFAP2A,JARID2,SNAI2,CBX4,HMG20A,CTBP1,YWHAB,MEIS2,GATA3,NFIX,FZD8,NFKB1,RUNX1T1,TRPV4,ZFHX3,HDAC7,ID3,ATF3,ZMYND11,HOXA2,E2F6,SMAD3,CCND1,SOX2,MORF4L2,RUNX3,ZFP36L1,LEP,TBX22,BASP1,ATXN1,DNAJB6,POU5F1,NKAP,SOX14,MSX1,SOX7,HSBP1,ZNF423,ZNF536,ATF2,PDE2A,RFC1,EIF2AK2,SATB2,GSK3B,PR…		GO:0071840	cellular component organization or biogenesis	9.99426e-05	1	5708	222	0.389474	F11R,FZD5,CDH7,CREB1,IMMP2L,RDX,ADAMTS9,ARAP1,CAND1,TFG,ARHGAP44,PRIM2,DNAH5,FOXJ1,CSGALNACT1,THSD4,XKR4,MGME1,MCOLN2,VCL,SDK1,TRIM22,SLIT3,CHRNA2,NTMT1,CYFIP2,NFIA,LPIN1,CLRN1,PLXNA4,GRIA1,HAPLN1,TDRD5,PID1,MCU,FRMD6,RNF168,AKT3,ARRDC4,STX7,SHKBP1,LEO1,MAP3K20,HMGA2,PTK7,RIC3,TENM1,IFT57,ARID4A,NRXN1,AHI1,TNFSF11,CDC14B,PPP2R2D,MAP3K13,ACTL8,ATG14,ATP9B,CXADR,NCAM2,MAPK8,XIRP2,FCHO2,MYO1B,DDX18,…		GO:0048513	animal organ development	0.000126198	1	3131	111	0.240781	HIVEP3,ZBTB14,NIPBL,CNTNAP2,KRT17,BCOR,GIGYF2,NFKB2,HSPA9,CMTM7,SEMA4A,COL3A1,SALL3,PEF1,SFRP1,FOXN3,EFNB2,CRISPLD2,OTX1,ZIC3,TPM1,YAP1,GPCPD1,BMI1,KIF26B,PLAG1,VPS52,DMTN,TRA2B,ENG,PDLIM7,CXCR2,ATRN,KRT25,NKX6-2,PTPRC,HMGA2,COL14A1,SIM1,SHH,ERRFI1,ANKRD2,MYOM3,DAB2IP,PLK4,BMP2,ZFPM2,IRS2,NTN5,FEM1B,IRF8,COL13A1,ZDHHC16,CCBE1,SEMA6A,MYOM2,TIPARP,PAX1,ZSWIM6,SPRY1,DNAJB6,CAV1,EXT1,H3F3A,UTRN,FZD5,…		GO:0051179	localization	6.30579e-06	0.104291	5490	261
GO:0042981	regulation of apoptotic process	0.000234205	1	1584	67	0.135354	BMP2,PNMA5,YWHAQ,NDNF,CTNNB1,NDUFA13,ANKLE2,MCF2L,UNC5B,FOXQ1,ANXA1,CITED2,DLX1,AREL1,LCMT1,IVNS1ABP,GABRA5,LTA,WWOX,DUSP6,TP63,MAEA,ACTN2,FOXA1,IGF2R,ABR,ZNF268,EYA1,TFDP1,IL7,GRK5,OLFM1,HDAC4,SAV1,LMNA,DNAJB6,IL7R,PRKCZ,CTLA4,IL6ST,XDH,NSMAF,KCNMA1,IER3,VSTM2L,IRS2,SEMA5A,CTSB,FOXO3,HLA-G,NTRK3,IGF1R,DAPK1,PTPRC,LYN,TCF7L2,STAR,NME5,THBS1,MEF2C,CDK4,NAA16,TNIP2,SYCE3,IRAK1,RRM2B,FOXL2		GO:0048638	regulation of developmental growth	3.34732e-07	347	30	0.0543478	SEMA6D,SEMA6A,AR,WWC1,SYT4,PRKDC,RAG2,NTRK3,SEMA3D,BASP1,GOLGA4,EFNA5,DLL1,SLC6A4,AKAP6,NGF,SEMA3A,SEMA5B,WT1,CREB1,FGFR2,RASAL1,RGS4,BMP4,STC2,BCL2,RNF157,PIK3CA,TBX2,CDH4		GO:0006023	aminoglycan biosynthetic process	0.000489941	1	108	11	0.0198198	HAS3,B4GALT3,CSPG4,CHST2,ABCC5,ST3GAL6,CHST1,GPC6,GCNT2,CHST15,HS3ST1		GO:0072358	cardiovascular system development	0.000101219	1	515	33	0.0578947	EPHB2,ACTA2,ARHGEF15,LOXL1,TIPARP,LRP1,NRP1,WDPCP,MYLK,ADAMTS9,IMMP2L,KDM6A,FZD5,NRARP,SRPX2,PTPRB,CLIC4,ZFP36L1,TCF7L2,GJA1,NR2F2,NOX5,QKI,ANG,CTNNB1,PROX1,AMOTL1,HOXA3,FOXO1,AHR,PRICKLE1,PTK7,GLI3		GO:0040012	regulation of locomotion	0.000146161	1	1085	48	0.104121	OLFM4,MYLK,PDGFD,STK24,APPL2,CXCR2,AMOTL2,NKX6-1,BCR,RHOB,PTPRC,PODXL,ZSWIM5,BMPR2,STAP1,DAB2IP,TRIM62,SHH,NR2F2,BMPR1A,IRS2,F2R,AGO2,BMP2,PLXNC1,LRCH1,NIPBL,MGAT5,CCBE1,SEMA6A,PTPRR,MMRN2,CAV1,ZSWIM6,EFNB2,TPM1,HDAC6,KLF4,SEMA4A,COL3A1,ETS1,SFRP1,HDAC4,ENG,KITLG,GPER1,DMTN,MAPK15		GO:0007420	brain development	6.71283e-06	0.111017	721	52
GO:0000122	negative regulation of transcription by RNA polymerase II	0.000269329	1	841	41	0.0828283	BACH2,NKX6-2,HES1,ZFP90,FOXL2,SMARCA2,ZEB2,FOXA1,TGIF1,MEF2C,TCF7L2,ZNF268,PAX5,MYOZ2,ID2,CXXC5,JARID2,ZNF536,FGF9,WWOX,FOXO3,TBR1,PROX1,BHLHE40,TP63,ZBTB20,TXN,MIER2,HDAC4,BMP2,ZNF354B,PRDM1,ZNF281,PEX2,CTNNB1,FOXQ1,CITED2,BACH1,ZNF254,TBL1XR1,DLX1		GO:0000904	cell morphogenesis involved in differentiation	3.42754e-07	547	40	0.0724638	ENAH,SLITRK5,SEMA3A,DTNBP1,ACTN1,PAX6,AR,C8orf37,DOK6,SEMA3D,PARD3,RERE,VANGL2,PHOX2B,PIK3CA,ITGB3,NRXN1,EFNB2,AUTS2,DAB1,LMX1A,EXT1,EFNA5,LAMA1,SEMA6A,CDHR1,NRP2,NDN,ETV1,BCL2,NFIB,SH3KBP1,SLITRK4,USP33,CDH4,FYN,UNC5D,SEMA5B,FGFR2,CREB1		GO:0032501	multicellular organismal process	0.000522548	1	6841	248	0.446847	JARID2,DTNBP1,TFAP2A,EPC1,CCKAR,SNAI2,OFD1,HMG20A,SMURF1,MEIS2,MED31,SFRP4,FAIM2,ASAP1,MAPK14,FZD8,SLC38A2,ANKRD11,ZFHX3,TAS2R50,MESP2,ATF3,HDAC7,SCN1B,LRIG1,ARID1B,AKR1D1,HOXA2,RAB27A,LTBP3,APBB2,RTN4,NDUFS4,PIR,HM13,TTC21B,BFSP1,BMP6,OR4E2,KCND1,TRIM27,BCAP29,NGFR,FRYL,PRSS21,BRAF,DDO,SOX5,TFCP2L1,CD36,DNMT3A,SDK2,CRYBB2,CACNA2D2,NRG4,BRINP3,APOA1,TAS1R2,ADRB1,DYM,CCR7,DRD4,RAB5A,GRIA1,TLE3,KND…		GO:0007389	pattern specification process	0.00010189	1	428	29	0.0508772	BICC1,SOSTDC1,CTNNB1,KDM6A,SFRP1,FZD5,NRARP,NEUROD1,EVX1,COBL,NR2F2,TDRD5,HOXA4,NRP1,GLI3,GAS8,BCOR,INTU,GJA1,DNAH5,SYNGAP1,AHI1,CITED2,FOXJ1,IFT57,HOXA3,LMX1B,BMP2,PBX1		GO:1903508	positive regulation of nucleic acid-templated transcription	0.000152178	1	1614	65	0.140998	NFKB2,ST18,NPM1,EBF3,DDX3X,YAF2,HIVEP3,SOX5,EDRF1,RYBP,NIPBL,PLAG1,YAP1,ENG,NFKBIA,SFRP1,RXRG,ZNF143,OTX1,ZIC3,PID1,IER5,NKX6-2,HMGA2,BMP2,MED31,ZFPM2,IRF8,SHH,MTA3,DAB2IP,NFE2,NFIX,FZD5,AUTS2,SLC30A9,AXIN1,PAX1,UTF1,GPER1,HOXD10,SMARCA1,PKD2,KLF4,ETS1,MAFF,HDAC4,ZFAT,DDX11,GLI2,NKX6-1,DLX6,ACTR3,TBL1X,MEIS2,TAF4,F2R,AGO2,BMPR1A,FOXH1,NR2F2,ZFHX4,PRMT2,DPF1,BMPR2		GO:0050767	regulation of neurogenesis	7.84303e-06	0.1297	822	57
GO:0048523	negative regulation of cellular process	0.000270265	1	4821	167	0.337374	IRAK1,RRM2B,SMR3A,NKX6-2,SFMBT2,TNIP2,KANK4,MYOZ2,MORF4L2,TRPC6,ZNF536,NAA16,TCF7L2,THBS1,STAR,MEF2C,NME5,LYN,PTPRC,ITPR2,IGF1R,ADAMTS9,DKC1,CKAP2,ZBTB20,HLA-G,FOXO3,VSTM2L,PDE4D,RUNX2,KDM5B,LOXL3,DTX1,STRN3,KAT6B,MEGF8,IL6ST,IL7R,PRKCZ,DNAJB6,LMNA,FZD6,FEZ2,SAV1,HDAC4,PZP,SMARCA2,DOT1L,ARF6,SGSM3,GRK5,BACH2,SMURF1,PHF8,SEMA3C,ID2,FOXN3,FGFBP1,PSME4,TBC1D14,EYA1,ABR,PTPRK,MAEA,RPL24,LPCAT1,ORC6,T…		GO:0045664	regulation of neuron differentiation	3.82257e-07	656	45	0.0815217	PAX6,SEMA3A,TIAM1,IL1RAPL1,SEMA3D,EDNRB,BCL6,SEMA6D,FOXO6,PHOX2B,RNF157,CUX1,GPRC5B,FBXO7,LMX1A,ECT2,BHLHB9,CSMD3,RAPGEF1,DAB1,EFNB2,SLC6A4,LRRC7,NGF,EIF4E,NEGR1,GOLGA4,EFNA5,DLL1,SYT4,EZH2,NTRK3,SEMA6A,HECW1,FYN,KNDC1,PTPRG,CDH4,LRRC4C,BCL2,CDON,RASAL1,BMP4,RRN3,SEMA5B		GO:0003170	heart valve development	0.000532343	1	61	8	0.0144144	PDE2A,TNFRSF1B,SNAI2,ROBO1,BMP4,GATA3,ADAMTS9,TNFRSF1A		GO:0048869	cellular developmental process	0.000103428	1	3769	156	0.273684	ARHGAP44,ADAD1,FOXJ1,VCL,SDK1,CLIC4,SLIT3,GLIS2,F11R,SFRP1,FZD5,CREB1,CDH7,UST,RDX,AMELX,CAND1,ACTA2,PIR,FRMD6,LEO1,RPTN,MAP3K20,FOXO1,HMGA2,PTK7,TENM1,ARID4A,NRXN1,AHI1,TNFSF11,IL21,TESC,KRTAP4-6,CYFIP2,CLRN1,PLXNA4,TDRD5,PID1,SPAG16,SOX2,NHSL2,MAP3K13,ACTL8,CXADR,MAPK8,NCAM2,TSSK1B,ARID5B,SUV39H1,GLI3,CDYL,RHBDD1,CDK5RAP2,MBNL1,BARHL2,IFNA6,KIF13B,ADAM17,LMX1B,COL14A1,SOAT1,BMP2,NPTX2,CIT,SLC8A…		GO:0031328	positive regulation of cellular biosynthetic process	0.000153648	1	1969	76	0.164859	PAX1,AXIN1,SLC30A9,AUTS2,FZD5,PRR16,NFIX,NEK2,DDX11,ZFAT,MAFF,HDAC4,ETS1,AVP,KLF4,PKD2,SMARCA1,HOXD10,MAPK15,GPER1,UTF1,MEIS2,TBL1X,ACTR3,DLX6,NKX6-1,GLI2,BMPR2,DPF1,PRMT2,ZFHX4,NR2F2,FOXH1,BMPR1A,F2R,AGO2,TAF4,ZCCHC13,KRT17,RYBP,NIPBL,EDRF1,SOX5,PAWR,HIVEP3,YAF2,DDX3X,EBF3,NPM1,DAZL,ST18,NFKB2,PID1,OTX1,ZNF143,ZIC3,RXRG,SFRP1,NFKBIA,ENG,YAP1,PLAG1,HMGA2,NKX6-2,PTPRC,IER5,NFE2,MTA3,DAB2IP,SHH,RAM…		GO:0030900	forebrain development	8.33023e-06	0.137749	379	33
GO:0009653	anatomical structure morphogenesis	0.000283673	1	2114	84	0.169697	GBX2,ZNF281,FEZ2,FZD6,DNAJB6,SAV1,PICALM,DAB1,SLITRK2,IL7R,PRKCZ,MEGF8,TCTN1,RUNX2,VSTM2L,IER3,CHRNA10,KDM5B,EXT1,RNF165,MYO3A,IRS2,SEMA5A,PROX1,FOXO3,RAPGEF3,ADAMTS9,KNDC1,MYOZ2,NEBL,PAX5,THBS1,MEF2C,HES1,TENM4,AMOTL2,SDK1,FOXL2,CTNNB1,NFATC1,ADAMTS16,SGPL1,UNC5B,CDH11,PRDM1,WNT7B,FRMD6,BMP2,NDNF,TPD52,SSH1,DLX1,TRPM1,GNA12,ROCK2,CITED2,FOXQ1,PLXND1,WWOX,FGF9,COL8A1,RS1,RPL24,TP63,TBR1,FOXA1,ZEB…		GO:0010558	negative regulation of macromolecule biosynthetic process	4.30836e-07	1562	83	0.150362	POU5F1,INHBB,BEND5,TIA1,CUX1,DUSP1,TRIM33,CELA1,ITGB3,PKIA,WWC1,LGR4,FOXK1,MYT1L,SF1,TBX3,SATB1,E2F8,BASP1,MALSU1,PAX6,SCMH1,USP47,DNAJB6,BMP4,DAB2,FOXP1,IGF2BP1,POT1,HIPK2,LARP1,TNRC6C,PTPRC,NKX3-1,NFE2L3,PRDM1,SOX14,CPEB2,PARP15,MXI1,TBX2,BCOR,EED,SOX5,AKIRIN2,FOXO6,AR,BCL6,RERE,ATF7IP,NR2F2,EDNRB,YTHDF3,TWIST2,ARID5B,WT1,DPF3,ENC1,HIST1H4H,HSPA8,FGFR2,SMPD3,TENM2,CREB1,EIF2AK2,MSC,SUMO1,RUNX1,…		GO:0033077	T cell differentiation in thymus	0.000540316	1	47	7	0.0126126	FZD8,ZFP36L2,CCR7,GATA3,NKAP,ZFP36L1,B2M		GO:0006935	chemotaxis	0.00010789	1	539	34	0.0596491	CXADR,CHGA,CXCL12,CREB1,ARHGEF16,EPHB2,CCL28,LRP1,NRP1,NTN4,FGF7,ANXA1,PLD1,VASP,ITGA9,SLIT3,SEMA3D,LRTM1,UNC5D,EDN2,PLXNA4,SH3KBP1,ENPP2,CYFIP2,OR1D2,GAB2,CXCL6,EXT1,SEMA6B,CCL8,GLI3,NRXN1,TNFSF11,RAB13		GO:1902680	positive regulation of RNA biosynthetic process	0.000154877	1	1615	65	0.140998	SOX5,YAF2,HIVEP3,EDRF1,NIPBL,RYBP,NFKB2,NPM1,EBF3,DDX3X,ST18,SFRP1,NFKBIA,OTX1,ZIC3,ZNF143,PID1,RXRG,PLAG1,YAP1,ENG,NKX6-2,IER5,HMGA2,SHH,MTA3,DAB2IP,NFE2,BMP2,IRF8,MED31,ZFPM2,AUTS2,PAX1,AXIN1,SLC30A9,FZD5,NFIX,ETS1,HDAC4,MAFF,KLF4,PKD2,SMARCA1,ZFAT,DDX11,HOXD10,UTF1,GPER1,TBL1X,MEIS2,GLI2,ACTR3,DLX6,NKX6-1,NR2F2,ZFHX4,FOXH1,BMPR2,PRMT2,DPF1,AGO2,F2R,TAF4,BMPR1A		GO:0006928	movement of cell or subcellular component	8.43935e-06	0.139545	1460	88
GO:0018205	peptidyl-lysine modification	0.000292855	1	304	20	0.040404	KAT7,LOXL4,HAT1,BRCA2,SUPT3H,TRRAP,PRDM2,HDAC4,KAT6B,MORF4L2,POLE4,EYA1,LOXL3,MSL2,ASH2L,SETD6,PRDM6,SETD1B,KANSL3,DOT1L		GO:0009890	negative regulation of biosynthetic process	5.12731e-07	1645	86	0.155797	LGR4,WWC1,PKIA,FOXK1,SF1,MYT1L,SATB1,TBX3,E2F8,BASP1,MALSU1,SCMH1,PAX6,POU5F1,BEND5,INHBB,CUX1,TIA1,DUSP1,CELA1,TRIM33,ITGB3,POT1,HIPK2,TRAP1,TNRC6C,LARP1,NFE2L3,NKX3-1,PTPRC,USP47,DNAJB6,BMP4,DAB2,FOXP1,IGF2BP1,AR,FOXO6,BCL6,EDNRB,NR2F2,RERE,ATF7IP,YTHDF3,TWIST2,ARID5B,PRDM1,SOX14,CPEB2,PARP15,MXI1,ATP2B4,SOX5,TBX2,BCOR,EED,AKIRIN2,DAPK1,CCAR2,MIER1,MYBBP1A,CALCA,EZH2,DACT1,BHLHE40,FOXN3,TCF7L2,…		GO:0048714	positive regulation of oligodendrocyte differentiation	0.000572972	1	23	5	0.00900901	TNFRSF1B,NKX2-2,RHEB,HDAC1,CXCR4		GO:0045216	cell-cell junction organization	0.000111795	1	137	14	0.0245614	EPB41L3,SDK1,VCL,XIRP2,CDH9,RAB13,CDH20,GJA1,CXADR,PDCD6IP,CDH7,TBCD,LIM2,F11R		GO:0009891	positive regulation of biosynthetic process	0.000156953	1	2003	77	0.167028	DDX11,ZFAT,MAFF,HDAC4,ETS1,AVP,PKD2,SMARCA1,KLF4,HOXD10,MAPK15,GPER1,UTF1,PAX1,AXIN1,SLC30A9,AUTS2,FZD5,PRR16,NFIX,NEK2,BMPR2,DPF1,PRMT2,ZFHX4,NR2F2,FOXH1,BMPR1A,AGO2,F2R,TAF4,ZCCHC13,MEIS2,TBL1X,ACTR3,NKX6-1,DLX6,GLI2,HDAC6,PID1,OTX1,ZNF143,ZIC3,RXRG,SFRP1,NFKBIA,ENG,YAP1,PLAG1,KRT17,RYBP,NIPBL,EDRF1,SOX5,HIVEP3,PAWR,YAF2,EBF3,DDX3X,NPM1,DAZL,ST18,NFKB2,NFE2,DAB2IP,MTA3,SHH,RAMP1,IRF8,IRS2,ZFPM2…		GO:0065009	regulation of molecular function	8.96551e-06	0.148236	2982	156
GO:0050769	positive regulation of neurogenesis	0.000296402	1	474	27	0.0545455	SEMA5A,PROX1,SEMA6A,ZC4H2,NTRK3,TENM4,SMURF1,NKX6-2,HES1,PLXND1,LTA,STAR,MEF2C,MEGF8,IL6ST,TRPC6,DLX1,ID2,BMP2,NDNF,OTP,DAB1,FBXO31,FOXA1,CTNNB1,ZEB2,LYN		GO:0001755	neural crest cell migration	6.98214e-07	55	11	0.0199275	HIF1A,SEMA5B,SEMA6A,SEMA6D,KITLG,PITX2,SEMA3D,NRP2,EDNRB,SEMA3A,PHOX2B		GO:1903506	regulation of nucleic acid-templated transcription	0.000576763	1	3537	140	0.252252	LEP,ZFP36L1,ZNF623,TARDBP,TRIM26,RUNX3,CCND1,SOX2,POU5F1,DNAJB6,PSMC4,HAS3,ZNF227,GALR1,TBX22,LITAF,SP140L,HIST1H1A,ZNF337,DBX1,SOX7,NKX2-2,BANP,RAP2C,IL23A,ZNF423,MLF1,HSBP1,CREB3L4,ATF2,ZNF536,EIF2AK2,RFC1,PRKCB,PRDM16,INSIG1,RAI1,WIZ,USP13,SMURF2,BMP4,DCAF6,DLX6,ZNF432,ZNF331,ZZZ3,MED13L,ZFHX4,H2AFY,HAND2,HOXA9,SSU72,TNFRSF1A,IFNG,FOXD2,EPCAM,ARX,CDKN1C,TTC5,GTF2A1,ZNF727,ZNF765,HDAC1,CDCA7L,Z…		GO:0051239	regulation of multicellular organismal process	0.000112725	1	3262	138	0.242105	LPIN1,PLXNA4,TESC,MEIS2,ESRRG,NOX5,IL5RA,CD86,LEO1,HMGA2,FOXO1,PTK7,APLF,AKT3,IL21,PSMB2,AHI1,NRXN1,TNFSF11,SFRP1,FZD5,NRARP,CREB1,UST,F11R,ADAMTS9,AMELX,ARHGAP44,SDK1,MCOLN2,FOXJ1,AIM2,XDH,SLC8A1,PPP1R12A,COBL,GADD45G,NEUROD1,BARHL2,PRICKLE1,LDLRAP1,GLI3,CDK5RAP2,GPC6,RHBDD1,NPTX2,BMP2,ADAM17,KIF13B,AMOTL1,CXADR,DIO2,MAP3K13,SRPX2,CACNG3,MAP3K7,IL12A,SOX2,FGB,RUNX2,KALRN,EDN2,SPRY2,ENPP2,NR2F2,T…		GO:0048368	lateral mesoderm development	0.000176484	1	12	4	0.00867679	BMPR1A,YAP1,FOXH1,SHH		GO:0022029	telencephalon cell migration	9.5575e-06	0.158014	58	11
GO:0000981	DNA-binding transcription factor activity, RNA polymerase II-specific	0.000299412	1	1538	65	0.131313	PRDM1,ZNF354B,NFATC1,KAT7,HIVEP2,ZNF254,ZBTB34,DLX1,ZBTB38,FOXQ1,ZNF684,ZNF233,BACH1,PBX3,NEUROD6,ZFP69B,TP63,CAMTA1,TBR1,PRDM6,ZNF557,BHLHE40,ZEB2,FOXA1,ID2,FOXN3,TGIF1,TFDP1,ZNF268,EBF1,BACH2,ZNF587,ZFP64,ZNF281,GBX2,MIER2,PRDM2,ZNF182,ZBTB22,SP110,HSF2,RUNX2,KDM5B,ZBTB41,ZBTB20,FOXO3,ZC3H3,ZNF596,BBX,PROX1,ATOH7,OTP,ZNF251,TFDP3,JARID2,ZNF536,PAX5,TCF7L2,MEF2C,HES1,NKX6-2,FOXL2,ZFP92,ZNF311,ZF…		GO:0031175	neuron projection development	8.06018e-07	652	44	0.0797101	NGF,LAMA1,EFNA5,UHMK1,EXT1,NDN,NRP2,MTR,SEMA6A,FYN,CDH4,USP33,SLITRK4,NFIB,SH3KBP1,BCL2,ETV1,FGFR2,CREB1,USP21,SEMA5B,UNC5D,PAX6,SEMA3A,TIAM1,DTNBP1,SLITRK5,ACSL4,POSTN,ENAH,VANGL2,RERE,PARD3,SEMA3D,DOK6,PIK3CA,PHOX2B,TNC,LMX1A,DAB1,CTNNA1,AUTS2,NRXN1,EFNB2		GO:0006022	aminoglycan metabolic process	0.000587891	1	165	14	0.0252252	B4GALT3,B3GAT1,HAS3,CHST2,CSPG4,GCNT2,GPC6,CHST1,ST3GAL6,ABCC5,HS3ST1,ITIH6,CHST15,GUSB		GO:0048589	developmental growth	0.000113252	1	388	27	0.0473684	GLI3,NCAPG2,ANXA1,FGF7,PTK7,GJA1,SOX2,WDR11,ZFP36L1,VCL,COL14A1,SLIT3,PRKCZ,CTNNB1,KIF26B,CYFIP2,CYP19A1,SFRP1,KDM6A,SPRY2,COBL,ARID5B,COL21A1,NRP1,UBE3A,GAS2,GAS1		GO:0051270	regulation of cellular component movement	0.000188904	1	1097	48	0.104121	NIPBL,MGAT5,CCBE1,SEMA6A,PTPRR,MMRN2,CAV1,ZSWIM6,TPM1,HDAC6,KLF4,SEMA4A,COL3A1,ETS1,SFRP1,HDAC4,ENG,DMTN,GPER1,KITLG,MAPK15,OLFM4,MYLK,STK24,PDGFD,CXCR2,APPL2,AMOTL2,NKX6-1,BCR,RHOB,PTPRC,PODXL,DAB2IP,ZSWIM5,DLG1,BMPR2,STAP1,SHH,NR2F2,IRS2,BMPR1A,SCN5A,AGO2,F2R,BMP2,PLXNC1,LRCH1		GO:0045664	regulation of neuron differentiation	1.04697e-05	0.173084	656	48
GO:0048711	positive regulation of astrocyte differentiation	0.000327803	1	13	4	0.00808081	HES1,ID2,BMP2,IL6ST		GO:0031327	negative regulation of cellular biosynthetic process	1.02152e-06	1621	84	0.152174	SALL1,FYN,NFIB,MBD2,MSC,RUNX1,MEPCE,SUMO1,SMPD3,CREB1,FGFR2,TENM2,EIF2AK2,HIST1H4H,HSPA8,ENC1,WT1,DPF3,EIF4E,TCF7L2,FOXN3,DACT1,BHLHE40,CALCA,EZH2,MYBBP1A,MIER1,CCAR2,DAPK1,AKIRIN2,BCOR,TBX2,EED,SOX5,ATP2B4,MXI1,PARP15,CPEB2,SOX14,PRDM1,ARID5B,TWIST2,YTHDF3,NR2F2,RERE,ATF7IP,EDNRB,BCL6,FOXO6,AR,IGF2BP1,FOXP1,DAB2,BMP4,USP47,DNAJB6,PTPRC,NKX3-1,NFE2L3,LARP1,TNRC6C,HIPK2,POT1,TRIM33,CELA1,DUSP1,CUX…		GO:0048513	animal organ development	0.000622756	1	3131	126	0.227027	XIRP2,PIP4K2A,UNCX,CRYGC,PRDM16,INSIG1,EVL,PICALM,RTCB,UMODL1,YTHDF2,SATB2,GSK3B,KRTAP20-2,TLE3,KNDC1,ATF2,PDE2A,LHX8,TNFRSF1B,PAX8,CCR7,DYM,MAP3K4,CA2,MLF1,WASF2,HSD3B2,MSX1,MEGF11,NUP107,FN1,NKX2-2,ONECUT2,CNTN1,FAM20C,ADAMTS9,CDO1,DBX1,FURIN,SLC40A1,PHACTR4,ROBO1,MTHFD1L,BASP1,IRF4,ATXN1,AQP1,STIM1,DNAJB6,NKAP,SOX2,CCND1,WNT10A,RUNX3,ANK2,ZFP36L1,LEP,MYO16,FAT1,ID3,ATF3,MESP2,LTBP3,HOXA2,VSTM5…		GO:0042330	taxis	0.00011582	1	541	34	0.0596491	NTN4,CCL28,NRP1,LRP1,EPHB2,ARHGEF16,CXCL12,CREB1,CXADR,CHGA,LRTM1,SEMA3D,UNC5D,ITGA9,SLIT3,VASP,ANXA1,PLD1,FGF7,EXT1,SEMA6B,CXCL6,GAB2,CYFIP2,OR1D2,SH3KBP1,ENPP2,PLXNA4,EDN2,RAB13,NRXN1,TNFSF11,GLI3,CCL8		GO:0051173	positive regulation of nitrogen compound metabolic process	0.000190176	1	3163	111	0.240781	CAV1,NEK2,NFIX,FZD5,EFNA5,PRR16,CCBE1,AUTS2,TIPARP,SLC30A9,SMURF1,PAX1,AXIN1,ABCA7,UBE2K,CBFA2T3,UTF1,KITLG,GPER1,MAPK15,HOXD10,SMARCA1,KLF4,PKD2,AVP,ETS1,MAFF,HDAC4,ZFAT,SPIRE2,DDX11,SGSM3,TELO2,GLI2,DLX6,NKX6-1,MGMT,ACTR3,TBL1X,JARID2,STK24,MEIS2,NDUFA13,ZCCHC13,TAF4,F2R,AGO2,BMPR1A,DUSP9,FOXH1,NR2F2,ZFHX4,PRMT2,DPF1,BMPR2,DLG1,GIGYF2,NFKB2,HNRNPLL,ST18,DAZL,NPM1,DDX3X,EBF3,YAF2,PAWR,HIVEP3,CEL…		GO:0030030	cell projection organization	1.06051e-05	0.175313	1133	72
GO:0048715	negative regulation of oligodendrocyte differentiation	0.000327803	1	13	4	0.00808081	HES1,DLX1,CTNNB1,ID2		GO:0040011	locomotion	1.21077e-06	1225	68	0.123188	NRXN1,CRB2,PITX2,ATP2B4,AMOTL1,PIK3CA,ELMO2,EDNRB,NR2F2,RERE,VANGL2,CDC42BPB,ARID5B,ZRANB1,SEMA5B,SDCCAG8,CREB1,DNAH5,ETV1,S1PR1,NFIB,SH3KBP1,FYN,SEMA6A,NTRK3,NDN,NRP2,CALCA,SLC7A6,RHOBTB1,BTG1,LAMA1,BAMBI,EFNB2,AUTS2,HIF1A,DAB1,LMX1A,PHOX2B,ITGB3,WWC1,SEMA6D,MIA3,DOK6,SEMA3D,ETS1,SLC7A9,ENAH,TGFB2,SEMA3A,TIAM1,SLC7A7,PAX6,UNC5D,BMP4,GPC5,CCDC65,RALA,USP33,CDH4,CCR7,KITLG,PAK6,ARHGEF16,EXT1,PTPRC…		GO:0051173	positive regulation of nitrogen compound metabolic process	0.000644519	1	3163	127	0.228829	FURIN,DBF4B,HIST1H1A,CCL25,SLC40A1,ROBO1,LITAF,BANP,RAP2C,MSX1,FN1,CNTN1,ONECUT2,NKX2-2,RASSF5,SOX7,SOX2,MORF4L2,CCND1,IRGM,MED27,RUNX3,TARDBP,ZFP36L1,GFRAL,LEP,TBX22,CSPG4,GALR1,IRF4,HAS3,PSMC4,POU5F1,HTR2C,PRKCB,RFC1,MARK2,GSK3B,EIF2AK2,SATB2,TNFSF15,FLT1,PICALM,INSIG1,PRDM16,RAI1,YTHDF2,CCR7,CREB3L4,MAP3K4,ZNF423,DRD4,HSPA1B,IL23A,PROK2,KNDC1,LHX8,ATF2,PAX8,TNFRSF1B,ARRDC4,BRAF,TNRC6C,SOX5,NGF…		GO:0040007	growth	0.000134102	1	392	27	0.0473684	ARID5B,COBL,GAS1,GAS2,UBE3A,NRP1,COL21A1,CYP19A1,CYFIP2,KIF26B,CTNNB1,KDM6A,SPRY2,SFRP1,ZFP36L1,SOX2,WDR11,SLIT3,PRKCZ,VCL,COL14A1,GLI3,PTK7,FGF7,GJA1,NCAPG2,ANXA1		GO:0008219	cell death	0.000193812	1	1068	47	0.101952	KAZN,SHH,WDR92,CRADD,PPP2R1B,DAB2IP,SNCAIP,BMPR2,DPYSL4,DPF1,SIVA1,SLC25A4,CIT,FEM1B,STK24,KRT25,KRT5,NDUFA13,ARL6IP5,LIG4,SCN2A,RHOB,GLRX2,CASP7,NFKBIA,FHIT,AVP,NEK6,UBE2K,KITLG,GPER1,SPG7,ZDHHC16,SEMA6A,PAWR,GULP1,AXIN1,KRT17,BLCAP,RYBP,UACA,RRAGC,CAV1,EFNA5,EIF4G2,DDX3X,FZD5		GO:0051128	regulation of cellular component organization	1.16579e-05	0.192706	2467	133
GO:0048666	neuron development	0.000370508	1	799	39	0.0787879	IRS2,SEMA5A,EXT1,RPL24,RNF165,NPHP4,GABRA5,TCTN1,VSTM2L,PLXND1,PBX3,TRPM1,PRKCZ,MEGF8,SLITRK2,DAB1,PICALM,GBX2,CTNNB1,UNC5B,FEZ2,WNT7B,PRDM1,CDH11,ROBO3,SEMA6A,NTN4,PPP3CB,CDH23,TENM4,GLDN,HES1,MEF2C,ID2,RAB35,SEMA3C,PTPRK,ZEB2,LYN		GO:0097485	neuron projection guidance	1.30295e-06	257	24	0.0434783	SEMA6A,DOK6,VANGL2,NRP2,SEMA3D,EXT1,EFNA5,ENAH,LAMA1,PAX6,SEMA3A,SEMA5B,DAB1,UNC5D,EFNB2,NRXN1,LMX1A,ETV1,SH3KBP1,NFIB,FYN,PIK3CA,USP33,CDH4		GO:0051252	regulation of RNA metabolic process	0.000659721	1	3786	148	0.266667	SOX7,NKX2-2,RAP2C,BANP,LITAF,SP140L,HIST1H1A,DBX1,ZNF337,OAS1,POU5F1,DNAJB6,PSMC4,HAS3,ZNF227,GALR1,TBX22,LEP,ZFP36L1,ZNF623,TARDBP,TRIM26,RUNX3,SOX2,CCND1,YTHDF2,PRDM16,INSIG1,RAI1,EIF2AK2,RFC1,PRKCB,ATF2,CLK1,ZNF536,IL23A,ZNF423,MLF1,HSBP1,CREB3L4,FOXD2,EPCAM,IFNG,ARX,CDKN1C,TTC5,HAND2,HOXA9,TNFRSF1A,SSU72,ZNF331,ZZZ3,MED13L,ZFHX4,PARN,H2AFY,WIZ,SMURF2,USP13,BMP4,DLX6,DCAF6,ZNF432,SMAD3,E2F6,SM…		GO:0044093	positive regulation of molecular function	0.00013763	1	1764	83	0.145614	ZC3H15,GPR65,HMGA2,ARRDC4,NCAPG2,HNRNPA2B1,MAP3K20,PRKAG2,PROX1,CDC14B,TNFSF11,TENM1,IFT57,GNAQ,TBCD,TESC,DNAJA2,CYFIP2,EDN2,SPRY2,KALRN,ALDH1A1,RGS16,RALB,ARHGAP44,PFN2,XDH,PICALM,FOXJ1,DENND1A,TCF7L2,AIM2,ARHGAP12,TRIM22,MAP3K1,MTCP1,F11R,PNLIP,PLAA,FZD5,SFRP1,ARAP1,EPHB2,AGAP1,RASGRP2,LRP1,ARHGAP36,CCL8,NSMAF,RAP1GDS1,HOXA3,ADAM17,GPRC5B,PRKCZ,BMP2,CTNNB1,MAPRE3,GADD45G,MYC,ANG,NEUROD1,PPP1R12…		GO:0021522	spinal cord motor neuron differentiation	0.000196578	1	34	6	0.0130152	HOXD10,NKX6-1,NKX6-2,GLI2,SHH,GIGYF2		GO:0007155	cell adhesion	1.34854e-05	0.2229	917	61
GO:0043067	regulation of programmed cell death	0.000375167	1	1611	67	0.135354	HLA-G,NTRK3,IRS2,SEMA5A,CTSB,FOXO3,VSTM2L,IER3,NSMAF,KCNMA1,PRKCZ,IL7R,CTLA4,IL6ST,XDH,DNAJB6,LMNA,SAV1,HDAC4,IRAK1,RRM2B,FOXL2,SYCE3,TNIP2,THBS1,STAR,NME5,MEF2C,TCF7L2,NAA16,CDK4,PTPRC,LYN,DAPK1,IGF1R,TP63,DUSP6,GABRA5,LTA,WWOX,AREL1,IVNS1ABP,LCMT1,DLX1,CITED2,FOXQ1,ANXA1,NDUFA13,CTNNB1,ANKLE2,MCF2L,UNC5B,BMP2,YWHAQ,NDNF,PNMA5,GRK5,OLFM1,IL7,ZNF268,TFDP1,EYA1,FOXA1,ABR,IGF2R,MAEA,ACTN2		GO:0022603	regulation of anatomical structure morphogenesis	1.4213e-06	1157	65	0.117754	BMP4,CDH4,FOXP1,LRRC4C,BCL2,DAB2,SHROOM3,HECW1,HIPK2,NGF,GOLGA4,EFNA5,DLL1,THBS2,DAB1,BHLHB9,HIF1A,EFNB2,CELA1,HLA-G,RNF157,CUX1,ETS1,BMPER,SEMA3D,SEMA6D,AMELX,LGR4,TIAM1,SEMA3A,PRKCB,TGFB2,MYOG,BASP1,FGF18,POSTN,FGFR2,RASAL1,CCBE1,SEMA5B,BCL9L,WT1,ZRANB1,FYN,KNDC1,SH3KBP1,NFIB,RUNX1,SYT4,DACT1,NTRK3,SEMA6A,BAMBI,BTG1,PGK1,CRB2,BCOR,TBX2,VANGL2,ABR,BCL6,AR,PRICKLE2,IL1RAPL1,SLC26A5		GO:0071559	response to transforming growth factor beta	0.000703171	1	168	14	0.0252252	SMAD3,LTBP3,APOA1,PDE2A,SMURF1,ZFHX3,ZFP36L1,GCNT2,WNT10A,RUNX3,CBL,SOX5,ZFP36L2,FURIN		GO:0048870	cell motility	0.000139876	1	996	53	0.0929825	CXCL12,CHGA,CXADR,SRPX2,F11R,ARHGEF16,PRSS37,NRP1,CCL28,ARID5B,NTN4,WDPCP,PLD1,ANXA1,DNAH5,SPAG16,GJA1,LAMC1,IL12A,GAS8,INPP5B,MCOLN2,TEKT2,ITGBL1,SLIT3,ITGA9,FOXJ1,SEMA3D,CLRN1,EDN2,CTNNB1,NANOS1,ENPP2,SH3KBP1,CXCL6,EPS8,TLX3,NR2F2,SDC3,SEMA6B,ANG,BARHL2,CCL8,PTK7,IGLL1,GPC6,GLI3,PRKCZ,RAB13,ADAM17,AMOTL1,TNFSF11,PROX1		GO:0007517	muscle organ development	0.000221651	1	295	19	0.0412148	MAFF,NR2F2,FOXH1,COL3A1,ANKRD2,TPM1,MYOM3,BMP2,GPCPD1,HOXD10,BMPR1A,ZFPM2,ENG,HIVEP3,MYLK,MYOM2,CAV1,MYH14,UTRN		GO:0008360	regulation of cell shape	1.54178e-05	0.254826	150	18
Top KEGG pathways (<1Mb to TSS)									Top KEGG pathways (<1Mb to TSS)								Top KEGG pathways (<1Mb to TSS)									Top KEGG pathways (<1Mb to TSS)									Top KEGG pathways (<1Mb to TSS)									Top KEGG pathways (<1Mb to TSS)
TermID	Term	pvalue	benjamini hochberg	Genes in Term	Target Genes in Term	Fraction of Targets in Term	Gene Symbols		TermID	Term	Enrichment	Genes in Term	Target Genes in Term	Fraction of Targets in Term	Gene Symbols		TermID	Term	pvalue	benjamini hochberg	Genes in Term	Target Genes in Term	Fraction of Targets in Term	Gene Symbols		TermID	Term	pvalue	benjamini hochberg	Genes in Term	Target Genes in Term	Fraction of Targets in Term	Gene Symbols		TermID	Term	pvalue	benjamini hochberg	Genes in Term	Target Genes in Term	Fraction of Targets in Term	Gene Symbols		TermID	Term	pvalue	benjamini hochberg	Genes in Term	Target Genes in Term
hsa04022	cGMP-PKG signaling pathway	0.00165341	0.83001	163	13	0.058296	MEF2C,NFATC1,TRPC6,PLN,IRS2,CACNA1F,ROCK2,PPP3CB,ATP1B3,ITPR2,GNA12,KCNMA1,ATP2B2		hsa04510	Focal adhesion	0.000111699	198	18	0.0746888	MYL12A,PPP1CB,TNXB,MYL12B,RAPGEF1,PRKCB,ACTN1,SOS2,BCL2,PIK3CA,LAMA1,PPP1CC,TNC,MYLK,FYN,THBS2,ITGB3,PAK6		ko04340	Hedgehog signaling pathway	0.00390886	1	47	6	0.0257511	CSNK1G3,SMURF2,CCND1,SMURF1,KIF7,GSK3B		hsa05216	Thyroid cancer	0.00364335	1	29	5	0.019084	BRAF,MYC,TFG,CTNNB1,TCF7L2		hsa04550	Signaling pathways regulating pluripotency of stem cells	0.00309779	1	139	10	0.0540541	BMI1,KLF4,OTX1,FZD5,AXIN1,ZIC3,JARID2,BMPR2,DUSP9,BMPR1A		hsa04015	Rap1 signaling pathway	0.000543267	0.27272	210	20
ko05202	Transcriptional misregulation in cancer	0.00377118	1	179	13	0.058296	EYA1,SUPT3H,PBX3,ID2,RUNX2,PAX5,IGF1R,MEF2C,H3F3A,DOT1L,CD14,DUSP6,RUNX1T1		hsa05200	Pathways in cancer	0.000320663	395	27	0.112033	PIK3CA,AR,ETS1,RALA,GNG7,BCL2,PRKCB,SOS2,HIF1A,CTNNA1,TCF7L2,CHUK,DAPK1,FGFR2,NKX3-1,RUNX1,CBLB,TCF7L1,EDNRB,FGF14,PTGER4,TGFB2,BMP4,WNT8A,FGF18,LAMA1,KITLG		ko04550	Signaling pathways regulating pluripotency of stem cells	0.00547626	1	139	11	0.0472103	BMP4,GSK3B,WNT10A,MAPK14,FZD8,SOX2,POU5F1,ZFHX3,SMAD3,JARID2,ID3		hsa05200	Pathways in cancer	0.0049899	1	395	25	0.0954198	GNG13,BMP2,LAMC1,RALB,GLI3,ARNT2,CTBP1,GNAQ,PLD1,FGF23,RASGRP2,TFG,FOXO1,MYC,XIAP,AKT3,TCF7L2,CXCL12,MAPK8,CTNNB1,FGF7,MITF,CBLB,FZD5,BRAF		hsa05217	Basal cell carcinoma	0.0133511	1	55	5	0.027027	FZD5,SHH,AXIN1,GLI2,BMP2		ko04724	Glutamatergic synapse	0.000993942	0.497965	114	13
ko05412	Arrhythmogenic right ventricular cardiomyopathy (ARVC)	0.00683132	1	72	7	0.0313901	CACNA2D1,CACNA1F,CACNA2D4,LMNA,CTNNB1,TCF7L2,ACTN2		hsa05215	Prostate cancer	0.000634521	87	10	0.0414938	NKX3-1,CREB1,TCF7L1,CHUK,FGFR2,SOS2,TCF7L2,PIK3CA,AR,BCL2		hsa04932	Non-alcoholic fatty liver disease (NAFLD)	0.00748344	1	145	11	0.0472103	UQCR11,NDUFS4,COX7C,NDUFB2,LEP,TNFRSF1A,NDUFA10,CYP2E1,NFKB1,GSK3B,UQCRFS1		ko04672	Intestinal immune network for IgA production	0.00689971	1	47	6	0.0229008	CCL28,HLA-DQA2,HLA-DPB1,IL15,CXCL12,CD86		hsa_M00679	BMP signaling	0.0139911	1	20	3	0.0162162	BMPR2,BMP2,BMPR1A		ko04730	Long-term depression	0.00351958	1	60	8
hsa04390	Hippo signaling pathway	0.00844402	1	154	11	0.0493274	ID2,YWHAQ,WNT7B,PPP2R2B,FZD6,TCF7L2,BMP2,SAV1,CTNNB1,FRMD6,PRKCZ		hsa04810	Regulation of actin cytoskeleton	0.00193523	211	16	0.06639	PIK3CA,ACTN1,TIAM1,SOS2,MYL12B,FGFR2,MYL12A,PPP1CB,FGF14,PAK6,ITGB3,MYLK,ENAH,DIAPH3,PPP1CC,FGF18		ko05220	Chronic myeloid leukemia	0.00799217	1	71	7	0.0300429	CBL,NFKB1,BRAF,CTBP1,CCND1,HDAC1,SMAD3		hsa04530	Tight junction	0.00928663	1	170	13	0.0496183	RAB13,RDX,DLG3,F11R,MAPK8,AMOTL1,RAPGEF6,PRKCZ,PPP2R2D,VASP,MPDZ,MAP3K1,PRKAG2		M00428	eIF4F complex	0.0167767	1	8	2	0.0108108	EIF4A1,EIF4G2		hsa04114	Oocyte meiosis	0.0124193	1	120	11
hsa04261	Adrenergic signaling in cardiomyocytes	0.0141792	1	144	10	0.044843	ATP2B2,MYL4,ATP1B3,CACNA2D1,PPP2R2B,CACNA1F,KCNE1,RAPGEF3,PLN,CACNA2D4		hsa04390	Hippo signaling pathway	0.00198388	154	13	0.0539419	PPP1CC,TCF7L1,PPP1CB,WWC1,PARD3,BMP4,YWHAZ,CTNNA1,CRB2,TCF7L2,WNT8A,PPP2R2B,TGFB2		hsa00533	Glycosaminoglycan biosynthesis - keratan sulfate	0.00948866	1	14	3	0.0128755	CHST2,B4GALT3,CHST1		M00036	Leucine degradation, leucine => acetoacetate + acetyl-CoA	0.0105446	1	13	3	0.0114504	BCAT1,BCKDHB,HMGCLL1		ko04390	Hippo signaling pathway	0.0180252	1	154	9	0.0486486	DLG1,AXIN1,FZD5,PPP2R1B,YAP1,BMP2,BMPR2,BMPR1A,GLI2		ko04390	Hippo signaling pathway	0.0132793	1	154	13
hsa04360	Axon guidance	0.0197069	1	174	11	0.0493274	PPP3CB,SSH1,SEMA5A,ROCK2,NTN4,TRPC6,SEMA6A,SEMA3C,PRKCZ,ROBO3,UNC5B		hsa04360	Axon guidance	0.00212162	174	14	0.0580913	PIK3CA,SEMA6A,PAK6,SEMA5B,EFNB2,SEMA3A,FYN,LRRC4C,UNC5D,EFNA5,ENAH,PARD3,SEMA3D,SEMA6D		ko04728	Dopaminergic synapse	0.00962498	1	130	10	0.0429185	MAPK14,PPP2R2D,GSK3B,DRD5,GRIA1,DRD4,PPP2R5E,PRKCB,CREB3L4,ATF2		M00676	PI3K-Akt signaling	0.0105446	1	13	3	0.0114504	AKT3,IRS1,FOXO1		hsa04350	TGF-beta signaling pathway	0.0211104	1	84	6	0.0324324	SMURF1,TGIF1,BMPR1A,BMPR2,BMP2,PPP2R1B		hsa_M00414	Bloom's syndrome complex	0.0163928	1	5	2
hsa05130	Pathogenic Escherichia coli infection	0.0275653	1	55	5	0.0224215	ROCK2,TUBA3D,CD14,CTNNB1,YWHAQ		hsa04151	PI3K-Akt signaling pathway	0.00243573	341	22	0.0912863	CHUK,TNXB,FGFR2,PIK3CA,BCL2,GNG7,SOS2,YWHAZ,PHLPP1,EFNA5,EIF4E,TNC,CREB1,FGF18,KITLG,LAMA1,FGF14,PPP2R2B,NGF,THBS2,ITGB3,PIK3R5		hsa00140	Steroid hormone biosynthesis	0.0109637	1	58	6	0.0257511	HSD17B8,CYP1A2,AKR1D1,CYP2E1,HSD3B2,CYP11B2		ko04360	Axon guidance	0.0111682	1	174	13	0.0496183	SEMA3D,LRRC4C,SRGAP1,PRKCZ,NTN4,ABLIM1,PLXNA4,CXCL12,EPHB2,UNC5D,NRP1,SLIT3,SEMA6B		hsa_M00135	GABA biosynthesis, eukaryotes, putrescine => GABA	0.021207	1	9	2	0.0108108	ALDH7A1,SAT1		hsa_M00424	Shelterin complex	0.0239073	1	6	2
hsa05217	Basal cell carcinoma	0.0275653	1	55	5	0.0224215	BMP2,WNT7B,CTNNB1,FZD6,TCF7L2		hsa04014	Ras signaling pathway	0.00385684	226	16	0.06639	ETS1,RALA,PIK3CA,GNG7,SOS2,TIAM1,PRKCB,CHUK,FGFR2,FGF14,NGF,PAK6,EFNA5,RASAL1,FGF18,KITLG		hsa04390	Hippo signaling pathway	0.0115206	1	154	11	0.0472103	SNAI2,SMAD3,YWHAB,SOX2,CCND1,GSK3B,BMP4,PPP2R2D,WNT10A,BMP6,FZD8		hsa05202	Transcriptional misregulation in cancer	0.0139229	1	179	13	0.0496183	NFKBIZ,PBX1,GRIA3,MYC,FOXO1,TLX3,KLF3,CD86,HMGA2,RUNX2,KDM6A,ARNT2,SUPT3H		hsa_M00678	Hedgehog signaling	0.0313218	1	11	2	0.0108108	GLI2,SHH		hsa04916	Melanogenesis	0.0266776	1	101	9
M00677	Wnt signaling	0.0295271	1	38	4	0.0179372	FZD6,TCF7L2,CTNNB1,WNT7B		hsa04530	Tight junction	0.00469089	170	13	0.0539419	RAB8B,PARD3,CLDN20,CGNL1,MYL12A,RUNX1,MAGI1,CLDN8,PPP2R2B,TIAM1,AMOTL1,ACTN1,MYL12B		hsa05202	Transcriptional misregulation in cancer	0.0136404	1	179	12	0.0515021	CCR7,RUNX1T1,NFKBIZ,MLF1,NGFR,FLT1,IGFBP3,NFKB1,HOXA9,PLAU,HDAC1,PAX8		ko04514	Cell adhesion molecules (CAMs)	0.0154591	1	143	11	0.0419847	ITGA9,NRXN1,LRRC4C,NCAM2,MPZL1,CD86,NLGN4Y,HLA-DPB1,HLA-DQA2,SDC3,F11R		hsa04920	Adipocytokine signaling pathway	0.0323797	1	69	5	0.027027	IRS2,ACACB,NFKBIA,G6PC,RXRG		ko04320	Dorso-ventral axis formation	0.0288644	1	28	4
ko05224	Breast cancer	0.0354424	1	144	9	0.0403587	FGF9,IGF1R,TCF7L2,FZD6,CTNNB1,HES1,CDK4,BRCA2,WNT7B		hsa05211	Renal cell carcinoma	0.00543121	64	7	0.0290456	TGFB2,PAK6,ETS1,PIK3CA,RAPGEF1,HIF1A,SOS2		ko04925	Aldosterone synthesis and secretion	0.0169388	1	82	7	0.0300429	PDE2A,CAMK1G,CYP11B2,HSD3B2,PRKCB,ATF2,CREB3L4		hsa04931	Insulin resistance	0.0161369	1	107	9	0.0343511	MAPK8,ACACB,RPS6KA6,PRKAG2,FOXO1,IRS1,AKT3,CREB1,PRKCZ		ko04072	Phospholipase D signaling pathway	0.0338194	1	145	8	0.0432432	F2R,CXCR2,AVP,KITLG,RALA,PDGFD,PLD1,AGPAT4		hsa00562	Inositol phosphate metabolism	0.0297737	1	71	7
ko04940	Type I diabetes mellitus	0.043818	1	43	4	0.0179372	LTA,HLA-G,ICA1,PTPRN2		ko00534	Glycosaminoglycan biosynthesis - heparan sulfate / heparin	0.00782026	24	4	0.0165975	GLCE,HS3ST3A1,EXT1,HS3ST1		hsa04350	TGF-beta signaling pathway	0.0191159	1	84	7	0.0300429	SMAD3,SMURF1,BMP4,BMP6,SMURF2,ID3,IFNG		hsa05210	Colorectal cancer	0.0217273	1	60	6	0.0229008	BRAF,TCF7L2,MAPK8,CTNNB1,MYC,AKT3		hsa04320	Dorso-ventral axis formation	0.0346037	1	28	3	0.0162162	CPEB4,ETS1,SPIRE2		ko04270	Vascular smooth muscle contraction	0.0318538	1	121	10
ko04146	Peroxisome	0.044164	1	83	6	0.0269058	FAR1,PEX10,PEX2,XDH,AGPS,PMVK		ko05221	Acute myeloid leukemia	0.00996559	55	6	0.0248963	CHUK,PIK3CA,RUNX1,TCF7L1,TCF7L2,SOS2		ko05014	Amyotrophic lateral sclerosis (ALS)	0.024324	1	51	5	0.0214592	GRIA1,RAB5A,TNFRSF1A,TNFRSF1B,MAPK14		hsa04390	Hippo signaling pathway	0.0253498	1	154	11	0.0419847	SOX2,FZD5,DLG3,CTNNB1,TP53BP2,TCF7L2,PPP2R2D,FRMD6,PRKCZ,MYC,BMP2		ko00512	Mucin type O-glycan biosynthesis	0.0449009	1	31	3	0.0162162	GALNTL6,ST6GALNAC1,GALNT18		hsa04727	GABAergic synapse	0.0321128	1	88	8
hsa04350	TGF-beta signaling pathway	0.0463788	1	84	6	0.0269058	ID2,BMP2,TFDP1,THBS1,TGIF1,SMURF1		hsa_M00289	RF-C complex	0.0105462	5	2	0.00829876	RFC3,RFC5		hsa05164	Influenza A	0.0243522	1	172	11	0.0472103	TNFRSF1A,HSPA1B,OAS1,ATF2,IFNG,PRKCB,GSK3B,MAPK14,FURIN,EIF2AK2,NFKB1		hsa04910	Insulin signaling pathway	0.029534	1	138	10	0.0381679	HK1,PRKCZ,IRS1,AKT3,FOXO1,PRKAG2,BRAF,CBLB,ACACB,MAPK8		hsa00640	Propanoate metabolism	0.0486346	1	32	3	0.0162162	LDHAL6B,SUCLA2,ACACB		M00072	N-glycosylation by oligosaccharyltransferase	0.0325453	1	7	2
									hsa04015	Rap1 signaling pathway	0.011126	210	14	0.0580913	NGF,RALA,MAGI1,FGF14,PIK3CA,RAPGEF1,TIAM1,ITGB3,PRKCB,FGFR2,PARD3,EFNA5,KITLG,FGF18		ko05160	Hepatitis C	0.0266783	1	131	9	0.0386266	BRAF,OAS1,TNFRSF1A,NFKB1,EIF2AK2,MAPK14,CLDN23,GSK3B,PPP2R2D		ko00100	Steroid biosynthesis	0.0348288	1	20	3	0.0114504	SC5D,CYP51A1,SOAT1		hsa05200	Pathways in cancer	0.0487716	1	395	16	0.0864865	RALA,F2R,BCR,AXIN1,COL4A5,BMP2,RUNX1T1,ETS1,RXRG,SHH,PLD1,GLI2,KITLG,FZD5,NFKB2,NFKBIA		ko04360	Axon guidance	0.0327172	1	174	13
Top BP terms (< 5Kb to TSS)									hsa04320	Dorso-ventral axis formation	0.0135689	28	4	0.0165975	CPEB2,SOS2,SPIRE2,ETS1		hsa00562	Inositol phosphate metabolism	0.0274344	1	71	6	0.0257511	INPP4A,IPMK,PIK3C2B,INPP5A,PIP4K2A,MTM1		ko05213	Endometrial cancer	0.0350049	1	50	5	0.019084	BRAF,TCF7L2,CTNNB1,AKT3,MYC											ko00120	Primary bile acid biosynthesis	0.0328334	1	17	3
TermID	Term	pvalue	benjamini hochberg	Genes in Term	Target Genes in Term	Fraction of Targets in Term	Gene Symbols		hsa_M00424	Shelterin complex	0.0154702	6	2	0.00829876	TERF2IP,POT1		hsa05169	Epstein-Barr virus infection	0.0287165	1	199	12	0.0515021	NFKB1,EIF2AK2,PSMC4,MAPK14,GSK3B,POLR3D,HDAC1,IFNG,ATF2,HSPA1B,YWHAB,PTMA		ko04022	cGMP-PKG signaling pathway	0.0363544	1	163	11	0.0419847	VASP,PPP1R12A,IRS1,AKT3,CREB1,CNGA1,PDE5A,SLC8A1,MYLK,GNAQ,MRVI1		Top BP terms (< 5Kb to TSS)									hsa05032	Morphine addiction	0.0381361	1	91	8
GO:0010485	H4 histone acetyltransferase activity	4.93367e-05	0.817855	10	3	0.0218978	HAT1,BRCA2,KAT7		ko04550	Signaling pathways regulating pluripotency of stem cells	0.0185227	139	10	0.0414938	POU5F1,FGFR2,TBX3,LIFR,ACVR2A,PIK3CA,PAX6,INHBB,WNT8A,BMP4		M00131	Inositol phosphate metabolism, Ins(1,3,4,5)P4 => Ins(1,3,4)P3 => myo-inositol	0.0326351	1	9	2	0.00858369	INPP5A,INPP4A		M00688	MAPK (JNK) signaling	0.0395656	1	21	3	0.0114504	MAP3K7,MAP3K1,MAPK8		TermID	Term	pvalue	benjamini hochberg	Genes in Term	Target Genes in Term	Fraction of Targets in Term	Gene Symbols		ko04080	Neuroactive ligand-receptor interaction	0.0443421	1	276	18
GO:0090102	cochlea development	0.000601466	1	51	4	0.0291971	GABRA5,EYA1,NTRK3,MYO3A		ko05205	Proteoglycans in cancer	0.0192126	203	13	0.0539419	TWIST2,CBLB,PPP1CB,PPP1CC,TGFB2,ANK2,PIK3CA,WNT8A,PRKCB,ITGB3,SOS2,HIF1A,TIAM1		hsa04919	Thyroid hormone signaling pathway	0.0349343	1	116	8	0.0343348	HDAC1,MED27,GSK3B,BMP4,CCND1,RHEB,PRKCB,MED13L		hsa05323	Rheumatoid arthritis	0.0438188	1	89	7	0.0267176	IL15,CD86,CXCL12,HLA-DPB1,HLA-DQA2,TNFSF11,CXCL6		GO:0051495	positive regulation of cytoskeleton organization	1.06925e-05	0.17725	215	10	0.0680272	SFRP1,DRG1,PLK4,SPIRE2,MAGEL2,GPSM2,PFN3,TPM1,STAP1,MAPK15		hsa04728	Dopaminergic synapse	0.0483098	1	130	10
GO:0043967	histone H4 acetylation	0.00080187	1	55	4	0.0291971	KANSL3,KAT7,BRCA2,HAT1		hsa_M00072	N-glycosylation by oligosaccharyltransferase	0.0211816	7	2	0.00829876	TUSC3,DAD1		ko04070	Phosphatidylinositol signaling system	0.0381771	1	97	7	0.0300429	PIK3C2B,INPP4A,IPMK,PIP4K2A,PRKCB,MTM1,INPP5A		hsa04015	Rap1 signaling pathway	0.0439884	1	210	13	0.0496183	CTNNB1,FGF7,GNAQ,RASGRP2,BRAF,FGF23,PFN2,AKT3,RALB,VASP,SIPA1L2,PRKCZ,RAPGEF6		GO:0048729	tissue morphogenesis	5.14086e-05	0.852149	558	15	0.102041	PKD2,FOXH1,KRT17,EFNB2,GLI2,GORAB,KLF4,FEM1B,KRT25,TPM1,ENG,HMGA2,COL3A1,CXCR2,SFRP1
GO:0018211	peptidyl-tryptophan modification	0.00117089	1	7	2	0.0145985	DPM3,DPY19L1		ko04660	T cell receptor signaling pathway	0.0212107	102	8	0.033195	CHUK,PTPRC,CBLB,PAK6,PIK3CA,CD247,FYN,SOS2		hsa_M00152	Cytochrome bc1 complex	0.0399328	1	10	2	0.00858369	UQCRFS1,UQCR11		hsa05220	Chronic myeloid leukemia	0.0447407	1	71	6	0.0229008	CTBP1,GAB2,AKT3,MYC,CBLB,BRAF		GO:0044089	positive regulation of cellular component biogenesis	8.38091e-05	1	516	14	0.0952381	PLK4,SFRP1,DRG1,SLITRK3,WRAP73,BHLHB9,MAPK15,AUTS2,SEMA4A,TPM1,PFN3,MAGEL2,GPSM2,SPIRE2		Top BP terms (< 5Kb to TSS)
GO:0018406	protein C-linked glycosylation via 2'-alpha-mannosyl-L-tryptophan	0.00117089	1	7	2	0.0145985	DPM3,DPY19L1		hsa04611	Platelet activation	0.0225315	123	9	0.0373444	PIK3CA,ITGB3,MYL12B,PIK3R5,FYN,MYLK,PPP1CC,MYL12A,PPP1CB		hsa05210	Colorectal cancer	0.0448179	1	60	5	0.0214592	BRAF,CCND1,RALGDS,SMAD3,GSK3B		ko05330	Allograft rejection	0.0449146	1	37	4	0.0152672	CD86,HLA-DQA2,HLA-DPB1,IL12A		GO:0048730	epidermis morphogenesis	8.55236e-05	1	29	4	0.0272109	KRT17,GORAB,KLF4,KRT25		TermID	Term	pvalue	benjamini hochberg	Genes in Term	Target Genes in Term
GO:0018103	protein C-linked glycosylation	0.00117089	1	7	2	0.0145985	DPY19L1,DPM3		hsa05213	Endometrial cancer	0.0256112	50	5	0.0207469	SOS2,CTNNA1,TCF7L1,TCF7L2,PIK3CA		ko04261	Adrenergic signaling in cardiomyocytes	0.0448432	1	144	9	0.0386266	SCN1B,CREB3L4,ATF2,CACNA2D2,ADRB1,PPP2R5E,MAPK14,PPP2R2D,ATP2B3		ko04010	MAPK signaling pathway	0.0466823	1	255	15	0.0572519	AKT3,PPM1A,MYC,CACNG3,GADD45G,RPS6KA6,MAP3K1,MAP3K13,MAP3K20,FGF7,MAPK8,MAP3K7,BRAF,RASGRP2,FGF23		GO:0002009	morphogenesis of an epithelium	0.000185802	1	424	12	0.0816327	GLI2,GORAB,KLF4,PKD2,FOXH1,EFNB2,KRT17,ENG,FEM1B,KRT25,CXCR2,SFRP1		GO:0032088	negative regulation of NF-kappaB transcription factor activity	0.00045839	1	87	5
GO:0018317	protein C-linked glycosylation via tryptophan	0.00117089	1	7	2	0.0145985	DPM3,DPY19L1		hsa05220	Chronic myeloid leukemia	0.0316644	71	6	0.0248963	CBLB,RUNX1,SOS2,TGFB2,CHUK,PIK3CA		hsa04066	HIF-1 signaling pathway	0.0459119	1	101	7	0.0300429	FLT1,PDHA1,PRKCB,IFNG,HK1,MKNK2,NFKB1		hsa05412	Arrhythmogenic right ventricular cardiomyopathy (ARVC)	0.0473784	1	72	6	0.0229008	SLC8A1,TCF7L2,CACNG3,CTNNB1,GJA1,ITGA9		GO:0030850	prostate gland development	0.000338048	1	41	4	0.0272109	GLI2,SFRP1,PLAG1,FEM1B		GO:0045636	positive regulation of melanocyte differentiation	0.00053087	1	5	2
GO:0050954	sensory perception of mechanical stimulus	0.00163257	1	165	6	0.0437956	KCNE1,EYA1,GABRA5,HTR2A,COL11A2,MYO3A		hsa04650	Natural killer cell mediated cytotoxicity	0.0335806	132	9	0.0373444	SOS2,PRKCB,GZMB,FYN,HLA-G,CD247,KLRD1,PIK3CA,NCR1		hsa_M00001	Glycolysis (Embden-Meyerhof pathway), glucose => pyruvate	0.0461676	1	25	3	0.0128755	ADPGK,PGK2,HK1		hsa05166	HTLV-I infection	0.0480194	1	256	15	0.0572519	MAP3K1,IL15,AKT3,MYC,CREB1,XIAP,FZD5,ANAPC1,MYB,TRRAP,MAPK8,NRP1,HLA-DQA2,HLA-DPB1,CTNNB1		GO:0051493	regulation of cytoskeleton organization	0.000430948	1	534	13	0.0884354	MAPK15,STAP1,PFN3,TPM1,SPICE1,MAGEL2,GPSM2,SPIRE2,PLK4,NPM1,DMTN,SFRP1,DRG1		GO:0005372	water transmembrane transporter activity	0.00053087	1	5	2
GO:0048665	neuron fate specification	0.00197438	1	33	3	0.0218978	NTRK3,EYA1,FOXA1		hsa04068	FoxO signaling pathway	0.0335806	132	9	0.0373444	HOMER2,CHUK,RAG2,S1PR1,FOXO6,PIK3CA,TGFB2,SOS2,BCL6											hsa04728	Dopaminergic synapse	0.048375	1	130	9	0.0343511	GNG13,AKT3,CREB1,GRIA3,PPP2R2D,MAPK8,GRIA1,GRIA4,GNAQ		GO:0048745	smooth muscle tissue development	0.000465723	1	19	3	0.0204082	PKD2,COL3A1,ENG		GO:0043473	pigmentation	0.000563553	1	91	5
GO:0001942	hair follicle development	0.00208071	1	71	4	0.0291971	FOXQ1,FZD6,NOM1,TP63		hsa04520	Adherens junction	0.0336091	72	6	0.0248963	PARD3,TCF7L1,FYN,TCF7L2,ACTN1,CTNNA1		Top BP terms (< 5Kb to TSS)									ko05217	Basal cell carcinoma	0.0496998	1	55	5	0.019084	TCF7L2,BMP2,CTNNB1,GLI3,FZD5		GO:0051649	establishment of localization in cell	0.000545549	1	1791	28	0.190476	NPM1,SRP72,RAB37,ACACB,SRSF4,NFKBIA,SIL1,SPIRE2,SPICE1,DYNLRB2,XPO6,TNPO2,ZW10,SNAP91,RPL14,ARL5C,RBM15B,MPV17,SEC62,SLC29A2,MCOLN1,PKD2,F2R,SEC31B,DCTN2,GPSM2,C17orf75,MAGEL2		GO:0045634	regulation of melanocyte differentiation	0.000792459	1	6	2
GO:0021532	neural tube patterning	0.00215352	1	34	3	0.0218978	GBX2,TCTN1,FOXA1		ko05412	Arrhythmogenic right ventricular cardiomyopathy (ARVC)	0.0336091	72	6	0.0248963	CTNNA1,ITGB3,TCF7L2,TCF7L1,SGCD,RYR2		TermID	Term	pvalue	benjamini hochberg	Genes in Term	Target Genes in Term	Fraction of Targets in Term	Gene Symbols											GO:1905832	positive regulation of spindle assembly	0.000647972	1	5	2	0.0136054	GPSM2,MAPK15		GO:0050942	positive regulation of pigment cell differentiation	0.00110409	1	7	2
GO:0098773	skin epidermis development	0.00230381	1	73	4	0.0291971	FOXQ1,FZD6,NOM1,TP63		hsa04725	Cholinergic synapse	0.0346508	112	8	0.033195	PRKCB,FYN,PIK3R5,PIK3CA,BCL2,GNG7,CREB1,KCNQ5		GO:0072643	interferon-gamma secretion	8.09513e-05	1	9	3	0.0164835	TRIM27,GATA3,ISG15		Top BP terms (< 5Kb to TSS)									GO:0060740	prostate gland epithelium morphogenesis	0.000727033	1	22	3	0.0204082	GLI2,SFRP1,FEM1B		GO:0071918	urea transmembrane transport	0.00110409	1	7	2
GO:0022405	hair cycle process	0.00242132	1	74	4	0.0291971	NOM1,TP63,FOXQ1,FZD6		hsa04670	Leukocyte transendothelial migration	0.0379044	114	8	0.033195	PIK3CA,CLDN8,MYL12B,PRKCB,ACTN1,CTNNA1,CLDN20,MYL12A		GO:0071281	cellular response to iron ion	0.000114787	1	10	3	0.0164835	B2M,SLC40A1,TFAP2A		TermID	Term	pvalue	benjamini hochberg	Genes in Term	Target Genes in Term	Fraction of Targets in Term	Gene Symbols		GO:0046599	regulation of centriole replication	0.000727033	1	22	3	0.0204082	NPM1,PLK4,SPICE1		GO:0050932	regulation of pigment cell differentiation	0.00146501	1	8	2
GO:0022404	molting cycle process	0.00242132	1	74	4	0.0291971	TP63,NOM1,FZD6,FOXQ1		M00681	Activin signaling	0.0424737	10	2	0.00829876	INHBB,ACVR2A		GO:0046637	regulation of alpha-beta T cell differentiation	0.000431538	1	63	5	0.0274725	GATA3,IFNG,IL23A,NKAP,RUNX3		GO:0002064	epithelial cell development	7.06032e-05	1	190	8	0.0615385	ARID4A,VSIG1,CTNNB1,RDX,RAPGEF6,RAB13,CLRN1,F11R		GO:0009888	tissue development	0.000773612	1	1739	27	0.183673	CXCR2,SFRP1,HIVEP3,NKX6-1,EXT1,HSBP1,TAGLN2,KRT17,GORAB,KLF4,FEM1B,TPM1,SEMA4A,HMGA2,COL3A1,PLK4,PAX1,SIM1,FOXH1,PKD2,EFNB2,GLI2,LCE3C,KRT5,ANKRD2,KRT25,ENG		GO:0030705	cytoskeleton-dependent intracellular transport	0.00178516	1	173	6
GO:0030049	muscle filament sliding	0.00296962	1	38	3	0.0218978	ACTN2,MYL4,MYH2		hsa_M00059	Glycosaminoglycan biosynthesis, heparan sulfate backbone	0.0424737	10	2	0.00829876	EXT1,GLCE		GO:0031399	regulation of protein modification process	0.000487302	1	1871	34	0.186813	DRD4,RAMP1,HSPA1B,ISG15,DBF4B,GLIPR2,C1QTNF2,IRGM,BAG2,CTBP1,TRPT1,IL23A,RAP2C,BRAF,TNFRSF1A,PHACTR4,MAPK14,IFNG,SMYD3,FLT1,PPP4R2,ARRDC4,GATA3,PPP1R8,CCL25,GFRAL,PROK2,CREBL2,CXCR4,PPP1R10,GCNT2,YWHAB,NDUFS4,TRIM27		GO:0061028	establishment of endothelial barrier	7.89394e-05	1	32	4	0.0307692	CTNNB1,F11R,RAPGEF6,RDX		GO:0044087	regulation of cellular component biogenesis	0.000787892	1	957	18	0.122449	WRAP73,SLITRK3,BHLHB9,NPM1,SFRP1,DRG1,TPM1,PFN3,SEMA4A,SPIRE2,SPICE1,MAPK15,DMTN,PLK4,GPSM2,MAGEL2,STAP1,AUTS2		GO:0015840	urea transport	0.00187451	1	9	2
GO:0033275	actin-myosin filament sliding	0.00296962	1	38	3	0.0218978	MYH2,MYL4,ACTN2		hsa04750	Inflammatory mediator regulation of TRP channels	0.0444932	97	7	0.0290456	PPP1CC,PRKCB,ASIC2,PPP1CB,PTGER4,PIK3CA,NGF		GO:1903708	positive regulation of hemopoiesis	0.000629797	1	187	8	0.043956	NKAP,GATA3,IFNG,ISG15,RUNX3,MAPK14,HSPA1B,IL23A		GO:0030855	epithelial cell differentiation	0.000333475	1	669	14	0.107692	PTK7,IRF6,CTNNB1,VSIG1,ARID4A,ACTL8,RAB13,RPTN,F11R,CLRN1,DSPP,RDX,KRTAP4-6,RAPGEF6		GO:0035904	aorta development	0.000906344	1	53	4	0.0272109	ENG,PKD2,FOXH1,COL3A1		GO:0048087	positive regulation of developmental pigmentation	0.00187451	1	9	2
GO:0060525	prostate glandular acinus development	0.00300614	1	11	2	0.0145985	FOXA1,TP63		hsa01521	EGFR tyrosine kinase inhibitor resistance	0.0493862	79	6	0.0248963	BCL2,EIF4E,FGFR2,PIK3CA,SOS2,PRKCB		GO:0032609	interferon-gamma production	0.000866972	1	19	3	0.0164835	ISG15,GATA3,TRIM27		GO:0001885	endothelial cell development	0.000457405	1	50	4	0.0307692	RDX,RAPGEF6,F11R,CTNNB1		GO:0060512	prostate gland morphogenesis	0.000944209	1	24	3	0.0204082	SFRP1,GLI2,FEM1B		GO:0045935	positive regulation of nucleobase-containing compound metabolic process	0.00211456	1	1857	25
GO:0048839	inner ear development	0.00330508	1	190	6	0.0437956	NTRK3,FZD6,MYO3A,GABRA5,EYA1,GBX2										GO:0010828	positive regulation of glucose transmembrane transport	0.000990072	1	44	4	0.021978	CREBL2,BRAF,MAPK14,C1QTNF2		GO:0097368	establishment of Sertoli cell barrier	0.000507271	1	5	2	0.0153846	RAB13,ARID4A		GO:0031069	hair follicle morphogenesis	0.00106659	1	25	3	0.0204082	KRT25,KRT17,GORAB		GO:0006570	tyrosine metabolic process	0.00233184	1	10	2
GO:0043267	negative regulation of potassium ion transport	0.00343978	1	40	3	0.0218978	KCNE1,HTR2A,ACTN2		Top BP terms (< 5Kb to TSS)								GO:0032747	positive regulation of interleukin-23 production	0.000990705	1	5	2	0.010989	IFNG,IL17RA		GO:0032501	multicellular organismal process	0.000555964	1	6841	68	0.523077	PIR,SLC8A1,HOXA3,OR1D2,ADAD1,PCDH17,KRTAP4-6,MAPK8,DDAH1,CNGA1,RPL29,ADAM17,DDX21,AMELX,AIM2,EGFL8,GRIA1,VSIG1,SHROOM4,SPEN,NCOR2,GNRH2,MRGPRX2,FGB,F11R,IFNA6,GLIS2,SRPX2,TXNRD1,OCLM,SOX3,CLRN1,NRN1,KBTBD8,OR52M1,IGF2R,KLF3,OR52E6,ZC3H13,GAS8,RPTN,SPACA3,OR5F1,RAD21L1,RUNX2,CTNNB1,INPP5B,RPS6KA6,MUC6,IFITM1,HOXA4,MCOLN2,CUL4B,VASP,SDK1,ARID4A,TENM1,SCLT1,UTS2B,DSPP,RAB13,IFT57,ARHGEF15,HNF1A,PTK7…		GO:0001655	urogenital system development	0.00109827	1	314	9	0.0612245	MPV17,SIM1,PLAG1,SFRP1,CXCR2,FEM1B,PKD2,EFNB2,GLI2		GO:2000644	regulation of receptor catabolic process	0.00233184	1	10	2
GO:0060742	epithelial cell differentiation involved in prostate gland development	0.00358948	1	12	2	0.0145985	TP63,FOXA1		TermID	Term	Enrichment	Genes in Term	Target Genes in Term	Fraction of Targets in Term	Gene Symbols		GO:0002023	reduction of food intake in response to dietary excess	0.000990705	1	5	2	0.010989	PRLH,GFRAL		GO:0032502	developmental process	0.000633258	1	5697	59	0.453846	DDX21,INPP5B,RPS6KA6,CTNNB1,IL21,RAD21L1,RUNX2,ADAM17,VASP,CUL4B,EGFL8,HOXA4,FGF23,AMELX,PCDH17,ADAD1,KLF3,IGF2R,HOXA3,ACTL8,PIR,SLC8A1,RPL29,RPTN,GAS8,ZC3H13,MAPK8,RDX,KRTAP4-6,CYP19A1,HPCAL4,IRF6,PTK7,HNF1A,ARHGEF15,SRPX2,TXNRD1,IFT57,IFNA6,GLIS2,KBTBD8,NRN1,CLRN1,SOX3,RAPGEF6,SPEN,TENM1,VSIG1,SHROOM4,SDK1,ARID4A,ARHGAP12,RAB13,CTBP1,F11R,DSPP,SCLT1,GNRH2,NCOR2		GO:0071702	organic substance transport	0.00117578	1	2167	31	0.210884	ACACB,RAB37,NPM1,SRP72,DYNLRB2,SPIRE2,SIL1,NFKBIA,SLC37A2,MAPK15,SRSF4,SEC62,APOO,MPV17,RPL14,RBM15B,ARL5C,HDLBP,SNAP91,ZW10,SLC25A47,DMTN,ABCA7,TNPO2,XPO6,CYB5R2,C17orf75,CDK16,SEC31B,MCOLN1,SLC29A2		GO:0090336	positive regulation of brown fat cell differentiation	0.00233184	1	10	2
GO:1901381	positive regulation of potassium ion transmembrane transport	0.00369094	1	41	3	0.0218978	ACTN2,KCNE1,ALG10B		GO:0060596	mammary placode formation	0.000111934	3	2	0.018018	TBX3,TBX2		GO:0048483	autonomic nervous system development	0.00107819	1	45	4	0.021978	GATA3,TFAP2A,PRLH,PHACTR4		GO:0048856	anatomical structure development	0.000762413	1	5354	56	0.430769	SLC8A1,PIR,HOXA3,ACTL8,IGF2R,ADAD1,KLF3,PCDH17,KRTAP4-6,RDX,MAPK8,ZC3H13,GAS8,RPTN,RPL29,ADAM17,RAD21L1,RUNX2,CTNNB1,IL21,RPS6KA6,INPP5B,AMELX,HOXA4,EGFL8,CUL4B,VASP,ARHGAP12,ARID4A,SDK1,SHROOM4,VSIG1,TENM1,SPEN,GNRH2,NCOR2,SCLT1,DSPP,F11R,RAB13,GLIS2,IFNA6,SRPX2,IFT57,TXNRD1,HNF1A,ARHGEF15,PTK7,IRF6,HPCAL4,CYP19A1,RAPGEF6,SOX3,CLRN1,NRN1,KBTBD8		GO:0060765	regulation of androgen receptor signaling pathway	0.00119856	1	26	3	0.0204082	PRMT2,FOXH1,SFRP1		GO:0010557	positive regulation of macromolecule biosynthetic process	0.00235877	1	1872	25
GO:0010458	exit from mitosis	0.00422109	1	13	2	0.0145985	RPL24,UBE2C		GO:0060592	mammary gland formation	0.000771013	7	2	0.018018	TBX2,TBX3		GO:0046638	positive regulation of alpha-beta T cell differentiation	0.00127069	1	47	4	0.021978	IL23A,IFNG,NKAP,RUNX3		GO:0060429	epithelium development	0.000800757	1	1088	18	0.138462	CTNNB1,PTK7,IRF6,IFT57,ADAM17,VASP,CLRN1,RAPGEF6,VSIG1,ARID4A,ACTL8,ARHGAP12,RAB13,DSPP,F11R,RPTN,RDX,KRTAP4-6		GO:1903508	positive regulation of nucleic acid-templated transcription	0.00128544	1	1614	25	0.170068	NPM1,SFRP1,NFE2,NKX6-1,HIVEP3,DPF1,KLF4,ZFHX4,NFKBIA,PID1,HMGA2,PLAG1,PAX1,OTX1,PRMT2,RXRG,GLI2,IER5,PKD2,F2R,FOXH1,AUTS2,MED31,ENG,ST18		GO:0072384	organelle transport along microtubule	0.00263529	1	78	4
GO:0010863	positive regulation of phospholipase C activity	0.00422614	1	43	3	0.0218978	NTRK3,HTR2A,P2RY6		GO:0060059	embryonic retina morphogenesis in camera-type eye	0.000771013	7	2	0.018018	HIPK2,CDON		GO:0043370	regulation of CD4-positive, alpha-beta T cell differentiation	0.00127069	1	47	4	0.021978	RUNX3,GATA3,IL23A,IFNG		GO:0009888	tissue development	0.00137073	1	1739	24	0.184615	SLC8A1,HOXA3,ARHGAP12,ACTL8,ARID4A,VSIG1,KRTAP4-6,RDX,DSPP,F11R,RPTN,RAB13,TXNRD1,IFT57,ADAM17,RUNX2,PTK7,IRF6,CTNNB1,RAPGEF6,AMELX,CLRN1,VASP,KBTBD8		GO:1902680	positive regulation of RNA biosynthetic process	0.00129664	1	1615	25	0.170068	MED31,ENG,ST18,PRMT2,OTX1,GLI2,RXRG,IER5,FOXH1,AUTS2,F2R,PKD2,PLAG1,PAX1,HMGA2,NFKBIA,PID1,KLF4,ZFHX4,NFE2,NKX6-1,DPF1,HIVEP3,NPM1,SFRP1		GO:0009891	positive regulation of biosynthetic process	0.00283112	1	2003	26
GO:0070252	actin-mediated cell contraction	0.004343	1	87	4	0.0291971	KCNE1,MYH2,ACTN2,MYL4		GO:0051240	positive regulation of multicellular organismal process	0.00126743	1799	22	0.198198	RAPGEF1,IGSF11,CDON,FGF18,BHLHB9,CHUK,TBX2,BTG1,FABP5,AR,CCR7,LRRC7,APOA5,ECT2,CRB2,PRKDC,BMP1,CARTPT,CELA1,EIF2AK2,IL21,HIPK2		GO:0045646	regulation of erythrocyte differentiation	0.00137541	1	48	4	0.021978	MAPK14,ISG15,B2M,HSPA1B		GO:0000012	single strand break repair	0.00140036	1	8	2	0.0153846	APLF,APTX		GO:0060429	epithelium development	0.00134988	1	1088	19	0.129252	PLK4,PAX1,SIM1,EFNB2,PKD2,FOXH1,KRT5,LCE3C,GLI2,KRT25,ENG,CXCR2,SFRP1,NKX6-1,TAGLN2,KRT17,KLF4,GORAB,FEM1B		GO:0070933	histone H4 deacetylation	0.00283631	1	11	2
GO:0042633	hair cycle	0.00470893	1	89	4	0.0291971	TP63,NOM1,FZD6,FOXQ1		GO:0009967	positive regulation of signal transduction	0.00129294	1683	21	0.189189	SOS2,EPGN,RAPGEF1,CDON,IGSF11,ZRANB1,FGF18,PIK3CA,UBR5,FABP5,CHUK,UBD,AR,CCR7,ECT2,GPC5,CRB2,IL21,EIF2AK2,HIPK2,CARTPT		GO:0016098	monoterpenoid metabolic process	0.0014762	1	6	2	0.010989	CYP2E1,CYP1A2		GO:0060484	lung-associated mesenchyme development	0.00140036	1	8	2	0.0153846	CTNNB1,PTK7		GO:0045893	positive regulation of transcription, DNA-templated	0.00135705	1	1529	24	0.163265	PID1,NFKBIA,KLF4,ZFHX4,HIVEP3,DPF1,NKX6-1,NFE2,NPM1,SFRP1,ENG,ST18,RXRG,GLI2,PRMT2,OTX1,F2R,AUTS2,PKD2,FOXH1,IER5,PLAG1,PAX1,HMGA2		GO:0051254	positive regulation of RNA metabolic process	0.00303248	1	1699	23
GO:0042303	molting cycle	0.00470893	1	89	4	0.0291971	FZD6,FOXQ1,TP63,NOM1		GO:0045995	regulation of embryonic development	0.00133612	132	5	0.045045	AR,GPR161,TBX2,LAMA1,CRB2		GO:2000664	positive regulation of interleukin-5 secretion	0.0014762	1	6	2	0.010989	GATA3,IL17RA		GO:0051716	cellular response to stimulus	0.00166087	1	6423	63	0.484615	GPR26,NEIL2,SEL1L,PPM1A,RAPGEF6,UBE4A,HPCAL4,PTK7,IRF6,TXNRD1,IFT57,UGT1A5,PDGFRL,CYP2C19,ITGAD,IFNA6,APLF,RAB13,FGB,F11R,HLA-DQA2,UTS2B,GNRH2,PDE1C,MRGPRX2,SPEN,TENM1,ARHGAP12,GRIA1,GRIA4,TLR7,CUL4B,AIM2,AMELX,MUC6,FGF23,IFITM1,RPS6KA6,INPP5B,TRRAP,CTNNB1,IL21,ADAM17,GPX5,COPS4,RUNX2,RAD21L1,OR5F1,CD180,CNGA1,DDAH1,RDX,MAPK8,OR52E6,APTX,VN1R1,CCL8,KLF3,TRIM22,OR1D2,IGF2R,OR52M1,SLC8A1		GO:0051641	cellular localization	0.00143575	1	2389	33	0.22449	SLC29A2,DCTN2,MAGEL2,TNPO2,XPO6,ABCA7,PLK4,SNAP91,ZW10,KLHL21,SEC62,MAPK15,SRSF4,NFKBIA,SPIRE2,SPICE1,RRAGB,F2R,PKD2,MCOLN1,SEC31B,GPSM2,C17orf75,ARL5C,RBM15B,RPL14,MPV17,SIL1,DYNLRB2,ACACB,SRP72,NPM1,RAB37		GO:0071705	nitrogen compound transport	0.00308345	1	1805	24
GO:0098876	vesicle-mediated transport to the plasma membrane	0.00489944	1	90	4	0.0291971	RAB34,SNX31,ARF5,SNX27		GO:0048584	positive regulation of response to stimulus	0.00163285	2329	26	0.234234	ECT2,GPC5,CRB2,AR,UBD,CCR7,CARTPT,IL21,EIF2AK2,HIPK2,PRKDC,CD247,HMSD,RAPGEF1,EPGN,IGSF11,CDON,SOS2,LAX1,CD79A,CHUK,UBR5,FABP5,FGF18,PIK3CA,ZRANB1		GO:2000667	positive regulation of interleukin-13 secretion	0.0014762	1	6	2	0.010989	GATA3,IL17RA		GO:0050896	response to stimulus	0.00171638	1	8044	75	0.576923	TXNRD1,IFNA6,CYP2C19,UBE4A,PPM1A,RAPGEF6,SEL1L,CLRN1,SPEN,MRGPRX2,GNRH2,NCOR2,HLA-DQA2,F11R,FGB,COPS4,GPX5,ADAM17,DDX21,IL21,HADH,FGF23,AMELX,GRIA1,AIM2,OR1D2,SLC8A1,TRIM22,CCL8,MAPK8,VN1R1,DDAH1,CNGA1,PDGFRL,UGT1A5,IFT57,ITGAD,IRF6,PTK7,HPCAL4,NEIL2,GPR26,TRDMT1,SDK1,ENPP2,ARHGAP12,TENM1,UTS2B,PDE1C,RAB13,APLF,RAD21L1,RUNX2,OR5F1,RPS6KA6,INPP5B,CTNNB1,TRRAP,IFITM1,MUC6,VASP,TLR7,GRIA4,CUL4B,MCOL…		GO:0010638	positive regulation of organelle organization	0.00150462	1	612	13	0.0884354	MAGEL2,SPIRE2,GPSM2,TPM1,PFN3,LIG4,AUTS2,STAP1,MAPK15,WRAP73,SFRP1,DRG1,PLK4		GO:0044091	membrane biogenesis	0.00339595	1	41	3
GO:0007605	sensory perception of sound	0.00499176	1	145	5	0.0364964	KCNE1,GABRA5,EYA1,COL11A2,MYO3A		GO:0044267	cellular protein metabolic process	0.00180688	3670	36	0.324324	PRKDC,PPWD1,HIPK2,UBD,FBXO7,RPS4X,MSRB2,MRPL48,PIK3CA,FGF18,UBE2H,CDC42BPB,UBR5,FBXL20,RNF145,TMTC2,ST3GAL2,PPP1CB,USP21,PTTG1,IL21,PAPPA,PSKH1,EIF2AK2,UHMK1,AR,HIST1H4H,LRRC7,APOA5,ZRANB1,CHUK,EED,BTG1,EPGN,LAMA1,CISH		GO:0045582	positive regulation of T cell differentiation	0.0015162	1	83	5	0.0274725	RUNX3,NKAP,IL23A,IFNG,GATA3		GO:0045446	endothelial cell differentiation	0.00291029	1	82	4	0.0307692	CTNNB1,F11R,RAPGEF6,RDX		GO:1902850	microtubule cytoskeleton organization involved in mitosis	0.00154319	1	103	5	0.0340136	WRAP73,DCTN2,GPSM2,SPICE1,ZW10		GO:1903508	positive regulation of nucleic acid-templated transcription	0.00346373	1	1614	22
GO:1900274	regulation of phospholipase C activity	0.0051132	1	46	3	0.0218978	P2RY6,HTR2A,NTRK3		GO:0019538	protein metabolic process	0.00185953	4234	40	0.36036	FBXL20,TMTC2,RNF145,PPP1CB,USP21,ST3GAL2,HSPA8,PIK3CA,FGF18,PRSS55,UBE2H,UBR5,CDC42BPB,FBXO7,UBD,RPS4X,MRPL48,MSRB2,PRKDC,HIPK2,PPWD1,CELA1,CISH,EPGN,LAMA1,ZRANB1,CHUK,BTG1,EED,AR,HIST1H4H,LRRC7,APOA5,PTTG1,BMP1,PAPPA,PSKH1,IL21,EIF2AK2,UHMK1		GO:0071902	positive regulation of protein serine/threonine kinase activity	0.00217312	1	335	10	0.0549451	MAPK14,DRD4,CXCR4,C1QTNF2,IRGM,GFRAL,PROK2,FLT1,DBF4B,IFNG		GO:0042475	odontogenesis of dentin-containing tooth	0.00291029	1	82	4	0.0307692	RUNX2,AMELX,CTNNB1,DSPP		GO:0035025	positive regulation of Rho protein signal transduction	0.00165464	1	29	3	0.0204082	GPR174,COL3A1,F2R		GO:1902680	positive regulation of RNA biosynthetic process	0.00348973	1	1615	22
GO:0048513	animal organ development	0.00553405	1	3131	36	0.262774	PLAC1,NME5,DCTN1,ACTN2,GABRA5,EXT1,THEMIS,EYA1,FOXA1,H3F3A,CDK4,NTRK3,KRTAP4-1,MYH15,IGF2R,FOXQ1,SEMA3C,RRM2B,COL11A2,BRCA2,LCE5A,OTP,ASGR2,UMPS,PLN,FZD6,TPD52,GBX2,RPL24,NOM1,MYO3A,LOXL3,TP63,COL8A1,NEBL,TCTN1		GO:0002604	regulation of dendritic cell antigen processing and presentation	0.0019871	11	2	0.018018	CCR7,CD68		GO:0042481	regulation of odontogenesis	0.00220882	1	26	3	0.0164835	TFAP2A,SP6,MSX1		GO:0098542	defense response to other organism	0.00299687	1	842	14	0.107692	ADAM17,IFNA6,DDX21,IRF6,TRIM22,CCL8,IFITM1,TLR7,SPACA3,MCOLN2,AIM2,HLA-DQA2,CD180,FGB		GO:0090169	regulation of spindle assembly	0.00165464	1	29	3	0.0204082	MAPK15,DRG1,GPSM2		GO:0045893	positive regulation of transcription, DNA-templated	0.00394646	1	1529	21
GO:0007200	phospholipase C-activating G protein-coupled receptor signaling pathway	0.00571317	1	94	4	0.0291971	HCRTR2,ACTN2,HTR2A,P2RY6		GO:0071697	ectodermal placode morphogenesis	0.0019871	11	2	0.018018	TBX3,TBX2		GO:0009615	response to virus	0.00224331	1	281	9	0.0494505	MAPK14,CXCR4,IL23A,POLR3D,IRGM,ISG15,IFNG,GATA3,OAS1		GO:0045087	innate immune response	0.00306627	1	664	12	0.0923077	TRIM22,IRF6,CCL8,DDX21,IFNA6,HLA-DQA2,AIM2,MCOLN2,CD180,FGB,TLR7,IFITM1		GO:0048844	artery morphogenesis	0.00173148	1	63	4	0.0272109	PKD2,FOXH1,COL3A1,ENG		GO:0019755	one-carbon compound transport	0.00398378	1	13	2
GO:0043268	positive regulation of potassium ion transport	0.00576221	1	48	3	0.0218978	ALG10B,KCNE1,ACTN2		GO:0060788	ectodermal placode formation	0.0019871	11	2	0.018018	TBX3,TBX2		GO:0045639	positive regulation of myeloid cell differentiation	0.00227672	1	91	5	0.0274725	HSPA1B,ISG15,IL23A,IFNG,MAPK14		GO:0007165	signal transduction	0.0031136	1	4772	49	0.376923	MUC6,AMELX,FGF23,IFITM1,GRIA1,GRIA4,TLR7,AIM2,ADAM17,RUNX2,OR5F1,RPS6KA6,INPP5B,CTNNB1,IL21,RDX,MAPK8,OR52E6,VN1R1,DDAH1,CNGA1,IGF2R,OR1D2,SLC8A1,OR52M1,CCL8,TRIM22,RAPGEF6,GPR26,SEL1L,TXNRD1,IFT57,PDGFRL,ITGAD,IFNA6,IRF6,PTK7,HPCAL4,UTS2B,PDE1C,GNRH2,MRGPRX2,RAB13,FGB,HLA-DQA2,F11R,ARHGAP12,SPEN,TENM1		GO:2000427	positive regulation of apoptotic cell clearance	0.0017854	1	8	2	0.0136054	ABCA7,C4A		GO:0061029	eyelid development in camera-type eye	0.00398378	1	13	2
GO:0009888	tissue development	0.0058759	1	1739	23	0.167883	RAPGEF3,LCE5A,COL11A2,TCTN1,ASGR2,FOXQ1,LOXL3,MYH15,COL8A1,NEBL,SEMA3C,TP63,NTRK3,FZD6,CDK4,KRTAP4-1,NOM1,GBX2,PLN,ACTN2,EXT1,EYA1,FOXA1		GO:0009952	anterior/posterior pattern specification	0.00208477	214	6	0.0540541	SCMH1,HIPK2,CRB2,CDON,TBX3,PRKDC		GO:0002021	response to dietary excess	0.00246664	1	27	3	0.0164835	PRLH,GFRAL,ADRB1		GO:0099566	regulation of postsynaptic cytosolic calcium ion concentration	0.00323912	1	12	2	0.0153846	GRIA1,SLC8A1		GO:0035909	aorta morphogenesis	0.0018276	1	30	3	0.0204082	ENG,COL3A1,FOXH1		GO:0071840	cellular component organization or biogenesis	0.00405186	1	5708	57
GO:0043583	ear development	0.00628126	1	217	6	0.0437956	NTRK3,MYO3A,FZD6,EYA1,GABRA5,GBX2		GO:0060443	mammary gland morphogenesis	0.00233408	43	3	0.027027	TBX3,AR,TBX2		GO:0046634	regulation of alpha-beta T cell activation	0.00250368	1	93	5	0.0274725	IL23A,IFNG,GATA3,NKAP,RUNX3		GO:0010737	protein kinase A signaling	0.00381006	1	13	2	0.0153846	RAB13,RDX		GO:0046579	positive regulation of Ras protein signal transduction	0.00183536	1	64	4	0.0272109	AUTS2,F2R,COL3A1,GPR174		GO:0047496	vesicle transport along microtubule	0.004152	1	44	3
GO:0036211	protein modification process	0.0063398	1	3045	35	0.255474	BRCA2,LCE5A,ASGR2,KAT7,UBE2C,PEX2,TNIP2,CDK4,OPN5,NTRK3,LCMT1,GRK5,SETD1B,KANSL3,AREL1,RNF175,ACTN2,ALG10B,DPM3,EXT1,SSH1,EYA1,HAT1,MIER2,AGBL2,DPY19L1,MYO3A,TYK2,LOXL3,FBXL2,RNF13,OTUB1,PTPRK,DUSP6,PARP14		GO:0071696	ectodermal placode development	0.00237496	12	2	0.018018	TBX2,TBX3		GO:0031325	positive regulation of cellular metabolic process	0.00260802	1	3309	49	0.269231	GATA3,NKX2-2,HOXA9,ARRDC4,PROK2,FOXD2,CCL25,GFRAL,TFAP2A,ATF2,RAB27A,CREB3L4,SFRP4,PNPLA2,MED31,ONECUT2,SLC40A1,PPP1R10,MED27,CREBL2,CXCR4,RFC1,GCNT2,GLIPR2,DBF4B,IRGM,C1QTNF2,BAG2,CTBP1,PGK2,HIST1H1A,RAMP1,DRD4,HSPA1B,PSMC4,RUNX3,TTC5,SOX7,IFNG,SMYD3,FLT1,HOXA2,USP13,IL23A,BRAF,RAP2C,MAPK14,MSX1,TNFRSF1A		GO:0045078	positive regulation of interferon-gamma biosynthetic process	0.00381006	1	13	2	0.0153846	IL21,TLR7		GO:0045935	positive regulation of nucleobase-containing compound metabolic process	0.00204037	1	1857	27	0.183673	RXRG,GLI2,PRMT2,OTX1,PKD2,FOXH1,AUTS2,F2R,IER5,MED31,ENG,ST18,HMGA2,PLAG1,PAX1,MAPK15,KLF4,ZFHX4,PID1,NFKBIA,SPIRE2,NPM1,SFRP1,HIVEP3,DPF1,NFE2,NKX6-1		GO:0042886	amide transport	0.00438442	1	1543	21
GO:0006464	cellular protein modification process	0.0063398	1	3045	35	0.255474	RNF13,FBXL2,LOXL3,TYK2,MYO3A,DPY19L1,AGBL2,MIER2,HAT1,PARP14,DUSP6,PTPRK,OTUB1,TNIP2,PEX2,UBE2C,KAT7,ASGR2,LCE5A,BRCA2,EXT1,EYA1,SSH1,ALG10B,DPM3,ACTN2,RNF175,AREL1,KANSL3,SETD1B,GRK5,LCMT1,NTRK3,OPN5,CDK4		GO:0045197	establishment or maintenance of epithelial cell apical/basal polarity	0.00266001	45	3	0.027027	CRB2,LRRC7,LAMA1		GO:0045621	positive regulation of lymphocyte differentiation	0.00262312	1	94	5	0.0274725	RUNX3,NKAP,IFNG,IL23A,GATA3		GO:0045778	positive regulation of ossification	0.00406835	1	90	4	0.0307692	IFITM1,RUNX2,SLC8A1,CTNNB1		GO:1902115	regulation of organelle assembly	0.00213282	1	219	7	0.047619	DRG1,NPM1,PLK4,MAPK15,GPSM2,SPICE1,WRAP73		GO:1900271	regulation of long-term synaptic potentiation	0.00442487	1	45	3
GO:0042472	inner ear morphogenesis	0.00637943	1	97	4	0.0291971	EYA1,GBX2,FZD6,MYO3A		GO:0034380	high-density lipoprotein particle assembly	0.00279552	13	2	0.018018	BMP1,APOA5		GO:0034756	regulation of iron ion transport	0.00271919	1	8	2	0.010989	IFNG,B2M		GO:0002376	immune system process	0.00431938	1	2451	29	0.223077	F11R,HLA-DQA2,SPACA3,CD180,FGB,MRGPRX2,TRIM22,TENM1,SDC3,CCL8,HOXA3,PIR,ARID4A,ENPP2,IGF2R,MCOLN2,AIM2,TLR7,IFITM1,MUC6,IRF6,IL21,CTNNB1,DDX21,IFNA6,ITGAD,HNF1A,RUNX2,ADAM17		GO:0060485	mesenchyme development	0.00213282	1	219	7	0.047619	SFRP1,FOXH1,HMGA2,PKD2,SEMA4A,ENG,PAX1		GO:0031328	positive regulation of cellular biosynthetic process	0.00459895	1	1969	25
GO:0010225	response to UV-C	0.00639802	1	16	2	0.0145985	POLH,BRCA2		GO:0022612	gland morphogenesis	0.0031375	98	4	0.036036	TBX3,AR,TBX2,LAMA1		GO:0002072	optic cup morphogenesis involved in camera-type eye development	0.00271919	1	8	2	0.010989	PHACTR4,TFAP2A		GO:0060009	Sertoli cell development	0.00442419	1	14	2	0.0153846	ARID4A,RAB13		GO:0048845	venous blood vessel morphogenesis	0.00228327	1	9	2	0.0136054	ENG,EFNB2		GO:0051932	synaptic transmission, GABAergic	0.0046254	1	14	2
GO:0043981	histone H4-K5 acetylation	0.00639802	1	16	2	0.0145985	KAT7,KANSL3		GO:0061245	establishment or maintenance of bipolar cell polarity	0.00319928	48	3	0.027027	CRB2,LRRC7,LAMA1		GO:0140112	extracellular vesicle biogenesis	0.00271919	1	8	2	0.010989	ARRDC4,RAB27A		GO:0090557	establishment of endothelial intestinal barrier	0.00442419	1	14	2	0.0153846	F11R,RAPGEF6		GO:0010557	positive regulation of macromolecule biosynthetic process	0.00228871	1	1872	27	0.183673	HMGA2,PAX1,PLAG1,PKD2,F2R,FOXH1,AUTS2,IER5,GLI2,RXRG,PRMT2,OTX1,ST18,MED31,ENG,SFRP1,NPM1,DPF1,HIVEP3,NFE2,NKX6-1,ZFHX4,KRT17,MAPK15,KLF4,PID1,NFKBIA		GO:0043922	negative regulation by host of viral transcription	0.0046254	1	14	2
GO:0043982	histone H4-K8 acetylation	0.00639802	1	16	2	0.0145985	KANSL3,KAT7		GO:0035088	establishment or maintenance of apical/basal cell polarity	0.00319928	48	3	0.027027	LRRC7,LAMA1,CRB2		GO:2000662	regulation of interleukin-5 secretion	0.00271919	1	8	2	0.010989	GATA3,IL17RA		GO:0048704	embryonic skeletal system morphogenesis	0.00457269	1	93	4	0.0307692	HOXA4,CTNNB1,RUNX2,HOXA3		GO:0031328	positive regulation of cellular biosynthetic process	0.00231143	1	1969	28	0.190476	MED31,ENG,ST18,PRMT2,OTX1,RXRG,GLI2,IER5,FOXH1,PKD2,AUTS2,F2R,PLAG1,PAX1,HMGA2,NFKBIA,PID1,KLF4,MAPK15,KRT17,AVP,ZFHX4,NFE2,NKX6-1,DPF1,HIVEP3,NPM1,SFRP1		GO:0051092	positive regulation of NF-kappaB transcription factor activity	0.0049407	1	149	5
GO:0004402	histone acetyltransferase activity	0.00682447	1	51	3	0.0218978	KAT7,HAT1,BRCA2		GO:0060042	retina morphogenesis in camera-type eye	0.00339282	49	3	0.027027	RP1,CDON,HIPK2		GO:0032667	regulation of interleukin-23 production	0.00271919	1	8	2	0.010989	IL17RA,IFNG		GO:0048562	embryonic organ morphogenesis	0.0046972	1	286	7	0.0538462	CLRN1,HOXA4,PTK7,CTNNB1,HOXA3,IFT57,RUNX2		GO:0051254	positive regulation of RNA metabolic process	0.00259601	1	1699	25	0.170068	DPF1,HIVEP3,NFE2,NKX6-1,SFRP1,NPM1,PID1,NFKBIA,ZFHX4,KLF4,PAX1,PLAG1,HMGA2,ST18,MED31,ENG,PKD2,FOXH1,AUTS2,F2R,IER5,RXRG,GLI2,OTX1,PRMT2		GO:0033059	cellular pigmentation	0.00530771	1	48	3
GO:0004725	protein tyrosine phosphatase activity	0.00685113	1	99	4	0.0291971	SSH1,EYA1,PTPRK,DUSP6		GO:0010647	positive regulation of cell communication	0.00356052	1829	21	0.189189	IL21,EIF2AK2,HIPK2,CARTPT,AR,UBD,CCR7,ECT2,GPC5,CRB2,ZRANB1,PIK3CA,FGF18,FABP5,UBR5,CHUK,SOS2,RAPGEF1,EPGN,CDON,IGSF11		GO:0032270	positive regulation of cellular protein metabolic process	0.00294484	1	1605	28	0.153846	USP13,IL23A,CREBL2,BRAF,CXCR4,RAP2C,MAPK14,TNFRSF1A,GCNT2,IFNG,SMYD3,FLT1,DRD4,RAMP1,PSMC4,HSPA1B,SOX7,GLIPR2,GATA3,DBF4B,ARRDC4,PROK2,CCL25,C1QTNF2,IRGM,BAG2,GFRAL,CTBP1		GO:0003158	endothelium development	0.00511752	1	96	4	0.0307692	F11R,CTNNB1,RAPGEF6,RDX		GO:0051057	positive regulation of small GTPase mediated signal transduction	0.00268627	1	71	4	0.0272109	COL3A1,F2R,AUTS2,GPR174		GO:0048070	regulation of developmental pigmentation	0.00531136	1	15	2
GO:0061138	morphogenesis of a branching epithelium	0.00695142	1	157	5	0.0364964	GBX2,TP63,FOXA1,SEMA3C,EYA1		GO:0051239	regulation of multicellular organismal process	0.00358435	3262	32	0.288288	PRKDC,CELA1,CARTPT,HIPK2,CCR7,FBXO7,CRB2,PIK3CA,FGF18,BHLHB9,TBX2,KCNIP1,IGSF11,RAPGEF1,BMP1,TBX3,EIF2AK2,IL21,AR,APOA5,HIST1H4H,LRRC7,ECT2,TIA1,GPR161,BTG1,EED,CHUK,FABP5,LRRC4C,LAMA1,CDON		GO:0071248	cellular response to metal ion	0.00309716	1	189	7	0.0384615	TFAP2A,B2M,BRAF,SLC40A1,CYP11B2,AQP1,CYP1A2		GO:1900087	positive regulation of G1/S transition of mitotic cell cycle	0.0055866	1	50	3	0.0230769	CUL4B,ADAM17,RDX		GO:2000425	regulation of apoptotic cell clearance	0.00283888	1	10	2	0.0136054	C4A,ABCA7		GO:0016575	histone deacetylation	0.00562378	1	49	3
GO:0021915	neural tube development	0.00695142	1	157	5	0.0364964	TCTN1,FOXA1,SEMA3C,GBX2,FZD6		GO:0042693	muscle cell fate commitment	0.00373313	15	2	0.018018	TBX2,TBX3		GO:0031401	positive regulation of protein modification process	0.00324564	1	1236	23	0.126374	PROK2,CCL25,IRGM,C1QTNF2,GFRAL,CTBP1,GLIPR2,GATA3,ARRDC4,DBF4B,RAMP1,DRD4,FLT1,IFNG,SMYD3,MAPK14,TNFRSF1A,GCNT2,IL23A,CREBL2,CXCR4,BRAF,RAP2C		GO:0045072	regulation of interferon-gamma biosynthetic process	0.00651932	1	17	2	0.0153846	TLR7,IL21		GO:0036037	CD8-positive, alpha-beta T cell activation	0.00283888	1	10	2	0.0136054	CLEC4A,PAX1		GO:0099518	vesicle cytoskeletal trafficking	0.00562378	1	49	3
GO:0021904	dorsal/ventral neural tube patterning	0.00721523	1	17	2	0.0145985	FOXA1,TCTN1		GO:0023056	positive regulation of signaling	0.00374796	1837	21	0.189189	FABP5,UBR5,CHUK,ZRANB1,FGF18,PIK3CA,EPGN,RAPGEF1,CDON,IGSF11,SOS2,IL21,EIF2AK2,HIPK2,CARTPT,ECT2,GPC5,CRB2,UBD,AR,CCR7		GO:1903706	regulation of hemopoiesis	0.00329556	1	476	12	0.0659341	PSMB4,PSMC4,HSPA1B,IL23A,B2M,MAPK14,RUNX3,GATA3,HOXA9,ISG15,IFNG,NKAP		GO:0030033	microvillus assembly	0.00651932	1	17	2	0.0153846	RDX,RAPGEF6		GO:0060442	branching involved in prostate gland morphogenesis	0.00283888	1	10	2	0.0136054	SFRP1,FEM1B		GO:0048490	anterograde synaptic vesicle transport	0.00604098	1	16	2
GO:0061144	alveolar secondary septum development	0.00758835	1	1	1	0.00729927	FOXA1		GO:1902533	positive regulation of intracellular signal transduction	0.00399899	1023	14	0.126126	CCR7,UBD,SOS2,AR,ECT2,CDON,EPGN,RAPGEF1,FGF18,PIK3CA,HIPK2,EIF2AK2,CARTPT,CHUK		GO:2000514	regulation of CD4-positive, alpha-beta T cell activation	0.00333307	1	61	4	0.021978	GATA3,IL23A,IFNG,RUNX3		GO:0044795	trans-Golgi network to recycling endosome transport	0.00720062	1	1	1	0.00769231	RAB13		GO:0010628	positive regulation of gene expression	0.00289691	1	2000	28	0.190476	NFKBIA,PID1,KRT17,AVP,ZFHX4,KLF4,NKX6-1,NFE2,DPF1,HIVEP3,SFRP1,NPM1,ST18,ENG,IER5,PKD2,FOXH1,F2R,AUTS2,PRMT2,OTX1,RXRG,STAP1,GLI2,PAX1,PLAG1,ZNRD1,HMGA2		GO:0099514	synaptic vesicle cytoskeletal transport	0.00604098	1	16	2
GO:0002398	MHC class Ib protein complex assembly	0.00758835	1	1	1	0.00729927	TAPBP		GO:0000186	activation of MAPKK activity	0.004238	53	3	0.027027	CARTPT,RAPGEF1,EIF2AK2		GO:0046635	positive regulation of alpha-beta T cell activation	0.00333307	1	61	4	0.021978	NKAP,RUNX3,IL23A,IFNG		GO:1904793	regulation of euchromatin binding	0.00720062	1	1	1	0.00769231	CTNNB1		GO:0009891	positive regulation of biosynthetic process	0.00295979	1	2003	28	0.190476	ZFHX4,AVP,KRT17,MAPK15,KLF4,PID1,NFKBIA,SFRP1,NPM1,HIVEP3,DPF1,NKX6-1,NFE2,PKD2,FOXH1,AUTS2,F2R,IER5,RXRG,GLI2,PRMT2,OTX1,ST18,ENG,MED31,HMGA2,PAX1,PLAG1		GO:0043555	regulation of translation in response to stress	0.00604098	1	16	2
GO:0010481	epidermal cell division	0.00758835	1	1	1	0.00729927	TP63		GO:0045661	regulation of myoblast differentiation	0.004238	53	3	0.027027	CDON,BTG1,TBX3		GO:0071316	cellular response to nicotine	0.00347298	1	9	2	0.010989	B2M,MSX1		GO:1904071	presynaptic active zone assembly	0.00720062	1	1	1	0.00769231	PCDH17		GO:0007010	cytoskeleton organization	0.00306446	1	1082	18	0.122449	SPICE1,SPIRE2,PFN3,TPM1,CCDC68,KRT17,WRAP73,NPM1,KRT25,MAGEL2,GPSM2,DCTN2,PKD2,AUTS2,KRT5,ZW10,PLK4,DMTN		GO:0099517	synaptic vesicle transport along microtubule	0.00604098	1	16	2
GO:0050823	peptide antigen stabilization	0.00758835	1	1	1	0.00729927	TAPBP		GO:0032501	multicellular organismal process	0.00460658	6841	56	0.504505	PTTG1,MYL12A,TBX3,BMP1,PAPPA,CLCN5,PCDHB4,PSKH1,UHMK1,AR,ECT2,KRTAP11-1,LRRC7,APOA5,GPR161,CHUK,BTG1,EED,LRRC4C,RP1,EPGN,CDON,LAMA1,OR5V1,PRKDC,CD247,SCMH1,CLEC3A,HIPK2,CARTPT,CELA1,RAI14,FBXO7,MYL12B,UBD,OR51A7,RPS4X,CCR7,PDC,CRB2,BHLHB9,SCN3A,PIK3CA,FGF18,OR2L8,SLC9A4,TBX2,CD79A,FBXL20,DSG3,KCNIP1,PPP1CB,USP21,RAPGEF1,OR5B2,KRTAP2-1		GO:0045834	positive regulation of lipid metabolic process	0.00366022	1	146	6	0.032967	CREBL2,IFNG,C1QTNF2,TNFRSF1A,PNPLA2,FLT1		GO:1904499	regulation of chromatin-mediated maintenance of transcription	0.00720062	1	1	1	0.00769231	CTNNB1		GO:0007052	mitotic spindle organization	0.0032773	1	75	4	0.0272109	WRAP73,DCTN2,GPSM2,SPICE1		GO:0090335	regulation of brown fat cell differentiation	0.00604098	1	16	2
GO:0052312	modulation of transcription in other organism involved in symbiotic interaction	0.00758835	1	1	1	0.00729927	NTRK3		GO:0036211	protein modification process	0.00467454	3045	30	0.27027	PPWD1,IL21,EIF2AK2,PSKH1,HIPK2,UHMK1,PRKDC,LRRC7,APOA5,FBXO7,UBD,AR,CHUK,CDC42BPB,EED,BTG1,UBR5,PIK3CA,FGF18,UBE2H,ZRANB1,EPGN,ST3GAL2,LAMA1,PPP1CB,CISH,USP21,FBXL20,TMTC2,RNF145		GO:0045648	positive regulation of erythrocyte differentiation	0.00403134	1	32	3	0.0164835	MAPK14,ISG15,HSPA1B		GO:1904501	positive regulation of chromatin-mediated maintenance of transcription	0.00720062	1	1	1	0.00769231	CTNNB1		GO:1902117	positive regulation of organelle assembly	0.00343781	1	76	4	0.0272109	MAPK15,PLK4,WRAP73,GPSM2		GO:0006476	protein deacetylation	0.00628923	1	51	3
									GO:0006464	cellular protein modification process	0.00467454	3045	30	0.27027	PRKDC,UHMK1,HIPK2,IL21,EIF2AK2,PSKH1,PPWD1,UBD,FBXO7,AR,APOA5,LRRC7,ZRANB1,UBE2H,FGF18,PIK3CA,UBR5,BTG1,EED,CDC42BPB,CHUK,RNF145,TMTC2,FBXL20,USP21,PPP1CB,CISH,LAMA1,ST3GAL2,EPGN		GO:0033138	positive regulation of peptidyl-serine phosphorylation	0.00422369	1	105	5	0.0274725	IRGM,BRAF,SMYD3,CREBL2,IFNG		GO:0061324	canonical Wnt signaling pathway involved in positive regulation of cardiac outflow tract cell proliferation	0.00720062	1	1	1	0.00769231	CTNNB1		GO:0021521	ventral spinal cord interneuron specification	0.00345125	1	11	2	0.0136054	GLI2,NKX6-1		GO:0008333	endosome to lysosome transport	0.00663881	1	52	3
Top KEGG pathways (< 5Kb to TSS)									GO:0007389	pattern specification process	0.00493089	428	8	0.0720721	PRKDC,TBX3,HIPK2,PSKH1,SCMH1,TBX2,CRB2,CDON		GO:2000665	regulation of interleukin-13 secretion	0.00431253	1	10	2	0.010989	GATA3,IL17RA		GO:0072365	regulation of cellular ketone metabolic process by negative regulation of transcription from RNA polymerase II promoter	0.00720062	1	1	1	0.00769231	NCOR2											GO:2001234	negative regulation of apoptotic signaling pathway	0.0071834	1	230	6
TermID	Term	pvalue	benjamini hochberg	Genes in Term	Target Genes in Term	Fraction of Targets in Term	Gene Symbols		GO:0048593	camera-type eye morphogenesis	0.00505276	112	4	0.036036	CDON,TBX2,RP1,HIPK2		GO:0061635	regulation of protein complex stability	0.00431253	1	10	2	0.010989	IRGM,TRAPPC11		GO:0035623	renal glucose absorption	0.00720062	1	1	1	0.00769231	HNF1A		Top KEGG pathways (< 5Kb to TSS)									GO:0005350	pyrimidine nucleobase transmembrane transporter activity	0.00736679	1	1	1
ko04261	Adrenergic signaling in cardiomyocytes	0.00689689	1	144	5	0.0833333	KCNE1,MYL4,PLN,CACNA1F,RAPGEF3		GO:1904589	regulation of protein import	0.00545974	58	3	0.027027	HSPA8,ECT2,UBR5		GO:0035115	embryonic forelimb morphogenesis	0.00440195	1	33	3	0.0164835	HOXA9,TFAP2A,MSX1		GO:0007403	glial cell fate determination	0.00720062	1	1	1	0.00769231	CTNNB1		TermID	Term	pvalue	benjamini hochberg	Genes in Term	Target Genes in Term	Fraction of Targets in Term	Gene Symbols		GO:0015098	molybdate ion transmembrane transporter activity	0.00736679	1	1	1
hsa_M00051	Uridine monophosphate biosynthesis, glutamine (+ PRPP) => UMP	0.0249296	1	3	1	0.0166667	UMPS		GO:0006468	protein phosphorylation	0.00548648	949	13	0.117117	PIK3CA,PRKDC,FGF18,EIF2AK2,IL21,PSKH1,HIPK2,UHMK1,CHUK,CDC42BPB,EPGN,LRRC7,LAMA1		GO:0010039	response to iron ion	0.00440195	1	33	3	0.0164835	TFAP2A,SLC40A1,B2M		GO:0007275	multicellular organism development	0.00720751	1	4967	49	0.376923	RAD21L1,RUNX2,ADAM17,CTNNB1,RPS6KA6,INPP5B,AMELX,EGFL8,CUL4B,HOXA4,VASP,HOXA3,PIR,SLC8A1,IGF2R,ADAD1,KLF3,PCDH17,KRTAP4-6,MAPK8,ZC3H13,RPTN,GAS8,RPL29,GLIS2,IFNA6,ARHGEF15,HNF1A,TXNRD1,SRPX2,IFT57,PTK7,IRF6,HPCAL4,CYP19A1,SOX3,NRN1,CLRN1,KBTBD8,ARID4A,SDK1,TENM1,SHROOM4,SPEN,GNRH2,NCOR2,SCLT1,DSPP,RAB13		M00428	eIF4F complex	0.00193383	0.970781	8	2	0.0327869	EIF4G2,EIF4A1		GO:0005345	purine nucleobase transmembrane transporter activity	0.00736679	1	1	1
hsa_M00425	H/ACA ribonucleoprotein complex	0.0331029	1	4	1	0.0166667	DKC1		GO:1901564	organonitrogen compound metabolic process	0.00561777	5222	45	0.405405	SLC7A6,CISH,LAMA1,EPGN,ZRANB1,LPIN3,FABP5,BTG1,EED,CHUK,AR,NUDT10,GPC5,APOA5,LRRC7,HIST1H4H,PTTG1,BMP1,UHMK1,IL21,EIF2AK2,PSKH1,PAPPA,RNF145,TMTC2,FBXL20,USP21,PPP1CB,ST3GAL2,HSPA8,UBE2H,PIK3CA,FGF18,PRSS55,UBR5,CDC42BPB,RPS4X,UBD,FBXO7,MRPL48,MSRB2,PRKDC,HIPK2,CELA1,PPWD1		GO:0019220	regulation of phosphate metabolic process	0.00440855	1	1810	30	0.164835	PGK2,DRD4,PPP4R2,GLIPR2,DBF4B,PROK2,NUP107,CCL25,C1QTNF2,PPP1R8,IRGM,GFRAL,PPP1R10,IL23A,TRPT1,CREBL2,RAP2C,BRAF,CXCR4,MAPK14,TNFRSF1A,GCNT2,PHACTR4,YWHAB,IFNG,SMYD3,DNAJC30,FLT1,NDUFS4,TRIM27		GO:0044320	cellular response to leptin stimulus	0.00729985	1	18	2	0.0153846	FGB,FGF23		ko05222	Small cell lung cancer	0.00553411	1	84	4	0.0655738	FHIT,RXRG,COL4A5,NFKBIA
									GO:0019102	male somatic sex determination	0.00614822	1	1	0.00900901	AR		GO:0000187	activation of MAPK activity	0.00445512	1	152	6	0.032967	CXCR4,DRD4,GFRAL,C1QTNF2,PROK2,MAPK14		GO:0023052	signaling	0.00747272	1	5103	50	0.384615	GRIA4,GRIA1,TLR7,AIM2,AMELX,MUC6,FGF23,IFITM1,RPS6KA6,INPP5B,IL21,CTNNB1,ADAM17,RUNX2,OR5F1,DDAH1,CNGA1,RDX,OR52E6,MAPK8,VN1R1,CCL8,TRIM22,OR1D2,IGF2R,SLC8A1,OR52M1,GPR26,SEL1L,RAPGEF6,PTK7,IRF6,HPCAL4,TXNRD1,IFT57,HNF1A,PDGFRL,ITGAD,IFNA6,RAB13,FGB,F11R,HLA-DQA2,UTS2B,PDE1C,GNRH2,MRGPRX2,SPEN,TENM1,ARHGAP12		hsa03060	Protein export	0.0160978	1	23	2	0.0327869	SRP72,SEC62		Top KEGG pathways (< 5Kb to TSS)
									GO:1990832	slow axonal transport	0.00614822	1	1	0.00900901	HSPA8		GO:0051174	regulation of phosphorus metabolic process	0.00447907	1	1812	30	0.164835	DNAJC30,FLT1,TRIM27,NDUFS4,IFNG,SMYD3,TNFRSF1A,GCNT2,PHACTR4,YWHAB,MAPK14,CREBL2,IL23A,TRPT1,BRAF,RAP2C,CXCR4,PPP1R10,IRGM,CCL25,C1QTNF2,PPP1R8,GFRAL,PROK2,NUP107,DBF4B,GLIPR2,DRD4,PPP4R2,PGK2		GO:0003714	transcription corepressor activity	0.00757308	1	238	6	0.0461538	NCOR2,SOX3,TRIM22,TCERG1,SPEN,CTBP1		hsa04920	Adipocytokine signaling pathway	0.0206982	1	69	3	0.0491803	ACACB,RXRG,NFKBIA		TermID	Term	pvalue	benjamini hochberg	Genes in Term	Target Genes in Term
									GO:1901208	negative regulation of heart looping	0.00614822	1	1	0.00900901	TBX2		GO:0032735	positive regulation of interleukin-12 production	0.00520342	1	35	3	0.0164835	IL23A,IFNG,MAPK14		GO:0030277	maintenance of gastrointestinal epithelium	0.00812044	1	19	2	0.0153846	MUC6,VSIG1		M00685	Apoptotic machinery	0.0336475	1	4	1	0.0163934	CASP7		hsa04213	Longevity regulating pathway - multiple species	0.00172911	0.868013	62	4
									GO:2000526	positive regulation of glycoprotein biosynthetic process involved in immunological synapse formation	0.00614822	1	1	0.00900901	CCR7		GO:0042327	positive regulation of phosphorylation	0.00555051	1	1067	20	0.10989	PGK2,DRD4,GLIPR2,DBF4B,PROK2,C1QTNF2,IRGM,CCL25,GFRAL,IL23A,CREBL2,BRAF,RAP2C,CXCR4,MAPK14,TNFRSF1A,GCNT2,IFNG,SMYD3,FLT1		GO:0032528	microvillus organization	0.00812044	1	19	2	0.0153846	RAPGEF6,RDX		M00359	Aminoacyl-tRNA biosynthesis, eukaryotes	0.0412398	1	38	2	0.0327869	DARS,VARS		hsa04950	Maturity onset diabetes of the young	0.019721	1	26	2
									GO:2000522	positive regulation of immunological synapse formation	0.00614822	1	1	0.00900901	CCR7		GO:0042026	protein refolding	0.00563488	1	36	3	0.0164835	B2M,HSPA1B,PPIAL4A		GO:0032722	positive regulation of chemokine production	0.00843623	1	58	3	0.0230769	MCOLN2,TLR7,ADAM17											hsa_M00401	Sec61 complex	0.0331029	1	4	1
									GO:0060520	activation of prostate induction by androgen receptor signaling pathway	0.00614822	1	1	0.00900901	AR											GO:0007586	digestion	0.00849728	1	111	4	0.0307692	PIR,MUC6,F11R,VSIG1											hsa00250	Alanine, aspartate and glutamate metabolism	0.0344148	1	35	2
									GO:0010034	response to acetate	0.00614822	1	1	0.00900901	CHUK		Top KEGG pathways (< 5Kb to TSS)									GO:0048732	gland development	0.00880578	1	403	8	0.0615385	HNF1A,IGF2R,HOXA3,CYP19A1,CTNNB1,IRF6,SOX3,NCOR2											hsa00350	Tyrosine metabolism	0.0344148	1	35	2
									GO:1901220	negative regulation of cardiac chamber morphogenesis	0.00614822	1	1	0.00900901	TBX2		TermID	Term	pvalue	benjamini hochberg	Genes in Term	Target Genes in Term	Fraction of Targets in Term	Gene Symbols																				hsa04960	Aldosterone-regulated sodium reabsorption	0.0381146	1	37	2
									GO:0038121	C-C motif chemokine 21 receptor activity	0.00614822	1	1	0.00900901	CCR7		hsa00140	Steroid hormone biosynthesis	0.0027836	1	58	4	0.0547945	CYP2E1,HSD17B8,CYP1A2,CYP11B2		Top KEGG pathways (< 5Kb to TSS)																		hsa04211	Longevity regulating pathway	0.0382081	1	89	3
									GO:0038117	C-C motif chemokine 19 receptor activity	0.00614822	1	1	0.00900901	CCR7		ko05169	Epstein-Barr virus infection	0.00397802	1	199	7	0.0958904	HSPA1B,POLR3D,ATF2,IFNG,MAPK14,YWHAB,PSMC4		TermID	Term	pvalue	benjamini hochberg	Genes in Term	Target Genes in Term	Fraction of Targets in Term	Gene Symbols											hsa_M00044	Tyrosine degradation, tyrosine => homogentisate	0.0412087	1	5	1
									GO:0055111	ingression involved in gastrulation with mouth forming second	0.00614822	1	1	0.00900901	CRB2		ko04668	TNF signaling pathway	0.0047359	1	108	5	0.0684932	CREB3L4,ATF2,TNFRSF1A,MAPK14,LTA		hsa04530	Tight junction	0.00308894	1	170	6	0.0983607	VASP,RAB13,F11R,RAPGEF6,MAPK8,RDX											M00414	Bloom's syndrome complex	0.0412087	1	5	1
									GO:1901211	negative regulation of cardiac chamber formation	0.00614822	1	1	0.00900901	TBX2		ko05145	Toxoplasmosis	0.00573438	1	113	5	0.0684932	TNFRSF1A,IFNG,MAPK14,IRGM,HSPA1B		hsa04330	Notch signaling pathway	0.0077485	1	48	3	0.0491803	ADAM17,CTBP1,NCOR2											hsa_M00405	THC complex	0.0412087	1	5	1
									GO:2000011	regulation of adaxial/abaxial pattern formation	0.00614822	1	1	0.00900901	EED		ko04060	Cytokine-cytokine receptor interaction	0.00591817	1	270	8	0.109589	CXCR4,FLT1,LTA,IL17RA,IL23A,IFNG,CCL25,TNFRSF1A		hsa05120	Epithelial cell signaling in Helicobacter pylori infection	0.0199168	1	68	3	0.0491803	ADAM17,MAPK8,F11R											ko05033	Nicotine addiction	0.0439346	1	40	2
									GO:0046884	follicle-stimulating hormone secretion	0.00614822	1	1	0.00900901	TBX3		hsa05164	Influenza A	0.00792871	1	172	6	0.0821918	HSPA1B,OAS1,MAPK14,IFNG,ATF2,TNFRSF1A		M00261	DNA polymerase alpha / primase complex	0.0336475	1	4	1	0.0163934	PRIM2											hsa_M00395	Decapping complex	0.0492478	1	6	1
																	ko03050	Proteasome	0.0106163	1	45	3	0.0410959	PSMC4,IFNG,PSMB4		M00110	C19/C18-Steroid hormone biosynthesis, pregnenolone => androstenedione => estrone	0.0336475	1	4	1	0.0163934	CYP19A1
									Top KEGG pathways (< 5Kb to TSS)								ko04658	Th1 and Th2 cell differentiation	0.0141507	1	92	4	0.0547945	RUNX3,GATA3,MAPK14,IFNG		M00385	Cul4-DDB1-DDB2 complex	0.0418838	1	5	1	0.0163934	CUL4B
									TermID	Term	Enrichment	Genes in Term	Target Genes in Term	Fraction of Targets in Term	Gene Symbols		ko05014	Amyotrophic lateral sclerosis (ALS)	0.014919	1	51	3	0.0410959	TNFRSF1A,MAPK14,RAB5A		M00386	Cul4-DDB1-CSA complex	0.0418838	1	5	1	0.0163934	CUL4B
									ko04510	Focal adhesion	0.00035635	198	7	0.142857	SOS2,MYL12A,PIK3CA,PPP1CB,LAMA1,MYL12B,RAPGEF1		hsa04261	Adrenergic signaling in cardiomyocytes	0.0154241	1	144	5	0.0684932	ADRB1,ATP2B3,MAPK14,ATF2,CREB3L4		ko05033	Nicotine addiction	0.0452665	1	40	2	0.0327869	GRIA4,GRIA1
									hsa04662	B cell receptor signaling pathway	0.00127355	70	4	0.0816327	SOS2,PIK3CA,CD79A,CHUK		hsa04932	Non-alcoholic fatty liver disease (NAFLD)	0.015851	1	145	5	0.0684932	NDUFS4,NDUFB2,TNFRSF1A,CYP2E1,COX7C
									ko05215	Prostate cancer	0.00283966	87	4	0.0816327	AR,SOS2,PIK3CA,CHUK		ko05134	Legionellosis	0.0182602	1	55	3	0.0410959	HSPA1B,CLK1,SAR1A
									hsa04810	Regulation of actin cytoskeleton	0.00295982	211	6	0.122449	PPP1CB,SOS2,MYL12A,PIK3CA,FGF18,MYL12B		hsa04659	Th17 cell differentiation	0.0233322	1	107	4	0.0547945	MAPK14,IL23A,IFNG,GATA3
									hsa04660	T cell receptor signaling pathway	0.00503016	102	4	0.0816327	CD247,CHUK,PIK3CA,SOS2		hsa05321	Inflammatory bowel disease (IBD)	0.0282932	1	65	3	0.0410959	IL23A,IFNG,GATA3
									hsa05221	Acute myeloid leukemia	0.00615432	55	3	0.0612245	CHUK,PIK3CA,SOS2		hsa_M00108	C21-Steroid hormone biosynthesis, progesterone => corticosterone/aldosterone	0.0302758	1	3	1	0.0136986	CYP11B2
									hsa05211	Renal cell carcinoma	0.00936299	64	3	0.0612245	PIK3CA,SOS2,RAPGEF1		ko05152	Tuberculosis	0.0346501	1	178	5	0.0684932	IL23A,IFNG,MAPK14,TNFRSF1A,RAB5A
									hsa04611	Platelet activation	0.00967892	123	4	0.0816327	PIK3CA,MYL12A,PPP1CB,MYL12B		hsa00591	Linoleic acid metabolism	0.0348545	1	29	2	0.0273973	CYP1A2,CYP2E1
									hsa04917	Prolactin signaling pathway	0.011955	70	3	0.0612245	PIK3CA,SOS2,CISH		ko04728	Dopaminergic synapse	0.043198	1	130	4	0.0547945	DRD4,CREB3L4,MAPK14,ATF2
									ko05160	Hepatitis C	0.0120043	131	4	0.0816327	SOS2,PIK3CA,CHUK,EIF2AK2		ko04612	Antigen processing and presentation	0.0434843	1	77	3	0.0410959	B2M,IFNG,HSPA1B
									hsa04650	Natural killer cell mediated cytotoxicity	0.0123181	132	4	0.0816327	KLRD1,PIK3CA,SOS2,CD247		ko05160	Hepatitis C	0.044226	1	131	4	0.0547945	BRAF,OAS1,TNFRSF1A,MAPK14
									hsa05220	Chronic myeloid leukemia	0.0124232	71	3	0.0612245	CHUK,PIK3CA,SOS2		hsa_M00289	RF-C complex	0.0499555	1	5	1	0.0136986	RFC1
									hsa05162	Measles	0.0126371	133	4	0.0816327	EIF2AK2,CHUK,PIK3CA,HSPA8		ko00232	Caffeine metabolism	0.0499555	1	5	1	0.0136986	CYP1A2
									hsa04910	Insulin signaling pathway	0.0143119	138	4	0.0816327	RAPGEF1,PPP1CB,PIK3CA,SOS2
									ko01523	Antifolate resistance	0.0187979	31	2	0.0408163	ABCC4,CHUK
									ko05222	Small cell lung cancer	0.019471	84	3	0.0612245	CHUK,LAMA1,PIK3CA
									M00297	DNA-PK complex	0.0203905	3	1	0.0204082	PRKDC
									ko04630	Jak-STAT signaling pathway	0.0214854	156	4	0.0816327	CISH,IL21,SOS2,PIK3CA
									hsa04915	Estrogen signaling pathway	0.0290878	98	3	0.0612245	HSPA8,SOS2,PIK3CA
									hsa05142	Chagas disease (American trypanosomiasis)	0.0322227	102	3	0.0612245	CD247,CHUK,PIK3CA
									hsa_M00289	RF-C complex	0.0337574	5	1	0.0204082	RFC5
									hsa04062	Chemokine signaling pathway	0.0352018	182	4	0.0816327	CHUK,PIK3CA,SOS2,CCR7
									ko04659	Th17 cell differentiation	0.0363815	107	3	0.0612245	CD247,IL21,CHUK
									ko04340	Hedgehog signaling pathway	0.0407862	47	2	0.0408163	GPR161,CDON
									hsa05145	Toxoplasmosis	0.0417207	113	3	0.0612245	LAMA1,CHUK,HSPA8
									hsa04670	Leukocyte transendothelial migration	0.0426472	114	3	0.0612245	PIK3CA,MYL12A,MYL12B
									ko05213	Endometrial cancer	0.0456278	50	2	0.0408163	PIK3CA,SOS2
									ko05169	Epstein-Barr virus infection	0.0464068	199	4	0.0816327	HSPA8,CHUK,EIF2AK2,PIK3CA
									M00396	Lsm 2-8 complex	0.0469455	7	1	0.0204082	LSM5
									M00397	Lsm 1-7 complex	0.0469455	7	1	0.0204082	LSM5
									hsa04722	Neurotrophin signaling pathway	0.0474349	119	3	0.0612245	PIK3CA,SOS2,RAPGEF1
									hsa04114	Oocyte meiosis	0.0484233	120	3	0.0612245	PTTG1,PPP1CB,AR
[truncated: 18 more columns]
