# Supplementary material for: Gender-affirming hormone therapy induces specific DNA methylation changes in blood
Source: Clin Epigenetics. 2022 Feb 17;14:24. doi: 10.1186/s13148-022-01236-4 (PMC8851870; doi:10.1186/s13148-022-01236-4)
Supplement: Supplementary file 4 — Additional file 4: Table S4. DMPs in transgender women (TW) on feminizing GAHT using the timecourse model. [file 13148_2022_1236_MOESM4_ESM.xlsx]

## Sheet: Cross_Sex_LIMMA_output_pval0.05
probe	f12.f0	f6.f0	AveExpr	F	P.Value	adj.P.Val	TM_0m_mean	TM_6m_mean	TM_12m_mean	TW_0m_mean	TW_6m_mean	TW_12m_mean	UCSC_RefGene_Name
cg14879984	0.522419	0.0229562	3.02005	18.8763	3.62951e-06	0.797644	0.881743	0.884108	0.894673	0.873779	0.88112	0.908502
cg12453123	0.328338	-0.0695255	2.62231	18.4788	4.36675e-06	0.797644	0.845044	0.865211	0.858894	0.852046	0.85032	0.873818
cg10399850	0.524771	-0.00133486	2.58072	18.163	5.06572e-06	0.797644	0.854151	0.854959	0.866869	0.837068	0.845447	0.879319
cg12668847	-0.349655	-0.404591	2.62391	16.0454	1.42181e-05	0.806081	0.867542	0.865893	0.863339	0.873078	0.853657	0.849568	TENM3
cg14892519	-0.309088	-0.394016	2.31081	15.9343	1.50365e-05	0.806081	0.84168	0.831099	0.840199	0.847972	0.821635	0.821671	LOC101928590;GPM6A;GPM6A;GPM6A;GPM6A;GPM6A
cg16780859	-0.343267	-0.355937	2.59296	15.7523	1.64881e-05	0.806081	0.868353	0.878559	0.874497	0.873541	0.848145	0.846809	PALLD;PALLD
cg21469840	0.369921	0.246128	3.03593	15.4824	1.89216e-05	0.806081	0.885922	0.889845	0.888743	0.877917	0.893277	0.90037	MAGI2;MAGI2
cg10277836	-0.0692063	-0.50619	2.54517	14.0758	3.95306e-05	0.874647	0.847229	0.844385	0.844576	0.86071	0.833141	0.859359	SLC30A6
cg22600921	0.217546	-0.202636	2.57843	14.0617	3.98298e-05	0.874647	0.848551	0.857044	0.863281	0.849734	0.841677	0.87187
cg01990106	-0.284615	-0.184454	0.743137	14.0236	4.06529e-05	0.874647	0.561965	0.560232	0.572638	0.648454	0.624597	0.603009	NLGN4X;NLGN4X
cg01100030	-0.282993	-0.314962	2.4549	13.9017	4.34058e-05	0.874647	0.859197	0.853281	0.857962	0.860712	0.83714	0.835091
cg24416197	-0.257886	-0.21357	0.600138	13.705	4.82788e-05	0.874647	0.596036	0.598569	0.608305	0.62895	0.600047	0.576164	PER3;PER3;PER3;PER3;PER3
cg19696680	0.440497	-0.0107428	3.15299	13.4712	5.48334e-05	0.874647	0.8897	0.905553	0.90174	0.889284	0.889643	0.911993	NARS2;NARS2
cg03398689	-0.30384	-0.316009	-2.38462	13.4629	5.50815e-05	0.874647	0.164487	0.160967	0.189796	0.17632	0.154742	0.158596	SMAD9;SMAD9
cg13467292	-0.156139	-0.33587	2.4321	13.326	5.93747e-05	0.874647	0.841785	0.84891	0.843277	0.854231	0.833081	0.840502	FAM125B
cg00753139	0.59266	0.223244	2.50563	12.959	7.27306e-05	0.874805	0.84631	0.862255	0.860544	0.828932	0.841164	0.871024	FAR1
cg15266307	-0.28858	-0.601399	3.44011	12.9098	7.47525e-05	0.874805	0.909812	0.90776	0.916172	0.926603	0.9017	0.912136	AGPHD1;AGPHD1
cg06626556	0.308874	0.163181	2.88683	12.9086	7.48002e-05	0.874805	0.877953	0.871148	0.875716	0.868238	0.882741	0.889354	ULK4
cg20944278	-0.270116	-0.420115	1.98668	12.8747	7.62284e-05	0.874805	0.798716	0.811274	0.819916	0.818578	0.78232	0.786164	C2orf66;C2orf66
cg09257923	-0.459437	-0.527752	3.38705	12.7024	8.39437e-05	0.874805	0.90947	0.91241	0.912095	0.923026	0.905709	0.902432	SLC17A5
cg15771339	0.130451	0.530185	-3.47203	12.6567	8.61276e-05	0.874805	0.54404	0.553407	0.558754	0.0764154	0.0980042	0.0806965	NKAP
cg22500281	0.415115	0.0222163	2.58789	12.644	8.6748e-05	0.874805	0.852435	0.859901	0.862444	0.844424	0.851721	0.868564
cg09416271	0.327228	-0.227755	2.86962	12.5272	9.26488e-05	0.874805	0.879256	0.886367	0.8746	0.87011	0.865854	0.891944	DCTN1;DCTN1
cg08749872	0.520359	-0.0203152	1.8515	12.4858	9.48417e-05	0.874805	0.741094	0.744629	0.737867	0.761398	0.763322	0.809498	FBXL2;FBXL2
cg18327147	-0.423139	-0.71712	3.02076	12.4487	9.68501e-05	0.874805	0.885992	0.890341	0.889661	0.908149	0.866629	0.88498	TCERG1L
cg18632018	-0.179301	-0.366094	1.76694	12.4453	9.70414e-05	0.874805	0.77029	0.761519	0.782924	0.789149	0.758752	0.765274
cg14035986	-0.552497	0.0712833	-3.80643	12.4285	9.79668e-05	0.874805	0.0715533	0.0738508	0.0732094	0.0751783	0.0792169	0.0547053
cg02340092	-0.248339	-0.380467	2.118	12.3675	0.000101414	0.874805	0.431875	0.463987	0.447763	0.830999	0.798299	0.802021	NLGN4Y;NLGN4Y;NLGN4Y
cg18451131	0.247243	0.65963	3.64051	12.3124	0.000104645	0.874805	0.92485	0.920266	0.923411	0.908951	0.94115	0.919986	TNRC18
cg24260530	0.0720227	-0.306027	2.37615	12.2951	0.000105676	0.874805	0.826709	0.836438	0.833931	0.841953	0.821145	0.846786	TRAF3;TRAF3;TRAF3;TRAF3
cg05982274	0.455884	-0.0753523	3.04856	12.0184	0.000123801	0.874805	0.890642	0.886402	0.895177	0.882415	0.880194	0.905222	AMDHD1
cg05149144	-0.122048	-0.367113	2.66362	11.9999	0.000125129	0.874805	0.872667	0.873017	0.874697	0.871191	0.849332	0.865606
cg19267253	-0.217143	-0.0938054	1.60932	11.9793	0.000126616	0.874805	0.766206	0.764478	0.775603	0.764816	0.758797	0.733578
cg23057284	-0.628379	-0.236018	-2.00475	11.9484	0.000128892	0.874805	0.202633	0.183904	0.178004	0.233112	0.206844	0.175101	IER5L;IER5L
cg25966517	0.263914	0.263461	2.60822	11.8082	0.000139768	0.874805	0.858847	0.859289	0.86195	0.843654	0.866648	0.865186	DLG1;DLG1;DLG1;DLG1
cg14543770	-0.232391	-0.267156	2.33637	11.7433	0.000145128	0.874805	0.82793	0.837696	0.824727	0.844733	0.830795	0.824421
cg18632774	-0.148824	-0.438982	2.35019	11.7312	0.00014615	0.874805	0.835588	0.836208	0.84879	0.848959	0.818254	0.833707
cg09103159	0.118965	-0.388863	2.85209	11.6376	0.000154323	0.874805	0.864796	0.874346	0.878106	0.87964	0.857548	0.889955
cg01716122	-0.090202	-0.260307	2.24414	11.6295	0.000155057	0.874805	0.829341	0.839923	0.82812	0.834028	0.813952	0.826097	HDAC4
cg02537774	-0.378399	-0.260523	2.30927	11.5281	0.000164519	0.874805	0.838774	0.851468	0.842872	0.846349	0.830475	0.812986
cg11246774	-0.258006	-0.298919	2.10637	11.4847	0.000168751	0.874805	0.813313	0.822282	0.806958	0.825229	0.801177	0.803698
cg00045753	-0.0202063	-0.302157	2.26109	11.4474	0.000172484	0.874805	0.826002	0.828479	0.834627	0.837038	0.810224	0.829788	PHF19
cg23248885	0.321323	-0.296904	2.789	11.4404	0.000173189	0.874805	0.860983	0.872693	0.863297	0.86776	0.851734	0.889465
cg14276730	-0.154498	-0.291677	1.57494	11.3881	0.000178597	0.874805	0.727289	0.74875	0.761235	0.76261	0.736225	0.741676	CHD6
cg19011939	-0.207755	-0.20578	1.88672	11.3054	0.000187505	0.874805	0.791234	0.79175	0.796473	0.797767	0.785342	0.775541	EP300-AS1
cg19584736	0.197297	0.220167	2.50532	11.2893	0.000189299	0.874805	0.846354	0.845887	0.853096	0.83714	0.859157	0.853005
cg01448947	-0.347731	-0.384261	2.6501	11.2556	0.000193096	0.874805	0.857822	0.865035	0.851247	0.874096	0.85662	0.850537
cg19371646	0.029172	-0.339202	2.89167	11.2152	0.000197765	0.874805	0.873259	0.887583	0.886698	0.885529	0.86333	0.889615	NCAPD2
cg07354995	-0.102747	-0.483667	-0.232571	11.2119	0.000198152	0.874805	0.46595	0.470701	0.470119	0.488909	0.414728	0.473795	CACNA1D;CACNA1D;CACNA1D
cg02676380	0.0849845	-0.309481	-0.576962	11.1654	0.000203682	0.874805	0.373354	0.36823	0.359724	0.402007	0.376792	0.427645	PP12613;TMEM155
cg20221345	-0.283587	-0.340702	2.84301	11.0814	0.000214093	0.88713	0.873477	0.879045	0.883772	0.890369	0.867329	0.870314
cg25969599	0.0181333	-0.357638	2.98773	11.0549	0.000217501	0.894463	0.884055	0.882064	0.887148	0.892969	0.870264	0.895217	THEM4
cg04360769	0.252633	-0.0739805	2.9755	11.05	0.000218135	0.894463	0.879937	0.889771	0.891244	0.87772	0.882071	0.897918	ZMAT4;ZMAT4
cg13671142	-0.117676	-0.392423	3.17604	11.0212	0.000221917	0.896745	0.897988	0.904711	0.904111	0.908612	0.88547	0.90247	GON4L;GON4L;GON4L;GON4L;GON4L
cg04347517	0.239049	0.498122	-3.63937	10.9868	0.000226506	0.896745	0.071166	0.0742209	0.0744066	0.0639388	0.0879699	0.0767377	EIF4A1
cg11369836	0.256308	0.160742	2.00629	10.9821	0.000227139	0.896745	0.804001	0.79783	0.807553	0.785937	0.805356	0.80856	COL13A1;COL13A1;COL13A1;COL13A1;COL13A1;COL13A1
cg01245721	-0.0848847	-0.271014	1.59266	10.9807	0.000227337	0.896745	0.754313	0.744297	0.752116	0.762382	0.733192	0.75344	MRPS18B;C6orf134
cg03655752	0.376551	-0.171431	2.63989	10.9772	0.000227804	0.896745	0.863913	0.851825	0.861106	0.850482	0.846287	0.877713	SEMA3C
cg00658016	-0.532377	0.027105	-3.51677	10.8705	0.000242813	0.919066	0.0901372	0.133929	0.0910622	0.0910853	0.0903839	0.0681631	PIK3CA
cg17998237	-0.220112	-0.423591	2.59753	10.7681	0.000258209	0.925966	0.8226	0.839179	0.826522	0.871243	0.846068	0.851394
cg03153515	-0.259976	-0.377295	2.40704	10.7084	0.000267661	0.925966	0.838302	0.846914	0.861187	0.852838	0.833489	0.831894	APBB2;APBB2;APBB2
cg06562406	0.230544	-0.342213	1.94978	10.672	0.000273614	0.925966	0.806105	0.805102	0.804782	0.793163	0.764713	0.811813	LPHN3
cg13661350	-0.330659	0.119541	-0.379414	10.6707	0.000273821	0.925966	0.440757	0.434518	0.454578	0.456309	0.455154	0.401328	PRB4
cg23882282	0.329172	-0.102983	3.03852	10.6526	0.000276834	0.925966	0.885714	0.886343	0.895446	0.88108	0.880937	0.904872	LINC00703;LINC00703;LINC00703
cg06780601	-0.348468	-0.211225	-1.39532	10.6153	0.000283148	0.925966	0.222578	0.230509	0.22964	0.289822	0.285221	0.256628	NUDT10
cg05498905	0.314432	0.0801098	1.98995	10.6139	0.000283378	0.925966	0.810509	0.798843	0.799602	0.78326	0.792569	0.815033	TBC1D14;TBC1D14
cg12890732	-0.0423329	-0.238034	2.0729	10.6068	0.00028461	0.925966	0.828264	0.82709	0.816987	0.817535	0.794661	0.807251
cg26009944	-0.332431	-0.23759	2.71884	10.5909	0.000287352	0.925966	0.871449	0.866776	0.868409	0.88216	0.865679	0.852603	OSBPL9;OSBPL9;OSBPL9;OSBPL9;OSBPL9;OSBPL9;OSBPL9
cg01947714	-0.33656	-0.281544	3.05786	10.555	0.000293668	0.925966	0.89135	0.890494	0.89438	0.903825	0.888915	0.882162	PEX5L;PEX5L;PEX5L;PEX5L;PEX5L;PEX5L;PEX5L;PEX5L
cg11902329	-0.315678	-0.222698	1.32822	10.5497	0.000294619	0.925966	0.691998	0.691836	0.703131	0.731377	0.708551	0.699111
cg10221637	0.18493	0.453574	-3.25002	10.5395	0.00029644	0.925966	0.0908849	0.096037	0.102286	0.085735	0.108944	0.0961952	CLCN6;CLCN6;CLCN6;CLCN6;MTHFR
cg11977357	-0.194339	-0.163454	0.336024	10.5381	0.000296706	0.925966	0.57509	0.570934	0.57976	0.575942	0.556974	0.540238	NRG1;NRG1;NRG1;NRG1;NRG1;NRG1;NRG1;NRG1;NRG1;NRG1
cg24382141	-0.143201	-0.217943	0.541315	10.5309	0.000297995	0.925966	0.579985	0.582449	0.595773	0.605054	0.586787	0.584816	PSKH1
cg12940883	-0.368453	-0.246674	3.12732	10.5258	0.000298915	0.925966	0.890322	0.901424	0.896258	0.907839	0.893583	0.886486	PLSCR1
cg09821226	-0.254133	-0.210158	1.96783	10.5112	0.00030158	0.925966	0.796543	0.798232	0.807191	0.805778	0.795683	0.784107	GRIK4;GRIK4;GRIK4
cg18466378	-0.0133739	-0.332391	2.78057	10.4329	0.000316281	0.931214	0.860871	0.871786	0.871925	0.879721	0.855132	0.878835	RNF213;LOC100294362
cg13768895	0.309849	-0.204329	2.85167	10.3884	0.000324988	0.931214	0.722245	0.7182	0.712535	0.869736	0.864714	0.892708	MBNL3;MBNL3;MBNL3;MBNL3;MBNL3;MBNL3;RAP2C-AS1
cg04901044	-0.342815	-0.359112	2.41168	10.3462	0.000333458	0.931214	0.821762	0.839397	0.845765	0.855685	0.837432	0.827004	LAMC3
cg20783586	-0.356394	-0.231089	3.01059	10.3209	0.000338673	0.931214	0.888884	0.897073	0.895795	0.898193	0.889449	0.876842
cg19383130	0.428795	0.362866	2.94899	10.3091	0.000341116	0.931214	0.88886	0.888458	0.887464	0.863133	0.894073	0.892957	RGS22;RGS22;RGS22
cg06036295	0.385571	-0.0257953	2.60789	10.3068	0.000341603	0.931214	0.858742	0.863556	0.854918	0.848202	0.849334	0.870526	UBE2N
cg24047124	0.469138	0.254321	2.60545	10.2977	0.00034351	0.931214	0.863481	0.859379	0.859254	0.841113	0.858911	0.869189	FRMD6
cg01568254	0.262264	-0.0296072	2.55544	10.2372	0.000356476	0.931214	0.870734	0.858882	0.862501	0.8446	0.849088	0.86527	C7orf69;PKD1L1
cg17273518	0.0972613	-0.284157	2.43684	10.206	0.000363363	0.931214	0.830574	0.844474	0.844885	0.847025	0.826896	0.849841	CCDC168;CCDC168
cg14539856	-0.223344	-0.0897154	0.906028	10.2007	0.000364552	0.931214	0.657722	0.663883	0.660438	0.668996	0.658316	0.6274	PNLIPRP3
cg04011707	-0.208398	-0.0308015	1.94248	10.1435	0.000377619	0.931214	0.802888	0.798538	0.803353	0.80009	0.800348	0.778579
cg01242288	0.0540419	0.240793	1.87536	10.1404	0.000378338	0.931214	0.795004	0.779363	0.792533	0.778201	0.80159	0.776361	COL4A2
cg24716474	-0.235605	-0.289935	1.4488	10.125	0.000381939	0.931214	0.743227	0.755779	0.746686	0.745561	0.725369	0.719811
cg01175699	-0.249006	-0.22981	2.28468	10.1093	0.000385663	0.931214	0.839977	0.842924	0.850874	0.84111	0.826332	0.817188
cg07174809	-0.183383	-0.204853	0.279964	10.0403	0.000402441	0.931214	0.561686	0.547101	0.553087	0.562375	0.545945	0.535923
cg01683680	-0.197453	-0.368405	2.53466	10.0357	0.000403574	0.931214	0.839337	0.847385	0.849279	0.862589	0.840738	0.849789
cg21396482	0.298096	0.530343	3.29564	10.0341	0.000403989	0.931214	0.900197	0.89301	0.907723	0.888908	0.921382	0.906321	CASP7;CASP7
cg10788028	0.118882	-0.304184	2.61307	9.98154	0.000417334	0.931214	0.859873	0.871019	0.875781	0.861316	0.840473	0.869102	HDHD1;HDHD1;HDHD1;HDHD1
cg21852550	-0.30001	-0.258972	2.89669	9.95767	0.000423555	0.931214	0.877046	0.881303	0.881462	0.89119	0.87873	0.87105	MYT1L
cg23725583	-0.231007	-0.356339	2.76393	9.95615	0.000423953	0.931214	0.874813	0.882107	0.881494	0.883552	0.86034	0.866307	ENPP2;ENPP2;ENPP2
cg16934120	-0.147637	-0.329395	-1.1611	9.94923	0.000425778	0.931214	0.309023	0.335487	0.331658	0.32662	0.288477	0.32881
cg09289459	-0.244672	-0.227668	2.22223	9.94713	0.000426332	0.931214	0.828498	0.833901	0.841445	0.83453	0.818876	0.813376
cg11136205	-0.300554	-0.159974	2.70377	9.94416	0.000427118	0.931214	0.866806	0.86476	0.871634	0.876126	0.868564	0.853399	GOLGA3
cg22684387	-0.119476	-0.384694	2.99345	9.91597	0.000434657	0.931214	0.894186	0.895014	0.890812	0.895709	0.87504	0.890194	C10orf79
cg19518845	-0.275738	-0.2304	2.15477	9.91314	0.000435423	0.931214	0.828402	0.849623	0.819562	0.830397	0.816129	0.797884	NMNAT2
cg19386147	-0.0927325	-0.308263	1.85268	9.89967	0.000439082	0.931214	0.79378	0.79305	0.794071	0.790992	0.769954	0.783447
cg21918145	-0.019281	0.199384	0.543336	9.86924	0.000447468	0.931214	0.59529	0.599581	0.602386	0.587075	0.621875	0.566819	FOXP1-AS1;FOXP1;FOXP1;FOXP1;FOXP1;FOXP1;FOXP1
cg08129420	-0.564334	-0.345541	2.13993	9.86397	0.000448937	0.931214	0.801653	0.828816	0.814576	0.836533	0.805802	0.789643	SNTG1
cg01526553	-0.183882	0.153876	-0.796894	9.85082	0.000452627	0.931214	0.397608	0.396801	0.393466	0.372082	0.385535	0.343131	MYL6;MYL6
cg07283423	-0.24012	-0.125445	1.35041	9.76805	0.000476602	0.931214	0.720518	0.726801	0.7218	0.733545	0.719658	0.699543	KRTAP19-8
cg16632292	0.476252	0.0955093	3.25829	9.73031	0.000487978	0.931214	0.914119	0.913473	0.907011	0.891938	0.899922	0.918372
cg11905012	-0.189045	-0.285202	1.55765	9.71522	0.000492606	0.931214	0.753686	0.755575	0.748847	0.759878	0.733525	0.742398	KIF13B
cg05978254	-0.156123	-0.293647	2.00461	9.70793	0.000494861	0.931214	0.808174	0.807697	0.809883	0.810951	0.790639	0.79491	DDX10
cg12796873	-0.0836044	-0.283481	1.95382	9.70171	0.00049679	0.931214	0.808491	0.808522	0.82147	0.804083	0.782644	0.79224	SDK1
cg07132675	-0.00350183	-0.581269	3.23522	9.69845	0.000497805	0.931214	0.90118	0.904846	0.89427	0.908931	0.881574	0.91064	VPS37A;VPS37A
cg12273394	-0.0145434	-0.237628	1.84228	9.69389	0.00049923	0.931214	0.783398	0.780443	0.790988	0.787488	0.766433	0.787377	LOC100133286
cg08695301	0.499192	0.254565	3.04623	9.66341	0.000508859	0.931214	0.724997	0.718812	0.718486	0.876428	0.890291	0.901757	PHF8;PHF8;PHF8;PHF8
cg26680387	-0.156852	-0.334906	2.19322	9.62845	0.000520143	0.931214	0.822608	0.831663	0.836409	0.829263	0.805146	0.820464
cg06038758	-0.46018	-0.279443	2.69846	9.59623	0.000530783	0.931214	0.882639	0.872867	0.865583	0.879066	0.86327	0.849291	TIMMDC1
cg17181943	0.452885	0.0508615	2.34054	9.57623	0.0005375	0.931214	0.615676	0.62115	0.627539	0.823436	0.825106	0.84506
cg10305875	-0.192837	-0.44687	-0.662068	9.56373	0.000541747	0.931214	0.43198	0.426451	0.422576	0.41493	0.358843	0.389977	TCF7L2;TCF7L2;TCF7L2;TCF7L2;TCF7L2;TCF7L2;TCF7L2;TCF7L2;TCF7L2;TCF7L2;TCF7L2;TCF7L2;TCF7L2
cg04144941	-0.0867983	-0.331298	2.15385	9.56337	0.000541869	0.931214	0.826423	0.819222	0.833947	0.824754	0.80229	0.816802
cg22784669	-0.0801243	-0.444142	3.14929	9.55113	0.00054606	0.931214	0.896241	0.906638	0.900106	0.907617	0.881776	0.900082	ENTPD4;ENTPD4
cg04417236	-0.134158	-0.31752	1.8564	9.54886	0.000546844	0.931214	0.808056	0.814936	0.813545	0.794969	0.769985	0.780456	ENOX1;ENOX1
cg00915974	0.297809	0.0462926	2.16675	9.52786	0.000554126	0.931214	0.813846	0.814365	0.816438	0.804404	0.812873	0.832528	CASKIN1
cg01211338	-0.348924	-0.147811	2.54521	9.50551	0.000561992	0.931214	0.862307	0.854461	0.858557	0.866174	0.855692	0.834749	MEIS2;MEIS2;MEIS2;MEIS2;MEIS2;MEIS2;MEIS2;MEIS2;MEIS2
cg26204576	0.47931	0.0812213	3.20493	9.50264	0.000563009	0.931214	0.909894	0.897817	0.913908	0.891434	0.895222	0.913039	IQGAP2;IQGAP2
cg06851081	0.239521	-0.100984	1.91507	9.49923	0.000564225	0.931214	0.799941	0.801498	0.816058	0.785064	0.770773	0.809879	TANGO6
cg13538881	0.105464	-0.209221	2.37796	9.49831	0.000564552	0.931214	0.846082	0.840505	0.844272	0.841096	0.820867	0.849066
cg07886153	-0.338181	-0.214772	1.64114	9.46986	0.000574785	0.931214	0.765946	0.758204	0.77888	0.775427	0.75944	0.732133	LINC01490;LINC01490;LINC01490
cg02412982	-0.226459	-0.29368	1.80789	9.45436	0.000580445	0.931214	0.509093	0.50983	0.519939	0.78931	0.768534	0.77065	DCAF12L1
cg20812318	0.293826	-0.176073	2.4199	9.45402	0.000580569	0.931214	0.859752	0.842479	0.838122	0.836116	0.824331	0.85663	SGIP1
cg16039157	-0.0499577	0.176137	1.12622	9.36863	0.000612826	0.931214	0.666725	0.658212	0.676546	0.67631	0.713391	0.655883	B2M
cg27319730	0.0774413	0.301442	2.86764	9.36585	0.000613909	0.931214	0.883798	0.885814	0.887241	0.868854	0.89392	0.872859	PNPLA1;PNPLA1;PNPLA1
cg05769505	-0.227946	-0.374562	2.36567	9.33025	0.000627939	0.931214	0.837521	0.843707	0.842043	0.853861	0.823972	0.827966	C7orf10
cg00529618	-0.290025	-0.3113	0.790021	9.31302	0.000634853	0.931214	0.452557	0.448473	0.451266	0.656305	0.629676	0.61064
cg16485893	0.0910338	0.575673	-1.9855	9.28986	0.000644272	0.931214	0.196418	0.184727	0.20726	0.183571	0.237626	0.199044	NRG4
cg11061150	0.404974	0.0941988	3.24222	9.2851	0.000646227	0.931214	0.89423	0.904884	0.900585	0.890694	0.902804	0.913061	LYN;LYN
cg05404117	-0.3017	-0.250005	2.58298	9.28323	0.000646995	0.931214	0.851075	0.848461	0.861557	0.869005	0.851625	0.846921
cg13814990	-0.0398283	0.184545	2.3866	9.25399	0.000659156	0.931214	0.841318	0.840074	0.836498	0.833979	0.853985	0.82948
cg08552988	-0.351972	-0.271756	3.1975	9.23952	0.000665263	0.931214	0.901999	0.904087	0.900469	0.911422	0.89904	0.891036
cg08376643	-0.0488408	-0.53862	1.69608	9.22424	0.000671776	0.931214	0.733868	0.748112	0.733546	0.781818	0.723605	0.772256
cg24427915	-0.259199	-0.297913	1.03878	9.22332	0.000672174	0.931214	0.677417	0.676837	0.67389	0.691533	0.668246	0.651165
cg04398156	-0.271085	-0.170192	1.49502	9.2141	0.000676136	0.931214	0.746296	0.758637	0.754383	0.751939	0.740723	0.718619
cg09609754	0.446762	-0.0594383	3.47558	9.19178	0.000685842	0.931214	0.910189	0.923073	0.913262	0.907541	0.90928	0.928951
cg09405758	0.117441	0.229701	1.82723	9.18207	0.000690109	0.931214	0.778484	0.769689	0.790415	0.768159	0.79398	0.777367	ZNF423
cg10984119	-0.256558	-0.0128949	1.83915	9.17638	0.000692623	0.931214	0.800707	0.804272	0.803015	0.790373	0.791813	0.759666
cg10794257	-0.173833	-0.412093	2.53111	9.17522	0.000693138	0.931214	0.845858	0.861496	0.86021	0.867484	0.833971	0.846901	HOXA3;HOXA3;HOXA3
cg15856774	0.21167	0.297902	2.78894	9.15737	0.000701093	0.931214	0.862511	0.869519	0.873939	0.861393	0.882784	0.875058	UTRN
cg03367622	-0.340601	-0.130052	2.29461	9.11109	0.000722173	0.931214	0.841455	0.843724	0.848506	0.837856	0.827317	0.815816
cg20055056	-0.0965316	-0.36999	1.76725	9.10775	0.000723722	0.931214	0.762394	0.770518	0.763805	0.786253	0.749713	0.775076
cg22063369	-0.196597	-0.177526	1.69001	9.09696	0.000728745	0.931214	0.775637	0.774884	0.774044	0.776293	0.757729	0.753905	NPAS2
cg02556133	-0.379325	-0.521996	3.40645	9.09024	0.000731892	0.931214	0.911414	0.915626	0.915516	0.925606	0.901504	0.907072	CTBP1-AS2
cg18942579	-0.295838	-0.184596	-0.340827	9.08753	0.000733164	0.931214	0.440144	0.452039	0.450422	0.471974	0.438968	0.414054	TMEM49
cg20969221	-0.211137	0.145153	2.16719	9.07506	0.000739052	0.931214	0.800092	0.820426	0.805793	0.818137	0.836135	0.795356	ACP2
cg20790496	-0.151547	-0.433606	2.67959	9.06508	0.000743802	0.931214	0.864326	0.867705	0.868243	0.875028	0.845548	0.866432	BCL2L13;BCL2L13;BCL2L13;BCL2L13;BCL2L13;BCL2L13;BCL2L13;BCL2L13;BCL2L13;BCL2L13;BCL2L13;BCL2L13;BCL2L13
cg15509235	0.486035	0.472217	-3.59788	9.04684	0.000752565	0.931214	0.0785506	0.0767563	0.0776576	0.0663346	0.0821367	0.0873676
cg03783039	-0.428484	-0.164381	2.46687	9.04233	0.00075475	0.931214	0.854578	0.858763	0.864795	0.858571	0.851476	0.823749
cg18547187	-0.149046	-0.589118	2.07994	9.03472	0.000758448	0.931214	0.797712	0.817404	0.812037	0.825526	0.777061	0.806398	PAWR
cg06986489	-0.270762	-0.377814	1.65462	9.02269	0.000764335	0.931214	0.736283	0.757276	0.75171	0.778231	0.737454	0.752982
cg03388641	-0.0914246	-0.503031	1.39841	9.02235	0.000764502	0.931214	0.700077	0.713794	0.733371	0.738751	0.69679	0.723047	OR2A25
cg01890104	-0.314478	-0.193252	2.75769	9.01064	0.000770281	0.931214	0.879476	0.878889	0.880669	0.878491	0.873348	0.858138	C3orf36
cg13600716	-0.26897	-0.065336	2.5924	8.95768	0.000797006	0.931214	0.859069	0.86538	0.863484	0.863763	0.864165	0.843135	CLEC1A
cg21943004	0.0151614	-0.266222	2.50046	8.9408	0.000805726	0.931214	0.85471	0.85141	0.858542	0.855785	0.8331	0.853077	OR4D11
cg00815869	0.421574	-0.0609513	1.99813	8.93779	0.000807294	0.931214	0.785372	0.8161	0.795221	0.782766	0.781332	0.821743	NDUFB5;NDUFB5;NDUFB5;NDUFB5;NDUFB5
cg25786144	-0.305553	-0.155405	2.73356	8.92604	0.000813441	0.931214	0.877232	0.87254	0.874989	0.876475	0.872606	0.854353	HSF2BP
cg10448258	-0.0949157	-0.434293	-2.18092	8.91129	0.000821222	0.931214	0.451022	0.454471	0.450983	0.19923	0.159435	0.194925	MSN
cg24761295	-0.17345	-0.323628	1.5445	8.89978	0.000827353	0.931214	0.761052	0.765374	0.765298	0.760864	0.731751	0.736033	ODZ1;ODZ1;ODZ1
cg25700339	0.226997	-0.187307	2.267	8.89475	0.000830045	0.931214	0.825134	0.818147	0.838253	0.817004	0.819057	0.838508	DAXX;DAXX;ZBTB22;DAXX;DAXX
cg06843739	-0.176581	-0.378137	2.33647	8.89033	0.000832417	0.931214	0.847497	0.844897	0.835422	0.845861	0.821886	0.830108	SCIN;SCIN
cg21035986	-0.236109	-0.337529	2.07637	8.87916	0.000838454	0.931214	0.807009	0.809099	0.814916	0.822274	0.794902	0.802679
cg12543338	-0.450076	-0.0298268	-3.30459	8.87718	0.000839528	0.931214	0.472959	0.468864	0.489734	0.104286	0.103788	0.0772487	LOC100272228;CXorf40B
cg25320749	-0.158189	-0.286216	1.77455	8.87442	0.000841027	0.931214	0.764474	0.786578	0.780546	0.787212	0.758338	0.771445	GPX5;GPX5
cg25336364	0.399451	0.0871516	3.06042	8.85862	0.000849666	0.931214	0.895007	0.89004	0.896286	0.882099	0.887867	0.903567
cg00865774	0.21925	0.403857	-3.0502	8.84793	0.000855568	0.931214	0.101834	0.0962539	0.108894	0.0985932	0.12136	0.109467	RPSAP52;HMGA2;HMGA2
cg09694909	-0.197688	-0.149986	1.55704	8.82725	0.000867108	0.931214	0.7569	0.767047	0.76457	0.755679	0.745763	0.735384	SLC25A12;SLC25A12
cg21653097	-0.455583	-0.285183	3.31815	8.82343	0.000869253	0.931214	0.892527	0.903963	0.905941	0.918813	0.906479	0.894752
cg09674775	-0.303335	-0.37091	2.38539	8.80431	0.000880097	0.931214	0.836831	0.832263	0.837273	0.853616	0.824812	0.832978	BRE;BRE;BRE;BRE;BRE;BRE
cg19318212	-0.217223	-0.129153	1.513	8.80402	0.000880261	0.931214	0.756531	0.746311	0.759289	0.750618	0.744512	0.723727
cg20502257	-0.256072	-0.26801	2.41538	8.79766	0.000883903	0.931214	0.839285	0.853694	0.846198	0.855785	0.834306	0.832758	OR6C75
cg11627961	0.345301	-0.0832277	2.82645	8.79709	0.000884231	0.931214	0.876981	0.868364	0.876965	0.866207	0.865995	0.889721
cg15138827	-0.273323	-0.184869	2.44532	8.79586	0.000884937	0.931214	0.847359	0.851193	0.846657	0.854662	0.847062	0.827773
cg07259905	-0.18612	-0.285679	2.56063	8.77717	0.000895734	0.931214	0.86505	0.859933	0.858054	0.867079	0.845372	0.849336
cg22066759	-0.057357	0.520994	3.00607	8.76532	0.000902656	0.931214	0.881989	0.859582	0.897626	0.87688	0.908845	0.873469	TMEM165;TMEM165
cg16549684	-0.265354	-0.258715	2.06132	8.75828	0.000906791	0.931214	0.806471	0.805493	0.815104	0.820601	0.802977	0.790624
cg04217668	0.487685	0.169497	3.00788	8.75152	0.000910787	0.931214	0.880095	0.880096	0.873407	0.875736	0.880522	0.904116	ELMO1;ELMO1;ELMO1
cg18964839	-0.195439	-0.0953035	0.327335	8.74092	0.000917082	0.931214	0.574574	0.582018	0.572258	0.567092	0.563064	0.539011	TNFRSF9
cg16660494	-0.311495	-0.220345	2.72336	8.74054	0.000917312	0.931214	0.878736	0.877346	0.881172	0.879343	0.867019	0.855221
cg08417104	-0.254593	-0.032095	1.05319	8.73261	0.000922052	0.931214	0.676386	0.694341	0.701828	0.685964	0.691994	0.642716	IL21;IL21;IL21-AS1
cg09847882	-0.183559	0.00327909	1.42708	8.72592	0.000926072	0.931214	0.724406	0.735386	0.739816	0.735434	0.739955	0.709965	TP53AIP1
cg26362852	-0.495218	0.181357	-2.77019	8.72117	0.00092894	0.931214	0.135388	0.133155	0.14184	0.142943	0.147721	0.108774	RNF145
cg17249177	-0.236625	0.00818597	2.17116	8.71567	0.000932275	0.931214	0.835698	0.823358	0.826207	0.823715	0.82566	0.801343	AQR
cg03523884	-0.269474	-0.0694649	0.636915	8.71053	0.000935399	0.931214	0.640464	0.636769	0.631178	0.625807	0.621336	0.577323
cg16571209	0.587997	0.328827	2.4874	8.71049	0.000935419	0.931214	0.844802	0.84077	0.838027	0.814869	0.85112	0.865162	PSME4;PSME4
cg15614395	0.239153	0.357539	2.65967	8.69821	0.000942933	0.931214	0.857783	0.862071	0.861894	0.849048	0.87446	0.863144	CRADD
cg09639964	0.335747	0.0699957	1.82601	8.68338	0.000952086	0.931214	0.816762	0.797462	0.786065	0.758387	0.776242	0.79649	ABR;ABR;ABR
cg03506452	0.0694837	-0.492534	3.03081	8.66374	0.000964359	0.931214	0.879736	0.87128	0.897399	0.89809	0.864146	0.897596	CHFR;CHFR;CHFR;CHFR;CHFR
cg24631547	0.211427	0.022219	2.35409	8.65681	0.000968723	0.931214	0.846291	0.841337	0.837699	0.826175	0.833567	0.846672	CDK4
cg21714507	-0.303019	-0.275826	2.53202	8.63871	0.000980236	0.931214	0.853633	0.859313	0.854287	0.86297	0.848399	0.841525	RAMP1;RAMP1
cg16314441	-0.282963	-0.206107	2.09632	8.63275	0.000984057	0.931214	0.796855	0.792064	0.795494	0.821951	0.810507	0.795158	AKIRIN1;AKIRIN1
cg02071988	-0.351637	0.178421	1.96642	8.62373	0.000989875	0.931214	0.785842	0.782382	0.777458	0.797901	0.819247	0.762421	TIAM2
cg16715899	-0.0835482	-0.263874	1.12199	8.6202	0.000992157	0.931214	0.67205	0.679451	0.675042	0.691957	0.667049	0.691954
cg12054453	-0.353499	-0.298785	-1.55465	8.60822	0.000999957	0.931214	0.237313	0.255085	0.25872	0.286768	0.245728	0.236635	TMEM49
cg10517328	-0.158539	-0.244799	1.99155	8.60796	0.00100013	0.931214	0.808223	0.809031	0.816499	0.810764	0.788308	0.794602
cg26137940	-0.50041	-0.180134	-3.13461	8.606	0.00100141	0.931214	0.100086	0.0998321	0.101151	0.117823	0.105455	0.0921758	EBF3
cg00130528	-0.296411	-0.362724	1.64658	8.60097	0.00100471	0.931214	0.730411	0.746047	0.735667	0.771042	0.749475	0.743574
cg21184075	-0.301882	-0.598051	-3.57289	8.59901	0.001006	0.931214	0.0695318	0.0749375	0.0773893	0.089537	0.0691135	0.0807705	ARID4A;ARID4A;ARID4A
cg24119674	-0.177885	-0.215181	1.5073	8.59587	0.00100806	0.931214	0.758372	0.76053	0.75592	0.752594	0.732616	0.731481	DLG5
cg23537032	-0.221392	-0.302265	1.62997	8.5751	0.00102186	0.931214	0.760301	0.770253	0.775147	0.774421	0.745307	0.74033
cg26136722	-0.15438	-0.281196	2.58528	8.57477	0.00102208	0.931214	0.861009	0.860634	0.868356	0.867746	0.847491	0.852117	C14orf132
cg25319337	-0.802091	-0.388526	3.78529	8.57399	0.0010226	0.931214	0.922148	0.940902	0.87368	0.942109	0.930391	0.911351	HUS1
cg11245400	-0.22685	-0.147172	1.73408	8.56677	0.00102745	0.931214	0.78722	0.782052	0.780781	0.776111	0.77402	0.752904	ALPK3
cg08115553	-0.203854	0.0441786	1.45427	8.56174	0.00103084	0.931214	0.739184	0.744514	0.742844	0.740389	0.746267	0.708474
cg03903211	0.451525	0.752026	-3.98697	8.56163	0.00103092	0.931214	0.0544383	0.0541215	0.0611719	0.0507244	0.0729477	0.0644853	DPF1;DPF1;DPF1;DPF1
cg18084442	-0.0371866	0.342637	-1.03044	8.56138	0.00103108	0.931214	0.323181	0.325161	0.318403	0.322131	0.355086	0.324146	LOC100506688;LOC100506688
cg10393548	-0.147668	-0.336799	1.93367	8.54849	0.00103983	0.931214	0.803354	0.806704	0.812384	0.806242	0.777822	0.787833	UNC5D
cg08617354	-0.203228	-0.356815	3.06719	8.52441	0.00105637	0.931214	0.896589	0.904435	0.89753	0.903281	0.882634	0.89015	CTNNA3;CTNNA3;LRRTM3
cg26494715	-0.382468	-0.288724	2.40496	8.517	0.00106152	0.931214	0.848032	0.853307	0.844692	0.857664	0.837071	0.822594	PKD1L3
cg16927848	-0.209887	0.0929433	2.80066	8.5168	0.00106166	0.931214	0.846194	0.852048	0.859779	0.870203	0.890668	0.857016	LOC101928861;EXOC4
cg12728097	0.0429815	0.223002	1.46433	8.51437	0.00106335	0.931214	0.746593	0.735774	0.740325	0.723677	0.751072	0.726769
cg27416948	-0.389867	-0.52699	2.97351	8.51389	0.00106369	0.931214	0.89172	0.895168	0.891902	0.902838	0.872637	0.877294	SH3RF1
cg20324209	-0.178353	-0.190184	1.16577	8.51106	0.00106566	0.931214	0.704407	0.71964	0.719062	0.704846	0.684334	0.683169
cg06295063	-0.119404	-0.260964	2.2636	8.50898	0.00106712	0.931214	0.833625	0.829965	0.839617	0.838756	0.816371	0.82431
cg09688773	-0.433179	-0.091484	-2.24656	8.50672	0.0010687	0.931214	0.178445	0.176799	0.174066	0.189985	0.186298	0.154903
cg08549115	-0.261935	-0.212932	2.40129	8.50434	0.00107038	0.931214	0.844714	0.852006	0.856667	0.853327	0.837675	0.827345
cg23751557	-0.195442	-0.355154	2.18885	8.48724	0.00108246	0.931214	0.815236	0.821375	0.828662	0.831829	0.809761	0.812734	THSD4
cg01795204	0.41627	-0.183659	2.45168	8.48093	0.00108696	0.931214	0.827927	0.827412	0.841093	0.830448	0.82308	0.866617	NUCB2
cg02847220	-0.198403	-0.42697	2.69668	8.47776	0.00108923	0.931214	0.857533	0.868372	0.873532	0.876685	0.854444	0.861741	PLD1;PLD1
cg16095514	-0.209429	-0.236686	2.51502	8.47391	0.00109199	0.931214	0.861505	0.854636	0.85917	0.864787	0.842961	0.842416	NUBP1;NUBP1
cg15044010	0.0547897	-0.268979	2.13577	8.47013	0.0010947	0.931214	0.805658	0.804967	0.814339	0.81862	0.796273	0.82204	SRPK2;SRPK2
cg09224197	0.242252	0.274984	2.71157	8.46772	0.00109644	0.931214	0.866136	0.866748	0.866019	0.852355	0.877573	0.870019
cg22786162	-0.237636	-0.195889	0.70845	8.45709	0.00110413	0.931214	0.663673	0.651909	0.664251	0.636644	0.621566	0.600661	PCLO;PCLO
cg04036065	-0.00756935	0.238205	2.38408	8.45633	0.00110468	0.931214	0.833306	0.837298	0.852945	0.8326	0.852849	0.829852	THADA;THADA;THADA
cg04843433	-0.281989	-0.38288	0.698856	8.44975	0.00110947	0.931214	0.663918	0.6593	0.665531	0.644094	0.603557	0.603665	ZMAT1;ZMAT1;ZMAT1
cg19225696	-0.235909	-0.266027	1.50266	8.44771	0.00111096	0.931214	0.726091	0.736153	0.743749	0.753961	0.723735	0.732321
cg13818762	-0.19557	-0.243618	-0.535763	8.43219	0.00112237	0.931214	0.407597	0.421139	0.408208	0.420167	0.397335	0.409841
cg02014364	-0.494262	-0.401582	2.9327	8.43207	0.00112246	0.931214	0.872566	0.869269	0.873643	0.894517	0.877091	0.872038	C5orf22
cg19585749	0.156716	0.457081	2.89288	8.42731	0.00112598	0.931214	0.881816	0.882799	0.880188	0.8666	0.895628	0.876519	CPSF3L;CPSF3L;CPSF3L;CPSF3L;CPSF3L
cg23441020	0.0638521	-0.292991	1.82202	8.4243	0.00112821	0.931214	0.777588	0.787364	0.782372	0.778806	0.758612	0.792769	GPC5-AS2;GPC5
cg16408049	-0.302064	-0.0599479	2.98632	8.41985	0.00113153	0.931214	0.891937	0.887443	0.89215	0.895634	0.891634	0.873859	KLHL38
cg12269320	-0.210826	-0.357704	1.37077	8.40682	0.00114128	0.931214	0.715063	0.712336	0.714832	0.733677	0.706878	0.714848
cg04765650	-0.331669	-0.120721	1.11708	8.38735	0.00115603	0.931214	0.678979	0.698882	0.694582	0.688714	0.689592	0.666163	ERCC6
cg14602646	-0.0198702	-0.337301	-0.335704	8.37927	0.00116221	0.931214	0.446755	0.458122	0.441662	0.450387	0.407124	0.469675
cg12149319	0.244328	0.0507957	2.37333	8.36272	0.00117497	0.931214	0.840225	0.843876	0.834776	0.822052	0.841463	0.845277	STK19;STK19;STK19
cg10225781	-0.272564	-0.0260693	2.85071	8.34213	0.00119106	0.931214	0.875312	0.883074	0.879337	0.883779	0.886251	0.861526	DIS3L2;DIS3L2;DIS3L2;DIS3L2
cg02715327	-0.305737	-0.0975488	1.7855	8.32743	0.00120269	0.931214	0.782251	0.777928	0.781708	0.78513	0.778595	0.757842
cg14526576	-0.205476	-0.170873	-0.151784	8.31977	0.00120879	0.931214	0.476988	0.484776	0.491082	0.491572	0.465854	0.463526	HIPK2;HIPK2
cg19389468	0.193739	0.38415	3.46643	8.31942	0.00120907	0.931214	0.911183	0.917602	0.920527	0.90633	0.926593	0.914947	HMG20A
cg18923228	-0.235121	-0.0362368	0.376153	8.31886	0.00120952	0.931214	0.556273	0.537281	0.56173	0.57999	0.586643	0.523646	CREBBP;CREBBP
cg17700453	-0.316481	-0.136709	1.29892	8.31698	0.00121103	0.931214	0.709659	0.726016	0.736582	0.724441	0.712718	0.690544	XRRA1
cg08529698	-0.350616	-0.183182	3.35216	8.31607	0.00121175	0.931214	0.908348	0.909026	0.911727	0.920437	0.910333	0.897381
cg21830132	-0.236043	-0.15054	2.40183	8.31367	0.00121368	0.931214	0.845591	0.850181	0.847507	0.850906	0.839722	0.828821	SEC14L4;SEC14L4
cg23151747	0.193426	0.302415	3.18279	8.30783	0.00121838	0.931214	0.900082	0.893997	0.896551	0.888744	0.910143	0.901274
cg27487860	-0.230858	-0.0886843	2.15258	8.29938	0.00122521	0.931214	0.823036	0.832408	0.837451	0.822045	0.822962	0.800034
cg25373624	-0.112937	-0.213697	1.1101	8.28713	0.00123519	0.931214	0.674847	0.668659	0.677054	0.696953	0.674125	0.675891	MSI2;MSI2
cg22491627	-0.284908	-0.269401	2.32727	8.27853	0.00124224	0.931214	0.832123	0.832666	0.836638	0.845148	0.82917	0.823189
cg20377095	-0.180632	-0.268926	2.54257	8.27023	0.0012491	0.931214	0.85885	0.862012	0.859467	0.863995	0.842906	0.850249
cg00706450	-0.0651891	-0.292943	1.46753	8.26569	0.00125286	0.931214	0.762153	0.749787	0.749808	0.745253	0.718539	0.733506	FGB;FGB
cg07201444	-0.286683	-0.278955	2.52135	8.26555	0.00125298	0.931214	0.861217	0.850854	0.856756	0.861421	0.848992	0.839589	FAM114A1;FAM114A1
cg02334809	-0.274115	-0.317345	2.26398	8.26234	0.00125564	0.931214	0.828377	0.843343	0.840205	0.840125	0.820125	0.818012	NRG3;NRG3;NRG3
cg26422851	-0.219596	-0.785427	2.45733	8.26215	0.0012558	0.931214	0.855827	0.860689	0.861903	0.842083	0.805005	0.833128
cg20495370	-0.00749783	0.200801	0.902236	8.25715	0.00125998	0.931214	0.680511	0.671296	0.662389	0.651477	0.673213	0.625395	SLC7A7;SLC7A7;SLC7A7
cg04749142	0.407148	-0.172212	2.78506	8.25695	0.00126014	0.931214	0.869653	0.869722	0.874693	0.867254	0.853021	0.888277	CNST;CNST
cg20519295	-0.142986	-0.407722	2.70378	8.24521	0.00126999	0.931214	0.872697	0.867823	0.871439	0.875746	0.852859	0.86607	LOC102724421
cg06349364	0.18555	0.200661	2.47492	8.2451	0.00127009	0.931214	0.847445	0.848952	0.851703	0.835305	0.855909	0.850066	ZGLP1
cg06045121	-0.120644	-0.305086	1.9988	8.23846	0.00127569	0.931214	0.787592	0.788976	0.786413	0.810257	0.785865	0.797243
cg08461775	-0.109583	-0.351417	2.42943	8.23687	0.00127704	0.931214	0.845697	0.859859	0.853196	0.850725	0.827779	0.845357
cg02438391	-0.25059	-0.219346	0.897023	8.23136	0.00128171	0.931214	0.654103	0.659256	0.662366	0.663049	0.641341	0.64151
cg09446254	-0.219598	-0.200575	1.45287	8.23048	0.00128247	0.931214	0.741315	0.730155	0.728941	0.743142	0.729789	0.721141
cg22050899	0.153776	0.153486	1.01761	8.22918	0.00128358	0.931214	0.655198	0.662576	0.654472	0.644493	0.67942	0.679458	FCHSD2
cg08770311	0.209595	-0.00920311	1.35401	8.22888	0.00128383	0.931214	0.714592	0.721835	0.720041	0.707477	0.712918	0.733039	TTC19;TTC19
cg26949612	-0.351758	0.0243495	3.11976	8.22695	0.00128548	0.931214	0.888164	0.894933	0.899892	0.903109	0.906435	0.875552	OSBPL6
cg05233950	-0.412468	-0.405728	2.80943	8.22637	0.00128597	0.931214	0.873532	0.869795	0.872869	0.887144	0.869388	0.861751
cg10015199	0.323412	0.125109	1.59886	8.22171	0.00128996	0.931214	0.740324	0.761208	0.748535	0.724167	0.75411	0.771292	MVB12B;MVB12B
cg08438525	0.121142	-0.0450489	0.501859	8.21944	0.0012919	0.931214	0.59951	0.609514	0.60288	0.569704	0.577207	0.606964
cg19898963	-0.157668	0.180394	1.96879	8.20611	0.00130339	0.931214	0.805917	0.806859	0.809995	0.796868	0.814527	0.774697	LRRC7
cg10578504	-0.100771	-0.358989	1.46191	8.20196	0.00130699	0.931214	0.722814	0.759918	0.747734	0.746259	0.711596	0.736393	SLC30A8;SLC30A8;SLC30A8;SLC30A8;SLC30A8
cg10635102	-0.227976	-0.240426	2.6425	8.20122	0.00130764	0.931214	0.864304	0.856073	0.865683	0.874976	0.855881	0.850639	ITGAX;ITGAX
cg20866193	-0.188523	-0.346447	2.60825	8.19748	0.00131088	0.931214	0.857199	0.851375	0.854974	0.871633	0.84393	0.85677	GPC5
cg02859537	0.515628	0.42538	-3.07849	8.19468	0.00131333	0.931214	0.124402	0.116778	0.107765	0.0898915	0.113071	0.125071	AKT1S1;TBC1D17;AKT1S1;TBC1D17;AKT1S1
cg04498907	-0.0332187	0.371429	-3.07548	8.19019	0.00131725	0.931214	0.111215	0.113109	0.102765	0.0997935	0.127792	0.100933	LY9;LY9;LY9;LY9
cg15471073	-0.188651	-0.418628	2.77179	8.18758	0.00131954	0.931214	0.878506	0.86775	0.879388	0.879986	0.859399	0.869764	FAM184B
cg26557744	-0.269475	-0.186901	1.97578	8.1869	0.00132014	0.931214	0.772523	0.769197	0.769655	0.807176	0.796854	0.784776
cg06582679	0.438238	0.0484958	2.78399	8.17063	0.0013345	0.931214	0.874424	0.865483	0.891717	0.863235	0.858375	0.890075	RBP2;LOC100507291
cg19674611	-0.26258	-0.366669	1.54251	8.16668	0.00133802	0.931214	0.761018	0.758264	0.766175	0.765455	0.729399	0.731989
cg26817972	-0.23124	-0.172526	2.53172	8.16493	0.00133958	0.931214	0.860303	0.859406	0.871013	0.862774	0.851423	0.841206	TMCO1
cg12883295	-0.208344	-0.173892	2.27523	8.16165	0.0013425	0.931214	0.838413	0.842091	0.839569	0.839023	0.826296	0.818688	SHANK2
cg24849035	-0.0402224	-0.32777	2.68927	8.15211	0.00135106	0.931214	0.780683	0.777532	0.786963	0.872225	0.848985	0.871502	ARHGAP6;ARHGAP6;ARHGAP6;ARHGAP6;ARHGAP6
cg02592360	0.0830761	-0.347146	2.23404	8.14748	0.00135523	0.931214	0.833911	0.855874	0.839074	0.827232	0.806383	0.829135	CXorf56;CXorf56;CXorf56
cg17790113	-0.234232	-0.126005	2.00363	8.14646	0.00135616	0.931214	0.790975	0.788742	0.804614	0.812775	0.800776	0.785611	ALG1L
cg10583068	-0.23671	-0.0203934	1.93188	8.14558	0.00135695	0.931214	0.8007	0.806751	0.807252	0.798795	0.80277	0.772272	MUC19
cg22264420	0.325771	-0.133789	3.17576	8.14456	0.00135787	0.931214	0.882619	0.889158	0.890836	0.891408	0.887527	0.914434	ST5
cg11324445	0.372814	-0.0975244	3.35637	8.14046	0.00136158	0.931214	0.905402	0.908091	0.906148	0.902447	0.900991	0.923198	ZC3H14;ZC3H14;ZC3H14;ZC3H14;ZC3H14;ZC3H14
cg10238761	-0.21692	-0.331168	2.21175	8.13788	0.00136393	0.931214	0.839911	0.849273	0.849132	0.835775	0.810884	0.8154	FAM65B
cg04878105	0.144083	0.142361	-1.21712	8.13746	0.00136431	0.931214	0.297843	0.31532	0.313285	0.286848	0.301127	0.325908	ASH2L;ASH2L;ASH2L;ASH2L
cg05508478	-0.349717	0.269356	-2.04645	8.13127	0.00136995	0.931214	0.184796	0.236583	0.199373	0.202944	0.236287	0.16713	ZNF143
cg02729303	-0.327159	-0.353082	2.42339	8.12929	0.00137176	0.931214	0.85924	0.836495	0.847617	0.859246	0.832521	0.829787	FAM134B;FAM134B;FAM134B
cg25255847	-0.211441	-0.0627888	-1.39173	8.12581	0.00137494	0.931214	0.2638	0.261855	0.266289	0.291005	0.286281	0.258395	ZGPAT;ZGPAT;ZGPAT;ZGPAT;ZGPAT
cg09809764	-0.535582	-0.366426	3.43372	8.11654	0.00138347	0.931214	0.914409	0.911094	0.923398	0.926894	0.911158	0.899545
cg25688583	-0.402417	-0.272241	-0.0407733	8.11493	0.00138496	0.931214	0.456951	0.53816	0.493073	0.519922	0.490184	0.469056	TCF12;TCF12;TCF12;TCF12;TCF12
cg04812084	-0.0969071	-0.287019	1.54622	8.11088	0.0013887	0.931214	0.695056	0.707811	0.694359	0.758558	0.72645	0.744995	SH3KBP1;SH3KBP1
cg15321570	-0.328381	-0.366536	2.50416	8.10362	0.00139544	0.931262	0.858482	0.855442	0.852895	0.864213	0.843223	0.837394
cg26864936	0.107989	0.276827	-1.72348	8.09946	0.00139933	0.931262	0.224394	0.230901	0.237872	0.218907	0.247109	0.242867	MKL1;MKL1;MKL1
cg02417813	-0.216453	-0.144909	-1.01211	8.09906	0.0013997	0.931262	0.343083	0.342043	0.340652	0.347105	0.332775	0.315937	RIMS2
cg17232322	-0.406714	0.060667	-1.9949	8.08865	0.00140946	0.931262	0.200256	0.186882	0.242733	0.211475	0.227247	0.174804	STPG2
cg23381664	0.219168	-0.041266	-2.59792	8.08737	0.00141067	0.931262	0.137333	0.141364	0.137373	0.133509	0.141213	0.154975	TAPBP;TAPBP;TAPBP
cg12755061	0.280492	0.153058	2.51644	8.07982	0.00141779	0.931262	0.850291	0.847754	0.850036	0.837598	0.851517	0.861262	PXMP2
cg11321582	-0.322491	-0.480812	2.54476	8.07602	0.0014214	0.931262	0.851189	0.85425	0.854769	0.866044	0.838589	0.845225	COPS8;COPS8
cg14778967	0.0337666	-0.27386	2.45955	8.06886	0.00142821	0.931683	0.859767	0.85491	0.857293	0.853142	0.828842	0.850004
cg06348430	0.557865	0.136869	2.95395	8.06746	0.00142955	0.931683	0.795313	0.783397	0.794835	0.869684	0.874392	0.901856	CASK;CASK;CASK
cg26600957	-0.321461	-0.223179	2.2225	8.06638	0.00143058	0.931683	0.837121	0.821154	0.835817	0.837818	0.822891	0.805209	CREBZF;CREBZF;CREBZF;CREBZF;CREBZF
cg22862094	-0.309348	-0.0936505	2.48947	8.06326	0.00143356	0.931683	0.844673	0.844341	0.843442	0.857634	0.854292	0.831585	EFNA5
cg01927965	-0.123765	-0.416683	2.67004	8.05701	0.00143957	0.93174	0.886073	0.880915	0.895119	0.874112	0.846754	0.864171	HUWE1
cg19092130	0.42213	0.0484581	1.21825	8.04701	0.00144923	0.93555	0.693273	0.701859	0.707387	0.675898	0.682026	0.73166
cg11041239	0.459284	-0.254035	2.48352	8.03909	0.00145693	0.937182	0.85195	0.83525	0.851121	0.835601	0.819776	0.869513
cg03336727	-0.531106	0.0108427	-3.4793	8.02726	0.00146851	0.937182	0.0790776	0.076432	0.0897726	0.0921334	0.0970929	0.0697555	PRELP;PRELP
cg23568104	-0.221997	-0.314227	1.08474	8.02532	0.00147042	0.937182	0.644531	0.644245	0.640235	0.690989	0.673849	0.655438
cg18210083	-0.153664	-0.25789	1.78119	8.01982	0.00147584	0.93826	0.779015	0.787972	0.791115	0.786883	0.765376	0.765631
cg10070915	-0.279325	-0.449192	2.51702	8.01432	0.00148129	0.938529	0.845667	0.854302	0.858102	0.864039	0.840149	0.842376	KIF26B
cg09855735	0.190747	-0.384343	3.12148	8.01383	0.00148177	0.938529	0.894835	0.890334	0.900209	0.897803	0.87573	0.905986
cg27276062	0.178924	0.0768213	1.91679	8.01101	0.00148457	0.938742	0.786428	0.788507	0.786525	0.779675	0.791188	0.799822	MYO9B;MYO9B
cg20180538	-0.269501	-0.333172	2.36365	8.00973	0.00148584	0.938742	0.847592	0.837819	0.839922	0.850857	0.826759	0.829097	ADAMTS9
cg02726585	-0.198203	-0.180494	1.90423	8.00719	0.00148837	0.938742	0.788774	0.78806	0.790404	0.799987	0.785834	0.7794	LHX6;LHX6;LHX6;LHX6;LHX6
cg06973155	0.162132	0.193567	2.24194	8.00368	0.00149188	0.938742	0.83451	0.832891	0.832945	0.812575	0.833417	0.828859	CDH9
cg12836303	0.269909	0.0265745	2.7944	7.99195	0.00150365	0.938742	0.874548	0.867063	0.873361	0.864219	0.869779	0.884271	OTUB1;OTUB1
cg06109237	0.379333	0.244974	1.89228	7.98831	0.00150732	0.938742	0.794994	0.772506	0.772557	0.761739	0.791938	0.803113
cg17030380	-0.103122	-0.286077	2.20842	7.98468	0.00151099	0.938742	0.814746	0.832697	0.833835	0.829487	0.807553	0.824186	STX3;STX3
cg23759367	-0.166416	-0.409228	2.24794	7.96802	0.00152798	0.939634	0.822544	0.828404	0.819197	0.835056	0.806412	0.828578
cg02293732	-0.122392	-0.278204	2.58872	7.96705	0.00152898	0.939634	0.854906	0.859808	0.859971	0.867838	0.843596	0.856775	SNTB2
cg23983106	0.321154	0.218763	2.71784	7.96594	0.00153011	0.939634	0.857313	0.867664	0.866965	0.851422	0.871608	0.87798
cg24759599	-0.181448	-0.256389	1.5219	7.95156	0.00154495	0.939634	0.746725	0.73596	0.739185	0.754007	0.733351	0.734571	OSBPL5;OSBPL5;OSBPL5
cg13169796	-0.173439	-0.159448	1.12496	7.9485	0.00154813	0.939634	0.689934	0.69897	0.692654	0.700296	0.680026	0.674814	TMEM135;TMEM135;TMEM135
cg01627510	-0.0315819	-0.379646	2.86329	7.9427	0.00155417	0.939634	0.888508	0.884475	0.884289	0.885036	0.861867	0.883498	MAGEB10
cg12826529	0.345925	0.157218	2.72439	7.94246	0.00155442	0.939634	0.870267	0.866681	0.873365	0.854854	0.868958	0.877489
cg15651267	-0.223845	-0.259854	1.74895	7.93689	0.00156025	0.939634	0.790804	0.788909	0.793027	0.785528	0.762288	0.760026	ODZ2
cg24768113	-0.29529	-0.104062	1.19206	7.93315	0.00156418	0.939634	0.700593	0.726229	0.722218	0.708575	0.704008	0.670655
cg24621629	0.145465	-0.321701	1.79995	7.92195	0.00157599	0.939634	0.761026	0.786468	0.786442	0.778855	0.746886	0.795426	HARS;HARS;HARS;HARS;HARS;HARS;HARS
cg11928173	0.138372	0.459261	3.26941	7.92088	0.00157713	0.939634	0.912095	0.903246	0.913268	0.893176	0.918174	0.902794
cg12083150	-0.347315	-0.28526	-0.940032	7.89883	0.00160069	0.939634	0.368274	0.364696	0.394128	0.371822	0.330141	0.339363	SLC8A1
cg21575667	0.0815029	0.266224	2.76758	7.89759	0.00160203	0.939634	0.870484	0.871687	0.877795	0.862942	0.88386	0.867737	TCF3;TCF3
cg25381376	-0.297688	-0.137133	1.68069	7.89166	0.00160844	0.939634	0.779763	0.780951	0.780255	0.7814	0.762517	0.736556	HMP19
cg15918906	0.0360789	0.464687	3.13302	7.8876	0.00161284	0.939634	0.890528	0.899028	0.889031	0.887607	0.912885	0.885709	ZNF841
cg03779462	-0.341435	-0.443117	1.37842	7.88348	0.00161732	0.939634	0.468139	0.472662	0.464754	0.741894	0.708205	0.703629	ARHGAP36;ARHGAP36
cg02927292	-0.290272	-0.65925	3.29199	7.88004	0.00162107	0.939634	0.899866	0.902737	0.898364	0.915445	0.890918	0.904432	EIF2C3;EIF2C3
cg07588917	-0.105514	-0.216773	1.88499	7.87936	0.00162182	0.939634	0.799221	0.788907	0.791709	0.796581	0.775699	0.786022	B3GNT3
cg13245264	-0.0815574	0.253248	0.735431	7.87789	0.00162342	0.939634	0.635984	0.631349	0.640343	0.616108	0.640102	0.614668	OPRM1;OPRM1;OPRM1;OPRM1;OPRM1
cg23195757	-0.214441	-0.2332	0.061527	7.87303	0.00162874	0.939634	0.525368	0.53904	0.554078	0.530799	0.499501	0.500536
cg06403422	0.230246	0.186033	2.48799	7.8719	0.00162998	0.939634	0.846814	0.848057	0.85019	0.835353	0.852949	0.855484	SETD1A
cg05689766	-0.161016	-0.259207	0.0737673	7.87026	0.00163178	0.939634	0.536469	0.540391	0.537202	0.526204	0.498157	0.512441	NFE2L3
cg07328569	-0.208164	-0.169153	0.829252	7.86807	0.0016342	0.939634	0.63021	0.633727	0.641865	0.657698	0.627283	0.63082
cg13427594	0.462815	-0.00605279	2.14139	7.86641	0.00163602	0.939634	0.811394	0.804838	0.80699	0.794295	0.802526	0.837616
cg14308967	0.397604	0.231411	3.07231	7.85862	0.00164464	0.939634	0.896865	0.900982	0.887618	0.878902	0.894374	0.902955	SUPT3H;RUNX2;RUNX2;SUPT3H;RUNX2;RUNX2;SUPT3H
cg16717364	0.264142	0.26589	2.83318	7.85565	0.00164793	0.940375	0.872333	0.8741	0.878332	0.863241	0.884736	0.87994	NISCH
cg03725749	-0.314572	-0.17041	2.07978	7.84947	0.00165481	0.940375	0.816555	0.824404	0.828916	0.823653	0.809438	0.788509	MPDZ;MPDZ;MPDZ
cg09473725	-0.144547	0.0160504	0.332046	7.83847	0.00166713	0.941343	0.556876	0.540625	0.546925	0.565628	0.579989	0.524295	CD247;CD247
cg22922810	0.455836	0.285699	2.86074	7.83719	0.00166857	0.941343	0.826249	0.863283	0.873187	0.858108	0.882724	0.890065	VRK1
cg11900091	-0.242326	-0.172564	1.02116	7.83011	0.00167656	0.94175	0.674875	0.687585	0.68572	0.685843	0.672957	0.64779	PRKCE
cg23317604	-0.17174	-0.245528	1.44884	7.8228	0.00168486	0.94175	0.74254	0.744328	0.750346	0.747377	0.719124	0.724822	MCC;MCC
cg04559484	-0.0799196	-0.379494	2.20492	7.81905	0.00168913	0.94175	0.811164	0.827228	0.827142	0.825599	0.803271	0.82508	KLHL7;KLHL7;KLHL7
cg24980813	-0.104605	-0.252365	1.88028	7.81689	0.00169158	0.94185	0.797373	0.79513	0.797686	0.796643	0.774392	0.784443	LRRC4C;LRRC4C
cg03192320	-0.228328	-0.214667	1.88057	7.81007	0.0016994	0.944863	0.794851	0.797409	0.804248	0.798384	0.78224	0.77505	SMYD3;SMYD3
cg27006914	-0.153177	-0.421071	2.16721	7.80577	0.00170434	0.945196	0.798392	0.798293	0.809124	0.828607	0.796873	0.81784	RNF216;RNF216
cg24512303	-0.160086	-0.187811	0.953543	7.8008	0.00171007	0.945196	0.676445	0.682418	0.672891	0.673185	0.65469	0.648639	HNF4G
cg02786259	-0.114824	-0.469684	3.21321	7.79896	0.0017122	0.945305	0.909416	0.904432	0.902756	0.911995	0.888393	0.899712	LOC439933;LOC439933
cg21944740	0.357759	0.0529627	1.88026	7.792	0.00172028	0.946219	0.800037	0.782797	0.788493	0.770135	0.779498	0.798996
cg03435698	-0.213559	-0.241559	2.07475	7.78682	0.00172631	0.946219	0.801329	0.82083	0.802323	0.819108	0.796878	0.803357	GTDC1;GTDC1;GTDC1
cg22791030	-0.246575	-0.0911267	1.58614	7.78124	0.00173284	0.946219	0.762898	0.759749	0.772238	0.76133	0.758646	0.727284	MEGF6
cg06628843	-0.17662	-0.253161	0.89274	7.78009	0.00173418	0.946219	0.640342	0.655813	0.656426	0.668125	0.639457	0.63873	GMDS;GMDS
cg10369203	-0.300522	-0.4832	3.28636	7.77756	0.00173715	0.946219	0.907917	0.90925	0.910809	0.919352	0.894407	0.898941	HIVEP2
cg24498760	-0.0221686	0.168338	1.97479	7.77509	0.00174005	0.946219	0.797412	0.795519	0.796893	0.788879	0.812091	0.789906
cg12333608	-0.248011	-0.232217	2.40425	7.77103	0.00174484	0.946219	0.848143	0.838126	0.843556	0.853413	0.834229	0.832483	PAK4;PAK4;PAK4;PAK4;PAK4
cg21717353	-0.443413	-0.217527	1.58701	7.76691	0.00174971	0.946219	0.735236	0.708496	0.735029	0.768835	0.754114	0.719959
cg02423105	-0.226982	-0.25988	-0.871893	7.76513	0.00175182	0.946219	0.34644	0.356205	0.368555	0.379942	0.354436	0.332116	CDH26;CDH26
cg18636060	-0.148538	-0.321075	2.53586	7.75756	0.00176082	0.946219	0.854689	0.856667	0.85676	0.86246	0.841769	0.84979	PTPRB;PTPRB;PTPRB;PTPRB
cg09123433	-0.476994	-0.0164703	-3.59351	7.75394	0.00176513	0.946219	0.0727808	0.0784338	0.0789558	0.0872883	0.0846235	0.065856	HIST1H4H
cg06663472	-0.114323	-0.284273	2.07157	7.75148	0.00176808	0.946219	0.806847	0.814014	0.815435	0.817986	0.792722	0.80712	POU6F1;POU6F1
cg10972590	-0.129083	0.30377	-3.03519	7.74962	0.00177031	0.946219	0.114069	0.10246	0.108517	0.104004	0.129179	0.105171	PPP2R5E;PPP2R5E;PPP2R5E;PPP2R5E;PPP2R5E;PPP2R5E
cg23954535	0.408571	-0.322001	2.34926	7.7487	0.00177142	0.946219	0.79818	0.824087	0.720072	0.822028	0.805933	0.854256	CSTA
cg06732736	-0.286543	-0.437814	2.29429	7.74809	0.00177214	0.946219	0.832227	0.828483	0.838896	0.847432	0.815485	0.819037	MYO1B;MYO1B;MYO1B
cg02272225	-0.246159	-0.352487	2.73401	7.74165	0.00177989	0.946219	0.871611	0.866238	0.868708	0.879659	0.85816	0.864436	LOC728743
cg05117324	-0.276254	-0.300908	1.5558	7.73723	0.00178523	0.946219	0.744496	0.740625	0.743257	0.768852	0.734635	0.728633	OR52K2
cg11854691	0.138162	-0.495798	2.4403	7.72881	0.00179545	0.947687	0.845431	0.858996	0.851538	0.847544	0.809655	0.85625	ARL15
cg18496543	-0.263052	-0.430092	2.7102	7.7231	0.0018024	0.947747	0.867779	0.876037	0.876623	0.878774	0.856146	0.859905	VGLL3
cg10917596	-0.259484	-0.284645	2.00191	7.71823	0.00180836	0.947879	0.78991	0.798852	0.800009	0.817632	0.791137	0.78675
cg08510702	-0.109084	-0.347145	2.60881	7.70966	0.0018189	0.948351	0.841156	0.849622	0.862117	0.868173	0.845642	0.859182
cg17085196	-0.27054	-0.209653	2.06372	7.70744	0.00182165	0.949063	0.821175	0.816704	0.818728	0.817036	0.801729	0.795498	CELF5;CELF5;CELF5
cg13709211	-0.235657	-0.0749303	1.63439	7.70357	0.00182643	0.949063	0.766947	0.702237	0.747975	0.76792	0.757821	0.738259
cg17008392	-0.243284	-0.181992	2.58773	7.69986	0.00183104	0.949063	0.863375	0.850884	0.862775	0.868803	0.854619	0.846038
cg19218067	-0.100975	-0.260561	1.62678	7.69264	0.00184002	0.949063	0.767713	0.784199	0.774422	0.766361	0.742905	0.751943
cg26932017	0.38905	0.0559361	1.64614	7.68163	0.00185382	0.949063	0.759993	0.760368	0.759545	0.739967	0.745903	0.777845	NKRF;NKRF
cg04306926	0.0585375	0.243049	0.441582	7.67468	0.0018626	0.949063	0.575062	0.579466	0.56591	0.556302	0.600767	0.570592	HM13;HM13;HM13;HM13
cg16911504	-0.224362	-0.217205	2.36424	7.65544	0.00188712	0.949063	0.85844	0.848682	0.855996	0.849022	0.831935	0.8278	LOC101929710
cg18974683	-0.222336	-0.147873	2.4194	7.6504	0.00189358	0.949063	0.848887	0.857681	0.852673	0.853396	0.840984	0.830525	GALNTL6
cg21773771	-0.247177	-0.0761531	1.75325	7.64925	0.00189507	0.949063	0.788371	0.785843	0.789006	0.783234	0.77523	0.750569	AKR1C4
cg18134851	-0.086997	-0.309514	2.64415	7.64411	0.0019017	0.949063	0.860684	0.862898	0.869559	0.871198	0.847673	0.861934	RALGAPA1;RALGAPA1
cg05835333	-0.328553	-0.150682	2.66602	7.63881	0.00190858	0.949063	0.869422	0.867099	0.868304	0.871841	0.868018	0.847719	TSPAN5
cg22849737	-0.140392	-0.301111	1.41925	7.63781	0.00190987	0.949063	0.727204	0.722592	0.743233	0.747074	0.705211	0.725797
cg08789695	-0.151706	0.066326	1.07504	7.63355	0.00191541	0.949063	0.674334	0.677233	0.697212	0.682784	0.692782	0.658184	ATP2B4;ATP2B4
cg02739438	-0.439315	-0.543789	2.34016	7.62661	0.00192449	0.949063	0.828178	0.837461	0.850387	0.854497	0.81737	0.820015	DENND6A
cg01980126	0.464543	0.547512	3.22464	7.62548	0.00192597	0.949063	0.895113	0.880274	0.888876	0.882842	0.912204	0.90575	KIAA0240
cg14985843	-0.25296	-0.125093	1.7816	7.62042	0.0019326	0.949063	0.780445	0.79207	0.789949	0.787257	0.779473	0.754067
cg24145401	-0.385962	-0.284185	-0.17346	7.61632	0.00193801	0.949063	0.475616	0.485021	0.502736	0.493753	0.4665	0.453329	AIM2
cg21444421	-0.175236	-0.268385	-0.245548	7.61084	0.00194525	0.949063	0.463365	0.467286	0.483528	0.472853	0.439661	0.460524
cg23175311	-0.133651	-0.288257	2.14866	7.60395	0.00195441	0.949063	0.81668	0.819401	0.819917	0.825558	0.80338	0.81466	GNRH2;GNRH2;GNRH2;GNRH2
cg11813690	0.121955	0.324616	2.50998	7.60219	0.00195675	0.949063	0.862592	0.846181	0.849158	0.837965	0.864252	0.846275	CUX2
cg26959053	-0.0651135	0.489379	-3.9428	7.59653	0.00196431	0.949063	0.0608677	0.0658283	0.0571857	0.0573513	0.0797397	0.0549786	FAM40B;FAM40B
cg21945594	-0.263034	-0.344212	1.87975	7.59254	0.00196965	0.949063	0.77608	0.784814	0.783893	0.799607	0.77316	0.776008
cg15127088	-0.22206	-0.143461	1.48814	7.58608	0.00197835	0.949063	0.762407	0.746976	0.765041	0.74896	0.740905	0.718876	WNT7A
cg15602631	-0.0681623	-0.39178	2.78863	7.58441	0.00198061	0.949063	0.832672	0.839683	0.874887	0.879816	0.858775	0.874986	PLCL2;PLCL2
cg21486694	-0.349206	-0.258617	-1.17741	7.58398	0.00198118	0.949063	0.302936	0.327557	0.318705	0.329945	0.306603	0.298405	ALDH16A1;ALDH16A1
cg06835726	-0.171817	-0.249208	1.86022	7.5832	0.00198224	0.949063	0.78233	0.789038	0.787605	0.799242	0.773359	0.774935	R3HDM1;R3HDM1;R3HDM1;R3HDM1
cg21432062	-0.233763	0.0298513	1.91627	7.5809	0.00198534	0.949063	0.79918	0.78804	0.790807	0.794103	0.806796	0.765001
cg22425952	0.297038	0.0824122	2.16737	7.57996	0.00198662	0.949063	0.816528	0.815892	0.817803	0.799347	0.819409	0.830337	PIK3C2A
cg08431447	-0.228808	-0.115229	-1.67367	7.57366	0.00199518	0.950428	0.239504	0.231854	0.243291	0.252269	0.238899	0.226654	KCNJ11;KCNJ11
cg04988568	-0.223664	-0.20734	2.45246	7.57026	0.00199982	0.950428	0.845148	0.855297	0.8486	0.855375	0.843921	0.834264	POLR2E
cg25489023	-0.185462	-0.235694	1.9753	7.56722	0.00200396	0.950428	0.803477	0.810717	0.800489	0.809837	0.790242	0.787284
cg00986124	-0.206959	-0.107228	0.848479	7.56604	0.00200557	0.950618	0.681593	0.680732	0.676857	0.65171	0.654025	0.621107	CTNNA1;CTNNA1;CTNNA1;CTNNA1
cg24771111	-0.222352	-0.162428	1.18011	7.55915	0.00201503	0.950943	0.721158	0.716099	0.726136	0.711414	0.691035	0.67645
cg19694134	0.318158	-0.0828666	2.39065	7.55258	0.00202408	0.950943	0.838658	0.851054	0.836266	0.832033	0.822871	0.857337	PCLO
cg05060807	-0.325887	-0.375811	3.07064	7.55066	0.00202674	0.950943	0.889238	0.885135	0.889524	0.904155	0.883035	0.887552	PRKAG2;PRKAG2
cg23249399	-0.107054	-0.304198	2.37433	7.5317	0.00205316	0.950943	0.847971	0.833683	0.842374	0.847544	0.825537	0.838166	ARAP1
cg07070824	-0.141663	-0.147248	0.809026	7.52891	0.00205707	0.950943	0.64656	0.643003	0.64193	0.646448	0.637309	0.624699
cg14306688	-0.113432	-0.22204	0.523158	7.5238	0.00206427	0.950943	0.604961	0.605073	0.617562	0.60334	0.575919	0.587232
cg03653880	-0.279432	-0.108998	2.737	7.52294	0.00206549	0.950943	0.868399	0.869719	0.876739	0.877374	0.871966	0.856989
cg06578851	-0.392673	-0.34821	0.593045	7.5229	0.00206554	0.950943	0.506696	0.51721	0.519227	0.629316	0.586904	0.581948
cg10746326	-0.221442	-0.171083	2.07903	7.52088	0.0020684	0.950943	0.797971	0.788846	0.802423	0.81737	0.808585	0.795948	CCDC69
cg13350254	-0.0882821	-0.298349	2.69039	7.51493	0.00207684	0.950943	0.865915	0.873426	0.86387	0.874061	0.85323	0.866112	NSMAF;NSMAF
cg13558115	-0.202313	0.0132662	1.87688	7.51401	0.00207814	0.950943	0.790281	0.790449	0.803796	0.790889	0.798397	0.766893	ANK1;ANK1;ANK1;ANK1;MIR486-2;ANK1;ANK1;ANK1;ANK1
cg13038025	-0.176838	-0.160162	1.28136	7.51278	0.00207989	0.950943	0.700739	0.707329	0.717932	0.720041	0.70337	0.69988	JMJD7-PLA2G4B;JMJD7-PLA2G4B;PLA2G4B
cg24225777	-0.0622344	-0.262246	1.97117	7.51193	0.0020811	0.950943	0.798469	0.793154	0.790997	0.804194	0.782456	0.799901
cg13786944	-0.0907939	-0.228736	1.70077	7.50892	0.00208538	0.950943	0.759165	0.765255	0.763734	0.775294	0.753423	0.76079	CDH4;CDH4;CDH4
cg17392043	0.155337	0.441275	2.98775	7.50146	0.00209605	0.950943	0.886	0.889486	0.879674	0.877225	0.901001	0.881086	LPP;LPP;LPP
cg13780945	-0.00357049	-0.486718	3.19883	7.50113	0.00209652	0.950943	0.832101	0.835862	0.841298	0.90459	0.884502	0.906319	RPGR;RPGR
cg15636627	-0.298675	-0.34081	-1.4273	7.50021	0.00209784	0.950943	0.27895	0.286871	0.299719	0.29684	0.259024	0.26341	RBM26;RBM26;RBM26
cg05344046	0.789194	0.500361	2.52495	7.49951	0.00209885	0.950943	0.823777	0.838788	0.808432	0.813448	0.845866	0.871005	NUP98;NUP98
cg25493454	-0.219727	-0.298703	1.7267	7.49631	0.00210345	0.950943	0.776921	0.773406	0.786886	0.783968	0.759567	0.752863
cg05490930	0.312513	0.0797839	2.58841	7.49017	0.00211231	0.950943	0.849518	0.853569	0.851009	0.845687	0.854537	0.867479
cg24926377	-0.00263755	-0.284982	2.90015	7.48469	0.00212025	0.950943	0.882023	0.881146	0.886556	0.887672	0.867273	0.886027	MAGI2;MAGI2
cg19105362	0.000978293	0.451251	-2.00029	7.48175	0.00212452	0.950943	0.175286	0.191406	0.174081	0.185364	0.243229	0.18726	SAR1A;SAR1A
cg12610449	-0.228561	-0.169769	1.09185	7.48039	0.00212649	0.950943	0.70848	0.702314	0.708967	0.69258	0.682164	0.664635	LOC102467079;LINC00919
cg14979477	-0.0655371	-0.202785	0.251062	7.47814	0.00212978	0.950943	0.540599	0.53405	0.549538	0.552245	0.530445	0.546142
cg24146047	0.0143632	0.160999	0.638717	7.47193	0.00213885	0.950943	0.597708	0.584619	0.589109	0.603158	0.634851	0.587982	FLT1;FLT1;FLT1;FLT1
cg06476341	-0.213135	-0.403916	-2.88956	7.46014	0.00215621	0.950943	0.185052	0.191556	0.191823	0.131261	0.10706	0.123001	SLITRK2;SLITRK2;SLITRK2;SLITRK2;SLITRK2;SLITRK2;SLITRK2;SLITRK2;SLITRK2
cg14432709	0.177577	-0.160119	1.36137	7.45925	0.00215752	0.950943	0.707001	0.719088	0.713812	0.713804	0.70344	0.734946
cg08365991	-0.215542	-0.276301	2.22732	7.44514	0.0021785	0.950943	0.821866	0.834139	0.836403	0.834236	0.82138	0.811938	UVRAG
cg25986210	-0.382795	-0.448988	2.599	7.44511	0.00217854	0.950943	0.837734	0.830351	0.844746	0.873991	0.846154	0.84588	CCDC88A;CCDC88A;CCDC88A
cg13423274	-0.157141	-0.35041	2.25467	7.44119	0.0021844	0.950943	0.829576	0.821173	0.829884	0.835741	0.813825	0.825726
cg12154437	0.317242	0.130983	2.926	7.43636	0.00219165	0.950943	0.880442	0.879477	0.883579	0.872603	0.882574	0.892695	UMPS;UMPS;UMPS
cg02551745	0.113311	-0.191453	-0.663704	7.43598	0.00219223	0.950943	0.390319	0.420393	0.413406	0.39056	0.35665	0.419806
cg01947523	-0.347126	-0.179094	-2.33932	7.43436	0.00219466	0.950943	0.157229	0.174363	0.167163	0.18265	0.163345	0.155274	LOC101927851
cg20328920	-0.23869	-0.109909	0.788894	7.43192	0.00219834	0.950943	0.666575	0.651902	0.662136	0.645396	0.64092	0.612468	TMEM117;TMEM117;TMEM117;TMEM117
cg07008343	-0.0263628	0.184228	0.722402	7.43119	0.00219944	0.950943	0.651288	0.643037	0.634599	0.616637	0.638063	0.612629	KRT28
cg08774694	-0.191647	-0.0824162	1.60572	7.43083	0.00219998	0.950943	0.757188	0.766218	0.757274	0.764454	0.755489	0.735518	BCAR1;BCAR1;BCAR1;BCAR1;BCAR1;BCAR1;BCAR1
cg04578489	-0.223508	-0.036753	1.09849	7.4299	0.00220139	0.950943	0.699023	0.692787	0.712673	0.689202	0.686816	0.663782	THSD7B
cg24360658	-0.170103	0.0439436	-1.07922	7.42989	0.00220141	0.950943	0.327729	0.315984	0.31909	0.331868	0.332655	0.302385	C12orf79;C12orf79;C12orf79;C12orf79;BTG1;C12orf79
cg09535437	-0.196906	-0.0581012	2.13554	7.42834	0.00220375	0.950943	0.821985	0.819092	0.823012	0.820812	0.821448	0.799235	LGR4
cg24055655	-0.773591	-0.0980464	-3.07725	7.42123	0.00221453	0.951616	0.102185	0.102738	0.0970115	0.116119	0.142864	0.0874409	MDN1
cg15504015	-0.318815	-0.0192415	2.0085	7.41651	0.00222172	0.951616	0.797203	0.806633	0.825397	0.814373	0.807409	0.773506
cg01458443	-0.325944	-0.138009	2.23057	7.41644	0.00222182	0.951616	0.843621	0.834074	0.832861	0.83544	0.832274	0.800009
cg18297027	-0.212093	-0.0318174	-0.640642	7.4082	0.00223443	0.952029	0.384725	0.380037	0.385623	0.412546	0.398605	0.364481	RAPGEF1;RAPGEF1;RAPGEF1
cg03151918	-0.261632	-0.336243	2.14031	7.40688	0.00223646	0.952029	0.800809	0.821828	0.817517	0.832229	0.804053	0.803238	MAP2;MAP2;MAP2;MAP2
cg12033799	-0.117336	-0.275829	1.49388	7.40135	0.00224497	0.952806	0.748868	0.75153	0.755857	0.749975	0.723443	0.735362
cg13139735	-0.353732	-0.189925	1.76268	7.39667	0.0022522	0.953817	0.801149	0.791451	0.79211	0.789748	0.776249	0.744402
cg12384372	-0.159479	-0.3991	1.88183	7.39409	0.00225619	0.953857	0.663032	0.661153	0.667132	0.802831	0.764467	0.785175
cg20164173	-0.308984	-0.344831	1.74428	7.38847	0.00226493	0.956396	0.762772	0.765962	0.763365	0.782163	0.750561	0.765393	KIAA1257
cg19437126	-0.465475	-0.401555	-3.52567	7.3833	0.002273	0.956396	0.0875292	0.0807166	0.0967114	0.0960738	0.0741021	0.0763217
cg18537182	-0.0165636	-0.240791	1.14704	7.3819	0.00227518	0.956396	0.704351	0.707584	0.701686	0.698435	0.67276	0.691295
cg23692214	-0.116858	-0.256724	1.17958	7.3819	0.00227519	0.956396	0.699647	0.703567	0.695342	0.70147	0.676278	0.695758	ZRANB1
cg04027040	0.281037	-0.000638567	-0.484466	7.3787	0.0022802	0.956396	0.453982	0.469944	0.450732	0.403767	0.391728	0.45781	SUPT3H;SUPT3H;SUPT3H
cg03092029	-0.375769	-0.381392	2.83184	7.36815	0.0022968	0.956396	0.86936	0.87792	0.860106	0.88861	0.870422	0.864603	POT1-AS1;POT1-AS1
cg23809418	-0.425395	-0.411632	-0.870283	7.35842	0.00231223	0.956396	0.394393	0.355042	0.3419	0.396264	0.340603	0.328855	PRPF39
cg18769357	-0.213099	-0.480546	2.73784	7.3418	0.00233885	0.956396	0.878135	0.883011	0.888486	0.879296	0.853997	0.866037	FBXO48
cg27638441	-0.232088	-0.190665	1.13383	7.3418	0.00233886	0.956396	0.698173	0.692696	0.70362	0.705643	0.686633	0.665697
cg26768155	0.209375	-0.07533	-1.35624	7.33853	0.00234412	0.956396	0.298616	0.318801	0.292264	0.281905	0.261897	0.31673	MKL1;MKL1;MKL1
cg09850248	-0.34034	-0.327468	2.85483	7.33807	0.00234487	0.956396	0.876682	0.884131	0.87796	0.890699	0.87123	0.868569	GAREM;GAREM
cg23966685	-0.209882	-0.0831047	2.35219	7.33683	0.00234688	0.956396	0.848669	0.840593	0.839878	0.84448	0.837494	0.823713	TCL6
cg22074513	0.346402	0.144856	2.90871	7.33677	0.00234696	0.956396	0.875988	0.880836	0.882308	0.867607	0.882072	0.892483	BTBD9;BTBD9
cg20859130	-0.151395	-0.162921	1.88594	7.33636	0.00234764	0.956396	0.796745	0.797832	0.805428	0.795695	0.787581	0.773841	SLC2A10
cg21422282	-0.249496	-0.276877	2.53122	7.3341	0.00235129	0.956396	0.856797	0.85573	0.854087	0.861069	0.850325	0.840793	CPM
cg23871273	-0.212081	-0.106454	1.06087	7.33381	0.00235175	0.956396	0.674139	0.689613	0.698669	0.687387	0.683727	0.655151
cg18257839	-0.266057	-0.262032	2.97782	7.32572	0.00236491	0.957046	0.887896	0.898316	0.887671	0.897393	0.883411	0.877291
cg23214243	0.418567	0.340405	2.46401	7.32297	0.0023694	0.957046	0.825072	0.843171	0.835222	0.823657	0.856178	0.852885	EFHD1;EFHD1;EFHD1
cg04357730	-0.29519	-0.0993138	1.38489	7.31354	0.00238485	0.95795	0.720085	0.731928	0.740113	0.73928	0.728841	0.697763	ABCG4;ABCG4
cg20577165	-0.277141	-0.102452	1.79005	7.30918	0.00239203	0.958083	0.796239	0.781964	0.794272	0.789331	0.778976	0.755023	NOX5;NOX5;NOX5;NOX5;NOX5;MIR548H4
cg18611797	0.497579	0.140266	2.99031	7.30873	0.00239277	0.958083	0.86542	0.880816	0.897738	0.867639	0.888895	0.897003	TYK2
cg23697796	-0.240827	-0.0453241	1.06048	7.29735	0.00241164	0.958293	0.703338	0.699107	0.70831	0.689192	0.687785	0.648382	LOC100188947
cg20569108	0.158165	0.162407	-1.77437	7.28242	0.00243662	0.959164	0.225815	0.23593	0.230064	0.213664	0.229277	0.243361	MLLT10;MLLT10
cg11641174	0.37557	0.00372487	3.0076	7.27897	0.00244243	0.959164	0.902091	0.897406	0.89288	0.876019	0.880517	0.904047
cg16540466	-0.189332	-0.505875	3.32768	7.27225	0.00245379	0.959164	0.904895	0.908193	0.902234	0.919427	0.896876	0.902731	ATXN7;ATXN7;ATXN7;PSMD6-AS2
cg14694011	-0.191741	-0.444143	2.37859	7.27115	0.00245565	0.959164	0.837842	0.835759	0.84174	0.85252	0.820567	0.834736	CYP19A1;CYP19A1
cg02649547	0.265369	0.0031908	-2.45269	7.26526	0.00246567	0.959164	0.152019	0.156308	0.150263	0.14739	0.149906	0.169889	PLCE1;PLCE1
cg18157364	-0.327786	-0.164737	-0.169741	7.26126	0.00247249	0.959164	0.445786	0.462891	0.447303	0.483753	0.470987	0.460577	GBA;GBA;GBA;GBA;GBA
cg10447352	-0.236865	-0.10486	0.660235	7.24811	0.00249508	0.959164	0.621891	0.623942	0.62126	0.626111	0.620903	0.588203
cg06912447	0.0449689	-0.187894	1.26398	7.24666	0.00249758	0.959164	0.733467	0.721283	0.726572	0.707798	0.687658	0.718519	HERC3;HERC3
cg20897270	-0.22469	-0.173761	0.860237	7.24336	0.00250328	0.959164	0.671572	0.66946	0.680502	0.660481	0.644349	0.627698	LOC101929721;AGBL4
cg23516589	-0.170321	-0.348935	2.342	7.24327	0.00250345	0.959164	0.841536	0.83126	0.844422	0.846885	0.822032	0.830837	DDX21
cg27359082	-0.221452	-0.0684033	1.39803	7.24066	0.00250796	0.959164	0.750685	0.754063	0.746753	0.736556	0.73195	0.703495	RPS4X
cg13041845	0.30409	0.101165	2.77431	7.2358	0.00251641	0.959164	0.869588	0.87024	0.880165	0.859987	0.871303	0.880891	LOC101929412
cg05807291	-0.212105	-0.241319	2.415	7.23207	0.00252292	0.959164	0.838266	0.849979	0.857338	0.854691	0.833826	0.834136	DCT;DCT;DCT;DCT
cg04267953	-0.228793	-0.229833	1.83589	7.23195	0.00252313	0.959164	0.79855	0.799061	0.81106	0.794342	0.774478	0.769765
cg01206017	-0.00311075	-0.380557	2.89212	7.23128	0.00252429	0.959164	0.875745	0.850615	0.868265	0.88862	0.866038	0.881394	AGAP1;AGAP1
cg12718972	-0.0119005	-0.299059	-1.52793	7.23043	0.00252579	0.959164	0.292217	0.281295	0.283188	0.278465	0.234491	0.263243	RPA1
cg00053870	-0.250366	0.00773567	2.28784	7.2244	0.00253635	0.960893	0.824787	0.833169	0.825105	0.834019	0.84007	0.812856	ESPNL
cg14432228	-0.240375	0.0326529	1.77151	7.22339	0.00253812	0.960893	0.750914	0.742909	0.762286	0.776935	0.788448	0.75183	WBP1L
cg23846815	-0.361283	-0.347261	-2.00759	7.21971	0.0025446	0.960893	0.193145	0.196882	0.20311	0.219968	0.192613	0.192275
cg12238440	-0.213508	-0.11047	1.40018	7.21676	0.00254981	0.960893	0.745176	0.737666	0.751559	0.73514	0.728127	0.709257
cg16448637	-0.0120193	0.228274	2.00242	7.21021	0.00256139	0.961558	0.798246	0.799111	0.795896	0.790386	0.813151	0.790896
cg02393640	-0.210002	-0.152417	-0.751642	7.20816	0.00256504	0.961558	0.400973	0.380492	0.398033	0.396448	0.364697	0.357734	LUZP6;MTPN
cg18572764	-0.197679	-0.233388	1.72089	7.1998	0.00257993	0.962825	0.776121	0.768832	0.780589	0.780038	0.759539	0.758867
cg04352495	-0.305564	-0.0514578	1.87831	7.19951	0.00258045	0.962825	0.77733	0.7934	0.787225	0.799516	0.792554	0.753503
cg06673148	-0.131881	-0.31679	2.1541	7.19727	0.00258446	0.96296	0.819355	0.81051	0.828991	0.828122	0.801107	0.815364	ITK
cg21074347	-0.0278263	-0.219704	-1.28698	7.19485	0.00258879	0.963602	0.294839	0.302253	0.309208	0.293714	0.27356	0.310488	FLJ46111
cg25331922	-0.240483	-0.569719	1.83835	7.19182	0.00259424	0.963602	0.766361	0.77408	0.75094	0.803462	0.749247	0.775904	UBE3A;UBE3A;UBE3A
cg08887146	0.0856067	0.210748	1.72178	7.18749	0.00260203	0.963759	0.766682	0.766066	0.769527	0.754423	0.785079	0.760255	ZNF331;ZNF331;ZNF331
cg07831190	-0.282369	-0.306051	-1.81416	7.18608	0.00260459	0.963759	0.228274	0.223463	0.238664	0.245853	0.205937	0.224673
cg09412344	0.389253	-0.111797	1.94521	7.17902	0.00261737	0.963759	0.770502	0.805034	0.783551	0.774006	0.778752	0.814992
cg13574411	-0.059977	0.175739	-0.356222	7.17749	0.00262015	0.963759	0.439869	0.434717	0.444463	0.427292	0.455717	0.43748
cg03774762	-0.23256	0.067047	2.4512	7.1754	0.00262395	0.963986	0.849156	0.852869	0.855111	0.847916	0.860626	0.8236	EGFLAM;EGFLAM;EGFLAM;EGFLAM
cg17412560	-0.213357	-0.185998	1.12014	7.16915	0.00263535	0.964423	0.680905	0.694272	0.697826	0.696108	0.685254	0.67026	KCNIP3
cg17329760	-0.228759	-0.207649	1.79067	7.16841	0.00263671	0.964423	0.76964	0.779436	0.77699	0.785234	0.772086	0.765095	PELI2
cg22681279	0.154272	0.200961	1.5826	7.16804	0.00263739	0.964423	0.767326	0.765353	0.766115	0.736718	0.762342	0.748603	NPBWR2
cg01003859	-0.266729	-0.207966	2.07392	7.16325	0.00264616	0.964447	0.805177	0.821704	0.807289	0.820422	0.807272	0.792461	SULT1C2;SULT1C2
cg21707740	0.0753084	-0.351487	3.08342	7.158	0.00265583	0.964447	0.883084	0.893962	0.884741	0.898685	0.87502	0.900364	SLC38A6;SLC38A6;SLC38A6
cg26526853	0.418608	-0.136725	1.89906	7.14186	0.00268577	0.965094	0.775831	0.760503	0.802487	0.771294	0.764544	0.814844
cg07892425	0.363191	0.223677	2.65858	7.13955	0.00269008	0.965094	0.852948	0.859848	0.865386	0.845148	0.866693	0.873091	TPD52;TPD52;TPD52;TPD52;TPD52;TPD52;TPD52;TPD52;TPD52;TPD52;TPD52;TPD52;TPD52;TPD52;TPD52;TPD52
cg13722096	0.0857914	0.242735	0.783677	7.13632	0.00269612	0.965094	0.638489	0.637879	0.649756	0.616756	0.647499	0.631518	LINC00689
cg05653887	0.0501422	0.197226	1.42442	7.13597	0.00269676	0.965094	0.74308	0.740977	0.745638	0.724216	0.744977	0.708604	CELSR1
cg03890929	0.0144079	0.537799	-3.8217	7.13511	0.00269838	0.965094	0.0681741	0.0658124	0.0654441	0.0619051	0.0820585	0.0635036	TTC5
cg13706395	0.0469361	-0.306736	2.52624	7.12253	0.00272209	0.965094	0.862893	0.860516	0.85963	0.856207	0.834732	0.859083
cg08427241	-0.107181	-0.16392	-1.05837	7.12213	0.00272283	0.965094	0.340677	0.315296	0.328805	0.337111	0.321043	0.31647	SLF1
cg24002653	-0.269516	-0.140644	2.43965	7.117	0.00273257	0.965094	0.831181	0.838194	0.850785	0.850991	0.851262	0.8268
cg05647430	-0.173392	-0.280165	1.50716	7.10733	0.00275101	0.965094	0.756383	0.75503	0.761262	0.753861	0.732387	0.726045	SCNN1G
cg08503808	0.387368	-0.1489	2.59131	7.10285	0.0027596	0.965094	0.843703	0.842681	0.855574	0.85122	0.833929	0.874856	TRAPPC9;TRAPPC9
cg04426028	-0.259669	-0.261968	1.78832	7.10252	0.00276024	0.965094	0.78433	0.786075	0.77623	0.791159	0.768705	0.762026
cg01000614	-0.377444	-0.170457	-2.25773	7.09884	0.0027673	0.965094	0.170698	0.173313	0.199139	0.186992	0.181555	0.161849	DOCK4
cg17328492	-0.236777	-0.235681	1.81722	7.09155	0.0027814	0.965094	0.787407	0.783291	0.794396	0.791233	0.776652	0.765467	NRG1
cg24707290	0.340281	0.283326	2.02016	7.09026	0.00278388	0.965094	0.807623	0.81726	0.805324	0.778074	0.809069	0.812869	GPSM2
cg19287180	-0.313836	-0.210846	2.57423	7.08522	0.00279368	0.965094	0.865509	0.862896	0.862577	0.867314	0.854851	0.841221	GAS5-AS1
cg08241528	-0.158129	-0.251261	2.23783	7.08198	0.00279999	0.965215	0.842734	0.833481	0.838875	0.835959	0.818887	0.812462
cg18872844	0.0259007	0.413385	-2.9554	7.07678	0.00281015	0.965215	0.119373	0.11092	0.120835	0.106419	0.133493	0.112215	RNASEK;RNASEK;RNASEK;RNASEK-C17orf49;ALOX12-AS1
cg02771041	-0.104257	-0.349875	2.87974	7.07628	0.00281112	0.965215	0.87413	0.878221	0.879157	0.887377	0.865854	0.882977
cg18397193	-0.2159	-0.321647	1.73345	7.07548	0.00281269	0.965215	0.762751	0.760915	0.7802	0.78089	0.759481	0.760244
cg20552882	0.0166669	-0.436203	2.7385	7.07447	0.00281467	0.965215	0.87014	0.875945	0.874034	0.87386	0.847117	0.876926	FAM227A;FAM227A
cg16158458	-0.226885	-0.192018	1.98248	7.07333	0.00281691	0.965494	0.81377	0.816159	0.807586	0.810033	0.793164	0.787701	CACNA2D3
cg01201140	-0.0365404	-0.259115	2.05864	7.07053	0.00282241	0.966308	0.811942	0.804463	0.811202	0.81574	0.794667	0.802216	IQGAP2
cg18372960	-0.303705	0.0137649	1.22466	7.06702	0.00282933	0.966308	0.728835	0.710701	0.729795	0.708437	0.706247	0.678211	SDK1;SDK1
cg14449251	-0.488479	-0.116761	-3.16116	7.06346	0.00283634	0.966308	0.0903256	0.101683	0.0977814	0.115555	0.10631	0.0880919	KBTBD3;AASDHPPT;KBTBD3
cg14965398	0.196275	0.092212	0.85495	7.06336	0.00283654	0.966308	0.635336	0.632808	0.631101	0.630761	0.651332	0.639594	USP12-AS1;USP12
cg23912399	-0.193954	-0.182488	1.99704	7.06005	0.0028431	0.967694	0.806173	0.798778	0.811548	0.811264	0.795253	0.790079
cg23094614	0.450215	-0.070942	3.31494	7.0577	0.00284777	0.967694	0.890885	0.899578	0.895908	0.897081	0.895784	0.923427	FEZ2;FEZ2
cg02319094	0.180098	-0.0484207	1.79944	7.05701	0.00284914	0.967694	0.787026	0.785848	0.785601	0.769245	0.76693	0.790405	P2RY6;P2RY6;P2RY6
cg25631694	0.501583	0.131964	2.65342	7.05445	0.00285422	0.968121	0.842573	0.841043	0.856023	0.843989	0.857038	0.874727	OR1Q1
cg03618886	-0.0559458	-0.213177	1.17671	7.0539	0.00285532	0.968121	0.711229	0.704436	0.704783	0.701493	0.681018	0.694043	GOLGA4;GOLGA4
cg18122767	-0.202204	-0.158245	0.542174	7.04505	0.00287299	0.968798	0.608672	0.615793	0.619671	0.610008	0.5953	0.571821	DLK1
cg23695640	-0.0198711	-0.279759	2.02556	7.00981	0.00294455	0.968798	0.816544	0.828903	0.814983	0.809008	0.787753	0.805732	RGS22;RGS22;RGS22
cg24300856	0.173568	0.28661	2.51162	7.00623	0.00295193	0.968798	0.849385	0.862803	0.858509	0.836129	0.86253	0.850888	IRF8
cg01745898	-0.185936	-0.428502	1.42048	7.0034	0.00295778	0.968798	0.769298	0.779301	0.778261	0.7427	0.710909	0.718541	TXLNG;TXLNG
cg18026995	-0.526668	-0.167067	-2.57135	7.00293	0.00295873	0.968798	0.158028	0.153395	0.139495	0.162088	0.154805	0.12819
cg13582243	-0.200623	-0.388	3.05567	6.99916	0.00296655	0.968798	0.88672	0.899837	0.890401	0.902504	0.881854	0.886624
cg26676775	-0.143317	-0.254342	-0.0357798	6.99393	0.00297742	0.968798	0.504572	0.506713	0.514516	0.508549	0.475321	0.496185	SETD2
cg12499271	-0.231693	-0.34525	2.86378	6.99176	0.00298194	0.968798	0.871059	0.887692	0.87781	0.890331	0.868994	0.872174
cg24426797	0.187252	0.34485	0.971558	6.9888	0.00298812	0.968798	0.647484	0.677379	0.669328	0.631702	0.67981	0.66933	MARCH8;MARCH8;MARCH8
cg03280812	0.294401	-0.24857	1.63926	6.98606	0.00299384	0.968798	0.743133	0.756471	0.74917	0.735526	0.735096	0.773922
cg03082953	-0.288501	-0.11945	1.35412	6.98524	0.00299556	0.968798	0.725842	0.737846	0.734226	0.731216	0.720106	0.700248	SH3RF1
cg03384920	-0.184146	-0.184826	1.27616	6.97612	0.00301473	0.968798	0.730672	0.72118	0.72079	0.720485	0.705066	0.695447
cg16135547	-0.228784	-0.176638	2.0646	6.97587	0.00301526	0.968798	0.817177	0.81492	0.817434	0.815384	0.808285	0.794643
cg00278597	-0.243073	-0.421213	2.76714	6.97137	0.00302478	0.968798	0.87652	0.87743	0.886584	0.885122	0.861288	0.860605	LOC101927845
cg02292704	0.194721	0.256835	2.41791	6.96984	0.003028	0.968798	0.838305	0.840877	0.837057	0.828562	0.852042	0.844872	C10orf122
cg17770458	-0.440072	-0.026529	-2.85652	6.96745	0.00303309	0.968798	0.125945	0.128619	0.129171	0.130724	0.136968	0.107625	PSKH1
cg10628634	-0.388153	-0.256014	2.88071	6.96571	0.00303678	0.968798	0.868722	0.87841	0.884107	0.889812	0.878721	0.867128
cg04479897	-0.240218	-0.172797	2.14789	6.96451	0.00303932	0.968798	0.82716	0.827741	0.829701	0.826116	0.814882	0.802518
cg07823535	-0.154543	-0.0393214	1.42884	6.96313	0.00304227	0.968798	0.745951	0.737888	0.744226	0.73574	0.736519	0.713692	LINC00446
cg11740138	-0.177484	-0.280427	2.05374	6.96265	0.00304329	0.968798	0.811717	0.80527	0.815411	0.817225	0.796873	0.798994
cg24267358	-0.260262	-0.153106	-1.60732	6.9615	0.00304573	0.968798	0.273327	0.272541	0.263925	0.260166	0.254467	0.237991	CEACAM3;CEACAM3;CEACAM3
cg14022105	-0.206713	-0.158544	1.66365	6.95255	0.00306488	0.968798	0.748908	0.770434	0.767901	0.774168	0.751919	0.751561
cg24750329	-0.00658402	-0.300452	2.27015	6.94917	0.00307214	0.968798	0.822568	0.834685	0.830858	0.838417	0.80998	0.829167	TMTC2
cg00837056	-0.250755	-0.111422	1.67595	6.94879	0.00307297	0.968798	0.780275	0.771738	0.77239	0.775232	0.763234	0.742601
cg07066474	-0.505772	-0.240679	3.20379	6.94833	0.00307395	0.968798	0.903887	0.906527	0.91113	0.9122	0.900878	0.885645	NUBPL;NUBPL;NUBPL
cg01829717	0.151781	0.3943	2.66846	6.9455	0.00308006	0.968798	0.87148	0.864475	0.871327	0.848597	0.880625	0.858556	LOC643339
cg11769528	-0.261406	-0.0300769	1.60207	6.94356	0.00308425	0.968798	0.751691	0.752682	0.759178	0.759301	0.760456	0.732639	RBM19;RBM19;RBM19
cg00551345	0.169255	-0.0407446	1.0101	6.94317	0.00308508	0.968798	0.684786	0.67431	0.650078	0.65914	0.661135	0.681418	PYGM;PYGM;PYGM;PYGM
cg24576162	-0.163679	-0.331974	2.25725	6.9411	0.00308958	0.968798	0.831328	0.839534	0.841031	0.838864	0.816047	0.819563
cg19372465	0.377296	0.114851	2.84823	6.93341	0.00310627	0.968798	0.869996	0.871239	0.877408	0.865449	0.875519	0.886929
cg27590143	-0.245882	-0.124813	2.40757	6.93287	0.00310743	0.968798	0.844434	0.833133	0.846197	0.851527	0.841047	0.828812	COBL
cg05828609	-0.353473	-0.332963	3.19579	6.93191	0.00310953	0.968798	0.899008	0.91152	0.903036	0.91215	0.896898	0.891153	DPYD
cg00846043	-0.0173985	-0.32375	2.43359	6.92988	0.00311396	0.968798	0.848132	0.850231	0.854022	0.851855	0.826351	0.84501	ITGA9
cg02631113	-0.165737	-0.194817	1.61705	6.92485	0.00312495	0.968798	0.768009	0.759555	0.766556	0.766772	0.749997	0.742338	FABP5
cg22764231	-0.183958	0.062042	0.885194	6.92228	0.0031306	0.968798	0.66782	0.660169	0.670369	0.654495	0.668302	0.62205	VSNL1
cg02061660	-0.161743	-0.233724	1.34156	6.90093	0.00317783	0.969122	0.715081	0.695267	0.70482	0.728803	0.713922	0.698081	SLC25A46
cg22550296	-0.232894	-0.0284803	-0.0422724	6.89746	0.00318558	0.969122	0.512057	0.514967	0.51025	0.508586	0.498264	0.471586	SVIL
cg16350503	-0.337806	-0.326791	2.92061	6.89393	0.0031935	0.969122	0.885736	0.887543	0.880665	0.8956	0.877206	0.871211	GTF3C5;GTF3C5;GTF3C5
cg15669816	0.37102	0.101863	2.72877	6.893	0.00319558	0.969122	0.872809	0.871529	0.861902	0.854651	0.864904	0.881153	ZNF704
cg01287079	-0.0394845	-0.213775	1.55363	6.8914	0.00319917	0.969122	0.73071	0.738926	0.749731	0.753309	0.732915	0.748445	FOXO3;FOXO3
cg23377551	-0.181657	-0.198528	1.19949	6.89004	0.00320222	0.969122	0.682309	0.681237	0.683178	0.710963	0.692285	0.684492	AGAP2;AGAP2
cg14490945	-0.213414	-0.395049	2.45423	6.88988	0.00320258	0.969122	0.859062	0.853402	0.850758	0.855646	0.832823	0.840467	LINC00598;LINC00598
cg23227932	-0.0833272	-0.274387	2.00355	6.8889	0.0032048	0.969122	0.812208	0.812227	0.809691	0.809349	0.789202	0.797958	KLC4;KLC4;KLC4
cg01903903	0.18999	0.591032	-3.70602	6.88532	0.00321286	0.969122	0.0696377	0.0683587	0.0833972	0.0639762	0.0864959	0.0720749	CCDC59;CCDC59;C12orf26
cg14815794	0.0409604	-0.440572	3.2056	6.88492	0.00321377	0.969122	0.89437	0.904254	0.898431	0.904971	0.882293	0.908015	PPP2R2A;PPP2R2A
cg22970207	0.273863	0.301724	0.233696	6.88189	0.00322062	0.969122	0.53467	0.538714	0.536487	0.509939	0.552554	0.556592
cg19896448	-0.036745	0.140803	1.32039	6.88139	0.00322175	0.969122	0.713001	0.707699	0.709798	0.709459	0.733265	0.69411	GIMAP8
cg22438338	-0.183193	-0.245257	1.28494	6.88103	0.00322257	0.969122	0.712959	0.717832	0.716533	0.726685	0.703156	0.692049
cg01267852	0.203286	0.0924551	2.22016	6.87867	0.00322791	0.969264	0.816441	0.82166	0.822308	0.810085	0.823732	0.832971	CCT3;CCT3;CCT3;CCT3
cg16107470	-0.257707	-0.115693	1.63447	6.87648	0.00323287	0.969268	0.776615	0.763705	0.771907	0.770265	0.762016	0.73275
cg01788767	-0.121303	-0.415507	3.17962	6.87368	0.00323924	0.96988	0.903318	0.904594	0.899896	0.908762	0.888531	0.898372
cg26668911	0.0364281	-0.298782	1.67859	6.87237	0.00324223	0.970149	0.77303	0.764146	0.765696	0.764876	0.74226	0.768997
cg03624321	-0.211229	-0.1213	2.09911	6.87136	0.00324453	0.970149	0.815068	0.807667	0.818823	0.821792	0.813669	0.792199	EOGT;EOGT;EOGT
cg10963167	0.284015	0.474024	2.98101	6.86188	0.00326624	0.971685	0.880246	0.888116	0.889272	0.873261	0.895185	0.886993	FSIP1
cg04472130	-0.292886	-0.246522	2.43308	6.8592	0.00327239	0.972465	0.844521	0.838808	0.835972	0.856347	0.839959	0.830289
cg16929072	-0.307761	-0.396923	2.27707	6.85881	0.00327327	0.972465	0.830104	0.820878	0.827207	0.842929	0.815965	0.820123
cg09129370	-0.0203771	0.131627	1.5202	6.85738	0.00327659	0.972715	0.724466	0.719709	0.726202	0.730986	0.764914	0.714934
cg05587736	-0.188939	-0.176267	2.10697	6.85423	0.00328384	0.973053	0.804804	0.802065	0.816502	0.819663	0.812583	0.799255	NUP93
cg18510853	-0.190001	-0.121097	0.282	6.85367	0.00328514	0.973053	0.572791	0.561991	0.570545	0.562525	0.550871	0.532333
cg12845818	-0.285817	-0.104932	2.61553	6.8396	0.00331782	0.976407	0.861311	0.871186	0.866551	0.868686	0.861657	0.845202
cg06379722	0.481988	0.0252973	3.20403	6.83229	0.00333494	0.977554	0.889006	0.889394	0.898992	0.888826	0.895269	0.912853	ZFP64;ZFP64;ZFP64;ZFP64
cg15289257	-0.308556	-0.274871	2.18346	6.82103	0.00336149	0.977554	0.827921	0.824674	0.833095	0.832763	0.813099	0.80784	PARD3B;PARD3B;PARD3B;PARD3B
cg07145709	-0.200072	-0.2225	1.48247	6.81746	0.00336994	0.977554	0.738622	0.737923	0.72931	0.749281	0.730359	0.726698	CCDC27
cg22305564	-0.248495	-0.300718	2.36687	6.81603	0.00337333	0.977554	0.831758	0.837033	0.840776	0.84897	0.832379	0.827207
cg24874433	-0.161242	0.0543279	1.03873	6.80987	0.00338802	0.9784	0.685707	0.682965	0.688633	0.677018	0.681538	0.656301	LINC00854
cg03340228	0.332473	-0.1991	1.58828	6.80746	0.00339377	0.9784	0.747781	0.778625	0.750107	0.741812	0.719307	0.776135
cg21035142	0.0031422	0.282903	-2.4799	6.80493	0.00339984	0.9784	0.151231	0.132943	0.140943	0.14528	0.169277	0.147357	CRYGN
cg06078797	0.0252692	-0.211295	2.3602	6.79254	0.00342967	0.978743	0.839507	0.837868	0.841449	0.842549	0.821219	0.843016
cg14607484	-0.00841386	-0.419163	3.00843	6.78976	0.00343639	0.978743	0.87921	0.880672	0.891288	0.89364	0.871022	0.894589	RAP1A;RAP1A;RAP1A
cg12992827	-0.307356	-0.190309	0.793359	6.7863	0.00344478	0.978743	0.608106	0.627754	0.630849	0.649088	0.626792	0.616285
cg17079765	0.150841	-0.122407	1.32178	6.78335	0.00345197	0.978743	0.710143	0.712931	0.722224	0.70797	0.700565	0.730612	ANKRD49;MRE11A;MRE11A
cg25561208	-0.259384	-0.319356	2.6904	6.77531	0.00347159	0.978743	0.871876	0.864757	0.868203	0.877576	0.854812	0.860939	PTPN13;PTPN13;PTPN13;PTPN13
cg05589489	0.290616	0.043019	0.528421	6.76583	0.00349491	0.978743	0.580634	0.580069	0.59294	0.576446	0.582172	0.60607
cg01016065	-0.20827	-0.260086	1.75774	6.76458	0.003498	0.978743	0.780454	0.776306	0.770353	0.784743	0.766356	0.759497	SBSPON
cg13932865	-0.157893	-0.201723	1.7948	6.7641	0.00349919	0.978743	0.779897	0.792737	0.79351	0.790559	0.76893	0.764006
cg19670750	-0.153334	-0.017894	1.41869	6.76381	0.0034999	0.978743	0.744442	0.737543	0.744456	0.735052	0.73592	0.710451
cg17476352	-0.317416	0.242462	-2.71387	6.76248	0.0035032	0.978743	0.130636	0.128949	0.142126	0.135448	0.157792	0.118284
cg15684563	0.309224	0.202179	2.41214	6.76187	0.0035047	0.978743	0.848944	0.849664	0.845737	0.826788	0.844838	0.849133	TSPAN8
cg03614377	-0.290205	0.0876047	2.46886	6.76171	0.00350509	0.978743	0.848722	0.844277	0.853916	0.852008	0.861126	0.821613	KYNU;KYNU;KYNU
cg07019187	-0.0838938	-0.245681	2.20251	6.75906	0.00351165	0.978743	0.826297	0.811764	0.812242	0.832125	0.81148	0.816654	DENND2D
cg14401454	-0.22854	-0.195851	2.30239	6.75629	0.00351854	0.978743	0.826825	0.836576	0.837295	0.840683	0.831473	0.81928	TPPP2
cg05928306	-0.298508	-0.219263	3.0813	6.7525	0.00352797	0.978743	0.892924	0.896084	0.894939	0.903661	0.892595	0.883208
cg13903583	0.353302	-0.126172	1.83616	6.75241	0.00352818	0.978743	0.777967	0.79039	0.796056	0.760352	0.758201	0.811229	KCNMA1;KCNMA1
cg07336888	-0.132463	-0.507698	2.93755	6.75053	0.00353287	0.978743	0.819941	0.811157	0.816418	0.889536	0.863154	0.89063	F8;F8
cg06006623	0.055417	0.15493	1.77052	6.74377	0.00354981	0.978743	0.777817	0.770894	0.783171	0.764834	0.785482	0.769015	HLA-DMA
cg06307459	-0.278914	-0.200675	2.02396	6.74055	0.0035579	0.978743	0.805136	0.80915	0.81189	0.818789	0.800678	0.781223	DIAPH3;DIAPH3;DIAPH3;DIAPH3;DIAPH3
cg13731818	-0.273935	-0.158542	2.49735	6.73633	0.00356853	0.978743	0.85469	0.84162	0.847708	0.86115	0.850854	0.833341
cg03075852	0.317889	0.0717034	2.54328	6.73366	0.00357526	0.978743	0.86112	0.857747	0.86877	0.838171	0.85075	0.866694	CD200R1L;CD200R1L
cg12144446	-0.190877	-0.176677	0.729464	6.72558	0.00359575	0.978743	0.642248	0.653454	0.657836	0.641548	0.620366	0.607633
cg05354317	-0.29612	-0.238472	1.37886	6.72412	0.00359947	0.978743	0.726908	0.731302	0.743125	0.744049	0.716481	0.69985	NPAS3;NPAS3;NPAS3;NPAS3
cg15375522	0.0116575	0.36785	-2.83837	6.71788	0.00361538	0.978743	0.126567	0.12446	0.125055	0.118181	0.140662	0.11601
cg11804253	-0.222614	-0.239191	0.779596	6.70908	0.00363796	0.978743	0.649384	0.647171	0.657903	0.646542	0.62617	0.618691	CTNNA2;CTNNA2;CTNNA2;CTNNA2
cg17572324	-0.171286	-0.000100718	0.908254	6.70762	0.00364173	0.978743	0.656663	0.66974	0.663578	0.663302	0.66689	0.625075	ESYT2
cg00997825	0.335324	0.0412339	2.84217	6.7073	0.00364255	0.978743	0.865149	0.873394	0.877204	0.866625	0.868567	0.89125
cg02626665	0.408486	-0.105333	2.56311	6.70607	0.00364573	0.978743	0.831033	0.820118	0.836031	0.843865	0.834753	0.868173
cg13700250	-0.201851	-0.213974	1.6944	6.70511	0.00364821	0.978743	0.776814	0.776778	0.7811	0.781084	0.758942	0.745583	SHROOM3
cg27470827	0.0198421	-0.273562	1.76548	6.7048	0.003649	0.978743	0.779056	0.793034	0.789482	0.777322	0.754757	0.780057	CACNA2D1
cg24822552	-0.215922	-0.233863	2.24956	6.70203	0.00365618	0.978743	0.82909	0.825026	0.839208	0.835472	0.825013	0.813062
cg02155405	0.228298	-0.06223	2.08886	6.69965	0.00366233	0.978743	0.823676	0.821627	0.825155	0.799417	0.803277	0.821925
cg05834354	-0.214769	0.285041	2.60934	6.69739	0.0036682	0.978743	0.854148	0.843626	0.850349	0.852669	0.875741	0.841945	OSBPL5;OSBPL5;OSBPL5
cg19561607	-0.158783	-0.379292	2.58509	6.69663	0.00367017	0.978743	0.859997	0.872529	0.869837	0.87016	0.840256	0.854455	BCAT1
cg16414149	0.12757	0.374142	-1.14617	6.69475	0.00367507	0.978743	0.284181	0.307098	0.306283	0.299438	0.333439	0.312607
cg02922289	-0.0768829	-0.394684	2.76082	6.69394	0.00367716	0.978743	0.863457	0.855385	0.868846	0.877803	0.85253	0.876458	YKT6
cg24603464	-0.0695405	0.286011	-1.93802	6.69307	0.00367944	0.978743	0.154697	0.151958	0.158423	0.201275	0.22943	0.202831	MLPH;MLPH
cg08413738	0.292664	-0.158164	2.78653	6.68799	0.0036927	0.978743	0.868167	0.853796	0.856373	0.865753	0.856786	0.888112	TBC1D19;TBC1D19
cg02424103	-0.204388	-0.180423	1.46977	6.68694	0.00369546	0.978743	0.756247	0.761954	0.754241	0.749729	0.727598	0.723575
cg08469419	-0.14382	-0.140517	0.911918	6.68561	0.00369893	0.978743	0.660634	0.661429	0.675012	0.665532	0.651756	0.638897	USH1C;USH1C
cg20248701	-0.209437	-0.181238	0.471449	6.6855	0.00369923	0.978743	0.596189	0.598718	0.596991	0.592145	0.57696	0.570391	CHDH
cg10475564	-0.199018	-0.353084	2.25451	6.68514	0.00370018	0.978743	0.832508	0.830251	0.838755	0.837174	0.816405	0.820791	C11orf52;HSPB2-C11orf52
cg11251319	0.169	0.409828	-3.08256	6.67922	0.00371573	0.978743	0.107344	0.109374	0.109777	0.0971232	0.117652	0.108164	ATP8B3
cg00572650	-0.277711	-0.221767	2.30149	6.6761	0.00372396	0.978743	0.831972	0.830396	0.831428	0.845526	0.82598	0.818391	ANKRD19P
cg07060356	-0.277316	-0.198974	2.4896	6.66893	0.00374292	0.978743	0.847723	0.853852	0.848324	0.860915	0.847722	0.834352
cg08170583	-0.152396	-0.373484	2.39485	6.66749	0.00374676	0.978743	0.843516	0.84909	0.847601	0.850768	0.82551	0.835962	DOCK5
cg01820317	0.225877	-0.154957	2.56484	6.66632	0.00374985	0.978743	0.853124	0.849017	0.844067	0.846198	0.845342	0.867833	LOC344967
cg09385936	0.114654	0.203595	-0.047114	6.66476	0.00375401	0.978743	0.470478	0.493408	0.495977	0.471054	0.50404	0.501829	C14orf68
cg09564741	0.284409	0.0627659	2.19765	6.6644	0.00375496	0.978743	0.831569	0.830823	0.82695	0.80786	0.81726	0.832598	SEC1;NTN5
cg02481982	0.426981	-0.0347589	2.96438	6.66237	0.00376037	0.978743	0.876674	0.878552	0.878742	0.876196	0.869089	0.9025	ITPR2
cg23516342	-0.165317	0.151774	0.729248	6.66168	0.00376221	0.978743	0.68423	0.681635	0.707607	0.621052	0.655094	0.59414	DCAF8L2
cg25219133	-0.244293	-0.21002	2.18602	6.65341	0.00378435	0.978743	0.817112	0.81345	0.816136	0.829538	0.817634	0.807368	NRXN3;NRXN3
cg08333575	0.185803	0.162108	2.2697	6.65334	0.00378454	0.978743	0.834475	0.831011	0.832604	0.81558	0.836079	0.831308
cg20540600	0.259263	0.0570292	1.57341	6.65054	0.00379207	0.978743	0.736095	0.741596	0.743955	0.73668	0.743019	0.761571	DOT1L
cg15001887	-0.328918	-0.29503	1.33442	6.64925	0.00379553	0.978743	0.711714	0.691294	0.714224	0.737395	0.698653	0.702882	CTNNB1;CTNNB1;CTNNB1
cg21600781	-0.295045	-0.277983	2.88324	6.64329	0.00381162	0.978743	0.888871	0.894435	0.893898	0.890629	0.877599	0.869609
cg22366498	-0.0556298	0.238686	-1.75606	6.6394	0.00382218	0.978743	0.464356	0.457958	0.474971	0.223921	0.247482	0.220789	PLP2
cg05932375	-0.505434	-0.401604	2.97842	6.63915	0.00382284	0.978743	0.890069	0.880072	0.87163	0.902824	0.878763	0.871358
cg19598403	0.51055	0.144801	2.24463	6.63904	0.00382314	0.978743	0.804614	0.804561	0.812714	0.800383	0.821616	0.838073	TECPR2
cg22718835	-0.215021	-0.117799	1.00808	6.6295	0.00384912	0.978743	0.658481	0.649509	0.665682	0.677258	0.676177	0.640466	JCHAIN
cg00544674	-0.117476	-0.22669	1.39195	6.62908	0.00385029	0.978743	0.742986	0.74209	0.737584	0.741547	0.712419	0.714536
cg01357585	-0.155897	0.340097	-3.59687	6.62822	0.00385265	0.978743	0.085415	0.0818592	0.0741621	0.072697	0.0940565	0.070709	CREBL2
cg14477831	-0.232847	-0.0498504	1.98177	6.62768	0.00385411	0.978743	0.798323	0.797535	0.794236	0.804985	0.80503	0.782139	NXPE1
cg27226906	-0.282969	-0.302181	1.96442	6.62474	0.00386218	0.978743	0.815966	0.819462	0.822379	0.81207	0.785956	0.782672
cg01451877	-0.206298	-0.229201	0.643926	6.62299	0.00386697	0.978743	0.61376	0.61318	0.617761	0.62712	0.605795	0.593334
cg06837433	-0.20624	-0.0813522	1.40955	6.61953	0.0038765	0.978743	0.732073	0.738509	0.746539	0.735542	0.73128	0.710288	MIA3;MIA3
cg25722686	-0.343667	-0.264137	1.82288	6.6183	0.00387987	0.978743	0.788861	0.791338	0.790632	0.802016	0.775136	0.754868
cg23091836	-0.318242	-0.380077	2.26053	6.61456	0.00389021	0.978743	0.822558	0.822425	0.818008	0.839064	0.818932	0.814925	LINC00536
cg22295857	-0.278641	-0.173186	1.46724	6.61146	0.0038988	0.978743	0.7544	0.761274	0.759258	0.752402	0.734241	0.711126
cg24174782	0.223741	-0.297771	2.17601	6.60981	0.00390336	0.978743	0.81823	0.812808	0.804968	0.813844	0.793749	0.834116
cg18881403	-0.204324	0.0180365	2.20863	6.60974	0.00390356	0.978743	0.829909	0.822402	0.834907	0.825111	0.83354	0.804713	ADGRV1;ADGRV1;ADGRV1;ADGRV1
cg10709062	-0.183165	-0.180546	1.72393	6.60865	0.00390657	0.978743	0.769583	0.766825	0.771371	0.777492	0.764889	0.757223	EPR1
cg27127810	-0.132027	-0.216086	1.07794	6.60838	0.00390735	0.978743	0.689911	0.676486	0.689666	0.697618	0.667103	0.663092	EFNA5
cg25304681	-0.0688007	-0.289746	2.18059	6.60676	0.00391183	0.978743	0.829913	0.838466	0.827684	0.827491	0.806669	0.815109	RPTN
cg03337197	-0.287351	-0.118423	1.15107	6.60444	0.00391829	0.978743	0.683961	0.690531	0.683806	0.705666	0.698633	0.661097
cg02229724	0.470603	0.262914	2.79117	6.60401	0.00391949	0.978743	0.859544	0.86862	0.869794	0.855049	0.874583	0.879329	PHF20L1;PHF20L1;PHF20L1
cg00653063	0.120376	0.344523	2.991	6.60161	0.00392618	0.978743	0.888039	0.890623	0.883687	0.87903	0.901239	0.880908	MTR;MTR;MTR
cg27443491	-0.506763	-0.182532	1.71811	6.60065	0.00392886	0.978743	0.783031	0.774401	0.785328	0.780845	0.774939	0.730215
cg08879194	0.453327	0.0426391	2.90944	6.60037	0.00392966	0.978743	0.869191	0.890541	0.882808	0.867585	0.873069	0.894674	SP110;SP110;SP110;SP110
cg10407894	-0.186394	0.0166665	0.587089	6.59985	0.00393111	0.978743	0.601962	0.629077	0.613284	0.608077	0.610527	0.580425	EZH2;EZH2
cg02843349	0.260053	0.333929	-3.09298	6.59914	0.0039331	0.978743	0.101242	0.0950183	0.108409	0.0963003	0.117371	0.107856
cg12091779	-0.129221	-0.260719	-2.36239	6.59495	0.00394484	0.978743	0.151096	0.162165	0.155379	0.174159	0.150626	0.169017
cg10294561	-0.321581	-0.0982097	2.49002	6.58216	0.0039809	0.978743	0.859859	0.857187	0.86523	0.861219	0.852473	0.826623
cg02521909	-0.247981	-0.294811	0.700014	6.58185	0.00398177	0.978743	0.628688	0.621599	0.629068	0.640381	0.612302	0.600643	HCN1
cg19518046	0.471918	0.0937682	3.46633	6.58087	0.00398455	0.978743	0.9237	0.917292	0.920865	0.904376	0.910079	0.926601	ULK4
cg16958967	-0.28581	-0.255043	1.10252	6.57721	0.00399494	0.978743	0.730119	0.728495	0.732269	0.704172	0.673113	0.664732	OCA2;OCA2
cg00020383	0.0329192	0.227574	-0.408035	6.57646	0.00399708	0.978743	0.42278	0.41288	0.438544	0.425193	0.445314	0.421257	PCSK2;PCSK2;PCSK2
cg09588476	0.487559	0.241359	2.58233	6.57515	0.0040008	0.978743	0.865696	0.86756	0.865462	0.835215	0.852983	0.87116	ARHGAP32
cg10699542	-0.166555	-0.0379103	0.501455	6.57407	0.00400389	0.978743	0.584555	0.577564	0.591309	0.59008	0.60752	0.558392	SEMA3A
cg12750675	-0.19473	-0.201696	0.474467	6.57229	0.00400895	0.978743	0.578702	0.597242	0.58731	0.59255	0.569728	0.57758	BRAF
cg03217090	0.122227	0.297872	2.53372	6.57074	0.00401337	0.978743	0.851375	0.853129	0.853809	0.839256	0.865674	0.851081	BAT2
cg22386930	-0.286165	-0.180968	2.68876	6.5703	0.00401466	0.978743	0.865965	0.868849	0.864579	0.875082	0.866609	0.851029	DTNB;DTNB;DTNB;DTNB;DTNB;DTNB;DTNB;DTNB
cg13780089	0.248137	0.274995	1.53587	6.56544	0.00402856	0.978743	0.732521	0.745262	0.734651	0.718365	0.753398	0.753527
cg02922689	-0.230128	-0.441262	3.23819	6.5599	0.0040445	0.978743	0.895236	0.898057	0.913458	0.912334	0.889299	0.902317	KBTBD8
cg00458868	-0.209438	-0.285583	1.55572	6.55983	0.00404469	0.978743	0.755374	0.771267	0.771542	0.760809	0.738609	0.733427
cg17299387	-0.153108	-0.246788	1.59623	6.55913	0.00404671	0.978743	0.763368	0.768103	0.766631	0.764995	0.739787	0.746338	RNF157
cg00279700	-0.383842	-0.174716	2.62978	6.55848	0.00404859	0.978743	0.864543	0.866969	0.860702	0.872758	0.863185	0.841232
cg05183229	-1.35512	-0.900526	-5.57048	6.55762	0.00405108	0.978743	0.0273846	0.0250833	0.037026	0.0399465	0.0230861	0.0173745	ARHGAP21;ARHGAP21
cg10521431	0.202319	-0.201657	2.51495	6.55603	0.00405566	0.978743	0.855634	0.85429	0.852046	0.85288	0.830434	0.860639	CNNM2;CNNM2
cg09965463	-0.175538	-0.0850989	1.43263	6.55311	0.00406412	0.978743	0.748133	0.744055	0.748032	0.739285	0.734233	0.713659	CCDC40;CCDC40
cg19328560	0.143032	0.243211	1.81985	6.55024	0.00407243	0.978743	0.789381	0.799086	0.794409	0.766414	0.793964	0.774555
cg00080489	0.286835	-0.116438	2.68574	6.54996	0.00407324	0.978743	0.865198	0.857913	0.858286	0.857952	0.85332	0.878239	NAALAD2;NAALAD2
cg09043111	-0.190176	-0.105842	1.56122	6.54537	0.0040866	0.978743	0.741695	0.740779	0.746034	0.754897	0.749507	0.732782
cg13427971	-0.189404	-0.234401	1.66234	6.54501	0.00408765	0.978743	0.778202	0.776511	0.783168	0.7739	0.754542	0.745042
cg17884327	-0.172559	0.239651	-2.54351	6.54387	0.00409096	0.978743	0.159542	0.165043	0.164489	0.147335	0.168268	0.145798
cg22217660	0.104676	0.202461	1.92456	6.54059	0.00410055	0.978743	0.789589	0.782979	0.797507	0.776915	0.805034	0.790443	MYH14;MYH14;MYH14
cg07760428	-0.50329	-0.167229	-3.49036	6.53928	0.00410438	0.978743	0.086837	0.081068	0.0814586	0.0976753	0.0838535	0.0718234	RASA1;RASA1
cg25673241	-0.0762713	0.075436	1.29301	6.53854	0.00410652	0.978743	0.721251	0.714663	0.717019	0.715073	0.722572	0.690785	RPTOR;RPTOR
cg20636618	0.257395	-0.0461831	2.74269	6.5385	0.00410665	0.978743	0.867367	0.857394	0.867886	0.858887	0.863602	0.881751	MAP4K3;MAP4K3;MAP4K3;MAP4K3
cg08841430	-0.192434	-0.219592	1.53006	6.53712	0.0041107	0.978743	0.701097	0.706437	0.701781	0.753765	0.731152	0.738737	MED14
cg15744671	-0.170144	-0.260378	1.22061	6.53377	0.00412052	0.978743	0.693476	0.690994	0.702435	0.712058	0.693762	0.688221
cg10568409	0.390934	0.359271	3.15317	6.53106	0.00412852	0.978743	0.887358	0.907205	0.899533	0.883365	0.901529	0.905589	ODF2L;ODF2L;ODF2L;ODF2L
cg17251423	0.416476	-0.143202	-0.310448	6.52957	0.00413291	0.978743	0.443402	0.438706	0.426226	0.426008	0.408347	0.50558
cg03319695	-0.24523	-0.162143	1.24256	6.52822	0.00413687	0.978743	0.721503	0.726891	0.730804	0.719998	0.704025	0.680887	CDH20
cg16211224	1.5015	1.47578	-0.949858	6.52585	0.00414388	0.978848	0.407846	0.377116	0.390762	0.295302	0.39275	0.438068	MCF2L2
cg02528630	-0.18872	-0.207498	1.13583	6.52508	0.00414616	0.978964	0.691931	0.67996	0.690334	0.702845	0.684147	0.667203
cg16930925	-0.0236922	-0.507685	2.84923	6.50871	0.00419487	0.981516	0.871972	0.886212	0.881284	0.885391	0.854935	0.880452	MIR626;MGA;MGA
cg02913666	-0.218897	-0.0777906	1.96917	6.50741	0.00419878	0.981516	0.798336	0.800044	0.803964	0.802806	0.802306	0.781829	TBC1D22A;TBC1D22A;TBC1D22A;TBC1D22A;TBC1D22A
cg06641651	-0.260501	-0.226102	2.51918	6.50363	0.00421013	0.981516	0.857346	0.856343	0.859431	0.860986	0.851323	0.83661	MIR548F5;NBEA;NBEA
cg23402712	0.16303	-0.196423	1.65394	6.50332	0.00421107	0.981516	0.748362	0.765556	0.757257	0.758507	0.735593	0.774302	TMEM30A;TMEM30A
cg08012672	0.207873	-0.215675	2.02258	6.50017	0.00422055	0.981516	0.792464	0.80788	0.798665	0.796477	0.78321	0.816783	RDM1;RDM1;RDM1;RDM1;RDM1;RDM1;RDM1;RDM1;RDM1;RDM1;RDM1;RDM1;RDM1
cg16357443	-0.369774	-0.400156	2.09206	6.49838	0.00422594	0.981516	0.795628	0.799458	0.806095	0.830514	0.797161	0.792179
cg07223793	-0.225104	-0.126053	1.29776	6.49763	0.0042282	0.981516	0.73249	0.724576	0.725244	0.722109	0.714711	0.693172
cg05324590	-0.00573842	-0.435377	2.56982	6.49565	0.00423421	0.981516	0.854747	0.833632	0.863163	0.862132	0.837727	0.856104	TC2N
cg24962791	0.239478	0.132719	2.49753	6.49464	0.00423725	0.981516	0.843608	0.851904	0.84611	0.836902	0.851901	0.857851	ABR;ABR;ABR
cg08799766	0.299378	0.129188	2.28781	6.49321	0.00424157	0.981516	0.830096	0.842906	0.829418	0.81653	0.829441	0.839043	GNA12
cg15520218	-0.181824	-0.266725	1.82046	6.49127	0.00424745	0.981516	0.792258	0.788443	0.794843	0.792129	0.769025	0.772617	CDH7;CDH7
cg19249516	-0.199395	-0.173521	1.56442	6.4898	0.00425194	0.981516	0.770476	0.776353	0.768413	0.760986	0.745367	0.731678
cg05970288	-0.496539	-0.441628	2.65217	6.48975	0.00425209	0.981516	0.866018	0.867498	0.855853	0.881095	0.848538	0.848054
cg16535298	0.146303	-0.327759	2.44822	6.48859	0.00425561	0.981516	0.853199	0.853433	0.856066	0.84658	0.820946	0.857472	UGT2A1;UGT2A1;UGT2A1;UGT2A1;UGT2A1;UGT2A1
cg07839469	-0.214313	-0.208449	2.2633	6.48572	0.00426436	0.981516	0.824081	0.832441	0.834631	0.839019	0.824592	0.815098	NUP210P1
cg21122375	0.0927145	0.565666	-3.55013	6.48356	0.00427093	0.981516	0.0810791	0.087333	0.0816682	0.0733313	0.0959561	0.0789512	SFRP4
cg26495008	-0.17434	-0.277723	1.97177	6.48103	0.00427866	0.981516	0.797461	0.817439	0.805126	0.806256	0.785224	0.79419	FKBP5;FKBP5;FKBP5;FKBP5
cg09247327	-0.158117	0.0060933	2.06718	6.48026	0.00428104	0.981516	0.824754	0.822204	0.820739	0.812597	0.817116	0.789605	EPB41L1;EPB41L1;EPB41L1;EPB41L1
cg01835436	-0.277766	-0.514421	2.92788	6.47991	0.00428209	0.981516	0.879703	0.878931	0.873924	0.897968	0.863619	0.879119	ZFYVE1;ZFYVE1
cg05893422	-0.277289	-0.3453	3.02779	6.47754	0.00428937	0.981516	0.804359	0.81548	0.814621	0.90292	0.880803	0.88371
cg06662484	-0.032123	0.409726	-3.21702	6.47672	0.00429186	0.981516	0.0924649	0.0884245	0.0978362	0.0932421	0.119326	0.0909232	YIPF3;POLR1C;POLR1C
cg11252048	-0.496785	-0.273283	-3.14237	6.47653	0.00429246	0.981516	0.107869	0.0965607	0.098513	0.122843	0.102692	0.0895232	GABRB2;GABRB2
cg04592375	-0.296769	-0.00408743	-1.72188	6.47585	0.00429454	0.981516	0.152971	0.159536	0.15815	0.24543	0.240717	0.219433	DIAPH2;DIAPH2
cg07308381	-0.189219	-0.106289	0.644399	6.47154	0.00430781	0.981516	0.631197	0.63296	0.62581	0.625101	0.615229	0.587968	RNASEK;C17orf49;C17orf49;C17orf49
cg27643360	-0.274888	-0.18276	1.99154	6.47124	0.00430872	0.981516	0.808611	0.80346	0.811339	0.813601	0.799814	0.779489
cg21137073	-0.259356	-0.196591	1.99347	6.46771	0.00431961	0.981516	0.802988	0.805459	0.800955	0.81316	0.794946	0.783713
cg12166899	-0.238704	-0.12952	2.23164	6.46742	0.00432051	0.981516	0.830017	0.831038	0.826872	0.831791	0.828993	0.809826	JAG2;JAG2
cg00059162	-0.418415	-0.335069	-2.38692	6.46563	0.00432605	0.981516	0.123999	0.116516	0.128511	0.183397	0.154786	0.151506	PHEX;PHEX
cg14032261	0.182562	0.187007	2.57805	6.46526	0.00432719	0.981516	0.858078	0.8574	0.862718	0.844024	0.864717	0.858951
cg22086245	-0.0562252	-0.240277	2.18606	6.46254	0.00433562	0.981516	0.827023	0.824801	0.828838	0.829713	0.80678	0.818141	MORN5;MORN5
cg23395702	0.3391	0.0580975	1.33697	6.46217	0.00433677	0.981516	0.702798	0.71527	0.732827	0.695499	0.712001	0.735285	SNX27
cg01677826	-0.26548	-0.343924	2.63827	6.45785	0.0043502	0.981516	0.863661	0.867626	0.862948	0.873461	0.848608	0.854652	EXD3
cg09331881	0.0532713	-0.368576	-2.34749	6.4521	0.00436812	0.981516	0.398294	0.372433	0.391875	0.174471	0.145659	0.18374	TCEAL4;TCEAL4;TCEAL4;TCEAL4;TCEAL4;TCEAL4;TCEAL4
cg15129071	-0.325909	0.0436241	-2.14516	6.45102	0.0043715	0.981516	0.169515	0.165691	0.159508	0.195294	0.197103	0.168285	LIN28B
cg17169791	0.0772741	0.232464	2.7368	6.44963	0.00437585	0.981516	0.865433	0.867262	0.867092	0.858064	0.882207	0.866435	RPF2;RPF2
cg10748339	-0.185101	-0.159709	1.5653	6.44773	0.00438183	0.981516	0.755031	0.761306	0.749713	0.757734	0.745494	0.7362
cg02190928	-0.230734	-0.268114	1.23579	6.44162	0.00440104	0.981516	0.725795	0.724036	0.734083	0.716806	0.69352	0.690066
cg09261289	-0.202172	-0.0301682	2.43034	6.44142	0.00440166	0.981516	0.855489	0.848506	0.855446	0.852364	0.849466	0.823613	KLRD1;KLRD1;KLRD1
cg23484254	0.101739	0.274103	2.96868	6.43635	0.00441766	0.981516	0.884527	0.886181	0.890212	0.877119	0.897182	0.883627	PHACTR4
cg19811148	-0.135308	-0.277163	1.40418	6.43463	0.00442312	0.981516	0.760546	0.757271	0.767303	0.740776	0.712497	0.718638
cg13944632	-0.152003	-0.156974	1.66636	6.43437	0.00442396	0.981516	0.774484	0.782277	0.7829	0.772969	0.756393	0.749953	VAV2;VAV2
cg09799162	0.287407	-0.0127175	2.21896	6.43271	0.00442921	0.981516	0.832291	0.827692	0.840528	0.810632	0.816686	0.836904	MEF2C;MEF2C;MEF2C;MEF2C;MEF2C;MEF2C;MEF2C;MEF2C;MEF2C;MEF2C;MEF2C;MEF2C;MEF2C;MEF2C
cg00376141	0.342229	0.200943	2.73169	6.43041	0.00443651	0.981516	0.850331	0.859668	0.863466	0.851689	0.871351	0.879594
cg06349548	-0.256296	-0.194136	1.93902	6.43024	0.00443706	0.981516	0.788485	0.779954	0.804492	0.806662	0.791549	0.777835	DENND2C;DENND2C
cg06114314	-0.239816	-0.383164	2.53562	6.4302	0.00443719	0.981516	0.84622	0.841122	0.850301	0.864234	0.84092	0.845446	ENPP2;ENPP2;ENPP2;ENPP2
cg02573825	-0.264246	-0.47496	-3.17562	6.42973	0.00443869	0.981516	0.107579	0.10098	0.109725	0.115849	0.0896535	0.105129	ZNF350;ZNF350
cg26176141	-0.239594	-0.30436	-0.469448	6.42497	0.00445384	0.981516	0.402813	0.415546	0.416758	0.443915	0.407168	0.407694	TBCD
cg16936953	-0.295144	-0.270597	-0.500474	6.42061	0.0044678	0.981516	0.398995	0.409862	0.419333	0.448124	0.40256	0.393791	TMEM49
cg12722782	-0.1476	-0.311602	2.15324	6.42034	0.00446864	0.981516	0.799906	0.808055	0.809604	0.825372	0.804542	0.813311	LINC01572
cg17411118	-0.00331619	0.258213	1.89311	6.41557	0.00448394	0.981516	0.798117	0.779444	0.793059	0.778067	0.808234	0.773736
cg15405652	0.338725	0.0275347	2.77398	6.41511	0.00448544	0.981516	0.872232	0.87595	0.878305	0.861133	0.86537	0.884006	CERS5;CERS5;CERS5
cg09716037	-0.0868325	-0.373669	2.57186	6.4133	0.00449125	0.981516	0.852452	0.853217	0.854	0.864386	0.837128	0.859642
cg26205859	-0.133003	-0.292624	-1.58131	6.41326	0.00449139	0.981516	0.274305	0.27792	0.280977	0.272165	0.232082	0.262299	PION
cg16902425	-0.20663	-0.0599724	1.45999	6.41312	0.00449184	0.981516	0.729071	0.716781	0.728376	0.738497	0.744813	0.715322	UBD
cg06158759	-0.17831	-0.180551	2.11942	6.40773	0.00450924	0.981516	0.822671	0.822288	0.825958	0.823349	0.809832	0.802712
cg08737012	0.00938315	-0.33182	2.66301	6.40085	0.00453155	0.981516	0.860875	0.881186	0.86702	0.869308	0.846671	0.867727
cg06438530	-0.284883	-0.325021	2.31627	6.40068	0.00453209	0.981516	0.850609	0.844295	0.839339	0.847084	0.825237	0.820472
cg09019389	0.348335	0.305354	-2.25855	6.40048	0.00453275	0.981516	0.176027	0.19105	0.188529	0.159207	0.18166	0.188996	KDM5B
cg19952163	-0.276937	-0.570429	0.861489	6.39916	0.00453704	0.981516	0.6961	0.717409	0.727234	0.660837	0.615852	0.636491
cg12377483	0.319856	0.0385484	2.73128	6.39743	0.00454268	0.981516	0.87081	0.866578	0.878782	0.855491	0.867168	0.879481	AIMP2
cg14030511	0.289777	0.00262589	2.53246	6.39722	0.00454334	0.981516	0.862679	0.858348	0.853971	0.842371	0.844836	0.864879
cg14903765	0.0375604	0.223753	1.68165	6.39718	0.00454349	0.981516	0.750892	0.762891	0.763791	0.746066	0.773719	0.760362
cg02818611	-0.266102	-0.257812	0.59743	6.3953	0.00454963	0.981516	0.600572	0.627765	0.631937	0.617572	0.597043	0.588252	NCAM1;NCAM1;NCAM1;NCAM1;NCAM1
cg08956652	-0.0399514	-0.27576	1.69308	6.39491	0.0045509	0.981516	0.774441	0.781887	0.781945	0.769984	0.749518	0.765982
cg19825437	0.243854	-0.1544	2.07296	6.39162	0.00456166	0.981516	0.811515	0.839836	0.826345	0.798894	0.790781	0.825401
cg20819725	0.477491	0.127756	3.00023	6.39145	0.0045622	0.981516	0.884046	0.874693	0.879787	0.872155	0.884546	0.900392	USP40
cg16708174	0.130382	0.195791	1.37626	6.38953	0.00456849	0.981516	0.742008	0.752918	0.741973	0.706179	0.728779	0.72631	RARRES1;RARRES1
cg04905423	-0.127947	-0.355946	2.41216	6.38882	0.00457083	0.981516	0.837668	0.840365	0.837021	0.849507	0.82817	0.841373
cg17799757	0.0234791	0.254446	2.40124	6.38519	0.00458276	0.981516	0.840081	0.845274	0.830423	0.830978	0.854037	0.835623	PLD5;PLD5;PLD5
cg00670176	0.310948	-0.156498	2.44799	6.38412	0.00458628	0.981516	0.829081	0.830832	0.830839	0.834726	0.828582	0.858339	PLN;CEP85L;CEP85L;CEP85L
cg20406003	0.0178451	-0.346938	3.1183	6.38311	0.00458959	0.981516	0.887528	0.882029	0.88033	0.90184	0.88139	0.899412
cg14231117	0.109364	0.294073	3.09918	6.38186	0.00459373	0.981516	0.897491	0.89523	0.895342	0.885359	0.906722	0.892366
cg01876453	-0.411111	-0.468491	0.738715	6.38138	0.00459531	0.981516	0.639975	0.624631	0.638559	0.658693	0.609263	0.599149
cg15068709	-0.369603	-0.307333	2.4013	6.37941	0.00460182	0.981516	0.841708	0.836771	0.840579	0.851277	0.840372	0.823794	CTNND1;CTNND1;CTNND1;CTNND1;CTNND1;CTNND1;CTNND1;CTNND1;CTNND1;CTNND1;CTNND1;CTNND1;CTNND1
cg02474567	-0.210545	-0.212573	1.77288	6.37923	0.00460239	0.981516	0.769572	0.775968	0.775599	0.786488	0.771641	0.75912
cg00621599	0.169326	0.210977	-1.23418	6.37688	0.0046102	0.981516	0.309332	0.334424	0.324408	0.285106	0.303514	0.325698
cg10811232	0.382946	0.271239	2.0306	6.37559	0.00461446	0.981597	0.796662	0.80126	0.788725	0.783401	0.803155	0.815154	CATSPER3
cg06111286	-0.218977	-0.250192	-1.9098	6.37408	0.00461946	0.981824	0.238234	0.24632	0.242667	0.230439	0.199464	0.220656	IL12B
cg10837958	0.607259	0.531315	2.32309	6.37387	0.00462017	0.981824	0.816077	0.811479	0.83335	0.792343	0.841928	0.850166	MRPL3
cg00062454	-0.189959	-0.0423905	0.945128	6.36805	0.00463953	0.98236	0.643556	0.640622	0.649154	0.664741	0.66954	0.639509	TRIM33;TRIM33
cg10944584	-0.157053	-0.357709	1.63839	6.36569	0.00464738	0.982962	0.779245	0.75683	0.765691	0.774549	0.733962	0.754164	PCDH9-AS2;PCDH9;PCDH9
cg02515491	0.126146	-0.326747	1.4514	6.3633	0.00465537	0.98303	0.741135	0.735514	0.732491	0.734539	0.697294	0.753275
cg01426921	-0.156662	0.317278	-1.9461	6.35973	0.00466735	0.98303	0.21922	0.184326	0.179355	0.197532	0.240225	0.197578	RMRP;CCDC107
cg16776035	0.128577	0.00665363	-0.296702	6.35957	0.00466788	0.98303	0.459148	0.466199	0.469438	0.437907	0.44087	0.46776
cg20041152	0.189949	0.0299491	1.97684	6.34854	0.00470503	0.98303	0.807469	0.802908	0.809293	0.784756	0.798752	0.805992	NTRK3;NTRK3;NTRK3
cg02761975	-0.201977	-0.103186	1.39167	6.34592	0.0047139	0.98303	0.732057	0.728715	0.738062	0.731433	0.731377	0.706946
cg14745195	-0.270919	-0.178584	1.97294	6.34486	0.00471751	0.98303	0.807138	0.811391	0.812691	0.812092	0.7953	0.779338	ARHGAP15
cg17293337	-0.140094	0.0776768	1.26984	6.34275	0.00472467	0.98303	0.689642	0.697388	0.69783	0.711701	0.715394	0.691457	ABLIM2;ABLIM2;ABLIM2;ABLIM2;ABLIM2;ABLIM2;ABLIM2
cg25616540	0.126185	-0.38142	3.08652	6.34186	0.00472768	0.98303	0.854822	0.894594	0.892705	0.89598	0.875495	0.902153
cg03454607	0.198553	-0.208412	1.45698	6.33995	0.00473419	0.98303	0.723035	0.719957	0.723636	0.732966	0.706029	0.749573	LOC400794;LRRC52
cg14565903	-0.0317221	0.343965	-2.91692	6.33877	0.00473821	0.98303	0.107127	0.121775	0.112254	0.112339	0.133706	0.113178	LPHN1;LPHN1
cg16829732	-0.072662	-0.296667	1.64741	6.33408	0.00475422	0.98303	0.783655	0.790852	0.77837	0.770534	0.738181	0.758792	DNAJC11
cg00211997	-0.138894	-0.313016	-2.67676	6.33322	0.00475718	0.98303	0.138116	0.140523	0.144896	0.147952	0.123971	0.141076
cg17174101	-0.185399	-0.101099	1.42455	6.33254	0.0047595	0.98303	0.746008	0.737507	0.740432	0.739056	0.730762	0.713665
cg15227362	0.0621347	0.249714	2.24168	6.32859	0.00477305	0.98303	0.836675	0.84549	0.844634	0.814928	0.835695	0.821711
cg11911128	-0.212542	-0.272991	2.16213	6.32596	0.00478209	0.98303	0.81906	0.815337	0.820617	0.828543	0.811213	0.808034	MYCBP2
cg18009493	-0.0409439	0.2181	-1.28036	6.32429	0.00478786	0.98303	0.306114	0.310223	0.307739	0.285327	0.306322	0.295315	C1orf21
cg18482367	-0.298053	-0.311627	2.95885	6.32221	0.00479502	0.98303	0.887533	0.880239	0.884292	0.897225	0.878877	0.876683	SNORD114-31
cg00595982	-0.133757	-0.267711	2.02687	6.32125	0.00479834	0.98303	0.806749	0.809401	0.795969	0.815556	0.790705	0.797146	IQCK;IQCK;IQCK;IQCK;IQCK
cg00465413	-0.187939	0.0284586	1.96339	6.31909	0.00480578	0.98303	0.786071	0.786886	0.795721	0.802149	0.805136	0.778533	SLCO4A1
cg26589351	-0.0863244	-0.35386	2.79976	6.31722	0.00481226	0.98303	0.868833	0.87942	0.870753	0.884113	0.859822	0.871515	SPOP;SPOP;SPOP;SPOP;SPOP;SPOP
cg13783177	0.0180619	-0.356585	2.62588	6.31232	0.00482929	0.98303	0.855281	0.874305	0.872892	0.864279	0.840315	0.868618	TTC4
cg15137213	-0.280977	-0.123475	-0.283487	6.30913	0.0048404	0.98303	0.442792	0.456615	0.439563	0.468168	0.45768	0.428767	VPS53;VPS53
cg04630448	-0.296867	-0.0721721	2.27875	6.30715	0.0048473	0.98303	0.81685	0.836854	0.827794	0.836153	0.834732	0.813081	IGF2BP3
cg25430713	-0.22572	-0.123929	1.29422	6.30513	0.00485436	0.98303	0.726892	0.72937	0.7202	0.726443	0.713607	0.68813
cg14212491	-0.0890026	-0.270271	1.92469	6.30469	0.00485591	0.98303	0.79392	0.798524	0.799096	0.803814	0.778963	0.786485	CHRNA2;CHRNA2
cg22813007	-0.231197	-0.0229098	2.17176	6.30276	0.00486265	0.98303	0.825144	0.824625	0.82797	0.822962	0.827095	0.799974
cg06047629	-0.36645	-0.176196	2.61124	6.30269	0.00486291	0.98303	0.858447	0.864841	0.866801	0.867428	0.861996	0.841555	LINC00977
cg02138529	-0.340479	-0.0879764	2.12911	6.30214	0.00486482	0.98303	0.808434	0.822584	0.825475	0.819272	0.822401	0.793439	RPS6KA2;RPS6KA2
cg20446386	-0.268537	-0.0483557	1.792	6.30159	0.00486675	0.98303	0.796788	0.798177	0.800018	0.782854	0.785579	0.755579	LINC00433
cg03388493	-0.202734	-0.218713	1.80867	6.30082	0.00486947	0.98303	0.799491	0.796263	0.794043	0.791307	0.772426	0.766448
cg18565268	-0.169562	-0.202951	0.0392647	6.30014	0.00487184	0.98303	0.519862	0.506958	0.512821	0.521865	0.503955	0.494182	PAX9
cg08746653	-0.215346	-0.349407	1.97683	6.29769	0.00488046	0.98303	0.782405	0.797836	0.795845	0.813851	0.778833	0.793216	HADH
cg13001240	-0.137338	-0.269315	1.18159	6.2964	0.00488499	0.98303	0.710797	0.688327	0.707893	0.707123	0.683462	0.685851	C17orf51
cg11138035	-0.320005	-0.382234	2.93135	6.29009	0.00490725	0.98303	0.877115	0.880274	0.884993	0.894764	0.876431	0.874103
cg17224835	-0.194516	-0.375604	2.54777	6.28861	0.0049125	0.98303	0.848374	0.866674	0.856663	0.864627	0.840248	0.850089
cg24302127	0.0470876	0.261692	1.99649	6.28582	0.00492241	0.98303	0.804933	0.816161	0.801321	0.792654	0.813895	0.788848
cg09471899	-0.0435997	-0.257735	0.643428	6.28387	0.00492933	0.98303	0.620234	0.620748	0.634104	0.619618	0.591704	0.614435
cg21711368	0.294025	0.0529511	2.79241	6.28352	0.00493056	0.98303	0.876097	0.873435	0.871642	0.863132	0.870134	0.883175
cg23742217	-0.0409478	-0.244063	2.25941	6.28199	0.004936	0.98303	0.830107	0.840296	0.836099	0.835735	0.815298	0.824612	OSBPL1A;OSBPL1A
cg05933997	-0.160123	-0.201361	1.20149	6.28175	0.00493686	0.98303	0.714454	0.710021	0.716321	0.709161	0.692487	0.687064
cg18702575	0.0182782	-0.290339	2.32482	6.28003	0.00494298	0.98303	0.823321	0.844412	0.863064	0.839337	0.817536	0.837068	USP32
cg02317258	-0.0696184	-0.20954	1.42137	6.27976	0.00494395	0.98303	0.725862	0.734748	0.727775	0.734599	0.713312	0.730259	FAM107B;FAM107B;FAM107B;FAM107B;FAM107B;FAM107B;FAM107B;FAM107B;FAM107B;FAM107B
cg21340024	0.327448	-0.0179265	2.38299	6.27253	0.0049698	0.98303	0.816267	0.828725	0.815165	0.830038	0.828639	0.850733	SUGCT;SUGCT;SUGCT;SUGCT
cg11320208	0.00382504	-0.303744	2.7285	6.27125	0.00497439	0.98303	0.871179	0.86619	0.874169	0.876101	0.851119	0.871598	TENM2
cg11940381	-0.213184	0.00240833	2.44285	6.27066	0.00497653	0.98303	0.853752	0.857406	0.861872	0.851055	0.851121	0.829173	FOXO3;FOXO3
cg20295992	-0.397827	0.0385021	-3.14476	6.27049	0.00497712	0.98303	0.0965028	0.0924547	0.0908643	0.112708	0.113463	0.0886269
cg23310884	-0.0964077	-0.191049	-1.63408	6.27018	0.00497824	0.98303	0.251059	0.2465	0.240795	0.253199	0.232311	0.248458	ACAP3
cg11079097	0.127668	0.227992	2.78373	6.26939	0.00498108	0.983269	0.874474	0.868661	0.870203	0.862672	0.883275	0.871716	MXRA7;MXRA7;MXRA7;MXRA7
cg09403162	-0.170656	-0.180734	1.57192	6.26806	0.00498586	0.983269	0.754077	0.760485	0.763826	0.761752	0.740086	0.740076
cg09992215	-0.344582	-0.22801	2.44594	6.26764	0.00498738	0.983269	0.824988	0.835489	0.827057	0.854202	0.845942	0.828048	ARL9
cg02023912	0.303112	0.0573136	2.60899	6.26245	0.00500611	0.984276	0.850566	0.858404	0.858185	0.847947	0.853363	0.872051	FAM135A;FAM135A
cg16579337	0.275228	0.121569	2.50143	6.26219	0.00500702	0.984276	0.8522	0.853903	0.857159	0.838013	0.846548	0.86119
cg10931901	-0.0771296	-0.349564	2.51529	6.25843	0.00502063	0.985224	0.848523	0.856509	0.861809	0.859293	0.834864	0.852146	SNORD114-11;SNORD114-10
cg20541527	-0.237524	-0.0671245	1.36247	6.25716	0.00502524	0.985224	0.724618	0.737109	0.73975	0.734954	0.729072	0.688765	DLEU1
cg06633438	0.258247	0.25502	-0.313238	6.25529	0.00503205	0.985224	0.411255	0.43354	0.422867	0.412723	0.461717	0.470091	MLLT1
cg05237610	-0.211602	-0.302474	2.07378	6.25374	0.00503768	0.985224	0.654538	0.660571	0.676573	0.820432	0.797464	0.800722	DMD;DMD;DMD;DMD;DMD;DMD;DMD;DMD;DMD;DMD;DMD;DMD
cg23217386	-0.214572	-0.125679	1.00473	6.25262	0.00504176	0.985224	0.666869	0.654941	0.678044	0.692889	0.656266	0.647258	TRIM34;TRIM34;TRIM34;TRIM6-TRIM34;TRIM34
cg01016546	-0.169541	-0.365778	1.74774	6.24726	0.00506129	0.9865	0.787353	0.761174	0.771918	0.783474	0.753241	0.768038	TXNRD1
cg02786516	-0.197954	-0.0734642	0.901226	6.24595	0.00506609	0.9865	0.661114	0.662033	0.671903	0.661317	0.661995	0.628617
cg09167469	-0.187766	-0.255788	1.98913	6.24502	0.00506952	0.9865	0.808595	0.807757	0.799314	0.812309	0.790179	0.789969	GREB1
cg11091878	-0.225379	-0.182245	1.99934	6.2429	0.00507726	0.9865	0.811121	0.816944	0.808452	0.811017	0.798881	0.785769
cg00919781	-0.208441	-0.167835	0.33516	6.23949	0.0050898	0.987474	0.580967	0.581419	0.603418	0.573875	0.557964	0.540905	CADPS2;CADPS2;CADPS2
cg00032308	-0.329634	-0.300781	2.75575	6.23873	0.00509259	0.98754	0.877378	0.87384	0.871203	0.881061	0.867214	0.856962
cg25061289	-0.186844	-0.0608986	0.44621	6.23687	0.00509943	0.987884	0.607397	0.608046	0.616963	0.585498	0.579127	0.56446	NDN
cg02579477	-0.0863039	-0.405897	1.88633	6.23475	0.00510727	0.988219	0.764637	0.794599	0.778084	0.792949	0.768726	0.790614	RGS5
cg24484540	-0.473118	-0.546223	3.25774	6.23306	0.0051135	0.988663	0.893255	0.903906	0.904564	0.917868	0.892555	0.893296	RAB1B
cg08274556	-0.0178297	0.258624	2.29649	6.23217	0.00511677	0.988843	0.843278	0.832227	0.848163	0.820833	0.846426	0.82191
cg00801877	0.367095	0.0445245	2.86009	6.22904	0.0051284	0.988843	0.873892	0.871286	0.884342	0.865309	0.874282	0.889679	UEVLD;UEVLD;UEVLD;UEVLD;UEVLD;UEVLD;UEVLD;UEVLD
cg03487200	0.273156	0.48675	3.76541	6.22561	0.00514111	0.988956	0.91328	0.931975	0.922338	0.918064	0.940351	0.930273	RBBP6;RBBP6
cg24104433	-0.074331	-0.301046	1.90716	6.22362	0.00514853	0.989591	0.801095	0.812275	0.815193	0.795382	0.770444	0.792926
cg08644354	-0.0917618	-0.22351	0.963211	6.2232	0.0051501	0.989591	0.669453	0.669512	0.682642	0.67434	0.649732	0.655491	FSHR;FSHR
cg00888507	-0.05873	-0.283392	1.69864	6.21968	0.00516322	0.989591	0.779915	0.774558	0.776386	0.770697	0.746357	0.770881
cg05165553	0.163952	0.128963	0.0638528	6.21858	0.00516732	0.989591	0.51294	0.518228	0.514033	0.494105	0.513881	0.525224	NFATC1;NFATC1;NFATC1;NFATC1;NFATC1
cg20744441	-0.237531	-0.180568	-0.617691	6.21714	0.0051727	0.989898	0.380736	0.392189	0.398	0.413822	0.391277	0.380425	VMP1
cg25374057	0.234411	0.357038	3.41639	6.21227	0.00519096	0.991764	0.909255	0.913915	0.913492	0.901479	0.922089	0.916052	GBF1;GBF1;GBF1
cg26911243	-0.289702	-0.472269	2.85929	6.21166	0.00519324	0.991764	0.880991	0.879996	0.879065	0.889881	0.862245	0.874468
cg09499277	-0.306037	-0.623496	2.75675	6.21081	0.00519644	0.991764	0.864648	0.883377	0.878414	0.883798	0.852328	0.861326
cg18610157	-0.258709	-0.0442283	2.12832	6.21007	0.00519922	0.991764	0.823996	0.824994	0.829562	0.82294	0.821578	0.792769	LOC729658;PACRG;PACRG;PACRG
cg13679891	0.348572	-0.0874373	2.52878	6.20988	0.00519993	0.991764	0.812974	0.829445	0.822821	0.844375	0.834098	0.865973	LOC101928778
cg24072093	-0.191041	-0.0297841	1.25272	6.2054	0.00521684	0.992845	0.718424	0.719026	0.721807	0.70683	0.719503	0.68437	HGC6.3
cg13892635	0.152578	-0.21493	2.07712	6.20396	0.00522228	0.992845	0.78771	0.787021	0.808008	0.809308	0.788137	0.819499	PNPLA7;PNPLA7
cg18807699	-0.363245	-0.445558	2.27373	6.20355	0.0052238	0.992845	0.830475	0.830406	0.847805	0.844607	0.815384	0.813159	TUBD1;TUBD1;TUBD1;TUBD1;TUBD1;TUBD1
cg07563725	-0.0636434	-0.281567	2.06748	6.20316	0.0052253	0.992845	0.808818	0.82642	0.827743	0.816236	0.795758	0.80279
cg06821966	-0.186542	-0.0983204	1.1457	6.19964	0.00523862	0.993816	0.709937	0.695465	0.69697	0.701914	0.692488	0.669891	GPM6A;GPM6A;GPM6A;GPM6A;GPM6A;GPM6A
cg26422329	0.401733	0.280515	2.9068	6.19931	0.00523988	0.993816	0.874278	0.886978	0.877567	0.865351	0.884023	0.89175	SAV1
cg10242901	0.314516	-0.203355	1.94818	6.19817	0.00524419	0.994178	0.789581	0.808535	0.791343	0.789224	0.763065	0.815424	PTPN14
cg20705669	-0.187721	-0.164779	0.627702	6.18984	0.00527592	0.994414	0.628655	0.620583	0.627995	0.62522	0.604669	0.589451	ADAMTS9
cg13066622	-0.15782	-0.194734	1.72993	6.18563	0.00529203	0.994414	0.775001	0.770732	0.778017	0.782138	0.758957	0.761244	TRDMT1
cg25446676	-0.219835	-0.437568	-3.17914	6.18437	0.00529685	0.994414	0.0938246	0.0910237	0.0978002	0.112309	0.0885805	0.104171	NAA20;NAA20;NAA20
cg15494827	0.161998	-0.307943	2.26207	6.18206	0.00530574	0.994414	0.843018	0.837597	0.834702	0.822582	0.803173	0.844419	SH3RF2
cg16661265	-0.175417	-0.290771	1.67009	6.18129	0.00530869	0.994414	0.778345	0.782022	0.776765	0.778944	0.74641	0.751232
cg26228812	0.315325	0.487404	3.74458	6.18024	0.00531271	0.994414	0.917645	0.927382	0.932974	0.917813	0.937819	0.930461	WDR27
cg20298241	-0.405145	-0.258532	3.02524	6.17712	0.00532474	0.994414	0.883528	0.871952	0.887722	0.901636	0.889267	0.87368	INADL
cg15091424	-0.315367	-0.0362818	2.87722	6.17543	0.00533128	0.994414	0.886687	0.888577	0.889768	0.887211	0.886205	0.863711
cg11011366	-0.364499	-0.309132	-2.35162	6.17054	0.00535022	0.994414	0.161989	0.153122	0.157025	0.180687	0.159269	0.160932	PUM1;PUM1
cg17154605	0.349194	0.144483	-3.29415	6.16402	0.00537553	0.994414	0.0857199	0.087499	0.0848588	0.084146	0.0936518	0.104419	ERI3
cg25450482	-0.263484	-0.137365	-2.65871	6.16362	0.00537712	0.994414	0.139294	0.145244	0.147214	0.146633	0.141941	0.126195	PDCD2L
cg09615760	-0.258765	-0.251551	2.30184	6.15982	0.00539195	0.994414	0.836188	0.845351	0.836645	0.842837	0.830207	0.815054	PCDH7;PCDH7
cg05899507	0.00674179	0.186691	2.30927	6.15708	0.00540266	0.994414	0.838182	0.83072	0.835655	0.823487	0.847899	0.823392	MIR127;RTL1
cg05060085	0.151077	-0.438761	1.55736	6.15409	0.00541441	0.994414	0.726481	0.731095	0.729381	0.751701	0.702432	0.76666	TMEM18
cg20632224	-0.197317	-0.18532	1.65545	6.15312	0.00541821	0.994414	0.738611	0.743884	0.746545	0.769154	0.758005	0.746585	MIR320B1
cg09148216	-0.216847	-0.316702	2.39004	6.1516	0.00542418	0.994414	0.838684	0.84623	0.834511	0.851226	0.828123	0.835209
cg17028658	-0.355133	-0.495403	3.02837	6.15028	0.00542939	0.994414	0.870705	0.871011	0.874764	0.902657	0.875656	0.883582	UFSP2;UFSP2;ANKRD37
cg15259000	-0.166242	-0.270084	2.17072	6.1492	0.00543365	0.994414	0.808065	0.817938	0.817038	0.82797	0.812309	0.807507	HECW2;HECW2
cg08506730	-0.182799	-0.105703	2.55283	6.14604	0.0054461	0.994414	0.861959	0.860129	0.866685	0.862832	0.855951	0.840606
cg26461477	0.438428	0.363141	1.67707	6.14281	0.00545891	0.994414	0.776432	0.772018	0.789579	0.732687	0.764092	0.777629
cg04380118	0.120825	-0.312676	1.34308	6.1416	0.00546367	0.994414	0.680147	0.699313	0.672502	0.71539	0.691591	0.73426	ZSWIM5
cg25541908	-0.201348	0.0789935	1.22137	6.13755	0.00547977	0.994414	0.699816	0.721755	0.721988	0.702954	0.714527	0.679041	GOLGA4;GOLGA4
cg00036347	-0.0109208	-0.301062	-1.47408	6.13385	0.00549449	0.994414	0.233194	0.242993	0.254014	0.275871	0.247583	0.275206	LOC100132111;C2CD4D
cg25271063	-0.0916741	0.0973672	1.12461	6.13261	0.00549944	0.994414	0.708917	0.702461	0.722398	0.689633	0.697424	0.668636	FCRL6
cg13461326	-0.359914	-0.302276	3.11665	6.132	0.0055019	0.994414	0.89572	0.894913	0.890784	0.908484	0.89009	0.886098	NDUFB9;NDUFB9;NDUFB9
cg25328757	-0.228078	-0.111855	0.0654877	6.13196	0.00550205	0.994414	0.525211	0.525829	0.511795	0.531433	0.523148	0.47957
cg19003975	0.100662	0.235531	1.33735	6.13144	0.00550415	0.994414	0.726584	0.734745	0.740182	0.702388	0.731474	0.714263	UNC5D
cg08219589	-0.399086	-0.369313	3.34713	6.13138	0.00550436	0.994414	0.914383	0.918967	0.902954	0.920808	0.904068	0.900043
cg19582538	-0.229566	-0.0373347	0.468421	6.13108	0.00550557	0.994414	0.558974	0.560303	0.574312	0.587923	0.584226	0.566222
cg13662478	1.59119e-05	-0.276156	2.56404	6.12976	0.00551084	0.994414	0.856101	0.858827	0.858697	0.860761	0.839707	0.860859
cg14618360	-0.401983	-0.181012	2.41516	6.12887	0.00551443	0.994414	0.853913	0.842336	0.856255	0.851819	0.846996	0.820424	ABCC4;ABCC4;ABCC4;ABCC4
cg26074575	0.0092452	-0.362718	2.02384	6.12852	0.00551583	0.994414	0.794505	0.807913	0.812012	0.80876	0.780794	0.806797	FNDC3B;FNDC3B
cg21962204	-0.156625	-0.281123	1.94367	6.12648	0.005524	0.994414	0.801559	0.792986	0.798636	0.807517	0.779459	0.787572	GPATCH2
cg12130225	-0.195157	-0.277922	2.60181	6.12641	0.00552425	0.994414	0.867451	0.857765	0.865748	0.870798	0.84893	0.850368
cg07381470	0.124184	0.232963	2.41858	6.11907	0.00555378	0.994414	0.84105	0.841019	0.846747	0.829514	0.85518	0.839694	SSU72
cg19240552	-0.199943	-0.0706166	1.59001	6.11902	0.00555402	0.994414	0.751193	0.754524	0.762514	0.759397	0.756075	0.734604	RALGPS1;RALGPS1;RALGPS1;RALGPS1
cg15796207	0.185618	0.26809	2.21673	6.11759	0.00555975	0.994414	0.839062	0.835422	0.83255	0.807962	0.829371	0.825782	LOC284930
cg18872946	-0.214865	-0.223399	2.20215	6.11582	0.00556694	0.994414	0.83296	0.827405	0.833174	0.832752	0.816057	0.810802	GLI3
cg00633232	-0.214394	-0.0445263	1.97973	6.1148	0.00557107	0.994414	0.811934	0.818704	0.809844	0.809825	0.802075	0.776579
cg16408982	-0.182278	-0.0834891	1.05042	6.11314	0.00557778	0.994414	0.677603	0.675369	0.676124	0.681394	0.680935	0.659947
cg10038635	-0.192337	-0.0367497	1.01754	6.11133	0.00558513	0.994414	0.661338	0.663158	0.670664	0.679579	0.676043	0.647983	FAM129B;FAM129B
cg01642895	-0.209537	-0.268625	1.91704	6.10713	0.00560218	0.994414	0.800805	0.805459	0.806596	0.803591	0.782717	0.77936	ABR;ABR;ABR
cg09514366	-0.172092	-0.0688544	1.01107	6.10573	0.00560789	0.994414	0.675807	0.67544	0.679624	0.678955	0.672895	0.651845
cg18856720	-0.238691	-0.157835	1.89787	6.1057	0.00560801	0.994414	0.799079	0.796755	0.804018	0.797778	0.788225	0.775798
cg08986653	0.393773	0.429195	-3.26167	6.10488	0.00561138	0.994414	0.0829525	0.0872917	0.0943186	0.0823268	0.107978	0.104132	RPL14;RPL14
cg27552493	0.074643	-0.125477	-1.18575	6.10411	0.00561449	0.994414	0.316223	0.303785	0.3164	0.301501	0.28998	0.328166
cg00042914	-0.111674	-0.361889	2.00047	6.10276	0.00562001	0.994414	0.792427	0.81394	0.795441	0.812136	0.78027	0.800666	C18orf16;AQP4
cg11975685	-0.356838	0.193254	-2.64148	6.102	0.00562313	0.994414	0.175089	0.155597	0.167553	0.152889	0.152897	0.127409
cg25696648	-0.0694151	0.152933	2.02316	6.10197	0.00562323	0.994414	0.776081	0.771851	0.781243	0.791934	0.818813	0.780557	CNTRL
cg26041569	-0.306927	-0.155475	0.73492	6.09913	0.00563488	0.994414	0.620262	0.603523	0.629814	0.644107	0.622433	0.602778
cg27452159	-0.260719	-0.237179	2.76223	6.09879	0.00563625	0.994414	0.876089	0.877475	0.883117	0.879198	0.87172	0.859104	HDAC9;HDAC9;HDAC9;HDAC9;HDAC9;HDAC9;HDAC9;HDAC9;HDAC9
cg15697595	-0.156719	-0.206523	1.31893	6.09834	0.00563813	0.994414	0.740147	0.733284	0.731412	0.727992	0.708108	0.70122
cg22281697	-0.346955	-0.100448	-3.19137	6.09692	0.00564392	0.994414	0.0985492	0.103473	0.101605	0.108302	0.10774	0.0880616	DLX6AS
cg06965373	-0.174482	-0.0679201	0.59477	6.09523	0.00565088	0.994414	0.61148	0.616414	0.619349	0.604614	0.616233	0.581341	TMEM133
cg24805708	-0.127667	-0.317611	1.40972	6.09248	0.00566218	0.994414	0.745216	0.751404	0.758864	0.741244	0.707021	0.725891	PNPLA4;PNPLA4
cg06213360	-0.207381	-0.12241	1.91846	6.0915	0.00566623	0.994414	0.795305	0.792881	0.806531	0.800116	0.793116	0.776906
cg24331334	0.363584	0.0923203	1.63707	6.09133	0.00566691	0.994414	0.74719	0.753073	0.744174	0.739828	0.753036	0.768301
cg04492287	0.273942	-0.0645499	1.42194	6.09064	0.00566975	0.994414	0.715829	0.733981	0.739128	0.711375	0.709862	0.755197	HIST1H2BD
cg03530155	-0.195259	-0.204471	2.08974	6.09016	0.00567176	0.994414	0.80786	0.814194	0.818332	0.820285	0.807472	0.798587
cg05153809	-0.274949	-0.244425	2.17787	6.08498	0.00569317	0.994414	0.831945	0.821181	0.823079	0.83388	0.812487	0.805268	PTPRG-AS1;PTPRG-AS1;PTPRG-AS1;PTPRG
cg06626786	-0.145172	-0.253297	1.60938	6.08374	0.0056983	0.994414	0.76459	0.760704	0.769627	0.766246	0.742906	0.745382	NCRNA00160
cg22602513	-0.355149	-0.146381	1.59232	6.08228	0.00570437	0.994414	0.767906	0.722708	0.746485	0.767148	0.762281	0.714663
cg23295683	-0.263671	-0.391954	2.59465	6.07697	0.00572645	0.994414	0.862178	0.866145	0.855513	0.868015	0.847556	0.851597	SEL1L
cg19614632	-0.310536	-0.382556	2.89581	6.07312	0.00574252	0.994414	0.876249	0.87166	0.877911	0.891928	0.875262	0.871559	ZNF783
cg16862915	0.280653	0.336905	2.79918	6.07232	0.00574585	0.994414	0.865954	0.871257	0.869903	0.856978	0.884284	0.877984
cg10446286	-0.293045	-0.197773	2.87783	6.07179	0.00574806	0.994414	0.893893	0.887259	0.889426	0.890276	0.879074	0.867849
cg13026439	-0.317726	-0.348453	2.60107	6.06678	0.00576907	0.994414	0.845114	0.825217	0.843135	0.872656	0.848244	0.841096	ZNF292
cg00052651	-0.182384	-0.172225	1.36608	6.06578	0.00577329	0.994414	0.738179	0.718466	0.728427	0.735444	0.715276	0.706872
cg06020978	-0.156299	-0.182156	-0.119782	6.06455	0.00577847	0.994414	0.496224	0.492782	0.492914	0.493556	0.4678	0.475776	ABI1;ABI1;ABI1;ABI1
cg03703044	-0.125493	-0.487275	2.61754	6.06343	0.00578319	0.994414	0.822642	0.831937	0.83679	0.872616	0.837613	0.857416	ALG13;ALG13;ALG13;ALG13;ALG13
cg12653894	-0.296371	-0.300004	2.1138	6.06234	0.00578775	0.994414	0.827797	0.839787	0.819078	0.824766	0.800422	0.803369
cg04094067	0.168653	0.176314	2.24746	6.0621	0.00578878	0.994414	0.821056	0.8309	0.828413	0.81284	0.835609	0.827681	RAB11FIP3;RAB11FIP3
cg20418715	0.0144911	-0.371537	2.0859	6.06129	0.00579219	0.994414	0.799061	0.804936	0.796849	0.817626	0.783299	0.81636	GRIA4;GRIA4;GRIA4
cg14716306	-0.371062	-0.249649	3.00646	6.05943	0.00580005	0.994414	0.878042	0.885659	0.883416	0.898093	0.884806	0.875891
cg16135755	-0.401266	-0.313186	2.24221	6.05694	0.00581056	0.994414	0.829701	0.819154	0.837937	0.837731	0.821784	0.804216
cg04862324	-0.288133	-0.169708	2.79231	6.05586	0.00581514	0.994414	0.86917	0.880068	0.878941	0.881551	0.875576	0.861012	SBF1
cg05971184	0.291803	0.267747	2.43948	6.05363	0.00582459	0.994414	0.849662	0.840545	0.843542	0.828201	0.849791	0.849719	LOC101060091
cg17631321	-0.217622	-0.225672	1.34231	6.05007	0.00583973	0.994414	0.733734	0.727778	0.734501	0.72885	0.70528	0.710438	COBLL1;COBLL1;COBLL1;COBLL1
cg05007425	-0.193816	-0.224907	1.81486	6.04967	0.00584143	0.994414	0.776728	0.779586	0.76456	0.789619	0.776071	0.757368	SUPT3H;SUPT3H;SUPT3H
cg05762464	0.432906	0.252924	2.92676	6.04441	0.00586387	0.994414	0.892034	0.8723	0.893023	0.866442	0.887055	0.891004	MYO1E
cg07120254	-0.0708072	-0.324333	2.01649	6.04377	0.00586662	0.994414	0.809094	0.829918	0.818356	0.810149	0.787647	0.798595	TNFRSF21
cg18841796	-0.122683	-0.209643	0.538276	6.04294	0.00587016	0.994414	0.598511	0.608533	0.600676	0.604638	0.578758	0.590864	RAPGEF6;RAPGEF6;RAPGEF6;RAPGEF6;RAPGEF6;RAPGEF6
cg06832272	0.323038	0.154547	2.69982	6.04261	0.00587156	0.994414	0.853455	0.851628	0.874233	0.854375	0.865618	0.875661	PPP2R2B;PPP2R2B;PPP2R2B;PPP2R2B;PPP2R2B;PPP2R2B;PPP2R2B
cg14826642	0.232732	0.116442	2.56132	6.03969	0.0058841	0.994414	0.856503	0.850352	0.854408	0.842966	0.855734	0.863841	EMC1;EMC1;EMC1;EMC1;EMC1;EMC1;EMC1;EMC1
cg11553667	-0.0975973	-0.349478	1.6736	6.03847	0.0058893	0.994414	0.743641	0.754567	0.73231	0.775208	0.744415	0.755234
cg26257411	-0.133221	-0.19223	0.341013	6.03729	0.00589436	0.994414	0.559237	0.570241	0.572597	0.570251	0.548123	0.556674	SYNGAP1
cg13974436	0.25747	0.142926	-0.503124	6.03563	0.00590151	0.994414	0.460026	0.463743	0.443137	0.389219	0.412843	0.447283	SEMA5A
cg11747695	0.0222081	0.311995	1.9249	6.03119	0.00592065	0.994414	0.78958	0.791225	0.789245	0.779878	0.814213	0.775785	COL4A2
cg03598090	0.053525	0.251027	3.24621	6.02621	0.00594219	0.994414	0.90238	0.89935	0.905578	0.895509	0.915798	0.900373	ZMAT5;ZMAT5
cg19876226	-0.212013	-0.085333	-0.385177	6.02546	0.00594547	0.994414	0.472652	0.473916	0.477124	0.447229	0.439854	0.415889	SCIN;SCIN
cg02179754	-0.244721	-0.137548	1.78934	6.02467	0.00594888	0.994414	0.775656	0.785237	0.790657	0.785287	0.778184	0.759459	ADSS
cg03448733	-0.259476	-0.261473	1.51671	6.02378	0.00595273	0.994414	0.728753	0.734025	0.739305	0.75014	0.729695	0.736263	NCOR2;NCOR2;NCOR2
cg06638795	2.10863	2.89053	-2.43254	6.02195	0.00596072	0.994414	0.270822	0.283518	0.309026	0.16119	0.339683	0.293378	KCNG3;KCNG3
cg12676397	-0.209107	-0.348395	2.64927	6.01831	0.00597653	0.994414	0.867143	0.851773	0.872882	0.872337	0.85033	0.859339	ARHGAP44
cg04297715	-0.167256	-0.30764	2.44482	6.01809	0.0059775	0.994414	0.839239	0.83599	0.844385	0.853799	0.831819	0.843635
cg21962907	-0.10889	0.147028	0.555563	6.01796	0.00597808	0.994414	0.603505	0.606355	0.617056	0.59127	0.61277	0.579432
cg04248557	-0.409076	-0.314398	3.12342	6.01723	0.00598128	0.994414	0.885282	0.896489	0.894078	0.906438	0.892713	0.883749	AUTS2;AUTS2;AUTS2
cg05380921	-0.209846	-0.238161	2.2123	6.01556	0.00598857	0.994414	0.829406	0.835752	0.836478	0.833051	0.818103	0.810553	GPT2;GPT2
cg17924390	0.216716	0.0272281	2.62431	6.01538	0.00598934	0.994414	0.861697	0.862376	0.869453	0.849889	0.858824	0.869965	CD37;CD37;CD37;CD37
cg16362222	0.14508	0.168516	0.997563	6.01531	0.00598965	0.994414	0.667015	0.682463	0.688181	0.652394	0.676018	0.669518
cg09508665	-0.189964	-0.211444	1.42866	6.01182	0.00600494	0.994414	0.714151	0.714019	0.72879	0.737208	0.727461	0.717055	A2BP1;A2BP1;A2BP1;A2BP1;A2BP1;A2BP1
cg23906876	-0.177773	-0.15898	1.03068	6.00855	0.00601926	0.994414	0.700263	0.701674	0.696088	0.68574	0.670024	0.655237	DCDC2
cg08357188	-0.253106	-0.175325	1.90542	6.00664	0.00602767	0.994414	0.806917	0.808922	0.803664	0.804163	0.786873	0.773269	RFX3;RFX3
cg23330788	-0.224653	-0.0851736	1.63083	6.00632	0.0060291	0.994414	0.765378	0.758787	0.763507	0.767418	0.75867	0.737019	KCNIP4;KCNIP4
cg04968013	-0.321221	-0.380218	2.81838	6.00562	0.00603215	0.994414	0.882302	0.883218	0.879676	0.88706	0.866332	0.867311	CACNB2;CACNB2;CACNB2;CACNB2;CACNB2;CACNB2;CACNB2;CACNB2;CACNB2
cg15746672	-0.175614	-0.116148	0.522459	6.00492	0.00603524	0.994414	0.61263	0.607139	0.609904	0.605646	0.591017	0.570462	FAM184A;FAM184A
cg14841350	-0.284504	-0.333306	2.26698	6.00307	0.0060434	0.994414	0.810542	0.822487	0.829693	0.844387	0.815493	0.817439	IGSF11;IGSF11
cg19198148	-0.149902	-0.380784	1.77233	6.00204	0.00604796	0.994414	0.732781	0.739664	0.758206	0.783915	0.752902	0.77355	BCL6;BCL6;BCL6
cg17012588	0.20962	0.0148511	1.42323	6.00122	0.0060516	0.994414	0.487441	0.495294	0.500514	0.716707	0.72447	0.741303
cg09447662	-0.217617	-0.0821296	2.27122	5.99963	0.0060586	0.994414	0.841566	0.838463	0.840524	0.837691	0.830135	0.812733	DENND3
cg07451261	-0.305984	0.231883	-2.87738	5.99916	0.00606069	0.994414	0.135719	0.119881	0.127546	0.121863	0.145698	0.105854
cg17657898	-0.148973	-0.19321	1.78612	5.99585	0.00607538	0.994414	0.797056	0.790348	0.79594	0.786194	0.768691	0.765817
cg14002152	-0.20065	-0.102292	1.30557	5.99511	0.00607863	0.994414	0.712698	0.711774	0.727568	0.721877	0.719259	0.690793	IQCH;IQCH;IQCH;IQCH;IQCH
cg18359017	-0.124163	-0.199701	0.912583	5.99408	0.00608323	0.994414	0.665994	0.663718	0.668408	0.668005	0.646598	0.640583	UBQLNL
cg19537184	-0.146431	-0.134558	-0.666878	5.99301	0.00608799	0.994414	0.382426	0.378519	0.388066	0.398185	0.388114	0.374074	MIR520C;MIR526A1
cg21342586	-0.257594	-0.193863	2.23624	5.99178	0.00609346	0.994414	0.806804	0.806201	0.807097	0.831793	0.830122	0.807893	KRTAP2-1
cg06981504	0.228519	-0.523881	1.42789	5.99127	0.00609574	0.994414	0.765254	0.753668	0.689879	0.737251	0.658976	0.762696	ACAP3
cg08826890	0.294728	0.149948	2.69469	5.99082	0.00609772	0.994414	0.865877	0.867186	0.867724	0.852258	0.868534	0.874558
cg02820960	0.1819	0.314142	3.16128	5.98663	0.00611645	0.994414	0.899728	0.910764	0.89535	0.887964	0.909153	0.897569	ZZZ3;ZZZ3
cg08324536	0.185048	0.0216683	1.88199	5.98306	0.00613242	0.994414	0.797787	0.788608	0.799302	0.775647	0.783719	0.797984	ANK1
cg09390398	0.53851	0.465612	1.78763	5.98028	0.0061449	0.994414	0.783532	0.8264	0.820916	0.735455	0.791427	0.782105	HYPM
cg12827420	-0.212016	-0.171604	2.47678	5.97878	0.00615161	0.994414	0.847561	0.848568	0.85321	0.854186	0.850645	0.832902
cg19919208	-0.196696	-0.209104	1.91928	5.97722	0.00615865	0.994414	0.807018	0.813532	0.809909	0.802563	0.784604	0.781554	MAGI2;MAGI2
cg10740320	0.293245	0.0250995	2.82526	5.97516	0.00616793	0.994414	0.869014	0.877754	0.873218	0.86575	0.87256	0.886353	BUD31
cg25238978	0.0571398	0.181238	0.588762	5.9747	0.00617002	0.994414	0.587529	0.579415	0.587615	0.591227	0.623263	0.584149	SLC25A26;SLC25A26;SLC25A26
cg07155553	-0.356603	-0.192999	3.23735	5.96789	0.00620081	0.994414	0.907619	0.916833	0.920822	0.912426	0.904706	0.891003	NOTCH4
cg04421392	0.239267	-0.182664	1.90429	5.96755	0.00620235	0.994414	0.801522	0.783175	0.803454	0.784791	0.764872	0.806555	C6orf138
cg12280293	0.375738	0.0669453	2.0562	5.96703	0.00620469	0.994414	0.80631	0.798531	0.803336	0.79096	0.795016	0.822771
cg07784042	-0.173425	-0.141072	0.710055	5.96283	0.00622378	0.994414	0.640479	0.63653	0.647889	0.634563	0.621713	0.604258
cg01658277	-0.239926	-0.0904022	2.43961	5.96213	0.00622698	0.994414	0.843414	0.850758	0.845	0.852043	0.849273	0.827291
cg25539435	-0.126077	0.331692	-3.00573	5.96083	0.00623291	0.994414	0.114381	0.118836	0.106362	0.109924	0.132407	0.0998792	ZDHHC20
cg11702430	-0.0722579	-0.341602	2.15206	5.95529	0.00625824	0.994414	0.749701	0.748772	0.745832	0.825473	0.797507	0.819384
cg10363005	-0.206381	0.037955	0.610852	5.95373	0.00626536	0.994414	0.606681	0.608168	0.60622	0.616176	0.608546	0.584631	KIRREL3;KIRREL3
cg01111093	-0.271323	-0.202093	2.51761	5.95099	0.00627796	0.994414	0.855202	0.85409	0.860777	0.860948	0.849493	0.839021	CHST5
cg14825676	-0.130698	-0.277909	2.46911	5.95038	0.00628078	0.994414	0.855048	0.842986	0.848613	0.857152	0.836977	0.841531	UGT1A5;UGT1A6;UGT1A10;UGT1A9;UGT1A6;UGT1A7;UGT1A8
cg09527769	-0.251823	-0.151846	2.29415	5.94973	0.00628376	0.994414	0.832359	0.829664	0.838649	0.838545	0.832207	0.817129
cg02681695	-0.228083	-0.152304	2.08468	5.94864	0.00628876	0.994414	0.80661	0.793546	0.801938	0.817017	0.811519	0.794229	CLEC16A;CLEC16A
cg10387912	-0.103821	-0.303986	1.95169	5.94818	0.0062909	0.994414	0.80382	0.805534	0.812682	0.805573	0.78035	0.788434
cg15125476	0.0204496	-0.231317	2.08375	5.9455	0.00630326	0.994414	0.802714	0.800181	0.803853	0.81977	0.789142	0.812705	HMBOX1;HMBOX1
cg15846536	-0.0395496	-0.210365	0.685107	5.94408	0.00630979	0.994414	0.618003	0.611949	0.63028	0.623102	0.599853	0.623833
cg10572135	-0.215489	-0.041466	0.649482	5.94404	0.00631	0.994414	0.647882	0.641558	0.662339	0.625537	0.613681	0.590299	BMP5
cg00752713	-0.0671413	-0.329388	0.463395	5.94345	0.00631269	0.994414	0.719782	0.713504	0.725673	0.582043	0.555048	0.594544	USP9X;USP9X
cg18397743	-0.148227	-0.0365783	-0.347558	5.94289	0.0063153	0.994414	0.436128	0.435449	0.438067	0.448269	0.451974	0.42179	TBCD
cg04128967	-0.0883386	-0.258624	1.63018	5.94204	0.00631921	0.994414	0.762535	0.787893	0.778929	0.763116	0.740955	0.757574
cg11570233	-0.289182	-0.40664	2.96168	5.94066	0.00632561	0.994414	0.875318	0.89595	0.880556	0.896518	0.873437	0.881868	IRF6
cg23426311	-0.158225	-0.130017	1.22833	5.9377	0.00633933	0.994414	0.716494	0.716858	0.724423	0.712868	0.701439	0.685997	AQP1;AQP1;AQP1;AQP1
cg23099959	0.261206	-0.117667	1.91825	5.93552	0.00634945	0.994414	0.782112	0.77996	0.788656	0.777799	0.780737	0.805929
cg13253701	-0.205017	-0.136821	2.25825	5.93501	0.00635186	0.994414	0.823573	0.829341	0.835225	0.836481	0.825855	0.816444	ZBTB17;ZBTB17;ZBTB17;ZBTB17;ZBTB17
cg09423996	-0.167433	-0.191765	0.20593	5.93339	0.00635937	0.994414	0.521673	0.531647	0.523558	0.547835	0.530581	0.527711
cg26630599	-0.179058	-0.487586	0.749265	5.93218	0.00636502	0.994414	0.673854	0.646968	0.666749	0.65062	0.602867	0.617286	CDH23;CDH23;CDH23
cg03036484	-0.252073	-0.109761	1.24908	5.93021	0.0063742	0.994414	0.718681	0.709408	0.722627	0.717151	0.709423	0.680162	SH2D4B;SH2D4B
cg26903781	-0.456301	-0.320984	3.1945	5.92825	0.00638338	0.994414	0.894967	0.897993	0.892587	0.90815	0.900893	0.885924	IQUB
cg08512745	-0.21531	-0.182022	-2.37128	5.92808	0.00638417	0.994414	0.175768	0.184888	0.178999	0.177332	0.15805	0.156253	PC;PC;PC
cg20914725	0.365204	0.207181	-2.48149	5.92723	0.00638814	0.994414	0.140053	0.136885	0.140775	0.13992	0.154701	0.17086	LOXL3
cg05888603	-0.27654	-0.226667	2.484	5.92633	0.00639236	0.994414	0.772405	0.778391	0.785076	0.859695	0.844258	0.836771	IRAK1;IRAK1;IRAK1
cg04732580	-0.410404	-0.390079	3.09759	5.92203	0.00641252	0.994414	0.889459	0.893649	0.894999	0.905514	0.884737	0.88498
cg18754629	0.013513	0.237927	1.07909	5.92188	0.00641324	0.994414	0.674248	0.690128	0.697971	0.672416	0.698102	0.663397	ARHGEF4;ARHGEF4
cg08671396	0.359081	0.272734	2.95896	5.91698	0.00643632	0.994414	0.890281	0.874524	0.878161	0.869896	0.891815	0.890363	LOC440311
cg12684822	-0.0445406	-0.388776	2.8717	5.91652	0.00643847	0.994414	0.869897	0.872729	0.875402	0.885375	0.861898	0.883818	BNIP2
cg02634141	-0.18229	-0.168747	0.489475	5.91414	0.00644972	0.994414	0.396783	0.38979	0.398312	0.599287	0.583884	0.567546	MIR507;MIR506
cg21150356	-0.105336	-0.211833	0.942357	5.91282	0.00645596	0.994414	0.669037	0.661894	0.659698	0.673007	0.648358	0.647728	C10orf99
cg06072257	-0.195329	-0.101942	0.907115	5.91025	0.00646818	0.994414	0.642718	0.64553	0.647485	0.666356	0.655187	0.633368
cg27360374	-0.26517	-0.206526	1.6067	5.90881	0.00647501	0.994414	0.766527	0.76761	0.778559	0.772619	0.74769	0.732487
cg14431257	-0.178654	-0.0616012	1.42531	5.90781	0.00647976	0.994414	0.735287	0.752001	0.735474	0.735849	0.73378	0.714386	NFIB
cg21792017	-0.207987	-0.36753	2.82095	5.90402	0.00649776	0.994414	0.882833	0.881149	0.881061	0.886683	0.863255	0.870571	MAPRE3
cg14173033	-0.1022	-0.315654	-1.46965	5.90096	0.0065124	0.994414	0.306889	0.295488	0.297165	0.278083	0.246624	0.286183	FOXK2
cg22107147	-0.241949	-0.209218	2.33448	5.89811	0.00652601	0.994414	0.835139	0.843398	0.84627	0.845311	0.83356	0.818873
cg04130455	0.296733	-0.723949	2.87501	5.89803	0.00652638	0.994414	0.854915	0.859316	0.872215	0.874987	0.822278	0.88592
cg00419012	0.360812	0.112952	2.20858	5.89574	0.00653739	0.994414	0.825678	0.836481	0.835163	0.80851	0.814193	0.835517	GALNT9
cg10504089	-0.254692	-0.136856	2.0911	5.89031	0.00656349	0.994414	0.816615	0.815246	0.826766	0.820512	0.813776	0.790422	ZNF516
cg26442397	-0.174062	-0.239594	0.562122	5.88906	0.00656947	0.994414	0.603811	0.602454	0.607047	0.61507	0.580971	0.589741
cg03725360	-0.184878	-0.0317748	2.32852	5.88792	0.006575	0.994414	0.843303	0.843796	0.847732	0.844488	0.836606	0.817324
cg22200994	-0.249261	-0.218771	2.41164	5.8873	0.00657799	0.994414	0.858253	0.83842	0.850578	0.854342	0.837887	0.829398
cg01083686	0.39855	0.110893	2.79216	5.88632	0.00658274	0.994414	0.880543	0.863321	0.879164	0.857321	0.870669	0.884798	EIF4G3;EIF4G3;EIF4G3;EIF4G3
cg11494508	0.18908	-0.00213268	-2.29125	5.88476	0.00659027	0.994414	0.178476	0.184877	0.178786	0.166885	0.161701	0.191248	HEPACAM2;HEPACAM2
cg03675807	-0.185811	-0.404594	2.88882	5.88243	0.00660154	0.994414	0.873079	0.878117	0.885845	0.88888	0.868705	0.879103
cg27568764	-0.136235	-0.26433	2.07666	5.87906	0.00661791	0.994414	0.809195	0.813404	0.820752	0.819712	0.795147	0.806149	CPA3
cg20768475	-0.268872	-0.0577031	-1.20513	5.8781	0.00662256	0.994414	0.358254	0.352826	0.352544	0.318213	0.30776	0.289367
cg12682914	-0.301241	-0.0431356	2.37462	5.87719	0.006627	0.994414	0.853316	0.83953	0.831135	0.847588	0.846356	0.815744
cg16847237	0.0532286	0.27509	2.31543	5.877	0.00662794	0.994414	0.823226	0.825598	0.828768	0.819455	0.848662	0.826623
cg05497504	-0.398427	-0.53125	2.84994	5.87596	0.00663301	0.994414	0.881491	0.879188	0.874872	0.890066	0.861534	0.865434	AP1G1;AP1G1
cg15741019	-0.192241	-0.0980119	1.71942	5.8746	0.00663964	0.994414	0.776261	0.780704	0.772252	0.774714	0.77157	0.752062
cg15809077	-0.266482	-0.155723	2.30591	5.87391	0.006643	0.994414	0.822579	0.822959	0.826732	0.842876	0.830801	0.81793
cg10880456	-0.213167	-0.0611445	1.79187	5.8736	0.00664447	0.994414	0.777691	0.779001	0.784383	0.786976	0.776958	0.759498	HIPK2;HIPK2
cg05292310	-0.133853	-0.286782	2.17078	5.8727	0.00664891	0.994414	0.825114	0.818022	0.823822	0.828266	0.8073	0.813972	DSPP
cg02235026	-0.195986	-0.0599151	1.61349	5.86981	0.00666301	0.994414	0.775505	0.76941	0.775357	0.762895	0.759336	0.735976
cg06679427	-0.0477485	-0.316738	2.13087	5.8683	0.00667039	0.994414	0.823872	0.812871	0.816943	0.817206	0.796976	0.819967
cg03454235	-0.189181	-0.162875	1.18545	5.86824	0.00667073	0.994414	0.695265	0.693791	0.708218	0.706153	0.695676	0.678764	LRRC43;IL31
cg00815519	0.154562	-0.368372	2.00799	5.86802	0.00667178	0.994414	0.76976	0.803195	0.803314	0.800876	0.769507	0.815938	GJC2
cg24350771	0.291389	-0.254612	-1.66184	5.86653	0.0066791	0.994414	0.219257	0.220936	0.255746	0.233573	0.21901	0.285001
cg06180638	-0.267869	-0.349802	2.28032	5.86592	0.00668211	0.994414	0.831812	0.84606	0.834311	0.838776	0.817059	0.824724
cg03939486	0.0628282	-0.323363	2.76436	5.86331	0.00669491	0.994414	0.883981	0.876553	0.869314	0.873524	0.852296	0.880981	NKAP
cg14732248	0.298996	0.0864702	-2.98562	5.86171	0.0067028	0.994414	0.0923177	0.0959752	0.0961637	0.10538	0.110035	0.125855	FOXQ1
cg08466256	-0.011436	-0.24983	1.51272	5.86043	0.00670909	0.994414	0.748822	0.760647	0.755271	0.747922	0.7258	0.740207	COL5A2
cg03215909	-0.420435	-0.292953	-3.51242	5.85941	0.00671411	0.994414	0.0765	0.0735223	0.0739192	0.0964414	0.0789453	0.074346
cg00448868	-0.18241	-0.156964	0.610552	5.85852	0.0067185	0.994414	0.603021	0.612694	0.610757	0.623559	0.59031	0.595012	DYNC1LI2
cg08249698	-0.202407	-0.161943	0.863902	5.8563	0.00672951	0.994414	0.673753	0.677916	0.675581	0.656644	0.648076	0.62935	A2BP1;A2BP1
cg01374892	-0.100065	-0.269704	1.6483	5.85534	0.00673426	0.994414	0.739718	0.739683	0.749583	0.77067	0.746442	0.7511	MSI2;MSI2
cg19090382	-0.0599713	0.135254	0.990308	5.85522	0.00673483	0.994414	0.678725	0.675689	0.677765	0.666699	0.686895	0.635898
cg17432898	-0.578293	-0.317249	-3.7996	5.85152	0.00675318	0.994414	0.0763052	0.0686342	0.0648516	0.0800532	0.0754224	0.0567347	DTNBP1;DTNBP1;DTNBP1
cg12692808	-0.114921	-0.156109	1.2455	5.8503	0.00675924	0.994414	0.71695	0.720139	0.728767	0.71504	0.699098	0.693257
cg00082574	0.339874	0.0495112	2.63876	5.84882	0.00676663	0.994414	0.859795	0.874022	0.868196	0.848212	0.857354	0.872834	PTPRR
cg22974630	0.25249	-0.0300872	2.17387	5.84734	0.00677398	0.994414	0.833546	0.836297	0.823617	0.807923	0.811099	0.831774	COPZ1
cg14062537	-0.0974323	-0.320174	2.77308	5.84694	0.00677596	0.994414	0.876234	0.874983	0.870742	0.881529	0.859626	0.870991	LOC100188947;HECTD2
cg06369680	-0.340556	-0.351774	3.06327	5.84577	0.00678181	0.994414	0.896588	0.900956	0.894952	0.903655	0.886956	0.882146	C7orf72
cg12368690	-0.347222	-0.374215	3.17556	5.84519	0.00678469	0.994414	0.901618	0.900102	0.899461	0.911681	0.892295	0.890828	LOC101927668
cg04046124	0.304736	0.330425	2.6078	5.84453	0.006788	0.994414	0.869142	0.87497	0.872945	0.843214	0.866897	0.861119	SLC24A3
cg11602944	-0.228767	-0.140386	2.44365	5.84391	0.00679108	0.994414	0.855412	0.854903	0.859749	0.853919	0.843386	0.833513
cg17804261	0.10302	0.259206	2.61321	5.84243	0.0067985	0.994414	0.858879	0.858858	0.862044	0.847787	0.870772	0.856568	CSNK1G3;CSNK1G3;CSNK1G3
cg20645912	0.226053	-0.14001	1.98714	5.83875	0.00681691	0.994414	0.80126	0.8049	0.811948	0.790843	0.779998	0.816638	HLA-DQB2
cg09451613	-0.272662	-0.148355	-0.0625747	5.83825	0.00681943	0.994414	0.493374	0.495346	0.512381	0.507359	0.48715	0.473118	TACC2;TACC2
cg03653672	-0.204076	-0.0298075	2.05052	5.83756	0.00682289	0.994414	0.822793	0.808289	0.812266	0.814766	0.811194	0.78669	UGGT1;UGGT1
cg19865826	-0.215837	-0.397928	2.55754	5.83689	0.00682626	0.994414	0.855418	0.863663	0.854101	0.865515	0.842758	0.847765	F11R
cg10678465	-0.110454	-0.263337	1.05499	5.83393	0.00684115	0.994414	0.677914	0.67158	0.673721	0.684915	0.6616	0.675436
cg25978261	-0.270632	-0.0967718	2.93496	5.83379	0.00684184	0.994414	0.890451	0.885706	0.889245	0.891922	0.885507	0.871495	KIF26B
cg24370066	-0.24352	-0.165555	1.92717	5.83034	0.00685924	0.994414	0.802526	0.803712	0.80523	0.80385	0.789106	0.77801	GTF2F2
cg17504742	-0.187643	-0.207054	-0.166714	5.82983	0.00686181	0.994414	0.513608	0.50414	0.51039	0.49109	0.460896	0.461332	TTC28
cg17221524	-0.146615	-0.216352	1.60646	5.82886	0.00686671	0.994414	0.767316	0.765782	0.780954	0.765593	0.745681	0.74325	PLXNA2
cg23467853	-0.208427	-0.0876269	1.82784	5.82875	0.00686726	0.994414	0.779116	0.773949	0.783508	0.785836	0.786213	0.765594
cg05372647	0.0319856	-0.413622	2.33527	5.82664	0.00687794	0.994414	0.832304	0.832894	0.842663	0.837469	0.816041	0.83746	C1orf112
cg24890392	-0.297149	-0.182241	2.67739	5.82638	0.00687924	0.994414	0.869973	0.87526	0.869037	0.872611	0.866109	0.851716	MSRB3;MSRB3;MSRB3;MSRB3
cg12259191	0.424509	0.139901	2.60643	5.82555	0.00688343	0.994414	0.850898	0.857132	0.852213	0.845094	0.853547	0.867425	KRTAP4-1
cg13702222	0.150471	0.202807	-1.48524	5.82537	0.00688438	0.994414	0.256432	0.275459	0.266914	0.246549	0.281699	0.265905	MBNL1;MBNL1;MBNL1;MBNL1;MBNL1;MBNL1;MBNL1;MBNL1;MBNL1;MBNL1;MBNL1;MBNL1
cg17022737	-0.0815056	-0.251988	0.641891	5.82325	0.00689512	0.994414	0.652973	0.643108	0.646165	0.620711	0.599472	0.604281
cg24037191	-0.142053	-0.280657	1.59084	5.82313	0.00689573	0.994414	0.763978	0.763874	0.764872	0.758404	0.73737	0.750655	KIAA1279
cg00453605	-0.0630998	-0.186465	1.2921	5.82312	0.00689577	0.994414	0.714731	0.716387	0.725426	0.71926	0.698343	0.709381
cg16531342	0.274335	0.122804	2.51095	5.82174	0.00690277	0.994414	0.657446	0.672151	0.676957	0.836851	0.851936	0.859209	DKC1;SNORA36A;DKC1
cg21445207	-0.230266	-0.0731117	1.50765	5.82073	0.0069079	0.994414	0.743066	0.730687	0.747412	0.751888	0.752173	0.706801
cg22046628	-0.345977	-0.292334	2.56756	5.82054	0.0069089	0.994414	0.854479	0.854402	0.856746	0.867206	0.850886	0.841234	CTNND1;CTNND1;CTNND1;CTNND1;CTNND1;CTNND1;CTNND1;CTNND1;CTNND1;CTNND1;CTNND1;CTNND1;CTNND1;CTNND1;CTNND1;CTNND1;CTNND1;CTNND1;CTNND1;CTNND1;CTNND1;CTNND1;TMX2-CTNND1
cg07719258	-0.218671	-0.136142	2.09002	5.81931	0.00691515	0.994414	0.829057	0.823417	0.828207	0.820921	0.810139	0.795953
cg26987646	-0.215941	-0.191863	0.97986	5.81677	0.00692808	0.994414	0.670948	0.684921	0.684319	0.678994	0.661451	0.647517	LOC283856
cg22254479	-0.296377	-0.0231841	2.54308	5.81654	0.00692925	0.994414	0.802926	0.814233	0.811191	0.856298	0.863798	0.834223	KLHL13;KLHL13;KLHL13
cg07337775	0.0272979	0.400346	3.20252	5.81647	0.00692964	0.994414	0.893563	0.902068	0.894064	0.892417	0.915112	0.892593
cg23146395	-0.346487	-0.229827	2.7439	5.81633	0.00693033	0.994414	0.859984	0.869917	0.861142	0.880039	0.870818	0.854731	ACOX2
cg22017972	0.193108	-0.292991	1.84988	5.81623	0.00693084	0.994414	0.764145	0.774379	0.79346	0.781324	0.756771	0.796	CPB2;CPB2
cg21092682	-0.264149	-0.183517	2.03147	5.81098	0.00695771	0.994414	0.799576	0.800046	0.810928	0.812096	0.808332	0.78137	EPGN;EPGN;EPGN;EPGN;EPGN;EPGN;EPGN
cg07377701	-0.310015	-0.219307	2.31267	5.8103	0.00696119	0.994414	0.836784	0.821508	0.851747	0.842878	0.831788	0.815197	LINC01214
cg18452091	0.160401	0.265503	2.48433	5.81006	0.0069624	0.994414	0.842392	0.854135	0.847415	0.837727	0.860321	0.844328	ADGRF5;ADGRF5
cg18486001	0.230348	-0.0362042	0.160684	5.80779	0.00697407	0.994414	0.542885	0.546869	0.54572	0.515445	0.517904	0.548226
cg09587359	-0.0279277	-0.305202	1.72893	5.80731	0.00697656	0.994414	0.784042	0.786109	0.775887	0.778059	0.746128	0.77369
cg19576405	0.143623	0.162169	1.73695	5.80689	0.00697867	0.994414	0.771954	0.776625	0.770453	0.757538	0.778096	0.770604
cg20474507	-0.231398	-0.177021	2.04855	5.80656	0.00698038	0.994414	0.822773	0.823211	0.823428	0.815434	0.805711	0.789985
cg22059060	-0.340395	-0.25781	2.21029	5.80606	0.00698295	0.994414	0.844907	0.847747	0.845179	0.837225	0.822103	0.79824	FAP;FAP
cg15537065	-0.2591	-0.232242	2.82684	5.80548	0.00698594	0.994414	0.723227	0.718589	0.733518	0.886108	0.873593	0.865869	ABCD1
cg02947427	-0.0710219	0.101801	0.949084	5.79854	0.00702178	0.994414	0.633372	0.634881	0.638306	0.649603	0.685935	0.631746	HSD11B1;HSD11B1;HSD11B1
cg04103687	-0.2286	-0.15489	1.45959	5.79847	0.00702211	0.994414	0.73755	0.740386	0.748595	0.749134	0.731863	0.715276
cg00515279	-0.173814	-0.318478	1.85905	5.79766	0.0070263	0.994414	0.780721	0.781811	0.786273	0.794118	0.771396	0.779703	B4GALT5
cg03101854	-0.220935	-0.0975146	1.53372	5.79522	0.00703897	0.994414	0.75643	0.772037	0.761081	0.755108	0.748329	0.72259	COL27A1
cg03670777	-0.292825	-0.453768	3.04826	5.79258	0.00705267	0.994414	0.89249	0.886156	0.882984	0.904541	0.878802	0.88484	FOXO1
cg27104720	-0.247325	-0.392821	-0.708565	5.79242	0.00705352	0.994414	0.23421	0.240614	0.237134	0.405215	0.359024	0.378422	FUNDC2
cg13289809	-0.138739	-0.204365	0.190953	5.78611	0.00708639	0.994414	0.541163	0.555007	0.550249	0.546017	0.526171	0.525697	COQ10B
cg25725312	0.0712498	-0.339243	2.88904	5.78465	0.00709402	0.994414	0.869605	0.884879	0.891631	0.882045	0.860608	0.891219
cg12744979	0.392216	0.0809654	2.79413	5.78457	0.00709448	0.994414	0.883756	0.880476	0.87369	0.85607	0.869766	0.889281	WWOX;WWOX;WWOX;WWOX
cg14463467	-0.250533	-0.0213408	-1.49199	5.78347	0.00710022	0.994414	0.26771	0.291141	0.267501	0.271055	0.275788	0.24555	HMSD
cg19219423	-0.194629	-0.213073	0.475831	5.78346	0.00710026	0.994414	0.600294	0.609316	0.614761	0.597323	0.5767	0.569096	PRKG1
cg24064464	0.100443	-0.281532	2.33992	5.77926	0.00712231	0.994414	0.64621	0.656581	0.65208	0.840268	0.810271	0.844802	FHL1;FHL1;FHL1;FHL1;FHL1;FHL1;FHL1;FHL1;FHL1
cg08479145	-0.18991	-0.152071	1.09404	5.7784	0.00712684	0.994414	0.678179	0.66828	0.677541	0.692234	0.684127	0.663462
cg21045828	-0.129574	-0.177174	1.55065	5.77819	0.00712795	0.994414	0.774597	0.765384	0.770436	0.758508	0.73832	0.735116	MMP16;MMP16
cg15938623	-0.212498	-0.174618	1.15163	5.77729	0.00713268	0.994414	0.695175	0.704487	0.707641	0.702441	0.687121	0.676362
cg26560769	-0.236078	-0.2434	1.38754	5.77565	0.00714127	0.994414	0.707747	0.725521	0.723039	0.742951	0.713607	0.707607	ASTN1;ASTN1
cg07266755	0.271831	0.116452	-0.447119	5.7755	0.00714207	0.994414	0.61608	0.634108	0.612901	0.40594	0.412662	0.456961	ZNF182;ZNF182;ZNF182
cg21744973	-0.252095	-0.530619	3.21777	5.77401	0.00714993	0.994414	0.759671	0.779056	0.774388	0.909693	0.88933	0.897941	FAM48B2
cg13043541	-0.4485	-0.289369	3.27391	5.77152	0.00716308	0.994414	0.87839	0.892785	0.916785	0.913447	0.905914	0.890287	CAMTA1
cg03314530	-0.286318	-0.422098	2.87665	5.77119	0.00716486	0.994414	0.878806	0.862783	0.873826	0.890308	0.86756	0.875394	OPCML
cg10333402	0.252342	0.105202	-2.21644	5.7663	0.00719075	0.994414	0.164377	0.16699	0.169126	0.167671	0.176844	0.191203	MOGAT3
cg07380771	0.0302407	-0.26435	2.41819	5.76628	0.00719082	0.994414	0.828811	0.838929	0.845715	0.84869	0.826541	0.844859
cg21794940	0.45398	0.280376	2.82385	5.76545	0.00719523	0.994414	0.873964	0.865755	0.879793	0.856762	0.879772	0.882841	ZMYM2;ZMYM2;ZMYM2;ZMYM2
cg21540347	-0.152508	-0.236559	1.25143	5.7632	0.00720722	0.994414	0.380688	0.391902	0.389491	0.720004	0.693896	0.69332	SHROOM2
cg06081869	-0.203406	-0.227101	1.48322	5.76317	0.00720735	0.994414	0.745981	0.736105	0.740462	0.74936	0.733508	0.72172	MYO6
cg04398171	-0.174112	-0.171086	1.77177	5.76297	0.00720843	0.994414	0.77985	0.776288	0.77803	0.783389	0.771849	0.762529
cg22916254	-0.190689	-0.238832	0.362081	5.76252	0.00721085	0.994414	0.57048	0.565689	0.555897	0.580033	0.557721	0.547759	SNRPF
cg26015356	0.4446	0.147436	3.07821	5.76009	0.00722378	0.994414	0.891508	0.903046	0.891785	0.875531	0.893804	0.903579	C17orf50
cg15341577	-0.161784	-0.311605	1.88373	5.75944	0.00722722	0.994414	0.800565	0.799146	0.804563	0.798601	0.777834	0.775712	KIF1B
cg02723312	-0.0163257	0.158735	1.88033	5.75933	0.00722783	0.994414	0.784135	0.795221	0.796188	0.779576	0.80101	0.776893
cg13234696	-0.241888	-0.0930171	1.35392	5.75916	0.00722874	0.994414	0.730213	0.724806	0.733044	0.732459	0.722664	0.698325
cg27005018	-0.142607	-0.304823	2.08886	5.75694	0.00724059	0.994414	0.804471	0.797804	0.812631	0.821289	0.794519	0.807789
cg04439055	0.269063	-0.120438	2.63919	5.75688	0.00724092	0.994414	0.692459	0.699657	0.700979	0.850396	0.85279	0.874036	MECP2;MECP2
cg09209085	-0.407379	-0.361156	2.52453	5.75676	0.00724154	0.994414	0.841977	0.86898	0.844239	0.86613	0.84137	0.837127
cg26978976	-0.141659	-0.233206	1.89396	5.75627	0.00724417	0.994414	0.804869	0.799351	0.805724	0.800478	0.780348	0.778523	NKAIN3
cg07939836	0.297124	0.425208	-2.80331	5.75499	0.00725101	0.994414	0.116317	0.10604	0.115667	0.113185	0.140784	0.130977	EVX2
cg26889819	-0.0897664	-0.318891	2.6408	5.75389	0.00725691	0.994414	0.855478	0.861512	0.863039	0.870009	0.849028	0.860648	PLEKHG4B
cg20946904	0.331233	-0.11469	3.0901	5.75209	0.00726658	0.994414	0.889224	0.890809	0.895512	0.885056	0.884991	0.906291	WDR78
cg07927718	-0.157748	-0.559769	2.58908	5.7499	0.00727836	0.994414	0.807123	0.821306	0.819002	0.872477	0.8262	0.858221	MIR891B
cg21042182	-0.20396	-0.302065	2.05999	5.74773	0.00729	0.994414	0.805055	0.803819	0.819334	0.818878	0.796522	0.797389
cg01342696	0.291655	0.367796	2.88395	5.74765	0.00729044	0.994414	0.876645	0.884837	0.875432	0.864039	0.889748	0.883366	RAD51B;RAD51B;RAD51B
cg09772954	0.490023	0.288758	-2.42583	5.74713	0.00729322	0.994414	0.172714	0.177147	0.157399	0.143126	0.168678	0.172354	GALNTL6
cg14937059	-0.253172	0.116934	2.68597	5.74318	0.00731457	0.994414	0.866833	0.869196	0.864384	0.869866	0.874489	0.846374	SGCE;SGCE;SGCE
cg26104711	-0.449287	-0.584252	1.78427	5.74011	0.00733119	0.994414	0.754985	0.809261	0.757508	0.801564	0.749014	0.755332	ADAD1;ADAD1;ADAD1
cg00775863	-0.00203584	-0.266052	0.695562	5.73859	0.0073394	0.994414	0.644891	0.63182	0.637926	0.625733	0.60148	0.622106	CTNNA2;CTNNA2
cg09926069	-0.223544	-0.0117719	2.20946	5.73699	0.00734809	0.994414	0.826359	0.825464	0.820911	0.8275	0.830067	0.806872
cg06755071	0.19322	0.00467005	1.24219	5.73642	0.0073512	0.994414	0.720971	0.716965	0.724747	0.691852	0.698477	0.715174	TRPV3
cg23596056	-0.213683	0.167134	1.31212	5.73473	0.00736037	0.994414	0.705172	0.71994	0.722794	0.714752	0.722484	0.690083
cg03102669	0.263001	0.606703	1.55616	5.73438	0.00736226	0.994414	0.75766	0.757644	0.76314	0.710837	0.779962	0.734868	MGARP
cg19394114	-0.133029	-0.276788	2.08577	5.73387	0.00736504	0.994414	0.805612	0.802428	0.80188	0.822487	0.80024	0.797714
cg02224428	-0.213727	-0.282828	2.19001	5.73062	0.00738276	0.994414	0.817224	0.824103	0.824803	0.832908	0.811334	0.81164	FHOD3;FHOD3;FHOD3
cg14699723	-0.24696	-0.548564	2.76167	5.72909	0.00739112	0.994414	0.855865	0.858353	0.868721	0.885342	0.851594	0.865913	RNF13;RNF13
cg13694655	-0.174579	-0.16617	0.681313	5.72548	0.0074109	0.994414	0.635125	0.639453	0.651568	0.628565	0.611861	0.605198
cg14435720	-0.189886	-1.76253	-0.768386	5.72502	0.00741342	0.994414	0.416297	0.520943	0.473527	0.481994	0.23451	0.449803	EGFL7;EGFL7;MIR126
cg23966214	-0.235648	-0.167405	1.91927	5.72453	0.0074161	0.994414	0.783867	0.779061	0.781438	0.801688	0.786249	0.779704	SAMD14
cg23723009	-0.132366	-0.350621	1.76999	5.72417	0.00741808	0.994414	0.775261	0.776617	0.785986	0.789744	0.74932	0.773707
cg20723271	-0.256335	-0.0692615	2.74193	5.72345	0.00742205	0.994414	0.877168	0.873423	0.878801	0.87555	0.875372	0.85549
cg19554281	0.336876	0.182741	2.60456	5.7232	0.00742342	0.994414	0.864018	0.863434	0.865747	0.840151	0.861073	0.86909
cg24834165	-0.266181	-0.304628	1.87427	5.72118	0.0074345	0.994414	0.796779	0.799431	0.789937	0.804307	0.772963	0.772103
cg04086394	0.360444	0.342064	2.75376	5.72044	0.00743856	0.994414	0.853512	0.852274	0.841114	0.849526	0.876634	0.879457
cg06359632	-0.254914	-0.193901	2.05367	5.7199	0.00744155	0.994414	0.815775	0.819333	0.820361	0.818383	0.803841	0.790496
cg09895065	-0.102926	-0.279742	1.83802	5.71534	0.00746666	0.994414	0.792973	0.795336	0.797011	0.792131	0.766371	0.780249
cg01935016	-0.0427082	0.129015	-0.0877001	5.71518	0.00746757	0.994414	0.516293	0.516187	0.524875	0.476152	0.500901	0.479234	SHROOM2
cg09660432	-0.180299	-0.207361	1.09945	5.71372	0.00747561	0.994414	0.683178	0.669424	0.688772	0.694423	0.678887	0.668489
cg01924146	-0.42536	-0.318324	1.96928	5.71334	0.00747775	0.994414	0.81182	0.775833	0.800185	0.81513	0.790109	0.775591	CAMTA1;CAMTA1;CAMTA1
cg13642976	-0.0974425	-0.345762	2.54585	5.71264	0.00748163	0.994414	0.864952	0.867912	0.866704	0.863271	0.840946	0.850064	CFAP58
cg04647279	-0.1148	0.149221	0.808573	5.7126	0.00748182	0.994414	0.657112	0.662542	0.660731	0.633074	0.655936	0.619413
cg23816594	-0.26845	-0.318765	1.89322	5.7117	0.00748679	0.994414	0.795689	0.78909	0.791446	0.801223	0.778495	0.775513	PTK7;PTK7;PTK7;PTK7
cg19083826	-0.149422	-0.363873	2.29241	5.70931	0.00750008	0.994414	0.8377	0.838172	0.85092	0.840789	0.815098	0.827934	PBX1;PBX1;PBX1
cg03405494	-0.206361	-0.0740642	1.5112	5.70854	0.00750436	0.994414	0.750632	0.756235	0.751009	0.753034	0.745399	0.719456
cg12970937	-0.231642	-0.374047	2.92286	5.70728	0.00751136	0.994414	0.884289	0.884525	0.890043	0.893084	0.872579	0.878227	CALCR;CALCR;CALCR
cg00355945	0.130668	0.442085	-3.56064	5.70659	0.00751517	0.994414	0.212196	0.221175	0.2204	0.070721	0.0923016	0.0798136	HCCS;HCCS
cg13917464	-0.0798553	-0.258137	-1.14529	5.70524	0.00752267	0.994414	0.327138	0.337179	0.331963	0.326771	0.290729	0.322247
cg01884537	0.145809	0.321682	-3.2745	5.70511	0.00752339	0.994414	0.0864953	0.0880481	0.0810246	0.0873042	0.107704	0.092132	RAD18
cg18406314	-0.272271	-0.0723818	2.70456	5.70369	0.00753134	0.994414	0.751136	0.751025	0.759321	0.873726	0.871448	0.851866	BHLHB9;BHLHB9;BHLHB9;BHLHB9;BHLHB9;BHLHB9;BHLHB9;BHLHB9
cg10102681	-0.22763	-0.263312	2.14536	5.70367	0.00753141	0.994414	0.830707	0.82355	0.836093	0.827501	0.809025	0.804299
cg05608730	0.0694662	0.207601	-1.57362	5.6996	0.00755417	0.994414	0.232016	0.250626	0.244806	0.239614	0.270354	0.249893	C1QTNF2
cg24475125	-0.171969	-0.274493	1.90271	5.69888	0.00755817	0.994414	0.793104	0.800721	0.800858	0.801685	0.776375	0.784617	CNOT11
cg00034604	-0.211111	-0.195486	2.10397	5.69848	0.00756044	0.994414	0.821379	0.821062	0.814781	0.821643	0.807854	0.801167	RGS20
cg11884243	-0.00173122	-0.215394	2.02817	5.69835	0.00756114	0.994414	0.821887	0.817979	0.823472	0.811654	0.788268	0.803925	FCN2;FCN2
cg09634950	-0.129688	0.0953557	0.831882	5.69755	0.00756563	0.994414	0.644951	0.639476	0.640208	0.629513	0.657776	0.630966
cg09304293	-0.230968	-0.329012	1.96071	5.69689	0.00756931	0.994414	0.811791	0.787694	0.806783	0.810045	0.784641	0.785938	PACRG;PACRG;PACRG
cg24366261	-0.179943	-0.217409	1.40191	5.69632	0.00757251	0.994414	0.710019	0.699722	0.715804	0.738554	0.720527	0.705004	CD96;CD96
cg23157238	0.302987	0.0299963	2.46278	5.69561	0.00757654	0.994414	0.854016	0.852594	0.850237	0.836177	0.837006	0.859915
cg01422012	-0.349909	-0.453675	1.99158	5.69531	0.00757817	0.994414	0.81666	0.811178	0.813368	0.820104	0.778633	0.787697
cg22197936	-0.082751	-0.206957	0.925165	5.69509	0.0075794	0.994414	0.65098	0.647949	0.655282	0.667243	0.636469	0.65774	AGGF1
cg11631921	-0.218693	-0.201622	2.15642	5.69432	0.00758374	0.994414	0.823978	0.829628	0.831475	0.827079	0.806959	0.809523
cg00272903	-0.315735	-0.3944	0.506321	5.69285	0.00759204	0.994414	0.564846	0.571551	0.598714	0.614637	0.572755	0.567588
cg02523634	-0.180045	-0.232858	1.788	5.69284	0.00759209	0.994414	0.784873	0.776268	0.781608	0.787493	0.769735	0.764413
cg03855592	0.240958	0.000218952	1.52089	5.69113	0.00760167	0.994414	0.752112	0.766989	0.755964	0.727394	0.738985	0.751393
cg23949611	-0.173413	-0.204412	1.22317	5.68959	0.00761038	0.994414	0.71601	0.710332	0.718487	0.711743	0.697054	0.688453	APOB
cg15963070	-0.233178	-0.0816167	1.96826	5.68692	0.00762545	0.995429	0.803089	0.801976	0.802101	0.805194	0.801867	0.778752	CTNNA2;CTNNA2
cg03378841	-0.194599	-0.170073	1.71412	5.68631	0.00762889	0.995429	0.715273	0.711234	0.725152	0.775291	0.765969	0.753866	HDHD1;HDHD1;HDHD1;HDHD1
cg12382889	-0.266096	0.0355655	1.24403	5.68609	0.00763012	0.995429	0.699643	0.710415	0.68381	0.71162	0.722885	0.670607	C5orf47
cg02529737	-0.162125	0.0945065	0.130319	5.68465	0.00763828	0.995429	0.532206	0.543958	0.531987	0.527668	0.547416	0.493926	SEMA6D
cg02309011	-0.0445381	-0.250697	1.83359	5.68345	0.00764506	0.995429	0.78385	0.790958	0.787555	0.788322	0.766049	0.783833
cg14279906	-0.199203	-0.189798	1.81322	5.68325	0.00764619	0.995429	0.742571	0.756583	0.753952	0.783515	0.778613	0.761328	ABLIM1;ABLIM1;ABLIM1;ABLIM1
cg21585438	-0.215204	-0.448543	-2.69747	5.68201	0.00765321	0.995429	0.129416	0.127108	0.155501	0.153185	0.119039	0.136142
cg27514322	-0.167417	-0.18582	0.0753084	5.68108	0.00765847	0.995512	0.521668	0.528447	0.527749	0.522047	0.497536	0.517441	ZCCHC8
cg25849990	0.0710918	0.234347	2.3168	5.67877	0.00767162	0.995644	0.839648	0.83723	0.843692	0.823845	0.846128	0.826891	ACADSB
cg15555146	-0.181533	-0.323776	2.19647	5.67705	0.00768142	0.995644	0.821484	0.831502	0.82553	0.832946	0.80775	0.815455
cg12114599	0.392811	-0.111198	2.19515	5.67683	0.00768268	0.995644	0.826084	0.837504	0.829952	0.806159	0.801742	0.835773	TFDP3
cg12590005	0.0369563	0.298497	-3.03181	5.66983	0.00772261	0.996844	0.105478	0.10643	0.113938	0.101103	0.123268	0.107847	MAPK14;MAPK14;MAPK14;MAPK14
cg09891302	-0.171405	-0.0928931	1.89339	5.66771	0.00773475	0.996944	0.802333	0.795058	0.802993	0.795971	0.789943	0.774841
cg21043345	-0.166184	-0.0316296	1.05014	5.66725	0.00773741	0.996944	0.695101	0.683999	0.699705	0.683289	0.681635	0.656583
cg02589130	0.559919	0.441696	1.90327	5.66568	0.00774641	0.996944	0.783969	0.80862	0.792983	0.752033	0.792539	0.80563	AIG1
cg01777909	0.0267469	0.238528	2.33754	5.66349	0.00775901	0.996944	0.837581	0.835372	0.838787	0.827785	0.849468	0.824923
cg05919685	-0.221975	-0.107953	1.20471	5.65689	0.00779707	0.996944	0.712511	0.705353	0.701874	0.713711	0.705132	0.667382	APCS
cg09536630	0.294779	0.0405402	2.79163	5.65657	0.00779894	0.996944	0.865115	0.857961	0.8589	0.86153	0.871906	0.883139
cg02324045	-0.210226	-0.330538	2.5757	5.65632	0.0078004	0.996944	0.856942	0.866226	0.864602	0.867693	0.846078	0.847426
cg25607358	-0.0677641	-0.387009	2.90452	5.65628	0.0078006	0.996944	0.872578	0.880179	0.887626	0.890378	0.866257	0.882397	C16orf46
cg15818631	-0.201272	-0.153463	1.06836	5.65355	0.00781642	0.996944	0.685541	0.684404	0.690846	0.694854	0.670688	0.663388
cg11332050	-0.246716	-0.12545	2.11308	5.65352	0.0078166	0.996944	0.810723	0.819334	0.827496	0.820813	0.814113	0.798659
cg01766063	-0.494531	-0.0422363	1.58258	5.65193	0.00782579	0.996944	0.747911	0.736386	0.719236	0.765434	0.767142	0.703835	SPANXN4
cg01894985	-0.166286	-0.0804314	0.17171	5.65101	0.00783116	0.996944	0.537666	0.525877	0.539378	0.543324	0.539298	0.505611	MYLK;MYLK;MYLK;MYLK
cg26553513	-0.247879	-0.0422853	0.970333	5.65089	0.00783185	0.996944	0.692438	0.700381	0.694781	0.671844	0.669536	0.641445	LRRC4C
cg17927434	-0.127407	0.00587257	-0.317633	5.64964	0.00783911	0.996944	0.415488	0.412845	0.418851	0.449633	0.458857	0.428519	SLC24A2;SLC24A2
cg00725997	-0.175467	-0.156317	1.17636	5.6488	0.007844	0.996944	0.699521	0.715489	0.713988	0.70569	0.688474	0.682808	MPDZ;MPDZ;MPDZ
cg27505447	-0.141447	-0.269838	1.87543	5.64699	0.00785457	0.996944	0.78405	0.794882	0.790542	0.801412	0.769721	0.78018	CYP2C19
cg02995899	-0.174906	-0.0866095	-0.934727	5.64638	0.00785814	0.996944	0.383197	0.379885	0.381352	0.358658	0.343696	0.330207	TEX264;TEX264;TEX264;TEX264;TEX264;TEX264;TEX264;TEX264;TEX264
cg13075510	0.186708	0.0518151	1.44537	5.64566	0.00786232	0.996944	0.732763	0.727712	0.733844	0.717836	0.729884	0.744289	LRCH4;LRCH4
cg09499316	-0.170985	-0.199391	1.35937	5.64092	0.00789002	0.996944	0.735835	0.733126	0.740914	0.733463	0.711098	0.709344
cg09832948	-0.209589	-0.197535	0.0835555	5.63938	0.00789907	0.996944	0.531629	0.532816	0.53916	0.529741	0.513051	0.500239	PCDH7;PCDH7
cg01095518	-0.144619	-0.727387	1.79746	5.63672	0.00791467	0.996944	0.791091	0.736805	0.735503	0.799333	0.71259	0.787756	EXOC2
cg19397645	0.0400234	0.220307	2.48427	5.63623	0.00791755	0.996944	0.848294	0.846575	0.847454	0.840276	0.861749	0.841315	C5orf66
cg11581446	1.78698	2.1218	-3.01449	5.63565	0.00792094	0.996944	0.118138	0.192665	0.120755	0.0721341	0.203466	0.251769
cg25636296	-0.0646325	-0.315799	1.31762	5.63345	0.00793389	0.996944	0.548437	0.532619	0.543785	0.72504	0.695351	0.713229
cg22084182	-0.110404	0.142045	1.85701	5.63126	0.00794681	0.996944	0.78236	0.787594	0.794207	0.774633	0.796309	0.770514	JAZF1
cg01256213	0.0261628	-0.108629	-1.27225	5.62939	0.00795786	0.996944	0.293754	0.300932	0.305108	0.290133	0.283775	0.312846	LANCL2
cg23298044	-0.108851	-0.148525	0.275111	5.62919	0.00795902	0.996944	0.532612	0.530292	0.535872	0.55973	0.54983	0.530204
cg04894443	-0.19204	-0.249575	1.97709	5.62893	0.00796057	0.996944	0.787225	0.79717	0.792748	0.809701	0.791457	0.784183	PIP4K2A
cg05560547	-0.121023	-0.325507	-1.70738	5.6281	0.00796551	0.996944	0.466979	0.467229	0.472908	0.248438	0.221931	0.245443	CASK;CASK;CASK;CASK;CASK;CASK
cg00792789	0.223711	0.131882	1.34416	5.62739	0.00796968	0.996944	0.710842	0.719399	0.724078	0.699137	0.720651	0.730186
cg06487194	0.240811	-9.30233e-05	-0.710934	5.62684	0.00797295	0.996944	0.379914	0.386847	0.409765	0.37177	0.358828	0.411922	JARID2
cg12389112	-0.119822	-0.0189902	0.4733	5.62652	0.00797487	0.996944	0.574839	0.559075	0.581753	0.586165	0.599477	0.5553	FYN;FYN
cg26164000	-0.194992	-0.364161	1.94521	5.62511	0.00798318	0.996944	0.794975	0.795276	0.788475	0.807766	0.780389	0.782857	HSF2;HSF2
cg07850633	0.253828	0.0668142	1.73419	5.62317	0.00799469	0.996944	0.776843	0.773672	0.772356	0.752593	0.773117	0.774593	MACROD2;MACROD2
cg26056788	-0.128106	-0.186839	-0.664724	5.62051	0.00801053	0.996944	0.463869	0.466268	0.469003	0.39964	0.374078	0.387396	NHSL2
cg01075459	-0.209004	-0.0774265	1.50737	5.61905	0.00801925	0.996944	0.748617	0.757809	0.758588	0.745471	0.745774	0.724002	SNX29
cg21296708	-0.167251	0.0120174	2.19556	5.6185	0.00802248	0.996944	0.829189	0.83375	0.828427	0.827886	0.827701	0.803001	PLCB4;PLCB4
cg16037274	-0.335271	-0.228991	2.33062	5.61604	0.00803719	0.996944	0.832742	0.838631	0.837843	0.844107	0.83286	0.818708	TNKS
cg22022671	-0.233891	-0.314926	2.72173	5.61379	0.00805061	0.996944	0.873933	0.865204	0.868633	0.88059	0.858742	0.86029	EDIL3
cg25124064	0.310511	-0.0222209	2.79253	5.61148	0.00806449	0.996944	0.866529	0.863657	0.883076	0.861506	0.862662	0.888436	TCTN1;TCTN1;TCTN1
cg16170243	-0.215491	-0.144539	2.10449	5.61059	0.00806982	0.996944	0.816571	0.824026	0.814265	0.821154	0.809697	0.800066
cg06720722	0.277912	0.152896	1.03828	5.60978	0.00807466	0.996944	0.687275	0.68375	0.679211	0.654164	0.675058	0.684282	TP63;TP63;TP63
cg26070725	-0.188681	-0.0225978	1.5183	5.60978	0.00807469	0.996944	0.713685	0.721309	0.720179	0.74484	0.753679	0.718516	SHROOM3
cg19628390	-0.26187	-0.148705	2.3429	5.60645	0.00809467	0.996944	0.84729	0.843456	0.846694	0.844926	0.836678	0.819545	LOC101927020;LOC101927048
cg22132876	0.272443	0.292684	3.07891	5.60315	0.0081146	0.996944	0.895393	0.899539	0.894569	0.881009	0.901782	0.896544
cg08998657	0.0214016	-0.170692	1.56287	5.60156	0.00812414	0.996944	0.75807	0.743042	0.75362	0.760207	0.729418	0.744819
cg03812850	-0.458287	-0.114667	-2.67483	5.60151	0.00812446	0.996944	0.135708	0.14577	0.146876	0.152453	0.14359	0.125349	RBM12B-AS1;RBM12B
cg06397208	-0.228911	-0.167987	2.41289	5.60139	0.00812518	0.996944	0.841384	0.839366	0.84827	0.851116	0.841881	0.829903	FOXK1
cg02716041	-0.226481	-0.363787	2.13975	5.59884	0.00814059	0.996944	0.797343	0.815884	0.824073	0.829987	0.798872	0.807096	SRD5A2
cg14582770	-0.209168	-0.261533	1.63505	5.59673	0.0081534	0.996944	0.758911	0.760955	0.761457	0.772859	0.750206	0.738627
cg00501221	-0.212876	-0.261497	-0.224413	5.59493	0.00816432	0.996944	0.478841	0.486198	0.473981	0.476651	0.45086	0.457153	MICAL2;MICAL2;MICAL2;MICAL2;MICAL2;MICAL2;MICAL2
cg12278973	-0.218234	-0.172422	2.63321	5.59396	0.00817022	0.996944	0.862153	0.869268	0.877534	0.870443	0.859253	0.84967
cg18007122	-0.199247	-0.214999	1.24294	5.58884	0.00820138	0.996944	0.722441	0.712882	0.721317	0.720907	0.696721	0.687239	PLCH1
cg16870622	0.165898	0.168772	2.02966	5.58371	0.00823276	0.996944	0.796639	0.805995	0.808808	0.790576	0.810847	0.806993	BTBD2
cg22019189	0.170352	-0.217359	1.92689	5.58358	0.0082336	0.996944	0.783264	0.791749	0.787314	0.782697	0.778196	0.803549	C5orf17
cg20728292	0.238271	0.166395	2.40943	5.58138	0.00824705	0.996944	0.831889	0.828268	0.82735	0.827227	0.84885	0.842133	CEP85L
cg06054077	0.0133821	0.175946	1.90637	5.58054	0.00825225	0.996944	0.791886	0.786018	0.789975	0.781547	0.802914	0.782757	LOC101928708
cg12524428	-0.182026	-0.185799	1.37115	5.57921	0.00826039	0.996944	0.733038	0.728938	0.730707	0.734413	0.716726	0.709168	PPP2R2B;PPP2R2B;PPP2R2B;PPP2R2B
cg14020037	-0.329718	-0.4516	2.60915	5.57914	0.00826084	0.996944	0.857642	0.846108	0.852477	0.873946	0.846259	0.845228
cg17366224	-0.374821	-0.119517	-1.70204	5.57839	0.00826546	0.996944	0.268024	0.257039	0.22599	0.248966	0.241442	0.222488	RPP30;RPP30
cg09958775	-0.237367	-0.205977	2.3024	5.57828	0.00826614	0.996944	0.835876	0.845585	0.856192	0.8435	0.826701	0.818937
cg17606228	-0.139141	-0.235201	2.01614	5.57778	0.00826917	0.996944	0.575503	0.570643	0.580481	0.814283	0.793852	0.79142	KIAA1210
cg05242190	-0.228989	-0.213929	1.92858	5.57765	0.00827002	0.996944	0.782731	0.800193	0.791248	0.801948	0.789317	0.780901
cg03388979	-0.186343	-0.235456	1.67001	5.57729	0.0082722	0.996944	0.786456	0.762727	0.769251	0.774522	0.751857	0.75186	PDE1C;PDE1C;PDE1C
cg14539788	0.363212	0.235685	-3.00621	5.57446	0.00828964	0.996944	0.117158	0.110169	0.104692	0.10017	0.112591	0.125813	THEM4
cg06717522	-0.176082	-0.160244	1.27115	5.57351	0.0082955	0.996944	0.719112	0.708809	0.716158	0.719147	0.704815	0.694194	LOC101928751
cg23717593	-0.195554	-0.281513	1.82606	5.57317	0.00829765	0.996944	0.799097	0.819795	0.809751	0.793231	0.771337	0.768174	COL24A1
cg25031542	-0.0350377	-0.307874	2.03933	5.57169	0.00830676	0.996944	0.820724	0.827824	0.820882	0.809843	0.787817	0.809579	FSTL5;FSTL5;FSTL5
cg03179008	-0.219514	-0.151337	1.95943	5.5697	0.00831909	0.996944	0.785587	0.788966	0.793497	0.804027	0.798594	0.781033	MACF1
cg15298875	0.272191	0.262774	2.31365	5.56862	0.00832579	0.996944	0.834468	0.833525	0.834813	0.81699	0.840066	0.830006	CCDC15
cg02137551	0.220951	0.129307	1.58372	5.56721	0.00833454	0.996944	0.750919	0.744926	0.74283	0.732182	0.752622	0.76016	FGD3;FGD3;FGD3
cg18522626	-0.122001	-0.457643	3.17687	5.56529	0.00834648	0.996944	0.895381	0.894389	0.907679	0.907362	0.886997	0.89858	PPM1A
cg22646785	-0.37938	-0.308652	-0.251863	5.56295	0.00836101	0.996944	0.491094	0.493391	0.498148	0.485809	0.441972	0.443494	UTRN
cg04903930	-0.234702	-0.265214	2.46987	5.56254	0.00836361	0.996944	0.846339	0.845461	0.842668	0.856825	0.842923	0.835622
cg09382328	-0.227379	-0.191105	1.99141	5.5625	0.00836381	0.996944	0.806397	0.809083	0.818353	0.811163	0.797578	0.784186	SLC6A2
cg15573479	0.342731	0.0356128	3.05674	5.56173	0.00836865	0.996944	0.896372	0.894336	0.888526	0.881628	0.887088	0.903093	IGSF11-AS1;IGSF11;IGSF11
cg03173141	-0.307191	0.0556476	-2.73103	5.5611	0.00837253	0.996944	0.132943	0.131641	0.148756	0.141851	0.141926	0.121217	CD68;CD68
cg05187404	0.490309	-0.00419675	2.2258	5.56067	0.00837525	0.996944	0.826741	0.80819	0.810977	0.804988	0.806382	0.843797	PPP2R5A;PPP2R5A;PPP2R5A;PPP2R5A
cg02688903	0.0204686	-0.579339	3.12608	5.55916	0.00838466	0.996944	0.901925	0.891595	0.906449	0.900821	0.863947	0.903279	SRP19
cg17550962	-0.109311	-0.294782	2.3671	5.55906	0.0083853	0.996944	0.830381	0.84267	0.843752	0.846136	0.825909	0.835172	WDPCP;WDPCP;WDPCP
cg27066288	0.363941	0.270989	2.15235	5.55771	0.00839374	0.996944	0.825274	0.825508	0.828218	0.79648	0.820368	0.825478	NOS1AP;NOS1AP
cg22910768	-0.250328	-0.240018	-0.0311617	5.55679	0.00839951	0.996944	0.466677	0.468421	0.464594	0.518882	0.489101	0.475508
cg03204220	0.186943	-0.0434214	1.42148	5.55524	0.00840917	0.996944	0.717649	0.72878	0.729893	0.721389	0.716976	0.741953
cg00770773	0.0535998	-0.253394	-0.10874	5.55487	0.00841153	0.996944	0.480147	0.485791	0.490161	0.489012	0.468519	0.485416	MB21D2
cg20569302	0.293734	0.0695426	2.5962	5.55216	0.00842853	0.996944	0.854906	0.855749	0.852581	0.84798	0.85209	0.868581	FBXW2
cg18162838	-0.175253	-0.290901	2.39059	5.55196	0.0084298	0.996944	0.860684	0.842526	0.854179	0.852859	0.827459	0.830212	HK1;HK1;HK1;HK1
cg09791743	0.19439	0.0800128	0.709111	5.55086	0.0084367	0.996944	0.610031	0.620275	0.625405	0.607356	0.623446	0.628537	CNPY3
cg11170544	-0.185491	-0.150098	-1.83223	5.54969	0.00844405	0.996944	0.222436	0.222245	0.225311	0.231433	0.217906	0.210816	TTC22;TTC22
cg07177491	0.447958	0.124714	3.0421	5.5491	0.00844776	0.996944	0.879376	0.876442	0.883267	0.879451	0.885538	0.901899	CNOT1;CNOT1;CNOT1;CNOT1
cg12697444	0.192965	0.268539	2.27662	5.54785	0.00845567	0.996944	0.83416	0.83589	0.839959	0.815143	0.839629	0.826134
cg23488395	-0.0519385	0.232326	2.3291	5.5478	0.00845595	0.996944	0.839164	0.818641	0.836164	0.82443	0.852881	0.821012
cg24575083	-0.315322	0.00808729	-1.56441	5.54736	0.00845874	0.996944	0.251989	0.208665	0.239261	0.265842	0.271437	0.229078	CYB5R2
cg11766834	-0.140025	-0.101873	0.349602	5.54536	0.00847136	0.997166	0.577241	0.572141	0.574064	0.568693	0.563589	0.548118
cg09349058	-0.175413	-0.195318	1.39327	5.54488	0.00847439	0.997166	0.739101	0.741492	0.735537	0.736859	0.720973	0.71018
cg04664465	0.109307	-0.106294	1.56072	5.54277	0.00848772	0.997166	0.723962	0.723989	0.736158	0.736979	0.738975	0.758458
cg10227280	0.333549	-0.0785009	2.91129	5.54232	0.00849058	0.997166	0.885908	0.87705	0.87888	0.870957	0.874844	0.893068
cg26298612	-0.156991	-0.10869	1.067	5.54151	0.00849568	0.997166	0.698107	0.682091	0.697551	0.689612	0.679019	0.660067	RIMS1;RIMS1;RIMS1;RIMS1;RIMS1
cg03147972	-0.162912	-0.109667	1.14248	5.53999	0.00850532	0.997166	0.699407	0.705112	0.707817	0.700441	0.687819	0.674139
cg20485469	-0.152319	0.137317	0.0827396	5.53769	0.00851996	0.997166	0.516845	0.537521	0.538475	0.518093	0.540397	0.485989	MIR548F3
cg04854997	0.400097	0.312673	2.79482	5.53581	0.00853191	0.997166	0.856926	0.872289	0.860523	0.855813	0.87882	0.879265	PTK2;PTK2;PTK2
cg01830073	-0.453008	-0.300704	0.407602	5.53435	0.00854118	0.997166	0.552872	0.555721	0.559842	0.593826	0.566014	0.542713	SRRM3
cg07794102	-0.26262	-0.190888	2.26895	5.53319	0.00854856	0.997166	0.832831	0.836438	0.829457	0.841808	0.825552	0.811738	LOC340113
cg27180028	0.0607503	0.185874	2.67924	5.5331	0.00854917	0.997166	0.866627	0.866996	0.867593	0.85491	0.875467	0.863177	COG7
cg00397911	-0.153541	-0.211466	1.87047	5.5323	0.00855424	0.997166	0.772096	0.769405	0.780472	0.797546	0.780281	0.773842	RBFOX2;RBFOX2
cg23344692	0.143661	-0.226716	1.20403	5.52982	0.00857009	0.997166	0.699435	0.683413	0.669972	0.697309	0.676264	0.709688
cg12168926	-0.258636	-0.101897	2.67522	5.52926	0.00857366	0.997166	0.869267	0.873741	0.875606	0.87189	0.868021	0.850756	A2ML1
cg05236207	-0.0602913	-0.380873	3.0264	5.52803	0.00858158	0.997166	0.888674	0.885225	0.892934	0.898166	0.873979	0.891911
cg20254120	-0.111237	-0.219952	1.50012	5.52564	0.0085969	0.997166	0.721214	0.717252	0.717119	0.74781	0.732226	0.724738	LINC01307
cg15658249	-0.264572	-0.172302	1.43222	5.52559	0.00859721	0.997166	0.741434	0.733251	0.744952	0.741362	0.722923	0.719053	LRFN3
cg10040519	-0.160163	-0.212253	0.520294	5.52472	0.00860281	0.997166	0.626731	0.613979	0.613755	0.601541	0.592663	0.571372	PARD3B;PARD3B;PARD3B;PARD3B
cg00685135	-0.546981	1.30141	-1.88218	5.52469	0.008603	0.997166	0.256181	0.281225	0.249908	0.241868	0.342675	0.209699	GLIPR2;GLIPR2;GLIPR2;GLIPR2;GLIPR2;GLIPR2;GLIPR2;GLIPR2;GLIPR2;GLIPR2;GLIPR2
cg06102340	-0.220096	-0.176518	1.03846	5.5235	0.00861065	0.997166	0.665401	0.67779	0.683383	0.689417	0.66808	0.656907
cg14236144	-0.148083	-0.189889	0.173591	5.52273	0.00861558	0.997166	0.514766	0.52022	0.521587	0.543243	0.52993	0.516242
cg08564040	0.0535798	0.181426	1.67478	5.5226	0.00861638	0.997166	0.76232	0.766907	0.767725	0.7467	0.772249	0.762807	ADAM23;ADAM23
cg18056874	-0.272993	-0.168116	2.89432	5.52214	0.00861936	0.997166	0.884371	0.889007	0.880542	0.890783	0.881108	0.867696	SPG20
cg16013919	-0.265229	0.164333	2.04187	5.52146	0.00862376	0.997166	0.76291	0.790532	0.784222	0.80957	0.822597	0.77152	PTPRN2;PTPRN2;PTPRN2
cg04741379	0.305668	0.12884	2.8508	5.52025	0.00863152	0.997166	0.874673	0.88824	0.895448	0.8671	0.875277	0.888603
cg22382943	-0.250831	-0.313418	2.34866	5.52009	0.00863257	0.997166	0.846975	0.841513	0.846515	0.846774	0.83126	0.822286
cg15497729	-0.243083	0.0304825	1.422	5.51933	0.00863744	0.997166	0.721365	0.709784	0.724212	0.731607	0.745302	0.703767	SCMH1;SCMH1
cg15223054	-0.122771	-0.201335	1.39374	5.51913	0.00863877	0.997166	0.733108	0.728767	0.739067	0.735043	0.71333	0.721772
cg22959742	0.147352	0.173205	0.00694766	5.51833	0.00864394	0.997166	0.492212	0.495115	0.49037	0.480991	0.513423	0.509979	FRMD4A
cg21666867	-0.259115	-0.194123	2.35978	5.51735	0.00865023	0.997166	0.835751	0.829928	0.836269	0.848979	0.832571	0.825694	DCP1B
cg10487955	-0.135517	-0.258929	1.73383	5.51589	0.00865965	0.997166	0.771191	0.790314	0.776655	0.780999	0.754799	0.764254	TCERG1;TCERG1
cg09626131	0.104492	-0.0824722	-1.00621	5.51477	0.00866694	0.997166	0.449587	0.458951	0.451242	0.326439	0.324083	0.34779	POU3F4;POU3F4
cg06885703	0.00752247	0.181111	1.56909	5.51466	0.00866762	0.997166	0.74561	0.73965	0.748345	0.738268	0.764945	0.73983	FBXW8;FBXW8
cg25435622	-0.244898	-0.347864	1.56526	5.51429	0.00867002	0.997166	0.771129	0.775459	0.755179	0.775171	0.727733	0.72881
cg07646627	-0.244393	-0.238227	1.76318	5.51249	0.00868171	0.997166	0.777665	0.793264	0.784233	0.784125	0.765435	0.76322	ZNF516
cg02457310	-0.221283	-0.140796	1.72923	5.51146	0.00868836	0.997166	0.786981	0.780756	0.77689	0.778521	0.77044	0.752566
cg17634797	-0.061483	-0.384441	2.09463	5.51058	0.00869406	0.997166	0.806148	0.809001	0.813274	0.816385	0.793625	0.809585
cg15604693	-0.47123	-0.0563238	-3.7101	5.51057	0.00869412	0.997166	0.120758	0.077244	0.0728977	0.0829021	0.0770319	0.0623562	CC2D1B
cg00892269	-0.0912202	-0.423018	2.22423	5.51001	0.00869777	0.997166	0.840716	0.842202	0.850141	0.830294	0.801526	0.828056	ALG13;ALG13;ALG13;ALG13;ALG13
cg01767494	-0.288572	-0.0861066	-0.157651	5.50004	0.00876277	0.997166	0.451998	0.490055	0.475587	0.490551	0.474906	0.453744	INTS6;INTS6;INTS6
cg11068231	-0.2468	-0.171918	2.77455	5.49906	0.0087692	0.997166	0.875944	0.87749	0.874759	0.882196	0.871616	0.8603
cg11598243	0.273913	0.103535	-2.38727	5.49829	0.00877427	0.997166	0.17352	0.157968	0.158235	0.153383	0.156339	0.176987	HNRNPLL;HNRNPLL
cg00837060	-0.146717	-0.415904	3.19054	5.49774	0.00877789	0.997166	0.894572	0.884274	0.903859	0.908834	0.888332	0.898327	OXA1L
cg00211496	-0.157002	-0.213504	-0.0182258	5.49768	0.00877827	0.997166	0.504653	0.507866	0.51064	0.509707	0.493634	0.487075	POU6F2;POU6F2
cg01776825	-0.0540412	-0.337677	2.14908	5.49727	0.00878092	0.997166	0.815774	0.809166	0.805894	0.822979	0.796813	0.818847	CPEB1;CPEB1;CPEB1;CPEB1
cg03552086	-0.22183	-0.169277	2.37475	5.49658	0.0087855	0.997166	0.83522	0.839134	0.84166	0.847991	0.83602	0.82793	LMF1
cg24806812	-0.21812	-0.248795	2.25829	5.49622	0.00878785	0.997166	0.843901	0.849438	0.841116	0.836497	0.824143	0.814634	GC
cg11154004	-0.10871	-0.12503	0.920988	5.49499	0.00879595	0.997166	0.670303	0.670436	0.668643	0.665095	0.653947	0.642446	MYLK;MYLK;MYLK;MYLK
cg06489668	-0.21754	-0.298307	1.91896	5.49393	0.00880292	0.997166	0.808333	0.804517	0.80212	0.802426	0.777738	0.785723	RPL29
cg09363079	0.406301	-0.0286229	1.80163	5.4924	0.00881295	0.997166	0.765077	0.782681	0.779305	0.761649	0.755646	0.795249
cg20758988	-0.181965	-0.386412	2.60877	5.49213	0.00881475	0.997166	0.832521	0.853439	0.859985	0.867444	0.844177	0.857421	CCDC91
cg21308545	-0.207655	-0.17068	1.60991	5.49148	0.00881901	0.997166	0.745452	0.752366	0.757217	0.761614	0.753286	0.740971	AOC3
cg12705815	-0.260157	0.0123026	1.6145	5.4891	0.0088347	0.997166	0.772924	0.750935	0.776808	0.764871	0.767152	0.721433	CDC42BPA;CDC42BPA
cg06151009	0.0920337	0.215929	2.43299	5.48815	0.00884102	0.997166	0.837682	0.843497	0.841867	0.834145	0.855568	0.839479	LOC100288866
cg26955683	-0.365204	-0.267621	2.58323	5.48715	0.00884761	0.997166	0.845786	0.857094	0.839091	0.869336	0.849391	0.844331
cg07196992	-0.193576	-0.180291	1.75267	5.48485	0.00886287	0.997166	0.774133	0.772593	0.785797	0.78242	0.767942	0.759441
cg17878199	0.295629	0.105298	2.67233	5.48284	0.00887619	0.997166	0.846077	0.879812	0.868903	0.851182	0.861677	0.874191	OR8U8;OR8U1
cg07223606	-0.327954	-0.30443	2.34733	5.48274	0.00887685	0.997166	0.834802	0.833309	0.820194	0.850065	0.825812	0.824622
cg17545534	-0.212117	-0.276174	2.13607	5.48237	0.0088793	0.997166	0.818843	0.818771	0.8397	0.826938	0.806138	0.805401	SDSL;SDSL
cg16491682	-0.237258	-0.2358	2.11083	5.48146	0.00888535	0.997166	0.827948	0.810666	0.815984	0.82709	0.810178	0.792561	DUS2;DUS2;DUS2
cg03205993	-0.25656	-0.2819	2.64817	5.47884	0.00890279	0.997166	0.858689	0.867047	0.867088	0.876132	0.852056	0.853864
cg18936471	0.0100113	-0.183001	0.534543	5.47791	0.00890894	0.997166	0.582472	0.603553	0.611159	0.596692	0.56897	0.604564	RAP1GDS1;RAP1GDS1;RAP1GDS1;RAP1GDS1;RAP1GDS1;RAP1GDS1
cg08088996	0.104033	0.12408	0.299994	5.47074	0.00895689	0.997166	0.56242	0.550559	0.56156	0.541765	0.56338	0.550733	SLC39A1;CREB3L4;CREB3L4;CREB3L4;CREB3L4;CREB3L4;CREB3L4
cg07654282	-0.150593	-0.338085	2.14778	5.46931	0.00896644	0.997166	0.818697	0.817522	0.816381	0.826838	0.798045	0.816435	OR6B1
cg11152884	-0.312117	-0.0340721	2.89945	5.46565	0.00899106	0.997166	0.88096	0.884778	0.884863	0.886271	0.888977	0.864813	FGF18
cg00342066	-0.176514	-0.298344	2.31324	5.46551	0.008992	0.997166	0.830907	0.856671	0.836966	0.841185	0.825719	0.820997
cg14396230	-0.170415	-0.269653	1.03006	5.46499	0.00899548	0.997166	0.689036	0.703629	0.699078	0.683677	0.663322	0.660724
cg25330422	0.194187	0.0391154	0.290368	5.46351	0.00900545	0.997166	0.530544	0.532028	0.557539	0.531987	0.556256	0.559983	STAT3;STAT3;STAT3
cg08534175	0.401243	0.309897	2.5412	5.46349	0.00900558	0.997166	0.838729	0.843693	0.836764	0.83049	0.856955	0.864755	FLYWCH1;FLYWCH1
cg05704640	0.17498	0.56749	3.37896	5.46266	0.00901117	0.997166	0.907189	0.915523	0.908592	0.899677	0.922072	0.906024	ART3;ART3;ART3
cg17159326	-0.210453	-0.0988623	1.63276	5.4617	0.00901764	0.997166	0.764443	0.78032	0.775932	0.764421	0.764156	0.735557
cg01853526	-0.200878	-0.252201	1.69364	5.45978	0.00903066	0.997166	0.754178	0.758639	0.75679	0.775489	0.75696	0.754447
cg07613047	-0.23601	-0.180971	1.88738	5.45975	0.0090308	0.997166	0.805633	0.804346	0.806806	0.797643	0.788979	0.770371
cg23941014	-0.281644	-0.127181	0.699874	5.45913	0.00903501	0.997166	0.649748	0.629835	0.66047	0.633241	0.621602	0.598645
cg19860631	-0.132127	0.0450039	1.17923	5.45873	0.0090377	0.997166	0.693008	0.68558	0.705025	0.700738	0.699793	0.678034	LOC100506023;LOC101928673
cg05112903	-0.203121	-0.151597	1.31828	5.45703	0.00904926	0.997166	0.717721	0.721278	0.723499	0.722039	0.717283	0.696748	MIR3976HG
cg26843218	-0.129999	-0.207378	1.09425	5.456	0.00905621	0.997166	0.664442	0.701531	0.687922	0.691703	0.676125	0.671516
cg15691178	-0.15529	-0.115115	0.777675	5.45517	0.00906183	0.997166	0.622937	0.612847	0.621808	0.642994	0.639348	0.601905
cg06528816	-0.175238	-0.22847	1.73205	5.4527	0.00907862	0.997166	0.775727	0.778034	0.771402	0.779924	0.758998	0.763132	TTC7A
cg03115690	-0.269661	-0.022325	2.46542	5.45215	0.00908233	0.997166	0.853661	0.853592	0.851507	0.853705	0.855112	0.826785
cg26391408	-0.188341	-0.169268	1.40651	5.4508	0.00909158	0.997166	0.743044	0.751506	0.755822	0.737248	0.72407	0.713487
cg05906244	0.0254843	0.185346	1.55879	5.45027	0.00909514	0.997166	0.751583	0.748863	0.742468	0.736093	0.761673	0.740999
cg01181416	-0.184632	-0.184029	0.762546	5.44965	0.00909935	0.997166	0.642162	0.64451	0.650766	0.642606	0.625512	0.616973	INS;INS;INS;INS;INS-IGF2;INS;INS-IGF2
cg01995303	-0.183957	-0.0698671	2.75634	5.44906	0.00910342	0.997166	0.875762	0.876699	0.885428	0.878443	0.873506	0.857708
cg10534904	0.169362	-0.124886	-1.55608	5.44754	0.00911379	0.997166	0.285108	0.280849	0.27532	0.245465	0.242286	0.280869	RAB15
cg03332561	0.0461153	0.313457	2.73556	5.4471	0.00911676	0.997166	0.85467	0.871715	0.870144	0.860345	0.883147	0.861573
cg24985380	0.251602	0.0105363	2.7461	5.44691	0.00911806	0.997166	0.86095	0.86953	0.856216	0.861299	0.863524	0.881525	SGPL1
cg08371490	0.200846	0.100939	-1.55389	5.44604	0.00912403	0.997166	0.243569	0.247343	0.257795	0.243725	0.249869	0.280494
cg15707460	-0.15563	-0.0567922	0.684791	5.44341	0.009142	0.997166	0.617339	0.606193	0.623771	0.624764	0.624453	0.599316
cg07484105	-0.212808	-0.32427	2.21796	5.44208	0.00915114	0.997166	0.822344	0.817097	0.828692	0.836708	0.81048	0.815366	TTC1;TTC1
cg22996577	-0.205971	0.01938	1.03226	5.44186	0.00915264	0.997166	0.678765	0.693349	0.703266	0.6814	0.680384	0.649281	SPICE1
cg23102501	0.109156	-0.254632	2.01191	5.44112	0.00915771	0.997166	0.810802	0.804057	0.811036	0.802135	0.78134	0.810253
cg12418043	-0.210651	-0.225122	2.51585	5.44006	0.00916497	0.997166	0.853097	0.860043	0.857458	0.861883	0.846464	0.841647
cg04296137	-0.116364	-0.309568	2.30541	5.43791	0.00917977	0.997166	0.8403	0.843892	0.844449	0.842183	0.817731	0.82806
cg21880197	-0.270732	-0.123342	2.12398	5.43701	0.00918592	0.997166	0.809064	0.82197	0.819718	0.827873	0.818131	0.788157
cg06308972	-0.209015	-0.169171	2.15335	5.43447	0.00920347	0.997166	0.534751	0.535442	0.534349	0.825934	0.816136	0.803969	PLS3;PLS3
cg24876404	-0.168996	-0.190473	1.41792	5.43365	0.00920908	0.997166	0.740882	0.735413	0.743894	0.743279	0.722193	0.712195
cg19261626	-0.363128	-0.113139	-0.198865	5.43322	0.00921204	0.997166	0.452751	0.44718	0.475371	0.502486	0.476394	0.42195	RNF216;RNF216
cg10286900	-0.347935	-0.330845	2.99683	5.43083	0.00922862	0.997166	0.871287	0.884708	0.882139	0.901642	0.880964	0.876722
cg07343174	0.246503	0.33753	2.76596	5.42943	0.0092383	0.997166	0.864676	0.876796	0.874526	0.857488	0.879935	0.874456
cg12034498	-0.312775	-0.163284	1.99682	5.42684	0.00925623	0.997166	0.768417	0.784314	0.780229	0.808484	0.795275	0.784115	SYT1;SYT1;SYT1;SYT1
cg07053851	-0.165751	-0.317027	1.14983	5.42536	0.00926653	0.997166	0.686165	0.673887	0.693903	0.721076	0.660804	0.677496	TANC2
cg05594814	0.460878	0.104437	2.53008	5.42434	0.00927357	0.997166	0.825397	0.836829	0.83015	0.830774	0.845828	0.869036
cg14924866	-0.0554615	-0.288589	1.8667	5.42211	0.00928912	0.997166	0.780852	0.822558	0.800736	0.792212	0.767895	0.788548	TNIK;TNIK;TNIK;TNIK;TNIK;TNIK;TNIK;TNIK
cg07913781	-0.564162	-0.438022	2.94336	5.42138	0.00929422	0.997166	0.866933	0.879037	0.88015	0.896724	0.881961	0.863592	NRP1;NRP1;NRP1
cg16702610	-0.310754	-0.218132	2.53727	5.41966	0.00930621	0.997166	0.862228	0.856519	0.859551	0.863612	0.852961	0.837289
cg12543807	0.049924	0.2709	2.98242	5.41943	0.00930783	0.997166	0.874546	0.884979	0.884326	0.876902	0.899386	0.883882
cg11827528	0.397994	-0.0384142	3.08815	5.41778	0.00931933	0.997166	0.889343	0.899927	0.886534	0.882092	0.884067	0.906881	PPP6R2;PPP6R2;PPP6R2;PPP6R2
cg21423065	0.0486233	0.202809	1.95246	5.41616	0.00933067	0.997166	0.784631	0.78754	0.793722	0.782726	0.809742	0.789322
cg21233550	0.13577	0.246547	2.41896	5.41544	0.00933568	0.997166	0.843928	0.835407	0.826275	0.828421	0.853503	0.842155	MED13L
cg20650484	0.0835411	0.240216	1.78097	5.41315	0.00935173	0.997166	0.787783	0.788219	0.789992	0.760057	0.792259	0.768789	GFRAL
cg01956413	-0.231266	-0.264604	2.02141	5.41297	0.00935297	0.997166	0.795095	0.790954	0.798532	0.813889	0.795849	0.791377
cg19951006	0.0196819	0.20062	-0.648978	5.41225	0.00935807	0.997166	0.394741	0.374263	0.371327	0.382872	0.420554	0.372141	IL23A
cg10281912	0.280823	0.171536	-1.63604	5.40867	0.00938322	0.997166	0.219643	0.229973	0.237478	0.22618	0.24778	0.268985	NDNF
cg14508128	-0.115315	-0.217098	1.64442	5.40865	0.00938338	0.997166	0.764893	0.765415	0.769209	0.770118	0.746763	0.751951
cg22868971	-0.207259	-0.0796605	2.17715	5.40845	0.0093848	0.997166	0.820949	0.819206	0.832171	0.826439	0.82219	0.805791	CARD9;CARD9
cg25500021	-0.348453	-0.0517254	-1.4675	5.40746	0.00939176	0.997166	0.265892	0.25967	0.276996	0.281669	0.282083	0.245559	PDE1C;PDE1C;PDE1C;PDE1C;PDE1C
cg07384084	-0.180401	-0.0149255	1.44474	5.40719	0.00939362	0.997166	0.602086	0.592164	0.592341	0.739467	0.734496	0.717538	MAP7D3
cg20043627	-0.22475	-0.251817	1.92951	5.40678	0.00939656	0.997166	0.797295	0.80068	0.795911	0.805917	0.787548	0.775855	PRR26;DIP2C
cg09147372	0.23655	0.266942	2.74156	5.40532	0.00940687	0.997166	0.831904	0.845561	0.851261	0.857379	0.877426	0.871468	MAPK15
cg25503984	-0.184558	-0.119704	0.963091	5.40462	0.00941176	0.997166	0.666625	0.668151	0.670023	0.672128	0.665613	0.642595
cg27093023	-0.232953	-0.267487	1.80772	5.40458	0.00941203	0.997166	0.784847	0.796414	0.786574	0.791799	0.766113	0.768487
cg03700516	-0.165113	-0.0202913	1.73223	5.40344	0.0094201	0.997166	0.785149	0.776861	0.786625	0.774083	0.779193	0.750353
cg23433405	-0.050275	-0.404079	2.78332	5.40324	0.00942151	0.997166	0.887459	0.883769	0.879429	0.880921	0.854948	0.872433	GLI3
cg08972604	-0.13637	-0.0185998	0.912627	5.40222	0.00942872	0.997166	0.627588	0.624888	0.634799	0.657345	0.666135	0.630226	ATPAF1;ATPAF1;ATPAF1;ATPAF1
cg07276708	-0.230322	-0.215444	1.7844	5.40145	0.00943423	0.997166	0.784233	0.77798	0.792748	0.789681	0.769997	0.760054	GAL3ST1
cg02129814	-0.113356	-0.179384	0.791452	5.40116	0.00943625	0.997166	0.642558	0.63913	0.65668	0.644949	0.629591	0.624725	MRAP2
cg12187169	-0.318821	-0.057078	2.84643	5.40038	0.00944177	0.997166	0.874101	0.871802	0.876075	0.883008	0.884281	0.861631	LRRC39;LRRC39;LRRC39;LRRC39;LRRC39;LRRC39;LRRC39;LRRC39
cg17730896	0.267436	0.055533	2.65242	5.4003	0.00944236	0.997166	0.852885	0.858275	0.85999	0.851141	0.86084	0.872929	CSNK1G1
cg05441862	-0.246961	-0.159935	2.3241	5.40002	0.00944434	0.997166	0.841438	0.836971	0.836746	0.844096	0.835985	0.8168
cg27142125	-0.19291	-0.039732	0.875773	5.39932	0.00944927	0.997166	0.641909	0.640112	0.657521	0.650814	0.662415	0.627327	EXPH5;EXPH5;EXPH5
cg20469391	-0.0567615	-0.321254	1.67308	5.39917	0.00945032	0.997166	0.778806	0.75709	0.770288	0.769475	0.738631	0.767221
cg07041119	-0.249892	-0.0503446	1.69115	5.39848	0.00945528	0.997166	0.781243	0.777873	0.782522	0.772526	0.769236	0.745307
cg05987503	0.0977867	0.179522	1.51247	5.39721	0.00946429	0.997166	0.732171	0.750401	0.746342	0.728721	0.754517	0.737494	PRR4;PRH1
cg08671821	-0.160829	-0.0967737	0.509044	5.39542	0.00947701	0.997166	0.57611	0.576649	0.59086	0.600954	0.593877	0.566178	TMEM165;TMEM165
cg01418582	-0.19881	-0.440453	2.26864	5.39447	0.00948375	0.997166	0.736959	0.738691	0.736688	0.84378	0.806677	0.823023	WBP5;WBP5;WBP5;WBP5
cg15549670	0.313147	0.0203989	3.37701	5.39418	0.00948581	0.997166	0.904845	0.90871	0.901946	0.902094	0.90668	0.922206
cg03058616	0.18028	0.0888077	1.16106	5.39283	0.00949547	0.997166	0.708288	0.710109	0.719322	0.674183	0.698946	0.697974
cg05133943	-0.219233	-0.193386	2.26102	5.39256	0.00949739	0.997166	0.836797	0.831077	0.825771	0.838232	0.827017	0.805529
cg14386857	-0.162854	-0.000356731	1.16825	5.39189	0.00950217	0.997166	0.709487	0.713982	0.715665	0.69436	0.707248	0.673392
cg22403850	0.128803	0.207946	-0.54354	5.3918	0.00950279	0.997166	0.41922	0.407541	0.425625	0.39498	0.419983	0.408158	C7orf44
cg13371826	-0.272548	-0.111554	1.79507	5.38993	0.00951612	0.997166	0.774675	0.776795	0.768525	0.788676	0.783218	0.75157	SEMA6D
cg23581112	-0.193035	-0.108631	1.63576	5.38966	0.00951805	0.997166	0.773637	0.776498	0.779472	0.763979	0.758705	0.743644
cg07311881	-0.317538	-0.383115	2.80922	5.3894	0.00951996	0.997166	0.866164	0.876114	0.878194	0.887246	0.86453	0.865804	C1orf105
cg20712820	0.220745	-0.0467035	2.38827	5.38868	0.0095251	0.997166	0.850271	0.846464	0.84496	0.830241	0.832967	0.850415	HOXA3;HOXA3
cg01530466	0.513194	0.365049	2.93616	5.38772	0.00953193	0.997166	0.87581	0.891071	0.881887	0.869544	0.87956	0.890103
cg12865904	-0.0376553	-0.21156	1.41583	5.38602	0.00954416	0.997166	0.713604	0.713581	0.731341	0.730525	0.709542	0.736903
cg05407338	-0.22465	-0.157738	-1.26779	5.38498	0.00955158	0.997166	0.325614	0.3266	0.34089	0.311275	0.286596	0.289736	ARHGEF15
cg20160951	-0.196692	-0.183491	0.540945	5.38191	0.00957363	0.997166	0.594345	0.600139	0.601866	0.605072	0.586344	0.584542
cg08171966	-0.217954	-0.119562	2.23676	5.38133	0.00957783	0.997166	0.832328	0.828227	0.832737	0.831394	0.827532	0.810342	WARS2;WARS2
cg15945333	-0.0274799	-0.189508	-1.21658	5.38022	0.00958578	0.997166	0.311336	0.319639	0.300491	0.308998	0.281358	0.323081	SPI1;SPI1
cg25071648	-0.176908	-0.10464	-0.763121	5.3795	0.00959099	0.997166	0.366984	0.402948	0.383688	0.385411	0.361826	0.370479	IQCK;IQCK;IQCK;IQCK;IQCK
cg13452961	-0.323056	-0.256274	-2.89127	5.37923	0.0095929	0.997166	0.143643	0.143351	0.139836	0.137202	0.113688	0.113625
cg17189958	-0.18175	-0.035739	1.37229	5.37895	0.00959493	0.997166	0.725325	0.731115	0.725799	0.728993	0.731128	0.701905	PRICKLE2
cg13608005	-0.256029	-0.231114	1.60638	5.37672	0.00961104	0.997166	0.780559	0.768526	0.773217	0.768848	0.742839	0.741159
cg24341513	-0.178086	0.0154705	2.12468	5.37671	0.00961109	0.997166	0.823067	0.821977	0.824633	0.824162	0.817287	0.794583	NUP133
cg08084441	-0.109182	-0.183385	1.18712	5.37669	0.00961129	0.997166	0.685996	0.677567	0.689566	0.704426	0.680738	0.695596	GNG7
cg10220068	0.281529	0.337132	-1.90412	5.37635	0.00961371	0.997166	0.207263	0.209867	0.214825	0.200454	0.218818	0.230352	GFPT2
cg03153547	0.0796636	-0.335938	2.89485	5.37309	0.00963729	0.997166	0.875491	0.873559	0.877058	0.883332	0.863152	0.888544
cg02047314	0.271186	0.0175945	2.68202	5.373	0.00963792	0.997166	0.862445	0.862082	0.871288	0.855105	0.858021	0.877045
cg15612342	-0.0957343	-0.301592	2.32497	5.37285	0.00963903	0.997166	0.651882	0.640891	0.64653	0.841823	0.818397	0.834921	ATP11C;ATP11C
cg13511947	0.24355	0.100731	2.3142	5.3724	0.00964228	0.997166	0.838343	0.839908	0.849264	0.819429	0.834127	0.839887
cg12719233	-0.0514684	-0.270933	2.30945	5.37186	0.00964624	0.997166	0.835844	0.843246	0.846224	0.838625	0.816243	0.836745
cg12586019	0.381131	-0.0316323	2.79335	5.36742	0.00967844	0.997166	0.860454	0.859304	0.870676	0.861548	0.864928	0.88601	KLHL12;KLHL12;KLHL12
cg04580179	0.113801	-0.0500274	-1.08306	5.36659	0.00968446	0.997166	0.298345	0.302383	0.302868	0.309596	0.319068	0.335413	KCNG3;KCNG3
cg27313174	-0.0760614	-0.204001	1.42772	5.36619	0.00968743	0.997166	0.727632	0.729449	0.7408	0.739702	0.714927	0.72928
cg01791104	0.00421504	0.246901	-3.19708	5.36486	0.0096971	0.997166	0.0963378	0.087778	0.0930471	0.0937407	0.114279	0.0940107	PIGV
cg15842208	-0.162722	-0.0567134	0.710141	5.36346	0.00970727	0.997166	0.606772	0.615869	0.621431	0.628378	0.629584	0.603468	ABR;ABR
cg08672176	0.286238	0.321946	1.71717	5.36205	0.00971758	0.997166	0.764619	0.763802	0.783479	0.742023	0.779124	0.771091	ZFPM2-AS1;ZFPM2-AS1
cg25788103	0.290521	-0.151743	1.95508	5.36205	0.00971762	0.997166	0.812487	0.790879	0.815578	0.791658	0.766389	0.810218	EGF
cg03740752	-0.189677	0.00715445	1.37622	5.36163	0.00972069	0.997166	0.740188	0.739116	0.735715	0.729199	0.733979	0.699701	SPIRE2
cg09571345	-0.00799773	-0.333505	0.385868	5.36056	0.00972847	0.997166	0.621335	0.626012	0.61854	0.576324	0.544173	0.573097	LOC731789
cg26742023	0.324853	0.464151	2.71582	5.36052	0.00972877	0.997166	0.827748	0.857464	0.856702	0.847876	0.879495	0.866854	HNRNPLL;HNRNPLL
cg25114011	-0.0177178	-0.292289	1.60308	5.36029	0.0097305	0.997166	0.754523	0.755741	0.776833	0.760115	0.736938	0.751278
cg12044973	-0.211225	0.00897364	1.69839	5.35833	0.00974485	0.997166	0.78808	0.783558	0.788119	0.768096	0.774018	0.747989	KRTAP11-1
cg06024075	-0.511164	-0.607186	3.31303	5.35805	0.00974685	0.997166	0.912413	0.921368	0.924211	0.921867	0.89608	0.893409
cg09801474	0.132358	0.00281922	-0.494005	5.35742	0.00975147	0.997166	0.438864	0.454968	0.452032	0.399966	0.407524	0.443189	PTGR2;PTGR2;PTGR2
cg23467150	-0.325509	-0.327898	2.72374	5.35688	0.00975544	0.997216	0.85974	0.874774	0.867189	0.880927	0.859145	0.857528
cg00787996	-0.224701	-0.147117	0.867082	5.3558	0.00976336	0.997216	0.655801	0.678916	0.669574	0.658071	0.644006	0.633213	TRIM31
cg18440027	-0.210555	-0.215214	1.9439	5.35318	0.00978266	0.997216	0.808517	0.815634	0.805874	0.806891	0.791223	0.778047	SLIT1
cg01360936	-0.144463	-0.225649	1.27818	5.35242	0.00978822	0.997216	0.717979	0.731138	0.729546	0.723203	0.695378	0.702437
cg05001802	-0.181679	-0.118051	1.62598	5.35152	0.0097949	0.997216	0.791474	0.788791	0.80111	0.765008	0.755904	0.742384
cg23692648	-0.0709477	-0.178201	-0.190845	5.34844	0.00981762	0.997412	0.475691	0.455193	0.470257	0.475687	0.451205	0.473514
cg20134712	0.410162	0.295887	3.0377	5.34809	0.00982016	0.997412	0.891201	0.88609	0.888919	0.874128	0.894273	0.898483	DST;LOC101930010;DST
cg04212842	-0.115345	0.0549571	0.710167	5.34765	0.00982341	0.997412	0.605182	0.601784	0.605714	0.624053	0.641632	0.590905	LINC01599
cg13636895	-0.0691329	0.236554	2.77905	5.34739	0.00982538	0.997412	0.869682	0.870028	0.86732	0.865949	0.887036	0.86217	MTO1;MTO1;MTO1;MTO1;MTO1;MTO1
cg07865630	-0.246379	-0.119467	1.7413	5.34661	0.00983114	0.997412	0.756418	0.75174	0.769198	0.779303	0.771272	0.75388	LOC645434
cg02881169	0.0706216	0.207474	1.98266	5.34498	0.00984317	0.997412	0.809006	0.796338	0.80293	0.787556	0.812422	0.791937	IQCK;IQCK;IQCK;IQCK;IQCK
cg04314575	0.124321	-0.150294	1.10861	5.34464	0.00984573	0.997412	0.686887	0.677088	0.69719	0.686299	0.659881	0.697802	EBF1;EBF1;EBF1
cg26439352	0.339851	0.0837709	2.98561	5.3432	0.00985634	0.997412	0.883922	0.878599	0.888055	0.874984	0.886805	0.895355	TRRAP
cg11751569	-0.10678	-0.268825	1.97661	5.34298	0.00985801	0.997412	0.810914	0.816876	0.810624	0.810443	0.783738	0.792056
cg03343319	-0.126475	-0.263153	1.70322	5.34209	0.00986459	0.997412	0.796297	0.778052	0.793146	0.779517	0.749369	0.760973	ILF3;ILF3;ILF3;ILF3;ILF3
cg23669118	0.145336	0.14081	0.475984	5.34112	0.00987182	0.997872	0.566691	0.580234	0.576172	0.564431	0.589576	0.590457	C16orf38
cg02714988	0.304837	-0.190164	2.29063	5.33838	0.00989217	0.998137	0.840162	0.837979	0.832485	0.821942	0.809582	0.845611	CDS1
cg26946235	-0.00437303	0.213155	1.89046	5.33532	0.009915	0.998657	0.783971	0.790434	0.803594	0.779321	0.803631	0.778386
cg07390411	0.311371	0.0911063	2.20909	5.33455	0.00992074	0.998657	0.81548	0.823269	0.820272	0.807241	0.819938	0.832059	ZBBX;ZBBX;ZBBX
cg07830156	-0.167755	-0.161733	1.44816	5.3303	0.00995254	0.999261	0.741439	0.739537	0.747259	0.746664	0.728967	0.714615
cg15121267	-0.186609	-0.20023	1.64057	5.32645	0.00998147	0.999261	0.777363	0.788345	0.783557	0.771468	0.752033	0.742922	PRL;PRL
cg06792952	-0.27774	-0.109414	2.27557	5.32449	0.00999618	0.999738	0.837559	0.842514	0.849499	0.837431	0.834917	0.808818	WDFY4
cg19717919	-0.180507	-0.256578	1.92545	5.32198	0.0100151	0.99998	0.77149	0.780362	0.791239	0.802515	0.781675	0.786525	AVEN
cg18100564	-0.232515	-0.0849523	2.24777	5.32127	0.0100205	1	0.834522	0.830886	0.830922	0.835209	0.831257	0.807951	C11orf49;C11orf49;C11orf49;C11orf49
cg16106182	-0.155453	-0.142062	-0.489938	5.31753	0.0100488	1	0.418322	0.431766	0.436321	0.433268	0.413886	0.401509
cg05465059	0.10446	0.215133	2.19719	5.31727	0.0100507	1	0.824798	0.829824	0.832444	0.811397	0.831699	0.817509	CHST1
cg10095057	0.357043	0.0440344	2.84443	5.31508	0.0100673	1	0.890415	0.883469	0.875937	0.864414	0.875483	0.885715	MYST2
cg12456011	-0.388783	-0.386179	-2.63054	5.31219	0.0100893	1	0.354947	0.358226	0.347958	0.15983	0.135901	0.130752	RPS6KA3
cg26335963	-0.134561	-0.242365	1.80461	5.30656	0.0101322	1	0.794272	0.792215	0.794062	0.789644	0.765602	0.772658
cg25095543	-0.276313	-0.563864	2.64888	5.3027	0.0101617	1	0.870882	0.875431	0.876072	0.873848	0.83897	0.855314	COL9A1;COL9A1
cg23902528	-0.133538	-0.229812	1.46413	5.30177	0.0101688	1	0.756006	0.745735	0.754318	0.744627	0.721707	0.731719	PCDH15;PCDH15;PCDH15;PCDH15;PCDH15;PCDH15;PCDH15;PCDH15;PCDH15;PCDH15;PCDH15;PCDH15
cg05211356	-0.369815	-0.269056	2.13238	5.30156	0.0101705	1	0.816255	0.812009	0.826671	0.820999	0.811312	0.797608	ACER2
cg01347113	-0.201945	-0.100121	-0.324791	5.30148	0.0101711	1	0.446813	0.454192	0.456493	0.46047	0.442845	0.429644	INPP5A
cg24458671	-0.256451	-0.133916	2.61681	5.30131	0.0101723	1	0.857373	0.854925	0.858847	0.868534	0.859425	0.848045	GAREM;GAREM
cg10292801	-0.246118	-0.245273	1.68534	5.30111	0.0101739	1	0.786968	0.764637	0.783758	0.780391	0.755393	0.747881
cg05581297	-0.195849	-0.0958003	1.66157	5.29809	0.0101971	1	0.76871	0.765861	0.763503	0.766781	0.765493	0.74448
cg00608965	-0.198616	-0.168696	1.27965	5.29747	0.0102019	1	0.728339	0.728942	0.726733	0.718401	0.707754	0.695068	DCN;DCN;DCN;DCN;DCN;DCN
cg19432033	0.0101552	0.162982	0.679212	5.2947	0.0102232	1	0.622541	0.617033	0.627042	0.607147	0.631676	0.607682	FXR2;SHBG
cg01310482	-0.254689	-0.141981	1.94282	5.29464	0.0102236	1	0.804027	0.791771	0.799263	0.806575	0.790492	0.780262	CUX1;CUX1;CUX1
cg07095969	-0.207373	-0.256396	-1.15617	5.29212	0.0102431	1	0.326623	0.339208	0.315213	0.324767	0.295439	0.324324	PIK3R1
cg11193354	-0.0774791	-0.289922	-1.61214	5.29159	0.0102472	1	0.256654	0.264652	0.252211	0.260493	0.225781	0.2658	USP10;USP10;USP10;USP10
cg10378538	0.0906088	-0.284537	1.30299	5.29129	0.0102495	1	0.702554	0.717713	0.723727	0.711764	0.690127	0.723409
cg06552940	-0.234067	-0.0671644	0.581667	5.29078	0.0102534	1	0.59604	0.59256	0.601258	0.619312	0.610374	0.566859	RASAL1;RASAL1;RASAL1;RASAL1
cg16099846	-0.207627	-0.401216	2.76371	5.28891	0.0102679	1	0.856728	0.880948	0.88191	0.880199	0.859916	0.867351
cg18210294	-0.239192	-0.165237	2.15858	5.28856	0.0102706	1	0.817189	0.831639	0.820567	0.828175	0.819364	0.799349
cg17130474	-0.342515	-0.324646	2.8531	5.28695	0.0102831	1	0.872798	0.88404	0.879332	0.890478	0.874019	0.863495	PINX1
cg27003171	-0.134712	0.198767	1.80798	5.28689	0.0102836	1	0.792474	0.791003	0.770109	0.770887	0.802282	0.756128	LINC00607
cg22622786	0.358069	0.0857329	2.54899	5.28662	0.0102857	1	0.859228	0.857735	0.862225	0.840848	0.851093	0.862993	MYH2;MYH2;MYHAS
cg21263710	-0.117637	0.0886721	0.397506	5.28609	0.0102898	1	0.579561	0.575874	0.576927	0.567759	0.590666	0.547433	DCC
cg23786812	0.190337	0.0341688	1.78294	5.28558	0.0102937	1	0.789366	0.782061	0.789488	0.761179	0.777817	0.781454
cg09067021	-0.42368	-0.314998	1.83833	5.28423	0.0103042	1	0.760067	0.783934	0.790348	0.808319	0.771806	0.751888
cg06878637	0.231905	-0.229976	2.28104	5.28383	0.0103074	1	0.827739	0.830603	0.834501	0.827486	0.804287	0.844801
cg16848930	-0.116981	-0.383601	2.86613	5.28371	0.0103083	1	0.868134	0.864226	0.863724	0.888146	0.86085	0.881919	USP8;USP8;USP8
cg18401262	-0.359684	-0.36433	3.04035	5.2831	0.0103131	1	0.891652	0.880685	0.892983	0.901834	0.886715	0.87839	CEP76
cg20577328	0.162484	0.160009	1.10756	5.28149	0.0103256	1	0.688722	0.686978	0.686418	0.662797	0.691442	0.692909
cg13611204	0.114006	0.225847	1.52751	5.28089	0.0103303	1	0.735027	0.743476	0.737531	0.724649	0.758277	0.742687	INPP5E
cg08453096	-0.400627	-0.218782	2.78203	5.28061	0.0103325	1	0.860553	0.869457	0.864508	0.882689	0.876672	0.850707	ABCG5;ABCG8;ABCG5
cg10191891	-0.275974	-0.130625	2.28804	5.27913	0.010344	1	0.839179	0.849889	0.847307	0.839811	0.830327	0.816002	C7orf71
cg01376622	-0.176459	-0.0294571	0.656454	5.27635	0.0103657	1	0.644402	0.646164	0.6448	0.619883	0.61722	0.595931	CD163;CD163
cg08696477	0.474263	0.0620916	2.45242	5.27391	0.0103849	1	0.84706	0.808055	0.844233	0.820106	0.836418	0.862775
cg19825118	-0.138372	-0.110519	0.787596	5.27251	0.0103958	1	0.653302	0.655576	0.656482	0.649798	0.63136	0.615877
cg15462959	-0.157711	-0.240363	0.568567	5.27204	0.0103995	1	0.586557	0.596164	0.603423	0.616984	0.577816	0.593239	STK3;STK3;STK3
cg27483469	-0.20202	-0.202971	-0.125198	5.27162	0.0104028	1	0.480294	0.498134	0.482854	0.491233	0.473095	0.470979	DOPEY2
cg10960421	-0.250552	-0.131636	2.42974	5.26994	0.010416	1	0.852611	0.848851	0.852536	0.850763	0.845494	0.829596
cg18728732	-0.145561	-0.172079	0.553206	5.26351	0.0104667	1	0.611166	0.608914	0.61473	0.609024	0.594537	0.578555	ETV7;ETV7;ETV7;ETV7;ETV7;ETV7;ETV7;ETV7
cg21388639	-0.277434	-0.172879	2.42557	5.2602	0.0104929	1	0.827256	0.840026	0.848539	0.853337	0.841823	0.830376	FNIP2
cg18175291	0.357082	0.118579	2.66605	5.25964	0.0104973	1	0.863759	0.861686	0.854269	0.850073	0.861923	0.873189	ADK;ADK;ADK;ADK
cg02389931	0.135327	0.300632	2.24017	5.25872	0.0105047	1	0.80249	0.811221	0.813156	0.809714	0.840038	0.819405	DIP2C
cg14451115	-0.0734795	-0.462069	3.03619	5.25704	0.010518	1	0.889574	0.886723	0.881139	0.900832	0.867986	0.892735	GABBR2
cg22453435	-0.180237	-0.204309	-2.6629	5.25695	0.0105187	1	0.140562	0.1356	0.144706	0.1492	0.128963	0.134076	FLJ13197;KLF3
cg27481888	-0.262898	-0.101202	0.528808	5.25453	0.0105379	1	0.3467	0.36021	0.361184	0.607588	0.595705	0.566369
cg07679571	-0.282904	-0.186395	1.94275	5.25367	0.0105449	1	0.456014	0.477006	0.470456	0.804041	0.792561	0.778683	DLG3;DLG3;DLG3
cg24305122	0.358045	-0.0805519	2.80348	5.25344	0.0105466	1	0.861301	0.868059	0.851488	0.863154	0.861458	0.889684	PPA2;PPA2;PPA2;PPA2
cg20339443	-0.245876	-0.229545	1.73049	5.25074	0.0105682	1	0.776531	0.773943	0.780818	0.782349	0.766238	0.752053
cg09731313	-0.15716	-0.113769	1.1696	5.24893	0.0105826	1	0.678067	0.678396	0.687463	0.702986	0.696815	0.66952
cg05014928	0.389385	-0.0120438	2.59974	5.24893	0.0105827	1	0.854735	0.841503	0.844526	0.846046	0.845023	0.87209	MCM3AP;MCM3AP
cg05824709	0.0947014	0.171639	0.585052	5.24882	0.0105835	1	0.601579	0.597266	0.6021	0.579535	0.616275	0.603635	SEMA4A
cg25859913	-0.232455	-0.180725	2.55368	5.248	0.0105901	1	0.857669	0.857402	0.863988	0.863048	0.854666	0.841315	FA2H
cg05681996	-0.265323	-0.0381806	2.42331	5.24695	0.0105985	1	0.856664	0.840733	0.85367	0.849054	0.850012	0.825396
cg02589673	-0.192875	-0.0743391	1.78835	5.24671	0.0106004	1	0.79128	0.798619	0.788314	0.783993	0.780789	0.759314
cg23351738	-0.0703612	-0.366705	1.16913	5.24618	0.0106047	1	0.651158	0.677221	0.686926	0.708751	0.670012	0.687667	SNORA38;BAT2
cg14392066	0.134091	-0.336488	-1.70132	5.24614	0.010605	1	0.252417	0.259991	0.256657	0.248714	0.202815	0.265885	TOR2A;TOR2A;TOR2A;TOR2A
cg07847809	-0.242908	-0.140536	1.40915	5.24382	0.0106236	1	0.754666	0.745162	0.744789	0.739917	0.730794	0.705224	LOC101926942
cg10790411	-0.193609	0.00699207	2.00291	5.24247	0.0106344	1	0.800488	0.791456	0.794831	0.804275	0.812344	0.78044
cg19061068	-0.193495	-0.0453635	1.68891	5.24241	0.0106349	1	0.774409	0.760942	0.78116	0.771126	0.771486	0.743021
cg23935289	-0.289756	-0.218686	2.71252	5.23895	0.0106628	1	0.867261	0.86694	0.87968	0.874019	0.870862	0.851615	AKAP6
cg12091975	-0.153737	-0.218932	1.93106	5.23886	0.0106635	1	0.807466	0.808369	0.81885	0.803702	0.786572	0.780771	TRY2P
cg17015133	0.404343	0.158564	0.305509	5.23814	0.0106694	1	0.561789	0.553159	0.535647	0.529883	0.544713	0.580024	RAG1AP1;RAG1AP1;RAG1AP1
cg07499835	-0.234736	-0.205945	0.59837	5.2381	0.0106697	1	0.593869	0.608238	0.623395	0.623618	0.586386	0.591888	RSRC1;RSRC1;RSRC1
cg08794144	0.0739389	-0.0900958	-0.845715	5.23789	0.0106714	1	0.363349	0.375784	0.373959	0.3536	0.344905	0.379283	MARK2;MARK2;MARK2;MARK2
cg03893832	0.0905989	-0.369326	3.25261	5.23779	0.0106721	1	0.891115	0.903762	0.899644	0.90747	0.88429	0.913081	RMDN3;RMDN3
cg06555744	0.314143	-0.193554	2.7978	5.23736	0.0106757	1	0.840262	0.839828	0.843649	0.865193	0.859332	0.886582
cg04713325	-0.212663	-0.154025	1.84195	5.23571	0.010689	1	0.781815	0.783468	0.79259	0.79379	0.779155	0.769437	RASSF8;RASSF8;RASSF8
cg12183789	-0.206835	-0.0592076	0.814712	5.23545	0.010691	1	0.625797	0.61299	0.634732	0.652756	0.650002	0.602408	MAD1L1;MAD1L1;MAD1L1;MAD1L1;MAD1L1
cg08967865	-0.186453	-0.165977	2.04245	5.23509	0.010694	1	0.809829	0.81392	0.817604	0.815344	0.802758	0.792474
cg18127395	-0.184091	-0.0937017	1.52113	5.23454	0.0106984	1	0.764286	0.76515	0.772852	0.750716	0.74506	0.726217	DYNC1I1;DYNC1I1;DYNC1I1
cg16909408	0.411686	0.281576	-3.78333	5.23382	0.0107043	1	0.0584296	0.0633387	0.0609371	0.0592008	0.0715463	0.0799994
cg15799692	-0.202263	-0.368344	2.41301	5.2335	0.0107068	1	0.840639	0.830781	0.849113	0.854899	0.828082	0.836585	TECTB
cg24980692	0.282354	0.122292	0.568125	5.2305	0.0107312	1	0.601064	0.608744	0.596051	0.583244	0.598704	0.606498
cg23877583	-0.258193	-0.171746	1.87638	5.22969	0.0107377	1	0.782061	0.786008	0.780225	0.794091	0.785177	0.773345
cg09110292	-0.166378	-0.453096	-3.06479	5.22867	0.0107461	1	0.112793	0.118808	0.108111	0.121022	0.095024	0.110483	ARHGAP12
cg14222432	-0.0459041	-0.241183	1.33851	5.22844	0.0107479	1	0.732196	0.736223	0.749971	0.717517	0.694743	0.727131	FAR2
cg22042328	0.196656	0.849214	-3.6874	5.22799	0.0107516	1	0.0531676	0.0603818	0.0596483	0.0603784	0.115271	0.0695315	ZRSR2
cg01994308	0.375876	0.527866	-2.80391	5.22777	0.0107533	1	0.13789	0.124187	0.125216	0.107598	0.152647	0.133093	PLAG1;CHCHD7;CHCHD7;CHCHD7;PLAG1;CHCHD7;PLAG1;CHCHD7;CHCHD7
cg13155823	0.315437	0.106437	2.53118	5.22743	0.0107562	1	0.827484	0.858724	0.846435	0.840508	0.849372	0.861707	TPD52;TPD52;TPD52
cg09604238	0.0549595	0.428949	2.8345	5.22615	0.0107665	1	0.859601	0.866894	0.867356	0.869076	0.890922	0.864149
cg23645523	-0.141924	-0.116575	1.30069	5.22533	0.0107732	1	0.728268	0.729719	0.730799	0.720822	0.713135	0.698075
cg06960802	-0.185109	-0.446188	2.72754	5.22473	0.0107782	1	0.848441	0.866886	0.867436	0.883213	0.851066	0.862804	VN1R1
cg05102880	-0.258875	-0.134058	1.39938	5.22375	0.0107861	1	0.745198	0.745416	0.742981	0.738181	0.726075	0.707183
cg22050199	-0.21684	-0.195912	1.80892	5.22331	0.0107897	1	0.76866	0.773363	0.779652	0.788129	0.780172	0.75475	LOC101927156
cg18566197	-0.148677	0.612237	-4.25869	5.22012	0.0108158	1	0.0496191	0.0477902	0.0498259	0.0457997	0.0878161	0.0448876	SLC9A9
cg04931037	-0.0694738	0.270911	2.63107	5.21879	0.0108267	1	0.878222	0.872624	0.860238	0.852582	0.876887	0.848624
cg12567780	-0.175187	-0.0928278	1.00173	5.21871	0.0108274	1	0.69574	0.700461	0.696856	0.677741	0.671481	0.649769	ANK2;ANK2;ANK2
cg10770118	0.349191	0.0295704	2.40802	5.21793	0.0108338	1	0.819373	0.831576	0.843137	0.827539	0.832752	0.854433	CRB1
cg22242770	-0.21777	-0.17336	2.11178	5.21731	0.0108388	1	0.828985	0.824389	0.821595	0.822708	0.810471	0.799287	OR2B2
cg13187764	-0.223693	-0.374038	-2.67578	5.21571	0.0108519	1	0.129477	0.134155	0.146059	0.149607	0.128208	0.134746
cg20219943	-0.0889663	-0.340556	1.77413	5.21554	0.0108533	1	0.774336	0.771303	0.777454	0.786789	0.755904	0.770933	GABRG3
cg05869438	-0.291864	-0.0477896	1.31096	5.21385	0.0108672	1	0.72293	0.727209	0.732161	0.722132	0.719558	0.688087
cg18687685	-0.0543148	-0.225311	1.44355	5.21275	0.0108763	1	0.707205	0.699376	0.713028	0.740654	0.723606	0.716716	CDYL;CDYL
cg12438392	-0.290611	-0.0334539	-2.38089	5.20382	0.0109501	1	0.155033	0.164018	0.160261	0.174907	0.169278	0.146156	TSN
cg26708427	-0.159394	-0.0907418	0.887802	5.20277	0.0109588	1	0.635775	0.634233	0.632357	0.661424	0.655807	0.622141	MYL12A
cg16881352	0.296833	0.0530758	2.50048	5.20185	0.0109664	1	0.851101	0.848404	0.839572	0.839036	0.839507	0.864866
cg14286732	-0.168984	-0.170186	1.36045	5.20157	0.0109688	1	0.732485	0.730988	0.739818	0.734378	0.713921	0.707595	DAPK1
cg01839452	-0.163339	-0.161163	1.74672	5.20068	0.0109762	1	0.757778	0.757737	0.752824	0.776582	0.771711	0.753853
cg25505044	-0.157883	-0.147721	0.469517	5.19936	0.0109871	1	0.605553	0.602351	0.612158	0.590323	0.583361	0.565517	SLC22A9;SLC22A9
cg12540696	-0.21781	-0.180444	0.545755	5.19904	0.0109898	1	0.622518	0.59424	0.620532	0.612894	0.5903	0.574898	FMN2;FMN2
cg15111708	-0.201773	-0.0124289	1.71169	5.19789	0.0109994	1	0.763536	0.767199	0.769691	0.771555	0.776634	0.748419	LARP1;LARP1
cg08576251	-0.17286	-0.148241	1.41431	5.19781	0.0110001	1	0.723942	0.744783	0.751261	0.736275	0.726275	0.716201
cg24251534	0.0943573	0.316636	-1.3885	5.19766	0.0110013	1	0.257275	0.257772	0.249389	0.259259	0.294359	0.284416	CLEC4A;CLEC4A;CLEC4A;CLEC4A
cg19155552	-0.469905	-0.0785823	2.88882	5.1929	0.0110411	1	0.878346	0.876518	0.877126	0.888728	0.888047	0.856783	TMEM116
cg07258507	-0.130558	-0.1669	0.425253	5.19144	0.0110533	1	0.581579	0.589614	0.589009	0.588163	0.568566	0.561354	IL25;IL25;IL25;IL25
cg24902196	-0.207877	-0.172794	2.01465	5.19065	0.0110599	1	0.803574	0.805015	0.798686	0.810067	0.802047	0.789225
cg19889856	0.161487	0.238177	0.474272	5.18963	0.0110685	1	0.592218	0.598274	0.608196	0.563711	0.584131	0.590726	C7orf49;C7orf49;C7orf49
cg01931001	-0.138848	-0.218169	1.06305	5.18729	0.0110881	1	0.696531	0.689812	0.699288	0.689648	0.664794	0.671136
cg06689039	-0.179004	-0.0397904	1.17896	5.18713	0.0110895	1	0.722304	0.712207	0.718819	0.704564	0.694335	0.678789	SERPINB5
cg03081118	-0.046306	0.14451	1.22535	5.18633	0.0110962	1	0.691491	0.691531	0.695474	0.693626	0.721062	0.6858
cg03333699	0.30604	0.177653	1.18428	5.18541	0.011104	1	0.695945	0.688897	0.70485	0.670646	0.703392	0.701634	ADAP1
cg03085846	0.357213	0.391793	-2.78407	5.18065	0.011144	1	0.129535	0.135944	0.139456	0.116394	0.134768	0.141086	GPR1-AS
cg06155641	-0.20356	-0.162759	1.23888	5.17897	0.0111583	1	0.723255	0.712768	0.731847	0.713504	0.70992	0.678953	GLT6D1
cg00050505	0.097443	0.22912	1.32037	5.17871	0.0111605	1	0.69168	0.691632	0.697456	0.695759	0.729021	0.71434
cg00368961	-0.177675	-0.166035	2.08666	5.17789	0.0111674	1	0.817028	0.819352	0.830844	0.819942	0.809655	0.793567	PTPRC;PTPRC
cg09918581	-0.0977377	-0.174652	0.00124886	5.17724	0.0111729	1	0.518686	0.52865	0.52662	0.515174	0.491276	0.493714	LRRTM3;LRRTM3;CTNNA3;CTNNA3
cg16528905	0.338131	0.242562	2.77973	5.17718	0.0111734	1	0.872374	0.860011	0.870776	0.855631	0.877178	0.878834
cg04157823	-0.141082	-0.349592	1.87665	5.17661	0.0111783	1	0.775639	0.78779	0.799857	0.796988	0.771191	0.782554	MPZL1;MPZL1;MPZL1;MPZL1;MPZL1
cg15110800	-0.19065	-0.28686	1.44243	5.1749	0.0111928	1	0.73357	0.7275	0.730223	0.745757	0.722729	0.718176	CSMD2
cg04125972	-0.102127	0.0955319	0.134526	5.17293	0.0112095	1	0.535368	0.545663	0.545444	0.526102	0.544747	0.500349	C7
cg09014628	-0.206763	-0.149575	2.37669	5.17232	0.0112147	1	0.848907	0.848679	0.833206	0.848939	0.837581	0.82621	ARHGAP22;ARHGAP22
cg18687734	0.193182	-0.303346	1.44502	5.17227	0.0112152	1	0.711305	0.713641	0.70111	0.722653	0.709591	0.746882	MBOAT2
cg23425758	-0.238343	-0.22416	2.38526	5.17177	0.0112193	1	0.819703	0.835361	0.84131	0.85037	0.835013	0.828835	FAM189A2;FAM189A2
cg00620976	-0.171323	-0.106758	0.843056	5.17083	0.0112274	1	0.648275	0.643078	0.653171	0.653029	0.645313	0.626344
cg26179530	-0.181444	0.0134761	2.34381	5.17075	0.011228	1	0.825015	0.813734	0.832475	0.844704	0.835695	0.821909	AAK1
cg14368035	-0.211669	-0.228187	2.17038	5.1695	0.0112387	1	0.818589	0.819936	0.817894	0.828066	0.814256	0.80795	GJC3
cg26804907	-0.198553	-0.204208	1.97025	5.16852	0.011247	1	0.806148	0.809758	0.820345	0.809024	0.792806	0.783763
cg04869838	0.113193	0.266847	-0.759866	5.16781	0.0112531	1	0.403913	0.402689	0.404009	0.356883	0.393511	0.370689
cg19696975	-0.109274	-0.493159	2.78099	5.16759	0.011255	1	0.855787	0.853088	0.862157	0.878815	0.853944	0.870031	CRH
cg01744331	0.0943244	0.215037	1.90092	5.16718	0.0112585	1	0.792933	0.796403	0.802218	0.777468	0.798306	0.787175	KCNQ1OT1;KCNQ1;KCNQ1
cg03335313	-0.323015	-0.211208	1.86166	5.16403	0.0112855	1	0.775561	0.778743	0.780475	0.800332	0.780241	0.764557
cg09022647	-0.1333	-0.503075	1.07142	5.16356	0.0112895	1	0.654769	0.618934	0.642787	0.677136	0.637773	0.66886	ADAM3A;ADAM3A;ADAM3A;ADAM3A
cg11957261	-0.200262	-0.0791653	1.07916	5.16342	0.0112907	1	0.705851	0.703974	0.711699	0.685689	0.692009	0.654709
cg13004961	-0.179334	-0.052508	0.839847	5.16169	0.0113055	1	0.652254	0.66512	0.668065	0.653357	0.647922	0.621377
cg06587732	-0.0886936	0.254608	2.23729	5.16141	0.0113079	1	0.617385	0.611895	0.612673	0.820114	0.8422	0.807513	RAB40A
cg11998431	0.0690365	0.198143	1.72206	5.15993	0.0113206	1	0.780236	0.771403	0.7744	0.755447	0.77869	0.766589	SDK1
cg09162514	-0.179371	-0.172867	0.92887	5.15993	0.0113207	1	0.632014	0.631787	0.637681	0.668846	0.658957	0.626714	SUGCT;SUGCT;SUGCT;SUGCT
cg11943628	-0.105411	-0.304108	2.57523	5.15933	0.0113258	1	0.856725	0.855462	0.857482	0.864143	0.843579	0.856341	ZNF536
cg01238526	-0.144145	-0.310147	2.4117	5.15726	0.0113436	1	0.83938	0.832082	0.840508	0.850953	0.828002	0.841397	SFRP1
cg26243740	-0.16213	-0.28768	-0.0928211	5.15677	0.0113479	1	0.483049	0.494033	0.478752	0.507795	0.47231	0.471091	AP3M2;AP3M2
cg13699428	-0.208366	-0.143364	1.8259	5.15478	0.011365	1	0.790344	0.786618	0.791066	0.792644	0.77991	0.759044
cg08311974	0.319992	0.0708984	3.11256	5.15389	0.0113726	1	0.88895	0.904496	0.898484	0.883813	0.895159	0.904891
cg18011404	-0.233154	-0.320283	-1.10949	5.15193	0.0113896	1	0.347463	0.338753	0.354038	0.346243	0.295878	0.319531	ATG3;ATG3
cg18008965	-0.304175	-0.364523	1.70817	5.15088	0.0113987	1	0.772331	0.76153	0.763792	0.782538	0.757599	0.746349	OR8K1
cg12762600	-0.186217	-0.103444	1.29444	5.15024	0.0114042	1	0.719881	0.725433	0.737322	0.725061	0.711095	0.692473	KIF7
cg17590086	-0.270639	-0.15196	1.70145	5.14813	0.0114225	1	0.778559	0.770783	0.772398	0.7757	0.771184	0.743005
cg01260615	-0.25038	-0.174671	2.18898	5.14808	0.0114229	1	0.832377	0.823583	0.829377	0.832453	0.819203	0.804392
cg19764254	-0.159427	-0.195815	1.04956	5.1469	0.0114332	1	0.653445	0.666846	0.668881	0.686252	0.671722	0.661962	DOPEY2
cg27144719	-0.178697	-0.0746936	2.02569	5.14577	0.011443	1	0.809655	0.807703	0.813758	0.808668	0.809102	0.784563
cg10835686	-0.23308	-0.122773	2.40866	5.14529	0.0114472	1	0.846355	0.827161	0.842352	0.850511	0.844348	0.826127	IQCA1;IQCA1;IQCA1;IQCA1
cg19925518	-0.261915	-0.199388	0.252067	5.14353	0.0114625	1	0.557924	0.558358	0.566249	0.558564	0.530364	0.536775
cg23637354	-0.115865	-0.0121067	0.044375	5.14304	0.0114668	1	0.507753	0.521007	0.516447	0.515238	0.514003	0.494274
cg14857136	-0.207397	-0.282821	1.4011	5.14238	0.0114725	1	0.742517	0.764347	0.745927	0.742544	0.715201	0.710249	DLGAP1;DLGAP1;DLGAP1;DLGAP1;DLGAP1;DLGAP1;DLGAP1;DLGAP1;DLGAP1
cg02247175	0.00977828	-0.398799	2.52044	5.13916	0.0115006	1	0.857395	0.839615	0.837874	0.855652	0.833337	0.853398
cg06557731	-0.210915	-0.191595	2.00805	5.13847	0.0115066	1	0.788234	0.796753	0.802168	0.810745	0.800046	0.788368	CBX3;CBX3
cg01134166	-0.155874	-0.181789	1.92118	5.13839	0.0115074	1	0.798765	0.798652	0.793334	0.800272	0.790125	0.778655
cg02789218	0.323796	0.0152007	1.91057	5.13834	0.0115078	1	0.808893	0.809447	0.803567	0.770373	0.780719	0.807977	ZBTB20;ZBTB20;ZBTB20;ZBTB20;ZBTB20;ZBTB20;ZBTB20
cg10375745	0.615601	0.159428	2.08039	5.1379	0.0115116	1	0.80175	0.806436	0.8245	0.786974	0.78942	0.826929	SUN5
cg14841790	-0.189157	-0.140509	0.340918	5.13663	0.0115227	1	0.562291	0.554678	0.557411	0.573273	0.558907	0.543266	THBS2;THBS2
cg15260981	0.0874755	-0.279303	2.33995	5.13596	0.0115286	1	0.831133	0.837294	0.849207	0.840114	0.812022	0.843647	EPS8
cg07782778	-0.199462	-0.138004	-0.773443	5.13586	0.0115294	1	0.38021	0.370754	0.37833	0.386533	0.370434	0.353149	GPM6A;LOC101928590;GPM6A;GPM6A;GPM6A;GPM6A;GPM6A
cg01345505	-0.191636	-0.171884	1.58595	5.13537	0.0115337	1	0.770529	0.764162	0.77388	0.764641	0.746248	0.736178	RGS22;RGS22;RGS22;RGS22;RGS22;RGS22
cg01951815	-0.294708	-0.126277	1.28006	5.13416	0.0115444	1	0.6981	0.695455	0.724653	0.724177	0.708036	0.68783	HMBOX1;HMBOX1
cg27023597	-0.230635	-0.204361	0.523071	5.13367	0.0115487	1	0.605608	0.601637	0.610794	0.612499	0.59007	0.562836	MIR21
cg18455083	-0.150656	-0.265033	1.10235	5.13333	0.0115517	1	0.692992	0.683556	0.689837	0.703581	0.6723	0.66086	MBP;MBP
cg19686059	-0.0739592	0.149188	-2.37205	5.1316	0.0115668	1	0.165166	0.169631	0.158449	0.157403	0.179686	0.156563	ROBO1
cg19845249	0.0129872	-0.20786	-1.5104	5.13114	0.0115709	1	0.24842	0.249373	0.259843	0.264602	0.244105	0.277172
cg03044533	0.0812998	0.246907	-0.00824987	5.13098	0.0115723	1	0.479943	0.481378	0.492837	0.478674	0.518741	0.500058	MAML2
cg17720338	-0.20615	-0.283296	-0.311567	5.12876	0.0115919	1	0.451375	0.462196	0.462906	0.47889	0.430589	0.430288	LGALS8;LGALS8;LGALS8;LGALS8
cg07824114	-0.199145	-0.125082	0.791995	5.1278	0.0116003	1	0.648302	0.652124	0.658327	0.642791	0.640886	0.615675
cg23824294	-0.175509	-0.057275	1.38793	5.12715	0.011606	1	0.73007	0.732612	0.732501	0.734252	0.728357	0.705112	GLYATL1;LOC283194
cg23142890	-0.26892	-0.0743365	2.78167	5.12654	0.0116115	1	0.867065	0.871535	0.873436	0.880602	0.876635	0.858836
cg17121254	-0.237052	-0.55636	2.39395	5.12588	0.0116173	1	0.841186	0.839569	0.832353	0.849556	0.81953	0.836124
cg03339938	0.273615	0.0418553	2.74349	5.12489	0.011626	1	0.879947	0.879027	0.878157	0.858839	0.866314	0.879946	KHK;KHK
cg01248567	-0.123086	-0.367186	2.70065	5.12452	0.0116292	1	0.864942	0.856722	0.852197	0.874791	0.852346	0.866098	ENOX1
cg20200129	-0.284724	-0.332589	1.71742	5.12311	0.0116418	1	0.76847	0.747812	0.771534	0.778951	0.760239	0.753223
cg01676439	-0.149531	-0.21925	1.99184	5.12273	0.0116451	1	0.814054	0.814607	0.812203	0.811654	0.789322	0.791691
cg03009696	-0.169722	-0.126125	0.191533	5.12253	0.0116469	1	0.539357	0.542193	0.548835	0.543326	0.535722	0.520034
cg16660926	-0.219183	-0.0909211	1.09896	5.1209	0.0116613	1	0.712602	0.708557	0.707171	0.69384	0.684308	0.662143	NOVA2
cg20277851	-0.00115987	-0.337977	1.77423	5.11892	0.0116789	1	0.787046	0.780632	0.783854	0.779966	0.754779	0.767937	BIVM-ERCC5;ERCC5
cg23967605	0.369003	0.0217549	2.46284	5.11811	0.0116861	1	0.836291	0.836829	0.84252	0.827767	0.837441	0.862757	ZBTB38
cg16538205	-0.178615	-0.0988366	2.02628	5.11808	0.0116864	1	0.807431	0.809119	0.802038	0.809237	0.808741	0.787783	ACTN1;ACTN1;ACTN1
cg24835918	-0.31184	-0.205843	2.58106	5.11715	0.0116946	1	0.855317	0.855813	0.864194	0.866354	0.856068	0.843898
cg16862808	-0.10204	-0.210735	0.978244	5.11475	0.011716	1	0.684461	0.682258	0.684273	0.672747	0.651514	0.662549	SZRD1;SZRD1;SZRD1;SZRD1;SZRD1;SZRD1
cg12896404	0.350508	-0.056247	2.29202	5.11269	0.0117344	1	0.822761	0.823111	0.818129	0.816005	0.820293	0.844024	PIPOX
cg26659082	-0.254149	-0.32212	2.52124	5.1117	0.0117432	1	0.850649	0.846572	0.853365	0.862244	0.841909	0.844415	SRRM1;SRRM1;SRRM1
cg09402430	-0.0597179	-0.264699	2.22764	5.11156	0.0117445	1	0.822802	0.822027	0.813716	0.83172	0.80972	0.825986	TRUB1
cg05775332	-0.0819438	-0.244747	2.01948	5.11082	0.0117511	1	0.817967	0.812137	0.819618	0.813081	0.791149	0.797684	TRAPPC10
cg25998705	0.0933367	-0.356271	2.89599	5.10753	0.0117805	1	0.883209	0.880489	0.874191	0.88612	0.861733	0.883916
cg18348407	-0.275327	-0.497128	2.94978	5.10564	0.0117975	1	0.87373	0.873338	0.866226	0.895632	0.875757	0.872881
cg09827662	-0.181548	-0.253027	2.02366	5.10489	0.0118042	1	0.813593	0.798685	0.80654	0.815431	0.798179	0.786792	SLC35A5;ATG3;ATG3
cg18485530	-0.112859	-0.261	1.33047	5.10342	0.0118174	1	0.745981	0.735272	0.736858	0.729693	0.702608	0.708675
cg02558622	-0.228102	-0.0734385	2.30681	5.10204	0.0118298	1	0.845283	0.844523	0.839558	0.83909	0.837956	0.814988
cg02597702	-0.180413	0.0655581	1.29053	5.10204	0.0118298	1	0.711581	0.719192	0.72459	0.713108	0.723089	0.690691
cg18765270	-0.183383	-0.100968	0.908146	5.10063	0.0118425	1	0.684901	0.684641	0.680636	0.664467	0.657162	0.633638	LOC101927244
cg22872033	-0.448264	-0.133394	-3.4711	5.10001	0.0118481	1	0.0886443	0.0792161	0.0951741	0.0944129	0.0885308	0.0722969	HNRNPC;HNRNPC;HNRNPC;HNRNPC
cg22104427	0.300851	0.251454	2.70081	5.09969	0.011851	1	0.872496	0.872596	0.871535	0.850295	0.873942	0.870989	YAP1;YAP1
cg23267987	-0.114484	-0.218928	1.86099	5.09938	0.0118538	1	0.793338	0.797852	0.800673	0.797918	0.770389	0.779608
cg14671741	-0.185211	-0.104655	1.30684	5.09935	0.0118541	1	0.726138	0.73859	0.724921	0.721303	0.712913	0.699999
cg00507564	0.0306768	-0.276976	2.37734	5.09928	0.0118547	1	0.862161	0.831213	0.856529	0.84508	0.820193	0.844061	MLLT4;MLLT4;MLLT4
cg25370658	0.0735612	0.299095	2.67765	5.09912	0.0118561	1	0.862583	0.855153	0.865768	0.855993	0.87614	0.859282
cg03436546	-0.228781	-0.35233	1.77194	5.09879	0.0118591	1	0.757029	0.77107	0.78697	0.785613	0.761238	0.765018	TDRD5;TDRD5;TDRD5;TDRD5;TDRD5
cg06534952	0.0477958	-0.480726	2.61252	5.09511	0.0118924	1	0.873265	0.883868	0.871737	0.86414	0.825133	0.865425	MIR1277;WDR44;WDR44;WDR44
cg06100447	0.312621	0.0810813	1.56751	5.09477	0.0118955	1	0.747729	0.735834	0.736255	0.71867	0.753652	0.763604	CASC1;CASC1;CASC1;CASC1;CASC1
cg08071904	-0.230535	-0.178514	2.17114	5.09428	0.0118999	1	0.817864	0.815747	0.825302	0.828171	0.820479	0.802091	GUCY2E
cg06521960	-0.175989	-0.166609	0.847877	5.09274	0.0119139	1	0.617334	0.6193	0.62037	0.650298	0.644576	0.628052	CACNA1H;CACNA1H
cg07012128	-0.18673	-0.102382	1.53896	5.09222	0.0119186	1	0.750777	0.749868	0.76929	0.755535	0.746886	0.726724	DLGAP2
cg22665096	-0.200756	-0.171385	1.93923	5.09027	0.0119363	1	0.810832	0.807333	0.805246	0.806678	0.790655	0.775962
cg15705930	-0.196626	-0.321334	2.73208	5.08885	0.0119492	1	0.866957	0.862719	0.864824	0.879463	0.85807	0.863882	ZNF608
cg09402329	-0.0820336	-0.455227	3.12591	5.08874	0.0119502	1	0.893227	0.912253	0.902522	0.905026	0.875101	0.900884	COCH;COCH;COCH;COCH;LOC100506071
cg09807875	0.00174117	0.20025	0.85989	5.08812	0.0119558	1	0.65949	0.66232	0.664415	0.634847	0.668354	0.629543	BMPER
cg01486965	-0.26129	-0.210896	2.44881	5.08697	0.0119664	1	0.84887	0.865181	0.85165	0.85459	0.845152	0.830687
cg03439301	-0.266137	-0.278868	0.168517	5.08587	0.0119763	1	0.526356	0.558513	0.55662	0.55755	0.520509	0.507685
cg09388871	0.267913	0.0781672	2.39546	5.08547	0.01198	1	0.845293	0.84647	0.834716	0.827713	0.838681	0.850211
cg10149782	0.0169896	0.125685	0.658633	5.08532	0.0119814	1	0.611836	0.610797	0.616238	0.603954	0.627777	0.605369
cg00937286	-0.12685	-0.276218	1.84832	5.08441	0.0119897	1	0.798253	0.805506	0.800019	0.794871	0.767514	0.779995	LOC286094
cg15021031	-0.18676	-0.177227	1.49226	5.08355	0.0119975	1	0.761909	0.762217	0.75018	0.745485	0.741482	0.721347	PPP2R2B;PPP2R2B;PPP2R2B;PPP2R2B
cg01294197	-0.100211	0.0884961	0.9722	5.08338	0.0119991	1	0.669821	0.672453	0.663298	0.665252	0.680295	0.640148	PTGER3;PTGER3;PTGER3;PTGER3;PTGER3;PTGER3
cg23165414	0.167974	0.43482	3.10944	5.08263	0.012006	1	0.896993	0.901924	0.889276	0.881666	0.907661	0.892033
cg18908568	-0.154267	-0.143578	1.57095	5.08184	0.0120131	1	0.74956	0.759555	0.756471	0.758125	0.747113	0.737204	PTPN5;PTPN5;PTPN5
cg17742617	0.159951	0.269322	2.18339	5.08114	0.0120196	1	0.824435	0.832294	0.827591	0.807358	0.831753	0.814823	PPM1H
cg18909390	-0.173377	-0.167543	1.21823	5.08016	0.0120285	1	0.715721	0.716014	0.712759	0.71501	0.69683	0.683356
cg16962314	0.00456313	-0.303127	1.91025	5.0761	0.0120659	1	0.826293	0.807867	0.809174	0.795793	0.768029	0.795464	PABPC3
cg14239348	-0.182357	-0.101959	0.485476	5.07551	0.0120712	1	0.596274	0.611209	0.614064	0.598918	0.587118	0.562836
cg24947324	-0.171588	-0.26855	1.63349	5.07482	0.0120776	1	0.752638	0.735383	0.752502	0.768154	0.746688	0.748706
cg15608943	0.227002	0.0826313	1.09384	5.07443	0.0120812	1	0.685711	0.688067	0.683392	0.665411	0.680173	0.694448	SORBS1;SORBS1
cg26074253	0.250715	0.104198	1.20275	5.07348	0.01209	1	0.716098	0.708208	0.700731	0.679637	0.696259	0.711325	TULP4;TULP4
cg10698161	-0.281219	-0.247679	2.27049	5.07245	0.0120995	1	0.819926	0.824746	0.821745	0.843359	0.820951	0.815267
cg02256034	-0.108971	-0.085707	-0.438996	5.07122	0.0121108	1	0.424353	0.425205	0.431316	0.434003	0.428098	0.412352	NCOA2
cg03953710	0.0271295	-0.306477	1.13145	5.07094	0.0121134	1	0.476739	0.492877	0.473376	0.699691	0.647647	0.703241	MID1
cg08149548	0.245411	0.232676	2.62062	5.06984	0.0121235	1	0.865581	0.871838	0.867893	0.843579	0.869166	0.863554
cg22044250	0.0155398	-0.174869	1.408	5.06972	0.0121247	1	0.712483	0.711713	0.705765	0.733873	0.711465	0.730094
cg18838890	-0.194692	-0.165127	1.57629	5.06859	0.0121351	1	0.750385	0.761109	0.771477	0.760619	0.746112	0.736303	LOC100505817
cg05917399	0.105674	-0.0235921	-0.54733	5.06562	0.0121626	1	0.409295	0.434189	0.41825	0.392524	0.399775	0.432536
cg02120380	-0.16124	-0.174458	2.09993	5.06521	0.0121664	1	0.828146	0.829859	0.835679	0.821133	0.806756	0.800689
cg25980930	0.0222621	-0.160461	-1.46951	5.06488	0.0121694	1	0.255783	0.271688	0.2773	0.26656	0.251095	0.29348	ANTXR2;ANTXR2;ANTXR2
cg00632736	0.248369	0.071268	2.27696	5.0644	0.012174	1	0.829672	0.837827	0.836723	0.817382	0.823012	0.841517
cg17669973	-0.0495234	0.193076	1.8503	5.06365	0.0121808	1	0.702922	0.693022	0.694766	0.774349	0.798941	0.770559
cg15002691	-0.182759	-0.186567	1.34418	5.06356	0.0121818	1	0.732612	0.737706	0.725924	0.732827	0.711157	0.705377	AKR1D1
cg16829616	-0.251443	-0.229416	2.89745	5.06279	0.0121889	1	0.881228	0.88702	0.886821	0.892234	0.877316	0.869779	ZFHX3;ZFHX3
cg01764438	-0.208831	-0.104835	0.657594	5.06268	0.0121899	1	0.615177	0.60888	0.629031	0.624455	0.61671	0.593761
cg18631905	-0.195311	-0.213509	1.76646	5.06267	0.01219	1	0.788898	0.78839	0.797436	0.783436	0.768386	0.762891
cg03456993	-0.132052	-0.279494	-2.66143	5.06236	0.0121929	1	0.118005	0.133003	0.128114	0.148412	0.127085	0.136351
cg11368679	-0.15641	-0.170096	0.680877	5.06182	0.0121979	1	0.645139	0.634299	0.641489	0.628238	0.615114	0.602227
cg20788508	-0.175075	-0.221535	1.80995	5.06147	0.0122011	1	0.763441	0.764286	0.775867	0.787894	0.773741	0.765431
cg20092399	-0.337844	-0.286983	0.916026	5.05969	0.0122177	1	0.644474	0.645033	0.639102	0.659456	0.63913	0.64565	COBL;COBL;COBL
cg13342590	0.154531	0.221004	2.53471	5.0573	0.01224	1	0.856081	0.847494	0.860384	0.842214	0.862812	0.851192	MECOM;MECOM;MECOM;MECOM;MECOM;MECOM;MECOM
cg23010507	0.165497	0.124703	0.30492	5.05456	0.0122656	1	0.547351	0.549997	0.55017	0.542086	0.551608	0.562396
cg19758151	0.0394647	0.310981	-2.73958	5.05436	0.0122675	1	0.129296	0.125074	0.127703	0.123741	0.145427	0.128061
cg07101732	0.271122	-0.0118738	2.70969	5.0533	0.0122774	1	0.864338	0.862606	0.86572	0.854975	0.864607	0.876537	CA10;CA10;CA10
cg10353705	-0.21125	-0.223703	2.11393	5.05312	0.0122791	1	0.829606	0.821642	0.826006	0.825714	0.808103	0.796883	CCDC153
cg24767237	-0.165491	-0.113472	-0.00889152	5.05146	0.0122947	1	0.490677	0.489923	0.512307	0.507754	0.503199	0.484758	NKX2-5;NKX2-5;NKX2-5
cg14898621	-0.260986	-0.213448	2.02927	5.05118	0.0122973	1	0.800282	0.803246	0.81595	0.813249	0.798703	0.792478	ADD1;ADD1;ADD1;ADD1;ADD1
cg17655795	-0.243832	-0.227961	1.84713	5.04841	0.0123233	1	0.813418	0.815338	0.810534	0.79496	0.774857	0.769629	LOC102723448
cg21727359	0.177612	-0.0174897	-0.953248	5.04767	0.0123302	1	0.360948	0.371203	0.360401	0.329858	0.327759	0.375136	FAM46A
cg25677883	-0.245553	-0.276724	2.52836	5.04719	0.0123347	1	0.849789	0.845307	0.849979	0.864236	0.843735	0.843918	MACF1
cg27056880	-0.509139	-0.413736	2.85334	5.04704	0.0123362	1	0.865694	0.873508	0.870301	0.887214	0.871129	0.863135	ERBB2IP;ERBB2IP
cg20689224	-0.195125	-0.108071	1.51001	5.04703	0.0123363	1	0.676963	0.67056	0.677301	0.746252	0.745888	0.726167	PZP
cg17944339	-0.0702285	0.150075	1.57253	5.04611	0.012345	1	0.763545	0.763917	0.765981	0.744633	0.764726	0.732229
cg03717994	-0.318507	-0.242497	2.17995	5.04381	0.0123666	1	0.833215	0.830486	0.812937	0.8312	0.819775	0.799736
cg14578229	0.0148556	-0.298565	2.15799	5.0437	0.0123677	1	0.811958	0.817506	0.830777	0.823731	0.798443	0.821239
cg12451181	0.0263758	0.276259	3.17682	5.04339	0.0123706	1	0.896824	0.896148	0.902222	0.892986	0.91361	0.891359	ZNF623;ZNF623
cg26452811	0.330407	0.193307	1.21097	5.04316	0.0123728	1	0.697709	0.713372	0.695594	0.675452	0.696366	0.717904	IGDCC3
cg05040778	0.343834	0.0425572	2.80627	5.04212	0.0123826	1	0.872408	0.863702	0.877575	0.861519	0.869587	0.886099	ZNF684
cg09236765	-0.210043	0.106408	-1.97807	5.04062	0.0123968	1	0.269925	0.277292	0.274393	0.212094	0.215505	0.186553
cg18623130	-0.189632	-0.230811	1.81724	5.04058	0.0123971	1	0.772716	0.779389	0.787481	0.790941	0.770196	0.771982	LOC388882
cg12024787	-0.0661946	0.247153	0.781099	5.03995	0.0124031	1	0.599912	0.590716	0.594422	0.619243	0.645076	0.623277	CACNG3
cg04380229	0.293792	0.221949	2.10098	5.03807	0.0124209	1	0.813341	0.81733	0.809966	0.786137	0.819153	0.821778	SLC12A7
cg06046858	-0.251471	-0.181828	2.52528	5.03798	0.0124218	1	0.850438	0.860022	0.862027	0.862323	0.851472	0.838565	HAPLN1
cg26153353	-0.168257	-0.137157	1.29682	5.0366	0.0124349	1	0.734914	0.725885	0.732697	0.722185	0.71118	0.695748	PRDM16;PRDM16
cg05957546	-0.194516	-0.109511	1.09131	5.03597	0.0124409	1	0.684954	0.67696	0.694975	0.690578	0.685238	0.663845	OR5P2
cg26244993	-0.19352	-0.182954	1.29822	5.03536	0.0124467	1	0.70396	0.697741	0.711504	0.719088	0.707708	0.697783	TYK2
cg15943139	-0.381949	-0.198893	1.87452	5.0331	0.0124681	1	0.763415	0.767918	0.762571	0.796231	0.78585	0.757621	FLJ22536
cg00572533	-0.0416361	-0.312874	1.71588	5.02938	0.0125036	1	0.770928	0.777342	0.772009	0.781341	0.744823	0.763764	GAS2;GAS2;GAS2
cg00001793	-0.165765	-0.149035	0.873391	5.0288	0.0125092	1	0.667063	0.656265	0.661241	0.662182	0.637018	0.638297	ETV6
cg05291244	-0.26806	-0.174291	1.75635	5.02859	0.0125111	1	0.810499	0.808123	0.795858	0.783866	0.776911	0.745072	LRP1B
cg03309393	0.0551898	-0.192525	-0.446433	5.02808	0.012516	1	0.435783	0.44913	0.437997	0.429432	0.399198	0.441221
cg07648143	-0.158272	0.0397196	0.0356991	5.02799	0.0125169	1	0.543186	0.531928	0.550196	0.512894	0.515846	0.490551	MGAT5B;MGAT5B;MGAT5B
cg01683756	0.191121	-0.226584	0.352103	5.02697	0.0125267	1	0.562808	0.533703	0.556309	0.570395	0.5224	0.583399	C6orf163
cg18893000	-0.186336	-0.00820816	1.48327	5.02531	0.0125425	1	0.742687	0.745301	0.75561	0.743784	0.749013	0.71361	NRCAM;NRCAM
cg06735285	0.144704	-0.181292	1.17667	5.02475	0.0125479	1	0.693709	0.690865	0.706761	0.695475	0.674321	0.702662	DSCAML1
cg20630277	-0.557237	-0.303368	-1.55023	5.02414	0.0125537	1	0.271887	0.291702	0.255323	0.291706	0.258573	0.230722	MRPL23
cg27450971	-0.213745	0.217536	2.2956	5.02397	0.0125553	1	0.870537	0.876362	0.877088	0.824497	0.850363	0.807545	TMEM35
cg21737306	-0.0527624	-0.268484	1.84613	5.0222	0.0125724	1	0.781776	0.784035	0.794581	0.791725	0.765573	0.78355
cg00963675	-0.183422	-0.118232	1.12975	5.02171	0.0125771	1	0.692804	0.697826	0.682451	0.695432	0.690664	0.671105	EGR2;EGR2;EGR2;EGR2
cg13772727	-0.378918	-0.00894154	-1.83384	5.02097	0.0125842	1	0.19317	0.213229	0.200069	0.22984	0.242964	0.19827	GPR161;GPR161;GPR161;GPR161;GPR161;GPR161;GPR161;GPR161;GPR161
cg09861431	0.287108	-0.047653	2.03848	5.0206	0.0125878	1	0.797277	0.808641	0.802001	0.789119	0.79748	0.817109	TENM4
cg04998091	0.147022	0.157495	-1.07785	5.01994	0.012594	1	0.328648	0.331165	0.331369	0.309179	0.324429	0.341301
cg09687864	-0.0923166	-0.487732	1.92319	5.01947	0.0125986	1	0.775344	0.789991	0.787818	0.801574	0.766649	0.79056	KPRP
cg01340310	0.191605	0.561485	3.41386	5.0194	0.0125992	1	0.919211	0.906422	0.920043	0.900534	0.92493	0.905562	VPS53;VPS53
cg04249042	-0.181997	-0.196603	1.24656	5.01905	0.0126026	1	0.699449	0.702629	0.700827	0.713801	0.699915	0.693016
cg13910689	-0.176796	-0.360031	3.12255	5.01799	0.0126129	1	0.88792	0.896893	0.895432	0.906867	0.88413	0.892634
cg04277893	-0.193131	-0.212713	1.71953	5.0178	0.0126147	1	0.777658	0.761412	0.773079	0.779661	0.760377	0.757754
cg02368788	-0.181045	-0.0730127	-0.813512	5.01739	0.0126186	1	0.35947	0.372232	0.363034	0.375905	0.369864	0.345626
cg15776653	-0.0694951	0.319274	-2.56954	5.01731	0.0126194	1	0.137738	0.142749	0.147826	0.140683	0.17006	0.13335	HMGN4
cg12427162	-0.207472	-0.110698	0.938326	5.01569	0.012635	1	0.658029	0.65971	0.669241	0.667922	0.658887	0.642446	SFT2D2
cg09749007	-0.404946	-0.420898	2.72458	5.01415	0.01265	1	0.852009	0.854391	0.857749	0.881576	0.863192	0.848714	LIMS1;LIMS1;LIMS1;LIMS1
cg12167926	-0.0612213	-0.41331	3.09301	5.01325	0.0126587	1	0.893735	0.890085	0.893355	0.899356	0.877734	0.899231	TSPAN33;TSPAN33
cg01156207	-0.154575	-0.365454	2.03004	5.01166	0.012674	1	0.762451	0.769456	0.773563	0.816701	0.784516	0.800008	LINC01201
cg14343986	-0.217416	-0.18106	1.75682	5.01148	0.0126757	1	0.769806	0.773588	0.775384	0.787114	0.767799	0.755274
cg13379208	-0.183536	-0.406073	2.53628	5.01133	0.0126772	1	0.84158	0.851946	0.85293	0.863163	0.836658	0.845913
cg01167335	0.198353	0.117667	-0.856033	5.00909	0.012699	1	0.381938	0.380751	0.391451	0.345926	0.349038	0.3895
cg05322342	0.215857	0.218123	2.46815	5.00847	0.0127049	1	0.847235	0.843511	0.856459	0.833604	0.85368	0.851267	TSC2;TSC2;TSC2
cg13716144	-0.17211	-0.169476	0.695188	5.00505	0.0127382	1	0.634866	0.632545	0.647877	0.631883	0.61364	0.606602
cg09071407	-0.155005	-0.0879405	1.23968	5.00354	0.012753	1	0.730925	0.716847	0.718692	0.710083	0.707223	0.688535
cg26094221	-0.0805839	-0.237052	2.04038	5.00343	0.012754	1	0.819321	0.815368	0.82223	0.814527	0.794356	0.799866
cg10910062	-0.163817	-0.15077	1.43522	5.00235	0.0127645	1	0.7451	0.742281	0.752101	0.741282	0.725823	0.720721	SDK1
cg23785043	-0.264139	0.213804	-2.92773	5.0016	0.0127719	1	0.126507	0.129	0.113603	0.114277	0.141483	0.10714
cg10572950	-0.0861116	-0.35255	2.81284	5.00116	0.0127762	1	0.867853	0.875714	0.874902	0.882999	0.859263	0.877397	RALGPS1;RALGPS1;RALGPS1;RALGPS1
cg17570276	-0.242391	-0.225337	1.22715	5.00108	0.012777	1	0.713237	0.703239	0.705309	0.714266	0.693248	0.688518	EIF2AK1;EIF2AK1
cg14501260	0.1515	0.345652	3.00076	4.9986	0.0128012	1	0.565312	0.553649	0.556663	0.875417	0.899677	0.887984	PLS3;PLS3
cg02472761	0.0611001	-0.275886	2.36658	4.99815	0.0128056	1	0.85514	0.850098	0.844961	0.839952	0.817249	0.848144
cg13932916	-0.20245	-0.1435	1.05734	4.99811	0.012806	1	0.648977	0.667129	0.663702	0.68532	0.67993	0.657415	C7orf36
cg23382549	0.25709	-0.0803293	-0.261963	4.99808	0.0128063	1	0.465451	0.478494	0.469186	0.447614	0.419817	0.496588	LINC00862
cg07545858	-0.233187	-0.175414	2.08361	4.99701	0.0128168	1	0.815202	0.812668	0.81565	0.819785	0.807615	0.794918
cg14874893	-0.288152	-0.259287	2.70791	4.99341	0.0128521	1	0.861556	0.864793	0.866496	0.877139	0.861995	0.857101
cg00563873	-0.165955	-0.425995	-2.68595	4.99317	0.0128545	1	0.133894	0.106989	0.135367	0.148284	0.122184	0.140141
cg08274587	-0.195298	-0.395911	2.54382	4.99312	0.012855	1	0.856807	0.860035	0.875486	0.865665	0.837955	0.848849	DAW1
cg24516953	-0.149068	-0.0774032	0.0799837	4.99258	0.0128603	1	0.544766	0.543887	0.557425	0.524891	0.517867	0.499023	LINC01047;LINC00440
cg07184125	-0.361442	-0.318852	2.555	4.99249	0.0128612	1	0.854661	0.859799	0.859541	0.869724	0.848456	0.837235
cg14096482	-0.12649	-0.243421	2.26825	4.99232	0.0128628	1	0.837485	0.840308	0.838866	0.840076	0.814396	0.824251
cg08169794	-0.230399	-0.0915517	2.33456	4.99203	0.0128657	1	0.839026	0.827931	0.832606	0.843386	0.835496	0.821874
cg24818320	-0.30268	-0.184085	0.504417	4.99119	0.0128739	1	0.562132	0.542765	0.55504	0.612959	0.592582	0.551455
cg18913699	-0.264667	-0.177439	-0.0656129	4.98988	0.0128869	1	0.503803	0.495601	0.512507	0.498845	0.489379	0.47751	LOC101927314
cg21156985	-0.176112	-0.1164	1.48539	4.98986	0.012887	1	0.756189	0.753895	0.745569	0.747079	0.740609	0.719319	NTRK1;NTRK1;NTRK1
cg18085435	-0.198505	-0.183771	1.87814	4.98939	0.0128918	1	0.803836	0.800576	0.805065	0.796558	0.783366	0.773698	ATP8B1
cg10634032	-0.200013	-0.135925	1.33787	4.98693	0.012916	1	0.751836	0.738742	0.743151	0.730503	0.722078	0.692146
cg06586936	-0.097141	0.125026	-1.04051	4.98538	0.0129313	1	0.315841	0.323582	0.337047	0.326072	0.346911	0.312198	LIFR-AS1;LIFR-AS1;LIFR;LIFR
cg14090044	0.0549432	-0.376641	2.64092	4.98453	0.0129397	1	0.865263	0.851435	0.874132	0.863887	0.843566	0.863313
cg11381203	-0.075035	-0.39528	1.86933	4.98386	0.0129463	1	0.790476	0.774796	0.775621	0.791602	0.762062	0.790069	LGALS14;LGALS14
cg04131434	-0.151455	-0.147287	1.13586	4.98332	0.0129517	1	0.707267	0.703163	0.704619	0.698106	0.686833	0.674084
cg24662698	0.178556	0.200983	-2.25412	4.98071	0.0129776	1	0.158276	0.159727	0.146128	0.161586	0.184515	0.17828	PAX7;PAX7;PAX7
cg13036352	0.219142	0.402574	-2.8924	4.97945	0.0129902	1	0.102229	0.106835	0.116659	0.110337	0.137996	0.118731	KIAA1949;KIAA1949
cg08378985	-0.0890355	-0.189644	1.14033	4.97878	0.0129968	1	0.694846	0.708139	0.699326	0.698222	0.676697	0.684869
cg06653026	-0.16744	-0.179471	1.18621	4.97832	0.0130014	1	0.725663	0.713506	0.711625	0.710647	0.686558	0.683684
cg27160171	-0.166241	-0.306831	1.5921	4.9775	0.0130096	1	0.74968	0.756647	0.756844	0.76579	0.73665	0.74195
cg27302137	-0.0990386	-0.33344	2.50127	4.97626	0.0130219	1	0.840521	0.841703	0.850726	0.861066	0.834285	0.846677	OR2F2
cg22118309	-0.216974	-0.393527	2.97152	4.97623	0.0130221	1	0.895711	0.88503	0.8811	0.900048	0.873169	0.878983	MAP7
cg04120894	0.084792	0.184556	1.45251	4.97621	0.0130224	1	0.754514	0.748642	0.750489	0.720808	0.743537	0.731664	LNX1;LNX1
cg26823705	0.00419357	0.162561	-0.353614	4.97606	0.0130239	1	0.475589	0.45842	0.461898	0.432801	0.459337	0.42837	NBPF20;NBPF10;NBPF10
cg19009309	-0.269371	-0.206903	2.67543	4.97533	0.0130312	1	0.870622	0.867741	0.862695	0.874219	0.862721	0.852457
cg04510049	0.459893	0.082831	2.99613	4.97481	0.0130364	1	0.881783	0.886288	0.88537	0.875768	0.88073	0.896471	COL23A1
cg01932179	0.0192376	-0.219178	1.52209	4.97455	0.0130389	1	0.801079	0.789297	0.793272	0.748764	0.724891	0.746509
cg16647139	0.306403	0.257885	2.95371	4.97251	0.0130593	1	0.879333	0.887471	0.898157	0.870749	0.890172	0.891782	LDLR;LDLR;LDLR;LDLR;LDLR
cg14717906	-0.258486	-0.151111	0.916314	4.97089	0.0130756	1	0.657918	0.682143	0.675484	0.669187	0.659273	0.629147	MATR3;MATR3
cg07161784	-0.13491	-0.188961	1.16152	4.9695	0.0130895	1	0.677913	0.688245	0.685742	0.703539	0.686716	0.679881
cg25871388	-0.142934	-0.00873688	-0.502224	4.9686	0.0130985	1	0.453265	0.443778	0.440714	0.419621	0.425066	0.398351	MXI1;MXI1
cg16449721	-0.1586	-0.142258	1.52446	4.96809	0.0131036	1	0.761317	0.757937	0.744945	0.752254	0.741088	0.730783	LINC01197
cg17472796	0.104253	0.218809	1.94796	4.96645	0.0131201	1	0.785537	0.792528	0.799118	0.780273	0.808724	0.791812	ARAP1;ARAP1;ARAP1
cg10641655	-0.151188	-0.0389527	1.43546	4.96619	0.0131227	1	0.743069	0.740969	0.756799	0.737961	0.737001	0.710237	MLPH;MLPH;MLPH;MLPH;MLPH
cg23008076	-0.289721	-0.245099	2.67239	4.96572	0.0131275	1	0.87453	0.879508	0.866467	0.873846	0.861123	0.853137	ASB17;ASB17
cg19633120	-0.160972	-0.259409	1.24982	4.96494	0.0131353	1	0.704129	0.698509	0.710186	0.716435	0.696524	0.694741
cg04274259	-0.11476	-0.232116	2.43349	4.96489	0.0131358	1	0.847282	0.836554	0.845623	0.852832	0.831834	0.843317	AGRN
cg08117133	-0.032211	-0.407908	3.07107	4.96327	0.0131521	1	0.890053	0.887326	0.88542	0.897478	0.87688	0.896224
cg24842354	-0.149109	-0.315005	1.42481	4.96307	0.0131541	1	0.706917	0.734029	0.727802	0.745047	0.714764	0.719271	PRKCZ;PRKCZ
cg17401162	-0.145116	-0.453897	3.49959	4.96295	0.0131553	1	0.912298	0.915676	0.913898	0.926886	0.90389	0.916288	DYNC1H1;DYNC1H1
cg22645359	-0.160846	-0.0703965	1.68045	4.96103	0.0131747	1	0.775775	0.769343	0.775803	0.773484	0.761027	0.74957	TCF7L2;TCF7L2;TCF7L2;TCF7L2;TCF7L2;TCF7L2;TCF7L2;TCF7L2;TCF7L2;TCF7L2;TCF7L2;TCF7L2;TCF7L2
cg03854238	0.238117	-0.0644912	-0.101805	4.95832	0.0132021	1	0.449111	0.483967	0.449797	0.468871	0.470486	0.508383	FLJ22536
cg10816400	-0.19839	0.158007	1.82627	4.95753	0.01321	1	0.791941	0.786943	0.795848	0.775206	0.802733	0.753054	LINC00687
cg15502416	-0.315791	-0.182642	2.65373	4.95711	0.0132143	1	0.824126	0.825029	0.834755	0.870443	0.864452	0.84751	CACNG4
cg12072262	-0.536804	-0.460735	2.52468	4.95682	0.0132172	1	0.822723	0.826265	0.823597	0.85902	0.842099	0.835305
cg02657833	0.530068	0.262791	3.38031	4.95566	0.013229	1	0.913509	0.898565	0.905531	0.898696	0.904541	0.922426	MYO3A
cg22878582	-0.217815	-0.05879	2.01436	4.9554	0.0132316	1	0.797801	0.807971	0.804515	0.810713	0.805535	0.785858
cg14826184	-0.20364	-0.252093	1.93041	4.95523	0.0132333	1	0.811662	0.804652	0.809769	0.805107	0.784269	0.781473	KCNQ1;KCNQ1
cg11414202	0.102151	0.120971	-0.0254928	4.95311	0.0132549	1	0.499352	0.503325	0.505785	0.477423	0.506883	0.503393	NLK
cg20853903	-0.0494704	-0.343319	2.42554	4.95236	0.0132625	1	0.838822	0.850549	0.847727	0.849985	0.824921	0.846569	KCNMB2;KCNMB2;KCNMB2-AS1;KCNMB2-AS1;KCNMB2
cg03917120	0.0378327	-0.379096	2.85081	4.95103	0.013276	1	0.869582	0.876261	0.876534	0.882818	0.860361	0.882722	SRSF11;SRSF11
cg09683799	0.268205	-0.110488	2.22478	4.95091	0.0132773	1	0.808589	0.826449	0.812254	0.814784	0.806902	0.836118	ASTN2;ASTN2;ASTN2;ASTN2;ASTN2
cg22565914	0.094628	0.137442	0.93183	4.95004	0.0132861	1	0.653587	0.649299	0.649889	0.643428	0.665895	0.658617
cg03975644	-0.202972	0.00619856	-1.1699	4.9495	0.0132916	1	0.314635	0.315777	0.321773	0.32025	0.319874	0.288295
cg00181669	-0.202139	-0.168906	1.89696	4.94925	0.0132941	1	0.805239	0.812548	0.804922	0.801531	0.785083	0.773398
cg16092524	-0.147456	-0.400927	0.533303	4.94887	0.013298	1	0.499419	0.495436	0.501727	0.607911	0.562541	0.597385	IQSEC2;IQSEC2
cg01194279	-0.258129	-0.17592	1.02434	4.9482	0.0133049	1	0.672245	0.682994	0.689258	0.688623	0.66735	0.652072
cg26339348	-0.436366	0.012074	-3.08596	4.9479	0.0133079	1	0.0991588	0.0907301	0.113564	0.117314	0.121112	0.09273	LSM5;LSM5;LSM5;LSM5
cg05977043	0.150216	0.190776	1.72795	4.94565	0.0133309	1	0.753349	0.766107	0.759408	0.754214	0.775931	0.770709
cg22747516	-0.230531	0.0248493	-0.589435	4.94532	0.0133343	1	0.436469	0.433407	0.436928	0.411637	0.410379	0.387787	NLRP11;NLRP4
cg07231582	-0.127609	-0.0729406	0.245077	4.94516	0.0133359	1	0.531505	0.528169	0.543073	0.550707	0.547063	0.529464	ADAM12;ADAM12;ADAM12;ADAM12;ADAM12
cg27027036	-0.251982	-0.113045	2.28674	4.94449	0.0133427	1	0.843929	0.840181	0.836773	0.839831	0.832771	0.812699
cg07195907	0.345327	0.0396745	2.57162	4.94355	0.0133524	1	0.856424	0.873879	0.866817	0.845551	0.846599	0.867996	NHSL2
cg16908556	-0.186414	0.299749	2.40643	4.94236	0.0133646	1	0.845496	0.845718	0.83787	0.839874	0.856036	0.815685	BBS9;BBS9;BBS9;BBS9
cg03640879	0.168495	0.0177344	1.34788	4.94144	0.013374	1	0.729205	0.736947	0.731303	0.708256	0.713417	0.72922	USP4;USP4;USP4;USP4;USP4;USP4
cg08008131	0.220882	0.0313725	-0.913948	4.9397	0.0133919	1	0.325279	0.359659	0.361713	0.32953	0.339297	0.380472	SH2D3C;SH2D3C;SH2D3C;SH2D3C;SH2D3C
cg10961034	-0.385663	-0.551914	2.40476	4.93831	0.0134061	1	0.856694	0.863157	0.836711	0.85858	0.825281	0.815366	SUGCT;SUGCT;SUGCT;SUGCT
cg24434303	0.101732	0.137948	1.68011	4.93625	0.0134274	1	0.753617	0.753466	0.762123	0.749556	0.771903	0.763887	MAGEL2
cg10340588	0.393538	0.0997209	3.11094	4.93577	0.0134323	1	0.890362	0.893945	0.896587	0.882964	0.890935	0.907496	MYH15
cg05145152	0.363342	0.0719871	2.78638	4.93478	0.0134425	1	0.874417	0.874163	0.867166	0.860274	0.869802	0.882312	IQCA1;IQCA1;IQCA1;IQCA1
cg17308214	-0.18287	-0.0670286	1.0229	4.93459	0.0134445	1	0.692766	0.681775	0.692206	0.683975	0.67359	0.649899
cg27664496	0.196694	0.0890896	-1.12118	4.93323	0.0134585	1	0.296387	0.302276	0.302411	0.300777	0.315226	0.333691	DTX1
cg03249264	-0.172542	-0.187256	1.44599	4.93247	0.0134663	1	0.754014	0.758209	0.757929	0.744556	0.728721	0.71638	MAP6
cg18113352	0.316595	0.0648153	2.47091	4.93178	0.0134735	1	0.817208	0.812136	0.823759	0.835133	0.842302	0.856194	FOXO3;FOXO3
cg01629131	-0.210371	-0.12485	1.9398	4.93111	0.0134804	1	0.80816	0.809015	0.801984	0.804648	0.795083	0.774268
cg20781898	0.179279	0.123522	1.12876	4.9305	0.0134866	1	0.630097	0.633799	0.62715	0.664298	0.686031	0.701927
cg16052930	-0.0620114	-0.301227	2.18833	4.92758	0.0135169	1	0.817485	0.81235	0.829414	0.827932	0.803959	0.822245	ETFA;ETFA
cg09250365	-0.179455	-0.305189	0.0863771	4.92654	0.0135277	1	0.542575	0.530448	0.552132	0.531448	0.509155	0.50305
cg00228113	-0.299978	-0.203775	2.9126	4.92648	0.0135283	1	0.870215	0.867787	0.868933	0.890134	0.883974	0.869689
cg15602272	-0.199028	-0.114251	0.632999	4.92596	0.0135337	1	0.645168	0.63492	0.64195	0.623767	0.613177	0.584468	EGFR;EGFR;EGFR;EGFR
cg12374375	-0.242252	-0.0107347	-0.576004	4.92596	0.0135338	1	0.426505	0.416386	0.466445	0.416154	0.411229	0.380312
cg21080034	-0.0049277	0.781967	-3.80203	4.92507	0.013543	1	0.0660274	0.0591667	0.0619766	0.063937	0.115187	0.0587037	HSPA1B;HSPA1B
cg10130628	-0.163169	-0.0774096	-0.0542696	4.92336	0.0135608	1	0.508452	0.502276	0.510355	0.501438	0.499909	0.471307
cg12953599	0.336371	0.0648486	-2.88455	4.92333	0.0135611	1	0.107385	0.103638	0.110864	0.112414	0.113588	0.138671	SNORD58A;SNORD58B;RPL17;RPL17
cg06983746	-0.0755506	0.0661693	0.122117	4.92256	0.0135692	1	0.521278	0.510747	0.519369	0.525422	0.542243	0.49586	FASLG
cg17624614	-0.174641	-0.146183	-1.33258	4.92165	0.0135786	1	0.297786	0.300711	0.311925	0.297852	0.27527	0.293274
cg10312185	-0.156535	-0.0510206	2.14568	4.92143	0.0135809	1	0.811391	0.794247	0.815257	0.821166	0.823061	0.796821	MROH1;MROH1;MROH1;MROH1
cg22566312	-0.144461	-0.250817	1.54702	4.92114	0.0135839	1	0.764201	0.753449	0.75433	0.760598	0.73645	0.731312	SUGCT;SUGCT;SUGCT;SUGCT
cg09722985	-0.271021	-0.218428	2.38114	4.91996	0.0135962	1	0.860436	0.857005	0.846748	0.849799	0.837072	0.822865	RASSF8;RASSF8;RASSF8
cg17330515	-0.272885	-0.269943	2.60406	4.91988	0.0135971	1	0.869935	0.867181	0.859776	0.869988	0.853108	0.847732	SYCE2
cg04670673	-0.29027	-0.203332	0.626841	4.91867	0.0136096	1	0.602704	0.619409	0.632653	0.630872	0.601207	0.58405	GRIK1;GRIK1
cg05993202	0.0552497	-0.391552	2.80736	4.91744	0.0136226	1	0.853706	0.887562	0.875327	0.879607	0.852477	0.881878	ANKH
cg10082589	-0.237882	-0.214204	2.04935	4.91691	0.0136281	1	0.837077	0.819645	0.826364	0.815394	0.805268	0.79015	SDPR
cg16027420	0.0778108	0.210688	2.11787	4.91577	0.01364	1	0.798539	0.804885	0.807355	0.801331	0.824476	0.811138	JARID2;JARID2
cg15350036	-0.196965	-0.19736	1.5746	4.91491	0.0136491	1	0.760724	0.767446	0.76281	0.761254	0.743965	0.737143	CROT;CROT;CROT;TP53TG1
cg27615578	0.120237	0.267191	-2.78653	4.9131	0.013668	1	0.105902	0.111784	0.110331	0.117466	0.137567	0.130127	LRRC8E
cg00176584	-0.0470892	0.323956	1.01545	4.91246	0.0136747	1	0.679929	0.671605	0.675678	0.655107	0.68819	0.654144
cg04816803	-0.0957599	-0.268205	1.05334	4.91131	0.0136868	1	0.689212	0.704983	0.708262	0.689057	0.655989	0.672854
cg19010223	0.0295214	-0.16652	0.776877	4.91084	0.0136918	1	0.632403	0.653057	0.643432	0.624876	0.613208	0.650319	CCNB1IP1;CCNB1IP1;CCNB1IP1;CCNB1IP1
cg21549437	-0.237205	-0.27155	2.25867	4.90948	0.013706	1	0.825368	0.817151	0.827978	0.838333	0.823179	0.814727	PIAS1
cg13699583	-0.219498	-0.194837	2.44686	4.90875	0.0137138	1	0.855494	0.855478	0.85229	0.854192	0.842921	0.834034	CHRNA2;CHRNA2
cg12342694	0.204784	0.389652	3.05246	4.90848	0.0137166	1	0.892035	0.903329	0.879098	0.880184	0.902956	0.888042	PEX7
cg02930720	0.160709	0.169554	1.75296	4.90668	0.0137355	1	0.758452	0.758075	0.760043	0.757696	0.780846	0.772464	JAKMIP3
cg26680644	-0.164127	-0.211837	2.02201	4.90582	0.0137446	1	0.822399	0.831644	0.832262	0.814045	0.796075	0.791822	C1orf130
cg19210858	0.170017	-0.0650176	0.972414	4.9056	0.0137469	1	0.660092	0.686943	0.669229	0.652937	0.64837	0.6815	ELF2
cg04104147	-0.0997301	-0.269318	1.549	4.90559	0.0137471	1	0.744881	0.752382	0.762973	0.75593	0.724113	0.75011
cg05112967	0.0193558	0.291635	0.528558	4.90553	0.0137477	1	0.564741	0.545669	0.549792	0.577453	0.621376	0.571389
cg14181345	-0.230811	-0.295887	2.12611	4.90528	0.0137503	1	0.830185	0.817206	0.815868	0.827873	0.804093	0.802407
cg11569121	0.0523274	0.197784	1.59064	4.90519	0.0137513	1	0.744086	0.753653	0.75779	0.743919	0.768221	0.735702	RAB27A;RAB27A;RAB27A;RAB27A
cg03822088	-0.164233	-0.0998614	1.7784	4.90356	0.0137685	1	0.79484	0.792107	0.793443	0.784939	0.774998	0.760526	SMIM2-IT1;SMIM2
cg14300870	-0.252019	-0.101995	1.76175	4.90344	0.0137698	1	0.791819	0.784572	0.789418	0.78114	0.779119	0.752251	PRAM1;PRAM1
cg21082106	0.260742	0.10486	2.47181	4.90334	0.0137709	1	0.844339	0.848914	0.848946	0.834876	0.845639	0.858239	ALG10B;ALG10B
cg20843475	-0.237757	-0.155931	1.41691	4.90321	0.0137722	1	0.740338	0.747988	0.745936	0.744687	0.720438	0.711539	MAP7;MAP7;MAP7;MAP7;MAP7;MAP7
cg01395581	0.332866	0.217101	1.28689	4.9032	0.0137723	1	0.698979	0.737831	0.731525	0.684593	0.714661	0.721706
cg10900351	-0.566176	0.383124	3.43094	4.90048	0.0138012	1	0.927013	0.924399	0.922473	0.920247	0.928194	0.863495	SETD1B
cg12273505	0.382371	-0.359592	1.77685	4.90036	0.0138024	1	0.744985	0.728975	0.7583	0.763983	0.729513	0.792868	CCNY
cg19705300	0.0180069	-0.372758	2.58423	4.89928	0.0138139	1	0.854737	0.848412	0.853495	0.861141	0.837678	0.861955	PRDM2;PRDM2
cg21908084	0.264261	0.175158	2.31799	4.8984	0.0138232	1	0.838583	0.828874	0.831012	0.817649	0.836772	0.8408	AIDA
cg02626129	0.412003	0.0392395	-3.56839	4.89792	0.0138283	1	0.0642189	0.0672795	0.0725186	0.0710216	0.0806207	0.0921451	C13orf33;C13orf33
cg11988500	0.224827	0.293342	2.96283	4.89427	0.0138671	1	0.875437	0.888378	0.879442	0.873717	0.895553	0.885245	SPAG17
cg23161927	-0.330729	-0.2712	2.74277	4.89275	0.0138834	1	0.863863	0.855283	0.87351	0.879582	0.865047	0.857677
cg24012919	0.0968139	0.409292	3.19456	4.89044	0.013908	1	0.89285	0.903566	0.904229	0.890537	0.912751	0.895482	TMEM156
cg08773976	-0.246589	-0.138207	1.27703	4.88875	0.0139261	1	0.709979	0.712864	0.713778	0.713963	0.711951	0.693333
cg17438432	-0.183718	0.0870661	-2.17937	4.88828	0.0139311	1	0.183572	0.184326	0.176469	0.189029	0.194287	0.167871	DUOX1;DUOX1;DUOXA1
cg20228788	-0.232522	-0.847476	2.76003	4.88589	0.0139567	1	0.871491	0.882182	0.86615	0.888568	0.80816	0.878868	PTCD1
cg03849133	-0.275059	-0.197716	1.98539	4.88493	0.0139671	1	0.827276	0.82803	0.822238	0.810904	0.796723	0.781106	B3GAT2
cg16019352	-0.0252183	-0.313833	2.36628	4.88418	0.0139751	1	0.827493	0.831009	0.833148	0.84172	0.818931	0.843417
cg00007317	-0.249879	-0.173598	1.99789	4.88402	0.0139768	1	0.805022	0.803553	0.804708	0.811533	0.798608	0.785093	LOC100507639
cg13484958	0.346042	0.485031	2.91415	4.88257	0.0139924	1	0.872128	0.875865	0.872825	0.863993	0.89091	0.883755	KIAA1328
cg07743551	-0.245161	-0.169115	1.74025	4.88231	0.0139952	1	0.775077	0.772971	0.773542	0.783898	0.762155	0.756911
cg13074526	-0.228684	-0.16293	0.152343	4.88207	0.0139978	1	0.451587	0.458547	0.456561	0.540134	0.523661	0.514238	LOC100996291
cg03938871	-0.20727	-0.234416	2.55016	4.88156	0.0140033	1	0.863695	0.872176	0.865125	0.865896	0.848663	0.843353
cg08522272	-0.26626	-0.23863	2.4362	4.88026	0.0140173	1	0.854117	0.845854	0.850982	0.853462	0.84224	0.830839	DCLK2;DCLK2;DCLK2
cg21909321	-0.105359	-0.334891	2.75037	4.88022	0.0140177	1	0.871943	0.87519	0.868999	0.879332	0.858511	0.864753	PRSS37;PRSS37
cg04881095	-0.066444	-0.215208	1.68472	4.87941	0.0140265	1	0.778817	0.782091	0.772161	0.774697	0.751139	0.757037	KLHL29
cg03633435	0.118693	0.256329	2.07981	4.87934	0.0140272	1	0.830213	0.834083	0.830616	0.797969	0.820189	0.800193	HORMAD2-AS1
cg23295947	-0.194577	-0.105705	0.724491	4.87924	0.0140283	1	0.61176	0.634751	0.632299	0.634991	0.62642	0.606253
cg24955400	-0.103991	-0.397284	2.05436	4.87923	0.0140285	1	0.803986	0.821961	0.825627	0.817538	0.786324	0.802786	RBPMS;RBPMS;RBPMS;RBPMS
cg07920109	-0.0189076	0.236894	2.56003	4.87922	0.0140285	1	0.845782	0.853324	0.852965	0.849004	0.869163	0.84319
cg10222682	0.169199	-0.298699	2.83651	4.87814	0.0140402	1	0.880435	0.882778	0.86997	0.877707	0.853548	0.886511
cg03886522	-0.184643	-0.147305	1.3998	4.87757	0.0140463	1	0.613899	0.608922	0.611048	0.738995	0.725173	0.707903	JADE3;JADE3
cg21616089	-0.134507	0.0607838	1.467	4.87732	0.014049	1	0.75064	0.750713	0.74178	0.739391	0.746704	0.714914	IGF2BP1;IGF2BP1
cg05348784	0.186557	0.0292252	2.24474	4.87732	0.0140491	1	0.815736	0.825374	0.821359	0.813181	0.82633	0.83511
[truncated: 3,204 more rows]
