# Supplementary material for: Gender-affirming hormone therapy induces specific DNA methylation changes in blood
Source: Clin Epigenetics. 2022 Feb 17;14:24. doi: 10.1186/s13148-022-01236-4 (PMC8851870; doi:10.1186/s13148-022-01236-4)
Supplement: Supplementary file 5 — Additional file 5: Table S5. DMPs in transgender men (TM) on masculinizing GAHT using the timecourse model. [file 13148_2022_1236_MOESM5_ESM.xlsx]

## Sheet: Cross_Sex_LIMMA_output_pval0.05
probe	m12.m0	m6.m0	AveExpr	F	P.Value	adj.P.Val	TM_0m_mean	TM_6m_mean	TM_12m_mean	TW_0m_mean	TW_6m_mean	TW_12m_mean	UCSC_RefGene_Name
cg03879109	-0.352561	-0.00356872	2.9081	21.1094	1.19084e-06	0.376761	0.890171	0.889586	0.863778	0.877702	0.876823	0.879553	CREBBP;CREBBP
cg26960221	0.0605166	-0.415773	2.85047	19.4522	2.51591e-06	0.376761	0.881171	0.857296	0.891262	0.868488	0.873729	0.876188
cg09035184	0.496406	0.395146	2.42055	18.9156	3.22904e-06	0.376761	0.820976	0.844938	0.856095	0.839149	0.818305	0.831798	ILF3;ILF3;ILF3;ILF3;ILF3
cg03119731	0.490972	-0.00130249	-3.17188	16.7802	9.06175e-06	0.594522	0.0973198	0.0928181	0.118785	0.105265	0.116418	0.107195	CACNG6;CACNG6;CACNG6
cg23473374	0.470597	0.412799	3.13602	16.0753	1.29258e-05	0.653536	0.881994	0.901155	0.906352	0.890742	0.904814	0.908179	FUT8;FUT8;FUT8;FUT8
cg23256579	-0.511877	-0.256197	0.786794	15.6481	1.60892e-05	0.680749	0.675384	0.627024	0.591497	0.421147	0.421866	0.441804	PRR4;PRR4
cg17544920	0.655921	0.354786	-1.24333	15.6371	1.61809e-05	0.680749	0.272645	0.285276	0.343302	0.874747	0.880887	0.876826
cg17350441	0.425705	0.0758446	2.67621	15.6077	1.64287e-05	0.680749	0.853179	0.853596	0.882621	0.86581	0.87247	0.854157
cg06849209	0.160118	-0.339438	3.14136	15.0772	2.16574e-05	0.716571	0.899604	0.878967	0.910559	0.891355	0.901088	0.899375	KRT75
cg00812578	0.259514	0.107237	1.65693	15.0607	2.18464e-05	0.716571	0.738782	0.759183	0.776923	0.750707	0.763829	0.740429	APOM
cg27632435	0.459118	0.036969	-3.35041	14.8165	2.4849e-05	0.716571	0.0802103	0.0847651	0.107765	0.090136	0.0949977	0.0891424	TUBA1C
cg02486558	0.287626	0.253395	1.89499	14.6603	2.69984e-05	0.716571	0.770364	0.791367	0.798806	0.758937	0.769378	0.767519	NGEF
cg06804705	-0.332872	-0.321985	1.59299	14.5526	2.8593e-05	0.716571	0.773702	0.74069	0.734515	0.734439	0.748886	0.74817	NCRNA00114;NCRNA00114;NCRNA00114
cg13307717	0.247759	0.2252	-0.439537	13.845	4.19041e-05	0.716571	0.401294	0.436386	0.439426	0.404342	0.40429	0.410897
cg23962555	0.340959	0.363424	2.82094	13.7579	4.39504e-05	0.716571	0.858528	0.883888	0.881352	0.871711	0.873684	0.863903	ANKRD12;ANKRD12;ANKRD12
cg13692543	-0.398466	-0.535627	2.94935	13.6805	4.58566e-05	0.716571	0.898146	0.870895	0.881524	0.887149	0.886306	0.886001	RUSC2
cg23628649	0.343594	0.0856827	2.55833	13.6041	4.78258e-05	0.716571	0.841963	0.848027	0.870257	0.846051	0.841172	0.836322	TRPM6;TRPM6;TRPM6
cg03157429	0.0210608	0.291869	2.61826	13.1239	6.24365e-05	0.780017	0.852317	0.873163	0.852091	0.851698	0.854298	0.853714	GATB
cg18633684	0.464873	0.301485	-3.45661	13.079	6.40281e-05	0.780017	0.0741526	0.0854038	0.0971392	0.0974081	0.0930775	0.0952692	TXNRD1;TXNRD1;TXNRD1;EID3;TXNRD1;TXNRD1
cg04585185	0.41205	0.488203	3.0487	13.0696	6.43663e-05	0.780017	0.874504	0.899933	0.897616	0.892074	0.889047	0.884228	C21orf34;MIR125B2;C21orf34
cg01965624	-0.520043	-0.718386	3.16089	12.9427	6.91224e-05	0.780017	0.914111	0.88184	0.893047	0.901168	0.897131	0.896817	USP50
cg07123796	0.318437	0.0300579	-0.1004	12.8709	7.19756e-05	0.780017	0.461055	0.474193	0.513065	0.464076	0.465888	0.499682
cg16126737	0.0218833	-0.260098	2.30685	12.7251	7.81689e-05	0.780017	0.836929	0.816008	0.839895	0.8372	0.837887	0.829556	PIK3C2B
cg11545314	0.667063	0.481135	-2.60196	12.7187	7.84508e-05	0.780017	0.121242	0.148208	0.165147	0.156039	0.136428	0.154362	FAM198A
cg09363527	0.437074	0.217911	3.0272	12.6614	8.10447e-05	0.780017	0.879609	0.884044	0.902915	0.883636	0.890486	0.885199
cg01552197	0.558281	0.634638	-2.31473	12.571	8.53274e-05	0.780017	0.14442	0.181378	0.1873	0.185275	0.189042	0.16417
cg01622772	0.322452	0.133705	2.94863	12.4818	8.97878e-05	0.780017	0.875431	0.881438	0.896579	0.88428	0.885493	0.881575	C12orf76
cg27233862	0.21349	0.321003	2.73394	12.481	8.98265e-05	0.780017	0.856457	0.877695	0.871705	0.8584	0.862462	0.863106	XRCC5
cg03398689	0.206504	-0.15154	-2.29354	12.4749	9.01409e-05	0.780017	0.164487	0.160967	0.189796	0.17632	0.154742	0.158596	SMAD9;SMAD9
cg27014143	0.264014	0.211547	1.89745	12.389	9.46903e-05	0.780017	0.77519	0.789428	0.798573	0.777612	0.769454	0.771847	MAGI1-AS1;MAGI1;MAGI1;MAGI1
cg00008004	-0.681811	-0.648109	-3.61672	12.2878	0.000100359	0.780349	0.0962414	0.0712127	0.0687735	0.075945	0.0744563	0.0816576
cg26297968	0.643757	0.00709164	-4.17336	12.2872	0.000100396	0.780349	0.0488772	0.0462805	0.070831	0.0606467	0.0636523	0.0597926	C2orf67;C2orf67
cg21759685	0.179144	0.303499	1.70455	12.2245	0.000104088	0.782997	0.747649	0.777774	0.76781	0.744659	0.750808	0.743457	CCR2;CCR2
cg10131257	0.329256	0.392932	3.08429	12.1996	0.000105594	0.782997	0.87961	0.899836	0.900745	0.887107	0.888923	0.88288	AFP
cg20151045	0.573933	0.291581	3.62223	12.1835	0.000106585	0.782997	0.908734	0.922577	0.935988	0.91758	0.921174	0.91699	AATF
cg08113187	-0.0391949	-0.456566	-1.69203	12.1563	0.000108275	0.782997	0.254772	0.218474	0.251836	0.275026	0.257214	0.275595	ZCCHC14
cg26335937	0.269296	0.266682	2.54729	12.0438	0.000115569	0.782997	0.838738	0.856695	0.861918	0.841363	0.846846	0.839342
cg08607272	0.253014	-0.1095	-2.18407	12.0277	0.000116652	0.782997	0.176221	0.169493	0.20448	0.19052	0.186354	0.194075	MAP3K9;MAP3K9;MAP3K9;MAP3K9
cg11653125	-0.379511	-0.422249	1.63086	12.026	0.00011677	0.782997	0.776204	0.745868	0.740636	0.740504	0.754436	0.728551
cg16643603	-0.0301309	-0.438322	0.181002	12.0216	0.000117069	0.782997	0.543693	0.492916	0.556012	0.52602	0.524183	0.518667	PDE1B;PDE1B
cg12069925	0.34438	0.541029	-3.73438	11.903	0.00012544	0.787931	0.0608452	0.0809437	0.072135	0.0720638	0.0790472	0.0638194	ZNF18
cg16383988	0.216559	-0.0451887	-1.30893	11.8581	0.000128769	0.787931	0.2766	0.284429	0.313358	0.272155	0.283119	0.299122
cg07474312	0.368562	0.0540992	-3.25224	11.8174	0.000131876	0.787931	0.0873209	0.0906733	0.111357	0.1029	0.104875	0.10633	LOC100129387;GABPB1;GABPB1;FLJ10038;GABPB1;GABPB1;GABPB1
cg02046192	-0.127394	-0.332085	2.29481	11.8023	0.000133041	0.787931	0.842658	0.813794	0.832735	0.826899	0.833917	0.824598	HYAL1;HYAL1;HYAL1;HYAL1;HYAL1;HYAL1
cg12981387	0.23497	0.0236658	1.58324	11.7902	0.000133994	0.787931	0.735702	0.741644	0.76961	0.729454	0.732058	0.733036	C14orf180;C14orf180;C14orf180
cg24228390	0.449329	0.0900106	2.03376	11.6702	0.000143769	0.787931	0.781086	0.794725	0.827379	0.775312	0.790544	0.798958
cg17641943	-1.1488	-3.04959	-4.27681	11.6356	0.00014673	0.787931	0.113768	0.0401159	0.0910531	0.116907	0.0699885	0.0912492	NPPB
cg25953310	0.175726	0.229084	1.6701	11.6311	0.000147118	0.787931	0.746669	0.76953	0.764906	0.748643	0.756308	0.75881	ACAD10;ACAD10
cg00063477	0.559503	0.456405	-0.295144	11.6302	0.000147196	0.787931	0.39779	0.469024	0.483645	0.912522	0.909288	0.91649	EIF1AY
cg24488296	0.382192	-0.0305835	2.77273	11.607	0.000149222	0.787931	0.858838	0.86401	0.887203	0.863191	0.85029	0.856015
cg03870188	0.349734	0.167888	2.65189	11.5402	0.000155224	0.79248	0.851253	0.858955	0.874154	0.867348	0.869844	0.858267	MCF2L;MCF2L
cg03242453	0.387709	0.189486	2.762	11.5144	0.000157611	0.795424	0.860654	0.863986	0.885382	0.87797	0.875159	0.872941	C19orf29;C19orf29
cg01960184	-0.341539	-0.320711	1.58195	11.4307	0.000165621	0.798361	0.767934	0.744413	0.73202	0.741789	0.742525	0.751917
cg21003902	0.274515	0.20441	2.54608	11.4234	0.000166339	0.798361	0.841321	0.854829	0.862835	0.842549	0.83925	0.840908	TNXB
cg19061632	-0.485155	-0.212056	2.93555	11.4135	0.000167319	0.798361	0.891815	0.888602	0.866412	0.878869	0.877659	0.881507	LOC100134713;NDUFB2
cg02891817	0.302552	0.0107124	1.77599	11.4016	0.000168507	0.799186	0.770942	0.751689	0.792986	0.760364	0.75116	0.77127
cg17216052	-0.0304591	-0.253432	1.65846	11.3525	0.0001735	0.803051	0.763716	0.743085	0.768949	0.750836	0.745343	0.748044
cg10210624	0.102397	0.37188	2.83902	11.2744	0.000181762	0.803051	0.86407	0.890383	0.873897	0.881763	0.865329	0.879114	ZNF329
cg09496407	0.325483	0.290849	2.58124	11.2393	0.000185611	0.803051	0.837566	0.863044	0.866514	0.854526	0.853604	0.858244
cg24631102	0.357264	0.0751328	2.02872	11.2204	0.000187727	0.803051	0.790608	0.790897	0.822609	0.805001	0.794659	0.776747	NPS
cg26709782	-0.39992	-0.177871	2.98998	11.1912	0.000191034	0.803051	0.897432	0.887705	0.874341	0.880512	0.881966	0.883989	CECR1;CECR1;CECR1;CECR1;CECR1
cg20281729	-0.497585	-0.734244	3.35449	11.1788	0.000192452	0.803051	0.922922	0.894458	0.905791	0.903188	0.912928	0.903376	CSNK2B
cg05752891	0.185211	-0.141983	-2.35435	11.1064	0.000200997	0.804708	0.160267	0.157331	0.1813	0.152932	0.16601	0.158535	MAP3K13;MAP3K13;MAP3K13
cg13206238	0.225966	-0.0283932	2.14362	11.0824	0.000203915	0.804708	0.805242	0.808244	0.829202	0.808495	0.798997	0.795491	TEX9;TEX9;MNS1
cg22534621	0.202603	0.312428	2.48	10.9356	0.000222759	0.804708	0.834948	0.85638	0.849826	0.842886	0.846827	0.837507	LPHN2
cg27049170	-0.185009	-0.456472	2.72773	10.9331	0.0002231	0.804708	0.877388	0.856348	0.868018	0.863168	0.862689	0.864476	EEFSEC
cg03388979	-0.202955	-0.289738	1.7752	10.8688	0.000231943	0.804708	0.786456	0.762727	0.769251	0.774522	0.751857	0.75186	PDE1C;PDE1C;PDE1C
cg12618659	0.333386	-0.132172	2.69162	10.8426	0.000235651	0.804708	0.859174	0.846944	0.884364	0.850725	0.854096	0.839468	TMIGD1
cg05967673	0.317773	0.253707	1.80404	10.8299	0.000237476	0.804708	0.759449	0.77914	0.790473	0.77142	0.770445	0.760772	ADGRF2
cg05987961	-0.159747	-0.403075	2.73932	10.8228	0.000238499	0.804708	0.879156	0.853657	0.872053	0.855644	0.85358	0.848306	PTPRN2;PTPRN2;PTPRN2
cg01236384	0.241493	0.274435	1.61484	10.8123	0.000240021	0.804708	0.738901	0.760468	0.759786	0.737541	0.72988	0.734749	MUC5B
cg09427468	0.253313	-0.0713612	2.64749	10.7723	0.000245932	0.804708	0.854509	0.851743	0.876904	0.847463	0.852489	0.851277	AGT
cg03676918	-0.412476	-0.0809362	1.93775	10.7565	0.000248303	0.804708	0.802264	0.804435	0.765272	0.77571	0.76831	0.776977
cg09501305	0.277272	0.0598229	2.49103	10.74	0.000250805	0.804708	0.838349	0.84259	0.863248	0.846058	0.851094	0.850631	ELL
cg18311665	0.225591	0.0948555	2.03515	10.6955	0.000257692	0.804708	0.790441	0.801641	0.817647	0.804401	0.807054	0.797082	NRXN3
cg24811265	0.0759334	-0.145251	1.09872	10.6908	0.000258434	0.804708	0.676459	0.664718	0.697541	0.677816	0.708473	0.67478	LEF1;LEF1;LEF1;LEF1
cg05212570	0.100391	-0.162064	1.69966	10.6797	0.000260178	0.804708	0.766039	0.745736	0.779479	0.746927	0.746317	0.744931	ALDH2
cg18702575	0.496511	0.305697	2.46137	10.6741	0.00026107	0.804708	0.823321	0.844412	0.863064	0.839337	0.817536	0.837068	USP32
cg02740091	0.316402	0.323488	-0.880654	10.6657	0.000262413	0.804708	0.325808	0.368753	0.369252	0.344562	0.323897	0.355172	LINC00299
cg10591753	0.36616	-0.315652	2.99197	10.5952	0.000273959	0.804708	0.881179	0.86165	0.908841	0.882024	0.88219	0.887705	EPS8
cg27353640	0.369229	0.166358	1.56016	10.5914	0.000274602	0.804708	0.720234	0.74642	0.768793	0.730544	0.730602	0.724791
cg06182390	0.28135	0.185595	-1.24898	10.5588	0.000280125	0.804708	0.281743	0.302032	0.312693	0.295512	0.285099	0.298051	PRDM10;PRDM10
cg12324242	-0.155326	-0.322154	1.76323	10.5298	0.000285152	0.804708	0.781918	0.759177	0.77354	0.773777	0.782531	0.767615	IFNA5
cg09901529	0.213412	-0.122679	2.43854	10.4528	0.000298946	0.811581	0.838945	0.829807	0.860154	0.836804	0.842821	0.842429	AGAP5
cg14523830	0.369065	0.20106	-0.987068	10.4076	0.000307379	0.816447	0.311615	0.338828	0.360376	0.340821	0.360879	0.333269	AAK1
cg09331659	0.263189	0.0553566	2.67345	10.402	0.000308455	0.816447	0.855294	0.858627	0.876113	0.871241	0.866515	0.853833	RBM17;RBM17
cg15989720	-0.320184	-0.21854	2.38467	10.393	0.000310152	0.816447	0.85179	0.835919	0.826875	0.84492	0.840565	0.836539
cg06471491	-0.0513935	-0.446315	1.17022	10.3551	0.000317495	0.816447	0.711072	0.64921	0.705727	0.69744	0.664403	0.65172	MIR21
cg21469197	0.30105	0.369743	3.17848	10.3481	0.00031887	0.816447	0.884872	0.907231	0.905501	0.896452	0.905832	0.897605	PTPRJ
cg12429065	0.216266	0.0368297	2.08248	10.3421	0.000320041	0.816447	0.800372	0.801602	0.822914	0.803681	0.806677	0.817168	MB
cg12574092	0.281717	-0.0425014	2.15252	10.3327	0.000321915	0.816447	0.804189	0.806923	0.833626	0.813189	0.795508	0.813889	LOC101928516
cg07495127	0.248456	0.205784	1.47051	10.3158	0.000325288	0.816447	0.718882	0.736104	0.747316	0.724125	0.721504	0.716791	FBXL7;FBXL7
cg25028736	0.204213	0.0764368	-0.779773	10.2987	0.000328738	0.816447	0.352962	0.373605	0.384433	0.342067	0.336314	0.347724	CASP3;CASP3
cg01803704	0.323451	0.17065	2.70553	10.2692	0.000334808	0.82631	0.8531	0.865462	0.8793	0.863881	0.871235	0.856001	SNORD114-26;SNORD114-27
cg02561081	0.265502	-0.0117643	2.39154	10.2595	0.000336824	0.828687	0.829732	0.830849	0.856017	0.838113	0.842365	0.812347	ASB4;ASB4
cg14425045	0.279212	0.240625	1.65721	10.2398	0.000340949	0.829199	0.742894	0.76257	0.76704	0.726297	0.722154	0.722801	PHF19
cg24761827	0.239082	0.174648	1.82298	10.2061	0.000348147	0.829199	0.761114	0.784431	0.791147	0.825762	0.808418	0.805529	MAGEC1
cg08075974	-0.22141	-0.216968	-1.87243	10.1894	0.000351777	0.829199	0.227857	0.21102	0.207269	0.215505	0.203626	0.21254	UBASH3B
cg14430698	0.26334	0.326108	1.94824	10.1545	0.000359489	0.833134	0.774894	0.803206	0.800605	0.786095	0.79117	0.793263
cg10934068	-0.270444	-0.128853	0.308939	10.0864	0.000375057	0.84366	0.568314	0.551889	0.538595	0.607853	0.595023	0.563932	EXOC2;EXOC2
cg12181634	0.215155	0.584644	-3.9356	10.0645	0.000380212	0.843828	0.0544097	0.0749875	0.0598117	0.0649739	0.0641016	0.0553045	GNG4;GNG4;GNG4
cg06867542	0.236463	0.183265	2.24769	10.0376	0.000386636	0.843828	0.814043	0.827426	0.834511	0.811672	0.813338	0.808682
cg27157377	0.231252	0.132046	2.1821	10.0233	0.00039011	0.843828	0.80607	0.819485	0.82956	0.818402	0.824256	0.821291
cg04298672	0.0982206	-0.0978392	0.0201448	9.9994	0.000395981	0.843828	0.498091	0.491966	0.520397	0.0433696	0.0430265	0.0413382	FAM199X
cg26751828	0.138269	-0.0997869	1.71248	9.98584	0.000399352	0.843828	0.758011	0.75717	0.780687	0.747217	0.751542	0.756086	RIN3
cg11249861	0.312031	0.27373	2.67541	9.95818	0.000406325	0.843828	0.851949	0.865854	0.872826	0.863124	0.859078	0.861574	MND1;MND1;MND1
cg06667187	-0.235938	-0.26646	2.65032	9.94837	0.000408828	0.843828	0.874811	0.849222	0.858267	0.861475	0.859233	0.851109	MTF1
cg27599058	0.182769	0.512775	-3.49314	9.94556	0.00040955	0.843828	0.0741179	0.0962745	0.0800891	0.0809749	0.0885216	0.0862719
cg05038241	0.386857	0.104777	2.98116	9.93713	0.000411717	0.843828	0.874509	0.883075	0.900553	0.8819	0.890396	0.881551	GRK5
cg07944060	0.321275	0.160275	2.5731	9.93592	0.00041203	0.843828	0.841984	0.854658	0.867858	0.842233	0.846218	0.829423
cg09843907	0.142563	-0.136831	1.43142	9.87362	0.000428453	0.850151	0.722861	0.713214	0.746146	0.739932	0.743103	0.731324	EPSTI1;EPSTI1
cg09313841	0.634204	0.200673	2.73918	9.87291	0.000428645	0.850151	0.843289	0.857646	0.893934	0.86364	0.874228	0.852939	GREB1L
cg06981504	-0.598971	-0.127074	1.51755	9.87109	0.000429136	0.850151	0.765254	0.753668	0.689879	0.737251	0.658976	0.762696	ACAP3
cg10539444	0.24048	0.189739	2.60015	9.86593	0.00043053	0.850151	0.846216	0.86016	0.867048	0.847439	0.84867	0.852218
cg02623604	0.349257	0.171784	-1.60475	9.8383	0.000438071	0.85581	0.232349	0.24684	0.26857	0.0532504	0.0565797	0.058013	CD99L2;CD99L2;CD99L2
cg14552281	-0.177782	-0.428751	2.74621	9.81153	0.000445516	0.863922	0.880068	0.85455	0.871577	0.867187	0.868141	0.859808
cg04051889	-0.129186	-0.245796	1.42685	9.7969	0.000449639	0.864138	0.741466	0.713721	0.729328	0.734342	0.7438	0.736487	ZDHHC7;ZDHHC7
cg14193653	0.0472661	0.328945	1.9598	9.77438	0.000456065	0.864138	0.780558	0.812109	0.787513	0.792759	0.780502	0.766164	NFIL3
cg05996042	0.371144	0.339697	1.77662	9.76052	0.00046007	0.864138	0.754298	0.773881	0.788364	0.781332	0.773971	0.768933	RUNX2;SUPT3H;SUPT3H;RUNX2
cg03091178	0.0029114	0.30432	2.37019	9.71165	0.000474488	0.865133	0.827592	0.853004	0.829178	0.833684	0.841734	0.839126	RALA
cg25863457	0.259767	0.535295	2.58648	9.6848	0.000482612	0.868823	0.837462	0.872371	0.854978	0.85951	0.847118	0.860609	ANGPTL3;DOCK7;DOCK7;DOCK7;DOCK7;DOCK7
cg26264944	-0.28225	-0.243991	2.66533	9.65013	0.000493323	0.868823	0.877312	0.856744	0.854878	0.860856	0.86059	0.866148	RASA3
cg09787823	0.306775	0.186783	2.82565	9.63993	0.000496521	0.868823	0.865965	0.874338	0.886399	0.86868	0.87526	0.870483
cg17514997	-0.0495702	0.250043	2.22939	9.62041	0.000502702	0.868823	0.81711	0.839401	0.812229	0.810021	0.816806	0.809187
cg16628876	0.100799	-0.0545093	0.995964	9.60641	0.000507188	0.868823	0.659851	0.65671	0.679922	0.655551	0.666896	0.66008	PLEKHM1;PLEKHM1;PLEKHM1
cg23410787	-0.00202981	0.19289	1.91574	9.59077	0.000512248	0.868823	0.783015	0.803672	0.783433	0.783859	0.776509	0.776043	LOC158434
cg11854025	0.31095	0.175728	1.81327	9.58199	0.00051511	0.868823	0.762327	0.776379	0.793446	0.775821	0.759461	0.758465	FGF14
cg18901085	-0.119079	-0.249503	2.13942	9.56879	0.000519449	0.868823	0.824742	0.801265	0.816811	0.817034	0.812905	0.815161
cg17506178	0.226408	0.129353	1.87731	9.56547	0.000520546	0.868823	0.772788	0.785375	0.798165	0.779692	0.775879	0.781263
cg22071258	-0.228543	-0.345299	2.07994	9.52784	0.000533154	0.868823	0.820305	0.794925	0.807046	0.859514	0.850387	0.852637	NXT2;NXT2
cg13106472	0.0947966	0.313787	2.324	9.52187	0.000535184	0.868823	0.819178	0.84798	0.829308	0.821277	0.827859	0.831527
cg24035363	-0.30176	-0.243993	-1.11027	9.49221	0.000545389	0.868823	0.341797	0.309627	0.30269	0.299866	0.30793	0.31742	GGNBP2
cg14440047	0.509708	0.271956	-3.04976	9.48126	0.000549211	0.868823	0.0989708	0.104592	0.126605	0.1047	0.114357	0.10784	VWA5B2
cg27588356	-0.385215	-0.396061	2.30238	9.47223	0.000552382	0.868823	0.851465	0.817457	0.817346	0.826894	0.81594	0.820611	MAP3K4;MAP3K4
cg10801143	0.33198	0.133865	2.42719	9.46514	0.000554885	0.868823	0.826442	0.841908	0.856723	0.834737	0.828699	0.824165	GRM5;GRM5
cg11539882	0.281151	0.765061	1.71254	9.46283	0.000555704	0.868823	0.743611	0.7881	0.750351	0.762178	0.757113	0.742099	OR52M1
cg07147958	0.292364	0.228931	2.15292	9.44038	0.000563725	0.868823	0.800397	0.816313	0.828932	0.801804	0.799762	0.800495
cg27582094	0.374012	0.23741	2.6609	9.41359	0.000573456	0.87206	0.842154	0.865993	0.87682	0.876931	0.856064	0.856432
cg25319337	0.0775396	1.14586	3.6634	9.4039	0.000577019	0.873084	0.922148	0.940902	0.87368	0.942109	0.930391	0.911351	HUS1
cg07879114	-0.0698857	-0.234241	1.65333	9.38857	0.000582705	0.873084	0.767893	0.744588	0.762119	0.741393	0.749212	0.743087	LIN9;LIN9;LIN9
cg18099556	0.303736	0.306178	2.66343	9.36505	0.000591546	0.873084	0.84678	0.870188	0.870629	0.852499	0.853886	0.850055
cg22213622	0.250925	-0.0162369	2.89057	9.35009	0.000597242	0.873084	0.870841	0.877233	0.892581	0.880831	0.873386	0.880577	ABCC9;ABCC9;ABCC9
cg03746860	0.314621	0.393835	2.8009	9.34581	0.00059888	0.873084	0.854892	0.884849	0.878078	0.869977	0.871322	0.864832	NR3C1;NR3C1;NR3C1;NR3C1;NR3C1;NR3C1;NR3C1;NR3C1;NR3C1;NR3C1;NR3C1;NR3C1;NR3C1;NR3C1;NR3C1
cg25098739	0.578576	0.278758	2.55738	9.27258	0.0006277	0.873084	0.830523	0.848107	0.872314	0.8432	0.862263	0.845812	AOAH;AOAH;AOAH
cg03276401	0.210688	0.0144254	0.257347	9.2391	0.000641361	0.873084	0.528675	0.536713	0.566262	0.531233	0.52716	0.534268	TEX2
cg03666323	0.601746	0.0855125	2.58769	9.23363	0.000643625	0.873084	0.827627	0.845777	0.884147	0.835989	0.841477	0.840223	ZNF407;ZNF407;ZNF407
cg01813663	0.195678	0.124569	1.54716	9.22595	0.000646815	0.873084	0.732314	0.744043	0.753857	0.733961	0.740456	0.749269	MAML3
cg02059509	0.279734	-0.00878747	1.94447	9.21516	0.000651321	0.873084	0.782092	0.78209	0.813655	0.760888	0.790512	0.775593
cg04132023	0.349761	-0.166745	-3.01746	9.16443	0.000672977	0.873084	0.103602	0.100538	0.134286	0.101208	0.117093	0.118981	ZNF192
cg09195868	-0.128027	-0.215618	1.58903	9.14705	0.000680573	0.873084	0.762831	0.737586	0.749796	0.730876	0.730551	0.721264
cg23276990	-0.317021	-0.177339	1.067	9.14177	0.000682899	0.873084	0.696995	0.676774	0.653654	0.652497	0.681517	0.662063	CD200;CD200
cg20115542	0.293031	0.229525	2.16864	9.13575	0.000685559	0.873084	0.800645	0.819326	0.830337	0.814519	0.805867	0.81106
cg15084543	0.0821093	-0.308816	-1.54139	9.11179	0.000696257	0.873084	0.260084	0.237197	0.280567	0.307039	0.312284	0.299812	ELTD1;ELTD1
cg16636612	0.254495	-0.0102418	2.49109	9.10837	0.000697798	0.873084	0.839123	0.840615	0.862849	0.843203	0.845676	0.838006	FAM83E
cg01368132	0.490743	0.36369	1.91616	9.10441	0.000699589	0.873084	0.760152	0.792546	0.810286	0.771031	0.757844	0.774136	HERPUD2
cg13626307	0.349522	0.194982	2.93312	9.10016	0.000701518	0.873084	0.868792	0.883349	0.895866	0.886375	0.889562	0.884343
cg23996325	0.186699	0.0447026	1.42049	9.08919	0.000706512	0.873084	0.719321	0.721419	0.741371	0.719849	0.732736	0.725263	SH3BP1;LOC101927051
cg07388700	0.206737	0.0178809	0.9005	9.06902	0.000715802	0.873084	0.637499	0.640427	0.673376	0.658911	0.648551	0.657105	NMNAT1
cg07800110	0.00710451	0.275171	1.4163	9.05949	0.000720236	0.873084	0.720859	0.741603	0.715456	0.697791	0.706537	0.69255	RGS3
cg16987712	0.265998	-0.0151139	1.72756	9.04263	0.000728149	0.873084	0.748956	0.761973	0.788113	0.750128	0.764834	0.770291
cg09879805	0.173093	-0.0727546	1.14184	9.03615	0.000731217	0.873084	0.673702	0.679259	0.706936	0.671741	0.674586	0.660701	LRRC36;LRRC36
cg20950834	0.178104	0.621937	3.02607	9.01292	0.000742324	0.873084	0.879446	0.904191	0.878874	0.882443	0.885792	0.876366	STK3;STK3;STK3
cg10051237	0.45093	0.801302	-0.53238	9.01045	0.000743514	0.873084	0.368127	0.451425	0.41567	0.633449	0.647721	0.641328
cg10813299	0.402516	0.166111	3.0087	8.98408	0.000756359	0.873084	0.878891	0.883262	0.900838	0.885449	0.873053	0.885951
cg13511195	0.180449	-0.123615	2.20608	8.97689	0.000759902	0.873084	0.815485	0.810149	0.83643	0.819205	0.820147	0.822914	BRUNOL4;BRUNOL4;BRUNOL4;BRUNOL4
cg00670561	-0.266109	-0.260062	-1.35478	8.97374	0.000761462	0.873084	0.300168	0.281129	0.268774	0.260354	0.257365	0.264074	ARHGAP24;ARHGAP24;ARHGAP24;ARHGAP24
cg13533456	-0.435406	-0.662277	3.22702	8.96711	0.000764751	0.873084	0.914373	0.889559	0.897669	0.894938	0.89719	0.912065	BET3L
cg23508811	0.215155	0.230801	1.58891	8.95947	0.00076856	0.873084	0.732844	0.757362	0.758741	0.735433	0.729126	0.727666	SYT8;SYT8;SYT8;SYT8;SYT8;SYT8;SYT8;SYT8
cg13288100	0.0223146	0.226814	1.91011	8.94373	0.00077647	0.873084	0.781755	0.804228	0.781716	0.776637	0.778013	0.773885
cg23476312	0.197765	-0.037498	2.21629	8.94264	0.000777025	0.873084	0.813801	0.816037	0.836341	0.807562	0.821983	0.808453	STX18
cg01715266	-0.599931	-0.211439	-2.99148	8.91526	0.000791003	0.873084	0.13279	0.122294	0.0989755	0.118325	0.142562	0.136414	KRT27
cg22747848	0.453802	0.258641	-3.5862	8.90809	0.000794711	0.873084	0.0681563	0.0780361	0.0884736	0.0819702	0.0816131	0.0812225	PLEKHA2
cg04534114	0.21831	0.353769	2.73528	8.90663	0.000795466	0.873084	0.85591	0.877705	0.871494	0.859884	0.869456	0.864229	FSTL5;FSTL5;FSTL5
cg08314849	0.33391	-0.0114218	-0.65206	8.90067	0.000798563	0.873084	0.364703	0.382305	0.427613	0.353283	0.370653	0.407733	DNAJC27;DNAJC27
cg16158117	-0.143964	-0.375056	2.48842	8.88705	0.00080569	0.873084	0.858584	0.831403	0.851716	0.847589	0.842757	0.840883	PRDM16;PRDM16
cg13420159	0.292846	0.0350054	2.98604	8.87422	0.000812461	0.873084	0.877041	0.883467	0.899853	0.889592	0.893479	0.888079
cg05619116	0.400144	1.13517	-2.47444	8.87142	0.000813947	0.873084	0.140144	0.211733	0.149632	0.163194	0.153014	0.148596
cg10797624	-0.241018	-0.541707	-0.594899	8.87101	0.000814166	0.873084	0.43624	0.360517	0.403254	0.447119	0.443815	0.422857	ZBTB46
cg27640254	-0.488622	-0.585556	3.09458	8.85878	0.000820692	0.873084	0.906489	0.883017	0.885722	0.894906	0.875308	0.879828	DHRS9
cg02723079	0.198471	-0.00850599	0.0377496	8.84041	0.000830602	0.873084	0.487812	0.50584	0.524633	0.475375	0.485488	0.506564
cg16861079	0.139898	-0.0384055	-1.59577	8.83939	0.000831155	0.873084	0.243834	0.241828	0.265634	0.254917	0.251997	0.270596	CHD9;CHD9
cg15800175	0.185224	0.260322	2.10607	8.83789	0.00083197	0.873084	0.797709	0.818464	0.816052	0.806148	0.807073	0.80095	SYNE3
cg18558388	-1.52092	0.481559	-4.5357	8.83685	0.000832539	0.873084	0.0831038	0.10366	0.0359828	0.0870564	0.105319	0.0631016	SAP30L;SAP30L;SAP30L;SAP30L;SAP30L-AS1
cg13162127	0.257259	0.0552547	-0.900404	8.83515	0.000833463	0.873084	0.334798	0.344931	0.372243	0.339953	0.34192	0.357231
cg25117142	-0.293884	-0.0116336	2.81437	8.82557	0.000838702	0.873084	0.882875	0.877686	0.860989	0.871244	0.867985	0.875615	RASA3
cg22961699	-0.066344	-0.230552	2.44945	8.82292	0.000840157	0.873084	0.852895	0.832312	0.848534	0.842668	0.850732	0.840335
cg01659184	0.124589	-0.0679572	1.27413	8.81656	0.000843657	0.873084	0.702759	0.695073	0.722881	0.687163	0.686383	0.691142
cg17776505	0.471544	0.144801	2.79207	8.81427	0.000844924	0.873084	0.859537	0.864212	0.889742	0.873903	0.874516	0.862089	RAB11FIP2
cg04879964	0.244223	0.140446	2.1931	8.79862	0.000853622	0.873084	0.810539	0.816583	0.83239	0.813389	0.820729	0.82454	LOC101929420
cg14518355	0.349899	0.381796	2.72595	8.76817	0.000870819	0.873084	0.853018	0.869559	0.876943	0.878914	0.87862	0.861277
cg16505204	0.257382	0.109191	2.70169	8.7537	0.000879121	0.873084	0.856083	0.864527	0.877324	0.862555	0.856662	0.85347	THRSP
cg13576332	-0.161302	-0.347782	2.83262	8.74684	0.000883082	0.873084	0.886938	0.864046	0.876673	0.878129	0.872206	0.867892
cg04493908	0.473203	0.361093	-1.85018	8.74455	0.00088441	0.873084	0.194684	0.222529	0.249425	0.541578	0.595014	0.563964
cg09209085	0.0363809	0.357954	2.54043	8.7302	0.000892779	0.873084	0.841977	0.86898	0.844239	0.86613	0.84137	0.837127
cg07830374	0.329738	0.13405	2.31709	8.723	0.000897007	0.873084	0.816407	0.831186	0.846044	0.827442	0.817674	0.818326
cg25131078	-0.326585	-0.162198	1.84308	8.70975	0.000904847	0.873084	0.789917	0.789618	0.762268	0.786614	0.795608	0.788567	PHF6;PHF6;PHF6;PHF6;PHF6;PHF6
cg26321842	0.000263715	-0.29107	1.81513	8.70457	0.000907931	0.873084	0.78805	0.754701	0.789231	0.780399	0.785312	0.770667	LOC102724663;PPFIA2;PPFIA2;PPFIA2;PPFIA2;PPFIA2;PPFIA2;PPFIA2;PPFIA2;PPFIA2;PPFIA2
cg05572568	0.365302	0.0452771	-2.26146	8.696	0.00091306	0.873084	0.168136	0.159649	0.197117	0.194219	0.173419	0.17563	TRRAP
cg17362661	0.227836	0.0355598	1.97407	8.69214	0.000915381	0.873084	0.787808	0.789898	0.811501	0.794872	0.805061	0.794825	AFF3;AFF3
cg00787996	0.150767	0.266561	1.01305	8.68968	0.000916865	0.873084	0.655801	0.678916	0.669574	0.658071	0.644006	0.633213	TRIM31
cg15910571	0.283919	0.30449	2.56074	8.67404	0.00092634	0.873084	0.838457	0.860619	0.862876	0.857172	0.842549	0.843757	LINC00535
cg19628410	0.110436	0.386126	-0.964222	8.6691	0.000929359	0.873084	0.326469	0.371951	0.323921	0.328898	0.317892	0.323277
cg10798788	0.42305	0.301815	-3.06363	8.64692	0.000943026	0.873084	0.0966589	0.110652	0.121487	0.111436	0.103663	0.108439
cg24047926	0.16723	-0.0188018	1.71943	8.64513	0.000944138	0.873084	0.758243	0.758801	0.781952	0.760597	0.767008	0.754013	SOX13
cg26921504	0.380204	-0.19312	0.502821	8.64274	0.000945624	0.873084	0.553738	0.56143	0.636871	0.579231	0.578248	0.573682
cg00678596	-0.449588	-0.435898	2.14	8.63573	0.000950002	0.873084	0.83759	0.796207	0.800242	0.811949	0.817395	0.814581
cg15840479	-0.0834854	-0.320833	2.61684	8.63048	0.000953296	0.873084	0.867194	0.844058	0.865106	0.856092	0.856814	0.85057	LOC101929633;COBLL1;COBLL1
cg19915007	-0.101664	-0.283405	2.2705	8.61376	0.00096386	0.873084	0.837014	0.814033	0.831475	0.828215	0.833349	0.82293
cg00857435	0.346082	0.00932572	-2.60981	8.61322	0.000964206	0.873084	0.13276	0.136992	0.160565	0.13943	0.142214	0.14212
cg25284089	0.200379	0.0363358	1.9319	8.60638	0.000968564	0.873084	0.782986	0.787536	0.804637	0.784937	0.78053	0.782265
cg12921720	0.251536	0.0816452	1.75011	8.59818	0.00097382	0.873084	0.756989	0.768539	0.784254	0.758241	0.741639	0.7451
cg07840608	0.212879	0.278861	0.904818	8.57273	0.000990316	0.873084	0.622639	0.671884	0.657583	0.619913	0.621957	0.627638
cg04588602	0.299741	0.0912485	2.77242	8.55368	0.00100286	0.873084	0.860895	0.869006	0.884042	0.87508	0.874548	0.873616	SEC14L1;SEC14L1
cg18983604	0.34709	0.0907473	-2.73612	8.54116	0.00101119	0.873152	0.122645	0.129267	0.146548	0.141123	0.138681	0.140934
cg20645878	0.244729	0.296653	2.19999	8.52081	0.0010249	0.873869	0.804201	0.827543	0.828682	0.813146	0.821426	0.80221	MCF2L;MCF2L
cg08565632	0.26018	0.0783136	2.93421	8.51475	0.00102902	0.873869	0.873875	0.881911	0.894205	0.884283	0.885319	0.888906	CPNE7;CPNE7
cg14317399	0.351536	0.315074	2.77654	8.51438	0.00102928	0.873869	0.857077	0.877011	0.8803	0.861733	0.866341	0.864
cg16781484	0.311916	0.2483	2.7701	8.46617	0.00106269	0.873869	0.859411	0.873927	0.879774	0.867919	0.8682	0.862723	ZNF804B;MGC26647
cg08783210	0.235211	0.202564	2.35404	8.46478	0.00106367	0.873869	0.823619	0.837643	0.845806	0.834522	0.841836	0.829051	RGL1;RGL1;RGL1;RGL1;RGL1;RGL1;RGL1;RGL1
cg16753685	0.168052	-0.0588169	1.41017	8.44759	0.00107587	0.873869	0.718674	0.716395	0.74245	0.703531	0.702457	0.697211
cg27045723	0.177051	0.0341178	1.46967	8.43912	0.00108194	0.873869	0.723367	0.730297	0.748983	0.746012	0.741577	0.73092
cg02033661	0.200128	0.169812	2.17413	8.43738	0.00108319	0.873869	0.805602	0.820356	0.827713	0.827812	0.824668	0.820893	ROR2
cg03767003	0.166604	-0.0566202	0.716747	8.42195	0.00109435	0.873869	0.613497	0.604138	0.644697	0.620257	0.623505	0.60584	GALNT2;GALNT2
cg04632268	0.0412762	0.292742	2.5218	8.42133	0.0010948	0.873869	0.841124	0.864184	0.845812	0.856736	0.847325	0.844801	LOH12CR1;LOH12CR1
cg19610406	-0.348218	-0.316892	1.45545	8.41552	0.00109903	0.873869	0.748304	0.726979	0.717404	0.72237	0.738459	0.728143	KIF18A;METTL15;METTL15;METTL15
cg04625415	0.102673	0.250556	1.69291	8.41195	0.00110165	0.873869	0.750288	0.774095	0.764355	0.767445	0.766875	0.757622	ZNF827;ZNF827
cg27558504	-0.224347	-0.167398	1.4821	8.40874	0.001104	0.873869	0.748903	0.732939	0.725525	0.739588	0.733213	0.725391	HIF3A;HIF3A;HIF3A;HIF3A
cg10962090	0.266525	0.13629	2.1508	8.40794	0.00110459	0.873869	0.802674	0.816039	0.826431	0.81296	0.811333	0.823867	RASGRF2
cg25423953	0.241484	0.00995207	1.71433	8.3939	0.00111495	0.873869	0.757719	0.750137	0.786034	0.747791	0.747172	0.734796
cg10578504	0.185928	0.358274	1.54596	8.38753	0.00111969	0.873869	0.722814	0.759918	0.747734	0.746259	0.711596	0.736393	SLC30A8;SLC30A8;SLC30A8;SLC30A8;SLC30A8
cg18356477	0.239369	0.042976	2.41532	8.38224	0.00112363	0.873869	0.832851	0.836355	0.854587	0.834197	0.83254	0.83732	EPHA5;EPHA5;EPHA5;EPHA5;EPHA5
cg07398853	-0.266877	-0.480609	2.80762	8.37033	0.00113258	0.873869	0.883926	0.859591	0.874197	0.856388	0.865084	0.864123
cg17024417	0.325217	0.0413367	2.50465	8.36908	0.00113352	0.873869	0.837088	0.841508	0.865093	0.852706	0.849782	0.861541	SORBS2;SORBS2
cg06166371	0.311085	0.284805	2.5277	8.36424	0.00113718	0.873869	0.839402	0.85246	0.860975	0.835379	0.834628	0.833654
cg03876085	0.160373	-0.0182706	0.380406	8.36181	0.00113902	0.873869	0.554037	0.558571	0.583435	0.553214	0.55931	0.551631	COL18A1
cg05152465	0.375855	0.132932	3.05601	8.36028	0.00114018	0.873869	0.881635	0.887094	0.903366	0.8887	0.892846	0.88872
cg00836037	0.446749	0.18844	3.32202	8.35602	0.00114342	0.873869	0.893899	0.906767	0.920637	0.911699	0.908221	0.900359
cg05773366	0.320791	0.098742	3.27477	8.35191	0.00114656	0.873869	0.895095	0.905492	0.9154	0.898558	0.917602	0.91334
cg27201679	0.152856	0.466364	3.2144	8.33814	0.00115713	0.873869	0.885421	0.916559	0.899454	0.91802	0.90954	0.921497	WDR37
cg26627705	0.383312	0.132734	1.3287	8.33548	0.00115918	0.873869	0.687535	0.706471	0.741438	0.725086	0.714727	0.727872
cg07845961	0.164602	-0.0292739	0.847703	8.3202	0.00117106	0.873869	0.632614	0.629377	0.662196	0.657205	0.658298	0.628111
cg13051450	0.30185	0.197303	-2.60769	8.31042	0.00117872	0.873869	0.129678	0.144186	0.15341	0.154507	0.170106	0.157045
cg07702770	-0.0726449	-0.584077	2.81231	8.30095	0.0011862	0.873869	0.880072	0.846944	0.885641	0.8511	0.876306	0.868477	NEBL;NEBL
cg19175622	-0.516351	-0.26742	2.75989	8.30036	0.00118667	0.873869	0.88253	0.872021	0.851487	0.875531	0.869819	0.862885	GPR22;COG5;COG5;COG5
cg08097676	0.272118	0.108602	1.9514	8.29112	0.00119401	0.873869	0.784805	0.78423	0.810176	0.808633	0.793659	0.802135	METTL16
cg25107522	-0.105585	-0.232887	1.85958	8.28523	0.00119872	0.873869	0.791556	0.769891	0.787127	0.789273	0.796965	0.793611	DGKD;DGKD
cg11523661	1.28452	0.390795	-0.460295	8.27632	0.00120588	0.873869	0.388369	0.421059	0.520491	0.434288	0.397066	0.451088	TBC1D16
cg18256630	-0.344205	-0.305526	2.46754	8.27058	0.00121052	0.873869	0.860093	0.839655	0.836095	0.826791	0.864603	0.841442	CYP1A2
cg23314594	0.325377	0.20899	2.81331	8.25955	0.00121947	0.873869	0.862931	0.876875	0.883606	0.878319	0.874335	0.869364
cg08578403	0.472122	0.0651667	2.93695	8.25126	0.00122625	0.873869	0.868148	0.874723	0.900078	0.876014	0.882403	0.889423	CDYL;CDYL;CDYL;CDYL
cg17600918	-0.0393357	-0.293059	2.38254	8.24665	0.00123004	0.873869	0.845388	0.820999	0.846659	0.822983	0.837936	0.830526	CNKSR3
cg03564277	0.175413	0.0405509	-0.678149	8.24441	0.00123189	0.873869	0.375558	0.378958	0.401091	0.39782	0.412797	0.405815	ANKDD1A
cg08902519	-0.0582698	0.318945	2.54841	8.21146	0.00125938	0.873869	0.847257	0.868213	0.841444	0.846303	0.839749	0.842932	SDR16C5
cg12056389	0.101763	0.402673	2.55458	8.20284	0.00126667	0.873869	0.844176	0.866911	0.84633	0.848833	0.851744	0.859475	CA3-AS1;CA2;CA2
cg25140255	0.207654	0.0971192	1.77637	8.19083	0.00127691	0.873869	0.764457	0.769544	0.786077	0.774799	0.768055	0.766213
cg18320290	0.036032	0.376266	2.36259	8.18578	0.00128124	0.873869	0.822634	0.855219	0.828048	0.824752	0.830455	0.811221
cg18623624	-0.387951	-0.200683	2.86447	8.18352	0.00128319	0.873869	0.89033	0.877191	0.864713	0.880835	0.872017	0.871985	SLC6A16
cg19175193	0.317907	0.169884	2.78164	8.17174	0.00129337	0.873869	0.862736	0.869766	0.883468	0.868658	0.865356	0.866801	UNC5CL
cg04623270	0.14965	-0.00484782	0.233843	8.16271	0.00130124	0.873869	0.529269	0.534034	0.557247	0.519505	0.518469	0.528252	C16orf80
cg17692689	0.148767	0.298967	2.86122	8.14669	0.00131531	0.873869	0.868498	0.888695	0.87678	0.872365	0.877972	0.869276
cg09647282	-0.14812	-0.274397	2.55902	8.14089	0.00132044	0.873869	0.863206	0.842204	0.856092	0.83909	0.843638	0.846091	ONECUT2
cg15806869	-0.0961734	0.257111	3.04859	8.13685	0.00132404	0.873869	0.884178	0.904628	0.882681	0.88721	0.884532	0.895673	ZNF235
cg11002763	-0.0205443	0.534926	2.36144	8.13205	0.00132831	0.873869	0.818892	0.861763	0.814094	0.837016	0.819029	0.843522	ODZ4
cg07344754	0.266473	0.10208	-0.939551	8.12826	0.00133171	0.873869	0.333764	0.337743	0.361588	0.317543	0.312659	0.338501	CUEDC1
cg26673040	0.243335	0.192529	1.86789	8.12667	0.00133312	0.873869	0.772853	0.784122	0.795591	0.775353	0.765408	0.776026	LOC101060019
cg00163727	0.310361	0.139731	1.73353	8.12294	0.00133648	0.873869	0.754549	0.763102	0.784146	0.742682	0.740673	0.72099
cg11874899	0.618332	0.386304	2.40885	8.11437	0.0013442	0.873869	0.816171	0.825899	0.846733	0.839841	0.833179	0.848991
cg15852732	0.173767	0.0716906	0.723755	8.11099	0.00134726	0.873869	0.614257	0.6131	0.638166	0.629607	0.631623	0.610635
cg17971065	0.370517	0.0664236	2.92687	8.10259	0.0013549	0.873869	0.86923	0.879558	0.897249	0.890331	0.886128	0.891428	SF3B2
cg21493786	0.090904	0.379563	-0.148047	8.09456	0.00136224	0.873869	0.459821	0.500399	0.463346	0.47617	0.480896	0.454771	FLJ22536
cg01830177	0.26996	0.0710407	2.86612	8.09045	0.00136602	0.873869	0.870023	0.875048	0.890118	0.886056	0.888397	0.872228	TMCC2;TMCC2;TMCC2;TMCC2
cg13917204	0.312933	0.097639	2.09209	8.07913	0.00137647	0.873869	0.795154	0.804428	0.826113	0.792371	0.797588	0.792788	CTNNA3;CTNNA3;CTNNA3
cg03674102	0.283991	0.149796	2.42874	8.06433	0.00139026	0.873869	0.828908	0.844436	0.853724	0.831324	0.835868	0.844033
cg02733267	0.200212	0.34644	2.41177	8.04663	0.00140696	0.873869	0.825381	0.851494	0.844121	0.848045	0.844599	0.839715	NCALD;NCALD;NCALD;NCALD;NCALD;NCALD;NCALD;NCALD
cg08523025	0.139779	-0.0175418	1.50621	8.01258	0.00143967	0.873869	0.732914	0.731249	0.753355	0.728979	0.727963	0.721708
cg20978864	0.366503	-0.0204143	-2.21153	8.00758	0.00144455	0.873869	0.166145	0.169072	0.205939	0.23115	0.218782	0.213703	HOXA13
cg00886476	0.308825	0.28983	2.82808	8.00657	0.00144553	0.873869	0.861952	0.880616	0.883498	0.877224	0.878587	0.878086	CLEC2A;CLEC2A
cg15612322	-0.105742	-0.290699	2.41686	8.00162	0.00145037	0.873869	0.850785	0.828924	0.844362	0.833834	0.83886	0.832693	FZD6;FZD6;FZD6
cg14991764	0.0967461	-0.229962	1.76337	8.00053	0.00145144	0.873869	0.773662	0.750459	0.789	0.766536	0.764745	0.761234
cg16467063	-0.402092	-0.227522	3.09002	7.99674	0.00145516	0.873869	0.904547	0.894888	0.880422	0.893677	0.88716	0.884623	LOC101927153
cg23622616	0.172947	-0.167974	2.41804	7.99662	0.00145528	0.873869	0.844005	0.822775	0.855913	0.827619	0.83215	0.836495	AGAP1;AGAP1
cg15539663	0.173347	-0.107172	0.269455	7.99143	0.0014604	0.873869	0.534526	0.531382	0.571075	0.53022	0.518634	0.520305	SLC4A10;SLC4A10;SLC4A10
cg23489236	-0.153599	-0.173332	0.690196	7.98709	0.00146469	0.873869	0.63026	0.604761	0.611914	0.629319	0.641481	0.605476
cg12799489	0.156828	-0.060217	1.18815	7.98637	0.0014654	0.873869	0.683432	0.686272	0.712667	0.694439	0.679428	0.674332	ANKH
cg18195656	0.211476	0.170959	2.04483	7.97968	0.00147205	0.873869	0.792603	0.807202	0.813425	0.803882	0.804855	0.792427	EPHA3;EPHA3
cg25118504	0.194247	0.0801282	2.06361	7.97711	0.00147461	0.873869	0.79709	0.80222	0.819523	0.797226	0.802173	0.785498	SNORA23;IPO7
cg24292748	0.189107	0.273908	-0.78195	7.97225	0.00147947	0.873869	0.353391	0.383743	0.373138	0.350292	0.343643	0.380093
cg00664762	0.187446	0.274082	2.758	7.96039	0.00149139	0.873869	0.858736	0.878774	0.873776	0.869167	0.870762	0.865059	CAMSAP1;CAMSAP1
cg05478392	-0.364408	-0.354974	2.58213	7.94027	0.00151184	0.873869	0.868526	0.849492	0.847058	0.85875	0.852423	0.849317
cg17198230	0.467388	0.0831825	-3.7046	7.93892	0.00151323	0.873869	0.0661076	0.068122	0.0873655	0.0829145	0.0717903	0.0731308
cg18280217	0.175724	0.387601	2.17651	7.93857	0.00151359	0.873869	0.801588	0.831626	0.817668	0.79626	0.799757	0.799292	FREM1;FREM1
cg10438252	0.267114	0.0998276	1.05112	7.93802	0.00151415	0.873869	0.651853	0.669839	0.696906	0.691881	0.68721	0.6708	ANXA1
cg14218899	0.165633	-0.00634606	-1.39406	7.93424	0.00151803	0.873869	0.267298	0.27512	0.291382	0.254874	0.238509	0.267136
cg10415968	-0.0895918	-0.321806	2.68798	7.93062	0.00152176	0.873869	0.87206	0.851398	0.870195	0.863551	0.867764	0.863068
cg11018913	0.280521	-0.00330101	2.65995	7.9259	0.00152664	0.873869	0.852723	0.856003	0.877507	0.861633	0.860904	0.857438
cg06651838	-0.412821	-0.302211	2.74109	7.92222	0.00153045	0.873869	0.881246	0.86851	0.853499	0.868004	0.868344	0.870708	COL4A2
cg04256345	0.125682	-0.0751322	1.76659	7.91925	0.00153354	0.873869	0.766669	0.761277	0.788184	0.76304	0.768618	0.755005	C10orf82
cg17433004	0.170435	-0.00991417	-1.82417	7.91835	0.00153447	0.873869	0.212661	0.216487	0.23409	0.215721	0.230669	0.230953
cg09958470	0.199909	0.0150422	1.1576	7.91695	0.00153593	0.873869	0.67631	0.685918	0.707132	0.662822	0.666474	0.677388	TRAPPC10
cg12377595	0.188105	0.058253	1.04977	7.9138	0.00153922	0.873869	0.660572	0.670896	0.689952	0.661227	0.657355	0.657942	RGS14
cg12060744	0.229709	0.103847	-1.82757	7.8949	0.00155908	0.873869	0.20914	0.219001	0.233955	0.19826	0.193414	0.201552	ZIK1
cg26313925	0.0533619	-0.217313	1.13387	7.89045	0.00156379	0.873869	0.692353	0.660003	0.704958	0.693749	0.70251	0.687486	CRISPLD1
cg26999341	0.35333	0.0862885	2.53235	7.88921	0.00156512	0.873869	0.837818	0.848712	0.866213	0.852642	0.842459	0.849219
cg15536401	0.273287	0.218486	2.02803	7.88864	0.00156572	0.873869	0.790289	0.80316	0.812694	0.790114	0.782689	0.785999
cg14001314	0.328513	0.483716	3.52262	7.88814	0.00156625	0.873869	0.902538	0.929887	0.921496	0.916064	0.910773	0.918779	TTC1
cg10712476	0.44999	-0.102351	2.9245	7.88488	0.00156972	0.873869	0.871958	0.864738	0.901223	0.863385	0.892002	0.884545
cg26981117	0.444531	-0.0105593	3.32805	7.88349	0.0015712	0.873869	0.896402	0.900034	0.922047	0.909558	0.913728	0.899786	LTBP1
cg10887937	0.281723	0.245548	1.9377	7.88328	0.00157143	0.873869	0.774686	0.795826	0.804152	0.789331	0.778207	0.790809	ALDH2
cg12651645	0.0826402	0.326761	2.80022	7.88002	0.00157491	0.873869	0.863495	0.8875	0.86883	0.872911	0.878585	0.869846	PCSK6;PCSK6
cg15665244	0.203974	0.166518	0.0268697	7.87743	0.00157769	0.873869	0.48037	0.519925	0.510644	0.480915	0.507802	0.495366	HSPA9
cg24489302	0.266458	0.0794454	1.83984	7.87338	0.00158204	0.873869	0.766401	0.77783	0.796197	0.777514	0.786833	0.775804	SLA2;SLA2
cg19804009	0.247523	-0.0165727	-1.67209	7.86908	0.00158666	0.873869	0.230583	0.233282	0.259834	0.240441	0.231306	0.247772	WWOX;WWOX
cg27588012	0.103955	0.242238	2.16969	7.85271	0.00160442	0.875587	0.802715	0.830599	0.818858	0.811524	0.803723	0.809265	KRTAP19-1
cg18730034	0.249427	-0.0277335	2.53517	7.84185	0.00161631	0.875587	0.843389	0.845727	0.86568	0.852814	0.848182	0.847112	GABRB3;GABRB3
cg08141308	0.204725	0.142544	1.71944	7.83976	0.00161861	0.875587	0.752511	0.767211	0.778795	0.755332	0.759874	0.755123	AFF4
cg03351480	0.317931	0.337271	2.0784	7.83619	0.00162254	0.875587	0.78725	0.813435	0.818793	0.782547	0.792005	0.79346	CDK14
cg09640156	0.30858	0.0554609	2.65436	7.82418	0.00163585	0.875587	0.851747	0.856009	0.876536	0.864029	0.856532	0.839552
cg16173234	-0.240073	-0.434833	2.82925	7.82154	0.0016388	0.875587	0.884992	0.864276	0.876146	0.874439	0.881462	0.872657	DAP3;DAP3
cg23052757	0.196928	0.410907	2.96788	7.81192	0.00164957	0.875587	0.871969	0.89747	0.885674	0.885986	0.888241	0.890096	C4orf17
cg23411885	0.0489647	0.40934	-0.580109	7.79606	0.00166748	0.875587	0.378187	0.449504	0.380608	0.39118	0.368409	0.405059	METTL8
cg03907179	0.260916	0.110567	2.22412	7.79548	0.00166815	0.875587	0.80787	0.823321	0.83667	0.821971	0.825774	0.823076	HDAC9;HDAC9;HDAC9
cg17666678	-0.0621074	0.337856	3.00043	7.78853	0.00167606	0.875587	0.876618	0.904035	0.878698	0.874773	0.876183	0.886425
cg20175923	0.269479	0.197928	2.46507	7.78299	0.00168241	0.875587	0.833629	0.848432	0.855305	0.840175	0.845054	0.835679	DSG1-AS1;DSG4;DSG4
cg16172619	0.262014	0.159428	2.18526	7.7827	0.00168274	0.875587	0.807344	0.818836	0.830325	0.802766	0.808989	0.812242	SLC24A3
cg06030753	0.182134	0.0346394	2.10958	7.77466	0.00169199	0.87722	0.801281	0.809009	0.822652	0.798506	0.801527	0.794313
cg25724515	0.22178	0.0370969	2.61329	7.77429	0.00169242	0.87722	0.849591	0.85632	0.870524	0.851821	0.856676	0.855317	NTM;NTM;NTM;NTM
cg20223994	-0.532791	-0.295196	2.24572	7.77362	0.00169319	0.87722	0.84531	0.821248	0.800121	0.839881	0.822766	0.814393
cg12747742	0.254023	0.12296	2.35404	7.76077	0.0017081	0.877314	0.823255	0.837041	0.845895	0.841843	0.836511	0.837371	GSG1L2
cg06194512	-0.321516	-0.280937	2.82166	7.75085	0.00171971	0.877314	0.887487	0.869713	0.866482	0.872031	0.875943	0.872107	JMJD1C
cg26843444	0.178569	0.247301	2.12798	7.75012	0.00172057	0.877314	0.800854	0.821059	0.817284	0.810391	0.810953	0.803709	SMOX;SMOX;SMOX;SMOX
cg16587909	-0.417667	-0.910374	-0.187996	7.74446	0.00172723	0.877314	0.521794	0.42576	0.459811	0.469558	0.519434	0.488942	DNM1P35
cg06570037	0.214801	-0.128961	2.48406	7.73054	0.00174374	0.877314	0.841819	0.835365	0.86281	0.845737	0.842321	0.838932	DTNA;DTNA;DTNA;DTNA
cg19034797	0.322983	0.0329226	2.88541	7.72814	0.00174659	0.877314	0.867605	0.875458	0.894392	0.878468	0.869898	0.860635
cg06783710	0.339318	0.209887	2.74648	7.72723	0.00174768	0.877314	0.857936	0.868955	0.88001	0.874926	0.869957	0.866585
cg05163804	-0.0132331	-0.259745	3.09245	7.72529	0.00175	0.877314	0.90085	0.880529	0.89996	0.893106	0.892764	0.891772	CARD9;CARD9
cg16562486	0.20526	0.112038	1.94136	7.71898	0.00175756	0.877314	0.782809	0.789995	0.805598	0.787353	0.774789	0.782988
cg15346781	0.255669	0.0592712	-1.6255	7.71708	0.00175985	0.877314	0.232215	0.240596	0.264971	0.242212	0.238574	0.245031	RSAD2
cg05019577	0.194388	-0.0872104	1.05958	7.7023	0.00177772	0.877324	0.660991	0.663891	0.695954	0.67209	0.662473	0.693119
cg14945287	0.109202	-0.128293	1.43694	7.69979	0.00178078	0.877324	0.724784	0.714794	0.745139	0.749776	0.758288	0.74783	ZNF410
cg03230017	0.173024	0.0785535	1.79751	7.69828	0.00178262	0.877324	0.766612	0.775027	0.786844	0.767913	0.768684	0.756362	OSBP2;OSBP2;OSBP2;OSBP2;OSBP2;OSBP2
cg00419139	-0.154059	-0.419518	2.90839	7.67982	0.00180528	0.877324	0.889273	0.867311	0.884825	0.884518	0.885332	0.884215	CADM1;CADM1;CADM1;CADM1;CADM1
cg12821663	-0.299195	-0.218645	1.22749	7.67901	0.00180629	0.877324	0.721993	0.695212	0.681336	0.706335	0.702188	0.717212	PICK1;PICK1;PICK1
cg24285847	0.0783643	0.243995	1.91817	7.67699	0.00180879	0.877324	0.780348	0.800878	0.786712	0.7632	0.773608	0.776175
cg01165343	0.214429	0.234121	2.30126	7.67375	0.00181281	0.877324	0.813816	0.838111	0.839224	0.8045	0.822758	0.807434
cg23566094	-0.192005	-0.32859	2.57856	7.67153	0.00181557	0.877324	0.86737	0.844028	0.854954	0.860476	0.865002	0.844193	RPA1
cg25530397	-0.163659	-0.325796	2.13153	7.6695	0.00181809	0.877324	0.823399	0.801463	0.812055	0.828865	0.836997	0.836458	SLC23A2;SLC23A2;SLC23A2;SLC23A2
cg06120492	0.0594202	0.331739	2.44141	7.66625	0.00182215	0.877324	0.834104	0.859156	0.836258	0.845187	0.836674	0.841773	ACVR2B
cg04595479	0.207842	0.0188224	1.96042	7.66531	0.00182332	0.877324	0.783667	0.790708	0.810355	0.784266	0.789956	0.788299	LOC100188947
cg24648156	0.160517	-0.22316	2.22044	7.65727	0.00183339	0.877324	0.817277	0.804255	0.841265	0.811107	0.815992	0.822104	GPC5
cg27168780	0.271068	0.0424822	-3.03121	7.65539	0.00183576	0.877324	0.10057	0.106771	0.122718	0.124519	0.117395	0.11534
cg09866598	0.404992	0.121571	1.78494	7.64944	0.00184326	0.877895	0.75325	0.765693	0.798593	0.766796	0.744648	0.754449
cg03896585	0.175447	0.316438	2.37179	7.64826	0.00184474	0.877895	0.820797	0.851575	0.838307	0.832017	0.830817	0.829522	LOC102800447
cg21125296	0.182145	0.0110605	1.8617	7.6477	0.00184545	0.877895	0.776345	0.777361	0.797154	0.784402	0.789841	0.780366
cg20000539	-0.298284	-0.20504	2.50154	7.64115	0.00185376	0.878126	0.859393	0.849097	0.837887	0.85021	0.850917	0.861236	DDHD2;DDHD2
cg12126686	-0.338319	-0.229605	1.34621	7.63452	0.00186222	0.878126	0.728817	0.712782	0.701978	0.732095	0.739831	0.72243	CD22
cg16068779	-0.397895	-0.158504	2.70033	7.62825	0.00187024	0.878126	0.87487	0.870396	0.847079	0.872636	0.876642	0.869567	LOC400997;ACOXL
cg17260383	0.36821	0.489948	-4.06571	7.62267	0.00187741	0.878126	0.0469959	0.0682625	0.0596419	0.0558125	0.0568741	0.0588123	PPP3CC
cg27546582	0.160008	0.311037	3.04512	7.61886	0.00188233	0.878126	0.879311	0.90126	0.891667	0.893957	0.884182	0.891163
cg24918767	0.329691	0.101214	-2.49456	7.61287	0.00189009	0.878126	0.142256	0.145864	0.169404	0.147635	0.148573	0.151686	HSD17B11
cg22392399	0.35795	0.158473	-1.43582	7.61242	0.00189068	0.878126	0.250013	0.271185	0.293864	0.256726	0.264951	0.257321	IL26
cg04501571	-0.489897	-0.330775	2.75906	7.61205	0.00189116	0.878126	0.879395	0.868799	0.856485	0.867109	0.866204	0.870017	CBFB;CBFB
cg17386535	0.604598	0.251407	2.75012	7.61134	0.00189208	0.878126	0.853589	0.859762	0.885343	0.857088	0.873557	0.845489
cg20539142	0.120275	-0.0459062	-0.53482	7.59868	0.0019086	0.87868	0.399512	0.400935	0.42601	0.395398	0.399336	0.403923	CHRNA6
cg06776484	-0.204962	-0.346624	2.96427	7.59645	0.00191153	0.87868	0.895694	0.875403	0.884908	0.884215	0.880748	0.889621
cg22764427	0.32455	0.105487	3.15185	7.57986	0.00193345	0.87868	0.887309	0.896002	0.909192	0.893897	0.8993	0.907285	MYOT;MYOT;MYOT
cg17419399	0.223029	0.0934794	2.05488	7.57979	0.00193354	0.87868	0.792589	0.803416	0.819426	0.803292	0.811953	0.800234	PRTFDC1
cg05574870	-0.323383	-0.312963	2.2485	7.57323	0.00194228	0.87868	0.842839	0.81829	0.812578	0.830376	0.835664	0.831292	ZBTB7A
cg15137408	0.146723	0.00853309	-1.311	7.56409	0.00195453	0.87868	0.278842	0.288521	0.300093	0.271106	0.271618	0.28887	WDR73;WDR73;WDR73;WDR73;WDR73
cg01710189	0.616796	0.474194	-1.11143	7.56148	0.00195804	0.87868	0.272443	0.332963	0.356975	0.307699	0.341906	0.282323	PDLIM2
cg05673968	0.329215	-0.127634	2.69063	7.55764	0.00196323	0.87868	0.859645	0.847436	0.881216	0.873629	0.855208	0.876951
cg20639858	-0.243302	-0.0763233	2.16734	7.55526	0.00196645	0.87868	0.826201	0.819441	0.804721	0.807843	0.820096	0.802611
cg17613028	0.289733	0.178446	2.8803	7.55374	0.00196851	0.87868	0.867471	0.881397	0.888629	0.880806	0.886212	0.884774
cg25283799	0.278041	0.308081	2.51447	7.5516	0.0019714	0.87868	0.837238	0.854085	0.858451	0.833303	0.834156	0.828843	WNT5B;WNT5B
cg19114999	-0.374475	-0.427667	2.61909	7.545	0.00198038	0.87868	0.875262	0.847725	0.851005	0.855368	0.863779	0.849769
cg00401425	-0.381527	-0.48326	1.57338	7.53804	0.0019899	0.87868	0.775215	0.724488	0.7376	0.760197	0.732539	0.73184
cg13689801	0.192699	0.0553683	1.01031	7.53709	0.00199119	0.87868	0.652653	0.664803	0.684729	0.64024	0.640623	0.66172	HACD3
cg13417072	0.380308	0.279013	2.36441	7.53339	0.00199628	0.87868	0.816735	0.838487	0.85008	0.839817	0.835309	0.818032	CEP112;CEP112;CEP112;CEP112
cg18578898	0.0294391	-0.17133	1.70463	7.52658	0.00200567	0.87868	0.769758	0.749126	0.773632	0.766925	0.783345	0.777516	TNIP3;TNIP3
cg22400420	0.228393	0.123524	-0.164368	7.52469	0.00200828	0.87868	0.443758	0.484494	0.487287	0.456414	0.473581	0.466957	RGL1
cg24503803	0.197304	0.0981998	1.99513	7.5228	0.00201091	0.87868	0.788498	0.798443	0.80988	0.794075	0.792123	0.792111
cg20714046	0.208793	0.334288	1.64041	7.51638	0.00201982	0.87868	0.739978	0.768779	0.758347	0.735341	0.73415	0.73343
cg12039197	-0.237275	-0.116784	2.38923	7.51423	0.00202281	0.87868	0.852944	0.834627	0.828736	0.834702	0.829169	0.838626	ACTG2;ACTG2
cg09908426	-0.259402	-0.286291	2.09023	7.50804	0.00203147	0.87868	0.824107	0.797956	0.80339	0.808606	0.797444	0.809029	LOC101928989
cg27234944	0.34665	0.481978	2.77886	7.50642	0.00203374	0.87868	0.855183	0.880138	0.876065	0.862123	0.871452	0.868535
cg11050480	0.1591	0.539464	2.97691	7.50342	0.00203795	0.87868	0.875555	0.900802	0.876606	0.890557	0.88471	0.882653	AS3MT
cg04738673	0.0988554	0.574586	2.69869	7.49876	0.00204451	0.87868	0.853239	0.881179	0.854242	0.860062	0.846083	0.849139
cg09879400	-0.199146	-0.173505	0.147522	7.49858	0.00204476	0.87868	0.539795	0.521692	0.514925	0.463473	0.47513	0.472958	GPC6
cg07298692	0.289364	0.207402	2.61713	7.49053	0.00205615	0.87868	0.844599	0.858998	0.871595	0.857735	0.852894	0.858291	EIF4G3;MIR1256;EIF4G3;EIF4G3;EIF4G3
cg07924501	-0.373074	-0.514232	-0.154395	7.489	0.00205833	0.87868	0.507819	0.44705	0.465601	0.882219	0.881991	0.884263
cg13805761	0.0241073	-0.395015	1.63364	7.48833	0.00205928	0.87868	0.760673	0.726936	0.773325	0.706328	0.724897	0.716128	DCLK1
cg08540829	-0.328019	-0.228223	2.46089	7.48819	0.00205947	0.87868	0.852664	0.849828	0.831908	0.838767	0.839491	0.848979	C10orf79;MIR609
cg07752095	0.422536	0.299813	3.1839	7.48661	0.00206172	0.87868	0.88539	0.901143	0.910062	0.895065	0.900439	0.887164	INTU
cg27345065	-0.320253	-0.173458	2.02421	7.48314	0.00206666	0.87868	0.810507	0.806229	0.78702	0.795587	0.787612	0.775407	DNAH8;LOC100131047;DNAH8
cg12136325	0.150288	0.0316138	-1.43566	7.47866	0.00207306	0.87868	0.261184	0.268683	0.283197	0.273837	0.272646	0.278041	ADAT3;SCAMP4
cg13054358	0.157225	-0.0811927	2.16862	7.47566	0.00207737	0.87868	0.810015	0.806674	0.833627	0.83331	0.818715	0.822674
cg20227511	0.20474	-0.0165863	-0.0402058	7.46803	0.00208835	0.87868	0.475111	0.4913	0.511716	0.472747	0.470241	0.4862	FLT3
cg08061902	-0.226018	-0.335183	2.65107	7.45026	0.00211414	0.87868	0.873032	0.852608	0.859183	0.860449	0.862229	0.863854	LOC400696
cg16201893	0.169906	0.560976	3.04828	7.44894	0.00211606	0.87868	0.876748	0.905368	0.885944	0.890626	0.881768	0.880772	AKAP2;PALM2-AKAP2;PALM2-AKAP2;AKAP2;AKAP2
cg08460621	-0.028293	-0.260071	-1.77284	7.44602	0.00212035	0.87868	0.235991	0.211467	0.234514	0.227454	0.255192	0.243291
cg02667496	0.114822	-0.154881	0.969335	7.44449	0.00212259	0.87868	0.652726	0.648568	0.681281	0.676233	0.682776	0.69399
cg11003012	0.279774	0.108951	2.42115	7.44252	0.00212548	0.87868	0.832185	0.838508	0.853513	0.846103	0.84204	0.840785	B3GAT1;B3GAT1
cg13295660	0.236734	0.126954	2.70998	7.44197	0.00212629	0.87868	0.855524	0.867197	0.877059	0.870152	0.865094	0.859278
cg07932300	0.251629	0.152233	-2.00385	7.43706	0.00213353	0.87868	0.187982	0.204469	0.212252	0.195317	0.198891	0.202056	HECA
cg23971859	0.358237	0.166348	2.81767	7.4367	0.00213405	0.87868	0.861572	0.871914	0.888847	0.863929	0.869258	0.867522	ADK;ADK;ADK;ADK;LOC102723439
cg14022105	0.165354	0.217203	1.68711	7.43385	0.00213827	0.87868	0.748908	0.770434	0.767901	0.774168	0.751919	0.751561
cg15996768	0.233373	0.0851125	1.40833	7.42097	0.00215741	0.87868	0.715907	0.719514	0.741177	0.724722	0.72251	0.710964	PAPPA
cg14983936	0.228262	0.352397	2.87523	7.42089	0.00215752	0.87868	0.86601	0.888387	0.882048	0.871754	0.879589	0.863409	KCNH7
cg21786519	-0.298821	-0.342509	1.72872	7.41351	0.00216858	0.87868	0.782343	0.764103	0.752919	0.751587	0.769818	0.775566
cg07281318	0.188247	0.259971	-1.85478	7.4109	0.0021725	0.87868	0.203846	0.227632	0.225118	0.214985	0.203575	0.219478	GRID2IP
cg22066759	0.117086	-0.510545	2.94383	7.40951	0.00217458	0.87868	0.881989	0.859582	0.897626	0.87688	0.908845	0.873469	TMEM165;TMEM165
cg14710552	0.397737	0.70219	-3.11802	7.39947	0.00218976	0.880728	0.0942441	0.120382	0.105714	0.106971	0.103989	0.0969896	TMEM140
cg03550208	0.422887	0.202975	1.8645	7.38981	0.00220447	0.880728	0.761637	0.779999	0.803996	0.761562	0.759691	0.751919	LOC255167;LOC255167
cg11629143	0.274116	0.162017	2.23726	7.3883	0.00220677	0.880728	0.80758	0.825636	0.838366	0.820538	0.824975	0.820414	RP1
cg04461028	0.257242	0.110027	2.63311	7.38147	0.00221725	0.880786	0.850351	0.859255	0.871175	0.864357	0.85763	0.866994	HDAC4
cg07708637	0.216912	0.0419992	-1.76217	7.37947	0.00222033	0.880786	0.216153	0.229252	0.245059	0.237612	0.244813	0.258539
cg15730274	-0.214977	-0.246994	1.75224	7.37278	0.00223064	0.880786	0.782381	0.760461	0.76476	0.783451	0.789547	0.765549
cg02570501	0.353069	0.16794	2.73332	7.37179	0.00223218	0.880786	0.856623	0.865276	0.88084	0.869022	0.864068	0.868482	ZNF107;ZNF107
cg24147840	-0.220971	-0.44652	1.80292	7.3694	0.00223588	0.880786	0.793474	0.756884	0.775111	0.799674	0.784508	0.767805	EIF3H
cg13077484	0.173255	0.0813225	0.0239261	7.36917	0.00223624	0.880786	0.492703	0.501393	0.518288	0.0718221	0.0777958	0.0763864	DLG3;DLG3
cg10449400	0.200303	0.342002	2.94533	7.3682	0.00223775	0.880786	0.871618	0.894997	0.88546	0.887401	0.880762	0.878895
cg20183802	0.17924	0.0451501	-1.80101	7.34611	0.00227231	0.884321	0.212834	0.2258	0.233779	0.217246	0.224842	0.2219	PIP4K2C;PIP4K2C;PIP4K2C;PIP4K2C
cg12632785	-0.208387	-0.189887	-0.422325	7.33328	0.00229264	0.885304	0.442904	0.431302	0.412104	0.38584	0.382547	0.39812	ADIPOR2
cg02247153	0.224422	0.294842	2.39262	7.33095	0.00229635	0.885304	0.824475	0.848849	0.84399	0.822272	0.836071	0.81678
cg10167677	0.186859	-0.000825214	-0.0815948	7.32562	0.00230488	0.885304	0.471032	0.481098	0.505634	0.473699	0.484523	0.48245	THBS4;THBS4;THBS4;THBS4
cg11971758	0.23726	0.0755289	1.89714	7.32542	0.0023052	0.885304	0.777099	0.780614	0.800626	0.765732	0.789125	0.775359	CDK5RAP2;CDK5RAP2;CDK5RAP2;CDK5RAP2;CDK5RAP2;CDK5RAP2;CDK5RAP2;CDK5RAP2
cg13740072	-0.177236	-0.279196	2.08539	7.32004	0.00231382	0.887549	0.820488	0.795894	0.807022	0.800056	0.795184	0.796548
cg25699605	-0.185703	0.144103	1.92077	7.3179	0.00231727	0.887549	0.786918	0.807649	0.772323	0.759871	0.764392	0.76174	SLC8A1-AS1
cg12594929	0.24151	0.325533	2.36068	7.31548	0.00232117	0.887549	0.822146	0.84443	0.840511	0.835305	0.823668	0.815403
cg24589858	0.0876767	0.389086	2.87914	7.3141	0.0023234	0.887549	0.869117	0.893579	0.873085	0.87093	0.879809	0.871978	TXK
cg13332525	-0.162773	0.00972958	0.489159	7.30851	0.00233245	0.887549	0.595055	0.586123	0.569369	0.586847	0.59157	0.583928	USP45
cg24822465	0.342981	0.433724	2.52294	7.29739	0.00235056	0.887549	0.828549	0.86306	0.85702	0.838253	0.835698	0.841142	RGS17
cg17705814	-0.330758	-0.33738	0.201256	7.29383	0.00235638	0.887549	0.559519	0.526983	0.516572	0.554399	0.557866	0.583876	BLCAP;BLCAP;BLCAP;BLCAP;BLCAP;NNAT;NNAT
cg05725925	0.493043	0.0751344	-0.168646	7.29376	0.0023565	0.887549	0.437879	0.461634	0.514853	0.077779	0.0685327	0.0794641	CYorf15A
cg16845975	0.241734	0.0487966	2.13178	7.29373	0.00235656	0.887549	0.804055	0.80689	0.828718	0.790489	0.799194	0.792422	PGBD5
cg06389574	0.307159	0.104191	2.98352	7.29299	0.00235776	0.887549	0.875618	0.886399	0.897814	0.878442	0.88456	0.890138	NCKAP5;NCKAP5
cg05330848	0.210813	-0.246611	1.811	7.28897	0.00236437	0.887549	0.764364	0.761881	0.799683	0.766083	0.775454	0.779402	CCDC170
cg00094955	0.0558864	0.290412	1.54167	7.28412	0.00237236	0.887549	0.732743	0.757822	0.738617	0.725684	0.742727	0.72028
cg06244691	0.281429	0.155132	2.41513	7.27834	0.00238193	0.887549	0.828207	0.841614	0.853668	0.845999	0.839813	0.841048
cg06652560	0.286124	0.233342	2.47114	7.26947	0.00239668	0.887549	0.828776	0.852434	0.856304	0.842627	0.843349	0.843383
cg20814774	0.174885	0.246421	1.55107	7.25693	0.00241772	0.887549	0.72566	0.758674	0.749776	0.734902	0.735954	0.711787
cg13716033	0.384796	0.225815	2.04331	7.25324	0.00242393	0.887549	0.790088	0.795565	0.820658	0.803214	0.798168	0.812842
cg06660522	-0.016869	-0.260074	-0.266473	7.25014	0.00242919	0.887549	0.461861	0.441589	0.460631	0.435441	0.432823	0.45803
cg14551152	0.316157	0.301019	-0.186511	7.24935	0.00243052	0.887549	0.440155	0.480401	0.483786	0.424283	0.419906	0.456778	SMYD3;SMYD3
cg09926452	0.27953	0.249516	2.73068	7.24838	0.00243217	0.887549	0.853374	0.873869	0.876791	0.86627	0.861141	0.856385	RAD21
cg11669797	-0.144798	-0.395985	3.25263	7.24553	0.002437	0.887549	0.913253	0.890171	0.90706	0.899176	0.903125	0.890663	UACA;UACA
cg21052420	0.203956	0.0606239	2.02328	7.2438	0.00243994	0.887549	0.791208	0.800274	0.814077	0.798669	0.803632	0.799738	CLTB;CLTB;CLTB
cg08349723	0.239034	-0.00310482	2.78693	7.24356	0.00244034	0.887549	0.865484	0.864422	0.885855	0.869228	0.870047	0.877694	SLC12A6;SLC12A6;SLC12A6;SLC12A6;SLC12A6;SLC12A6
cg21066558	-0.430099	-0.156356	1.57724	7.24331	0.00244077	0.887549	0.765577	0.75672	0.716842	0.723356	0.720824	0.72582	PLCE1;PLCE1
cg25306499	0.497626	0.303703	-3.02961	7.24065	0.0024453	0.887549	0.0983659	0.10941	0.125981	0.118141	0.109423	0.123255	PTPRS;PTPRS;PTPRS;PTPRS
cg00500776	0.11096	0.3338	2.40774	7.23503	0.0024549	0.887549	0.826052	0.854844	0.838323	0.8304	0.839243	0.833835	SLTM;SLTM
cg10446944	-0.234648	-0.341266	2.42214	7.22822	0.0024666	0.887549	0.852943	0.831093	0.840074	0.840393	0.836249	0.843795
cg19432484	0.241501	0.0277455	2.65014	7.22728	0.00246821	0.887549	0.853408	0.856678	0.87439	0.852027	0.856666	0.854129
cg08637725	0.137485	0.54323	2.17377	7.22367	0.00247444	0.887549	0.793088	0.844298	0.805007	0.808018	0.829439	0.822425	ENOX1-AS2;ENOX1;ENOX1;ENOX1
cg05565979	0.603494	0.20587	0.822447	7.22241	0.00247662	0.887549	0.592049	0.626002	0.686541	0.627027	0.656723	0.673673
cg02278959	-0.316211	-0.570199	2.72802	7.22214	0.00247709	0.887549	0.883114	0.848371	0.864909	0.867636	0.873486	0.876664	ZNF286B;FOXO3B
cg14141799	0.253736	-0.00791054	2.24126	7.22182	0.00247763	0.887549	0.816829	0.816594	0.839051	0.800342	0.806199	0.822101	FAM227B
cg07811915	0.163226	0.339554	-2.32724	7.21268	0.00249349	0.887657	0.154231	0.184294	0.166378	0.169945	0.166504	0.157768	TPK1;TPK1
cg20603480	0.452071	0.483947	-1.09124	7.21175	0.00249511	0.887657	0.292961	0.332514	0.339734	0.298898	0.300679	0.292582
cg22624070	0.246059	-0.16754	2.45564	7.20927	0.00249944	0.888796	0.831318	0.835444	0.862114	0.847972	0.840286	0.846781
cg14441989	0.228544	0.0641559	1.46235	7.19836	0.00251856	0.888905	0.72184	0.727176	0.749208	0.722271	0.720494	0.704506
cg14366485	0.2929	0.0963332	1.87064	7.19784	0.00251947	0.888905	0.775049	0.773881	0.800523	0.770284	0.762634	0.74883	PDE11A;PDE11A;PDE11A;PDE11A
cg19885684	-0.349552	-0.483593	-2.8533	7.19194	0.00252987	0.888905	0.142347	0.111242	0.118688	0.120671	0.14738	0.121623	LINC01351;BRINP3;LINC01351
cg00418528	0.257647	0.400711	2.64228	7.18744	0.00253785	0.888905	0.844106	0.871526	0.863974	0.862681	0.86781	0.860629	FARS2
cg01634892	0.303515	0.12437	1.42806	7.18352	0.00254481	0.889188	0.713249	0.722167	0.74739	0.721958	0.732138	0.740209
cg25208118	-0.253963	-0.485311	2.65346	7.18136	0.00254864	0.889188	0.873961	0.847813	0.860501	0.854782	0.857761	0.845312	NBAS;NBAS
cg05181397	0.160831	0.137612	1.82519	7.18047	0.00255023	0.889188	0.766838	0.783419	0.788308	0.78326	0.781721	0.785095	C17orf101;C17orf101
cg17444479	-0.205378	-0.20485	1.19648	7.17759	0.00255538	0.890193	0.709434	0.685202	0.686883	0.708927	0.721501	0.688761	INPP5A
cg20805961	0.286097	0.155536	2.46695	7.1747	0.00256054	0.890699	0.831041	0.847676	0.857651	0.846594	0.844217	0.830412
cg07412232	-0.0341804	-0.265791	3.09318	7.16978	0.00256937	0.890699	0.902928	0.879833	0.899261	0.890579	0.895152	0.892388
cg27262671	0.16289	0.29272	-0.334629	7.16817	0.00257225	0.890699	0.426382	0.461665	0.440713	0.433608	0.415011	0.442013	DHX57
cg24655087	0.346425	0.11345	2.122	7.16347	0.00258072	0.891016	0.79468	0.807632	0.829681	0.805853	0.81621	0.809554
cg09806936	0.228212	0.116575	2.22985	7.1547	0.00259661	0.891393	0.813689	0.821012	0.836	0.818222	0.817369	0.821453	ACAN;ACAN
cg17057154	-0.363558	-0.187195	1.83371	7.14615	0.00261221	0.891393	0.795218	0.784426	0.757377	0.756917	0.772342	0.765036	HNRNPF;HNRNPF
cg10559948	0.175486	0.319526	3.19461	7.14357	0.00261693	0.891393	0.889314	0.90998	0.902454	0.897646	0.902613	0.90142	WBP2NL
cg16409049	0.251085	0.150088	-2.14674	7.14155	0.00262062	0.891393	0.172852	0.189441	0.197075	0.187848	0.186748	0.193119	AK5;AK5
cg23030009	-0.100682	-0.294844	2.52637	7.13689	0.00262919	0.891393	0.862684	0.836824	0.854048	0.837888	0.837256	0.85292	EFCAB12
cg20368664	-0.245393	-0.298913	2.78206	7.12498	0.00265122	0.892519	0.884427	0.862972	0.867796	0.869614	0.868157	0.867721	IL16
cg25945097	0.267413	0.0315366	2.54776	7.12006	0.00266038	0.892519	0.84387	0.84823	0.866232	0.847613	0.839704	0.846917
cg04465350	0.233822	0.15714	2.10616	7.11856	0.00266317	0.892519	0.798598	0.811592	0.82179	0.796927	0.800419	0.800256
cg08719267	0.0312669	0.288826	1.53558	7.11658	0.00266688	0.892519	0.732734	0.759372	0.732186	0.738865	0.731185	0.72285	INTU
cg01009920	0.2449	0.151306	2.39289	7.11649	0.00266705	0.892519	0.826646	0.839319	0.850923	0.841503	0.840196	0.8344
cg00925831	0.358	0.268731	1.88338	7.11602	0.00266792	0.892519	0.764821	0.787266	0.801081	0.770874	0.76072	0.767	SVEP1
cg21594328	0.163975	-0.296859	2.30571	7.11491	0.00266999	0.892519	0.81979	0.817206	0.847685	0.84148	0.857121	0.820805
cg09522478	0.178704	-0.0764202	-0.107362	7.11151	0.00267637	0.892519	0.469295	0.470159	0.505111	0.472861	0.477953	0.48565
cg00265952	0.203138	0.341407	3.11782	7.10641	0.00268595	0.892519	0.882095	0.904425	0.899546	0.896383	0.896496	0.894377
cg15048059	0.213594	0.00603524	2.26901	7.1046	0.00268936	0.892519	0.819172	0.821679	0.840743	0.818642	0.818752	0.810846	SLC25A21;SLC25A21
cg05909851	0.15625	0.0707675	0.264858	7.10314	0.00269213	0.892519	0.531228	0.547014	0.558404	0.514823	0.517566	0.522026
cg03740217	-0.314936	-0.305456	1.26692	7.0965	0.0027047	0.892519	0.730451	0.692817	0.691662	0.670291	0.689173	0.678531	LINC01192
cg03576836	-0.0145523	0.383088	2.94983	7.0906	0.0027159	0.892519	0.872724	0.899753	0.877088	0.883866	0.880237	0.888297
cg11670670	0.274696	0.33518	1.52808	7.08676	0.00272324	0.892925	0.721569	0.752179	0.748556	0.744033	0.739583	0.733532	KIF4B
cg02031326	0.174065	0.00710479	1.34178	7.07946	0.00273723	0.893569	0.705143	0.712672	0.73138	0.694304	0.704586	0.701065	ARHGEF3
cg04747693	-0.122641	-0.302704	2.38398	7.07862	0.00273885	0.893569	0.844681	0.824092	0.843498	0.828703	0.850803	0.836319
cg05779458	-1.22445	-0.0929552	2.15098	7.07771	0.00274058	0.893569	0.81425	0.848624	0.69403	0.757423	0.744204	0.784087
cg01038117	0.0516318	0.237528	1.72982	7.06333	0.0027684	0.895471	0.757005	0.782737	0.762576	0.813547	0.795978	0.816076	XK
cg27232401	0.264463	0.382564	2.24037	7.0621	0.00277081	0.895471	0.806762	0.835949	0.826999	0.820195	0.823603	0.827807
cg20705081	0.364767	0.123657	-2.16121	7.06165	0.00277168	0.895471	0.16741	0.180432	0.206576	0.179393	0.182914	0.193227	PACSIN1
cg12674490	0.239534	-0.25813	2.96384	7.05624	0.00278224	0.895471	0.870876	0.877328	0.900572	0.892695	0.882537	0.884762	BAT2
cg24799341	-0.373561	-0.123919	2.59845	7.05369	0.00278723	0.895471	0.868342	0.862707	0.83723	0.858875	0.85468	0.850861	LOC1720
cg00520441	0.220575	0.3998	-2.61486	7.05208	0.00279037	0.895471	0.128462	0.157444	0.142446	0.146025	0.157851	0.14888
cg22038333	0.333413	-0.0607492	2.81154	7.04667	0.00280101	0.895471	0.860301	0.867612	0.890163	0.8678	0.876656	0.866366
cg17417021	0.22203	0.089099	2.15993	7.04161	0.002811	0.895471	0.806302	0.81461	0.827339	0.812559	0.828403	0.815182
cg15760900	-0.189504	-0.184381	1.6582	7.04095	0.00281231	0.895471	0.771675	0.749134	0.753691	0.738102	0.754243	0.743824	SMG6;SMG6;SMG6
cg14003016	0.237403	0.0479884	1.69806	7.04086	0.00281248	0.895471	0.753694	0.753658	0.781157	0.758173	0.767578	0.756919	KRT74
cg24062389	-0.242506	-0.330811	0.895108	7.03635	0.00282141	0.895471	0.661872	0.636734	0.64533	0.65925	0.661685	0.661344	BIVM;BIVM
cg09996077	-0.0747244	0.430306	2.58162	7.03483	0.00282442	0.895471	0.847979	0.872042	0.83705	0.847783	0.853883	0.849964	ALK
cg17528334	0.335059	0.265729	2.96197	7.02906	0.00283591	0.895946	0.872827	0.887809	0.894658	0.878897	0.891315	0.884329	VIPR2
cg08510702	0.265171	0.132387	2.52422	7.02563	0.00284276	0.896853	0.841156	0.849622	0.862117	0.868173	0.845642	0.859182
cg27535214	0.308333	-0.000922675	2.35019	7.02484	0.00284434	0.896853	0.824231	0.823974	0.852826	0.834626	0.830622	0.833268
cg12971481	0.0571705	0.176963	1.01448	7.02001	0.00285403	0.896946	0.656207	0.681408	0.66563	0.676101	0.694654	0.674686
cg03842934	0.140912	-0.0221	1.29286	7.01819	0.0028577	0.896946	0.701907	0.698803	0.723255	0.712056	0.736556	0.716946
cg10053779	-0.132611	-0.229457	0.536793	7.01668	0.00286072	0.896946	0.603212	0.579065	0.591538	0.596061	0.606501	0.587229	INPP5F;INPP5F
cg24585676	0.179021	0.365409	1.84341	7.01081	0.00287257	0.897692	0.762705	0.798237	0.779868	0.783076	0.783338	0.762488	LINC00871;LINC00871;LINC00871;LINC00871
cg06129712	0.165612	0.246898	2.56796	7.00682	0.00288066	0.897692	0.842119	0.863773	0.858181	0.848105	0.852164	0.848588	SEMA3A
cg11693581	-0.0519411	0.26575	2.72621	7.00466	0.00288504	0.897692	0.861522	0.881751	0.858688	0.875263	0.879458	0.875068	KIAA1598;KIAA1598
cg00742071	0.494676	0.224917	-2.83993	7.00096	0.00289256	0.897692	0.110613	0.123061	0.143889	0.140194	0.124544	0.139986
cg22021975	0.157082	0.269517	2.32723	7.00033	0.00289385	0.897692	0.819434	0.844772	0.834396	0.823552	0.813754	0.812633	MUC21
cg11135011	0.178075	0.126048	1.94881	6.99499	0.00290476	0.897692	0.781643	0.795958	0.803512	0.783647	0.777378	0.788536	NCAM2
cg13084560	-2.55806	-2.66075	1.94753	6.9913	0.00291233	0.897692	0.748504	0.649236	0.607545	0.642085	0.569138	0.588089	RERE;RERE;RERE
cg24126994	-0.247119	-0.386708	-0.941779	6.98854	0.002918	0.897692	0.358991	0.333318	0.339384	0.326491	0.298003	0.318054	FOXN3
cg23638518	-0.135827	-0.291765	1.26153	6.98755	0.00292003	0.897692	0.72016	0.685558	0.706871	0.705817	0.705649	0.695136	C6orf64
cg07562175	0.310305	0.129484	1.48513	6.98448	0.00292636	0.897692	0.710685	0.735571	0.758506	0.719177	0.737838	0.725848
cg14078607	0.312935	0.0758691	1.50858	6.98171	0.00293208	0.897692	0.722901	0.730708	0.760026	0.726345	0.719469	0.728205	WNT10A
cg07712892	0.435806	0.421455	2.07534	6.97844	0.00293885	0.897692	0.778956	0.812595	0.82239	0.805615	0.800011	0.833656
cg04719454	-0.450942	-0.432203	2.6932	6.97837	0.00293898	0.897692	0.880414	0.856343	0.853399	0.85362	0.867198	0.845031
cg19727188	0.134924	0.078855	-0.704794	6.97538	0.0029452	0.897692	0.365855	0.390465	0.389312	0.376507	0.383891	0.386209	ZXDC;ZXDC;ZXDC
cg04793172	0.015878	-0.553709	2.65474	6.97489	0.0029462	0.897692	0.861471	0.838305	0.875304	0.881003	0.862039	0.86274	PARP9;PARP9;PARP9;PARP9;PARP9;PARP9
cg07358627	0.409617	0.181405	3.0326	6.9741	0.00294784	0.897692	0.87596	0.890422	0.90019	0.887158	0.874416	0.888959
cg23780193	-0.24107	-0.165519	1.26905	6.97224	0.00295171	0.897692	0.71822	0.702142	0.691354	0.695807	0.731438	0.683871
cg00501006	0.233532	0.29907	2.26553	6.96899	0.00295849	0.897692	0.814172	0.834714	0.831426	0.817581	0.825486	0.818039	SNORD115-29;SNORD115-11;SNORD115-43;SNORD115-36
cg11450919	0.0373549	0.325669	2.31554	6.96826	0.00296002	0.897692	0.819123	0.847874	0.824843	0.831855	0.811665	0.822394	OSCP1
cg14608731	-0.126759	0.317357	2.83445	6.95938	0.00297862	0.899176	0.862127	0.897808	0.86167	0.876636	0.879975	0.887742	GABPB2
cg12421075	0.2486	0.188794	2.58911	6.9551	0.00298763	0.90086	0.840681	0.862186	0.866035	0.854144	0.858545	0.857167	ZRANB1
cg04175550	0.289386	-0.0044248	3.02035	6.94789	0.00300287	0.901374	0.880914	0.884037	0.901713	0.881102	0.888193	0.888938
cg07491396	0.35167	0.349517	3.01817	6.9383	0.00302326	0.901374	0.871657	0.896613	0.894864	0.880578	0.879657	0.881098
cg17259761	0.198777	0.0975413	1.32931	6.9371	0.00302583	0.901374	0.697598	0.717517	0.727098	0.70054	0.692554	0.705706	PAM;PAM;PAM;PAM
cg26704522	0.0273169	0.278747	1.74786	6.93692	0.00302622	0.901374	0.756772	0.787135	0.762491	0.771228	0.771137	0.773732
cg19702777	0.257622	-0.0552581	2.8921	6.93295	0.00303472	0.901374	0.873138	0.871606	0.89447	0.878229	0.877279	0.873627
cg01046376	0.231445	0.160619	2.15026	6.92157	0.00305921	0.901374	0.805506	0.813626	0.827007	0.813309	0.80899	0.80725	PRM3
cg09890483	0.274192	0.0803572	2.74069	6.91597	0.00307135	0.902085	0.860783	0.86335	0.88169	0.868847	0.859002	0.869161	KCNAB1;KCNAB1;KCNAB1;KCNAB1;KCNAB1
cg16164268	0.141412	-0.152781	1.04854	6.91261	0.00307865	0.902085	0.666026	0.658289	0.694565	0.657882	0.66855	0.637501
cg13460073	0.0300272	-0.255248	-1.9129	6.91059	0.00308304	0.902085	0.219485	0.197275	0.220794	0.192436	0.198277	0.21209	SFXN3
cg11246912	-0.1026	-0.183256	1.46602	6.9093	0.00308587	0.902085	0.746343	0.718525	0.734869	0.725909	0.719403	0.719013	FPR3
cg27606804	0.184948	0.0493829	2.09031	6.90827	0.00308812	0.902085	0.800167	0.806141	0.8208	0.854657	0.860084	0.855811	BCYRN1;GJB1;GJB1
cg10003932	0.27856	0.193909	-0.755486	6.90733	0.00309017	0.902085	0.344614	0.386814	0.389236	0.361602	0.365376	0.388673	DDX6;DDX6
cg09696355	0.197202	0.270979	2.62684	6.90554	0.00309408	0.902085	0.845013	0.869674	0.864166	0.854297	0.851058	0.858053	ZDHHC1
cg20293582	0.311307	0.194279	2.63725	6.90235	0.00310106	0.902085	0.850562	0.860341	0.870703	0.857346	0.857805	0.857711	CEP97
cg13618623	0.234203	0.125029	2.73722	6.89803	0.00311056	0.902085	0.857403	0.870556	0.878061	0.865773	0.874691	0.854142	DENND1A;DENND1A
cg26342114	0.42302	0.201132	1.44201	6.895	0.00311722	0.902085	0.700412	0.726654	0.758207	0.730954	0.731228	0.738926
cg23967578	0.351303	0.275991	3.13166	6.89322	0.00312117	0.902085	0.885033	0.897949	0.905631	0.904861	0.898045	0.889694	ACSL5;ACSL5;ACSL5
cg26497524	0.266055	0.0656103	3.07886	6.8915	0.00312495	0.902085	0.883185	0.89242	0.903235	0.894535	0.899505	0.901805	TPP2
cg22714645	0.187491	0.545656	2.5786	6.89113	0.00312577	0.902085	0.835799	0.872884	0.849609	0.841659	0.848014	0.838244	RGS12;RGS12;RGS12;RGS12
cg10892696	0.123411	0.368119	3.21333	6.89077	0.00312657	0.902085	0.891384	0.911957	0.900864	0.905403	0.907168	0.893028	ETV2;ETV2;ETV2
cg15014976	0.3071	0.202908	2.34556	6.88805	0.00313259	0.902085	0.820343	0.835391	0.846952	0.837801	0.832485	0.833311
cg18571126	0.113229	-0.075719	0.896205	6.88061	0.00314915	0.90247	0.642578	0.64145	0.666305	0.659224	0.665169	0.659341	BAHD1
cg22877504	0.216107	0.0876791	1.10632	6.87764	0.00315576	0.90247	0.672783	0.671344	0.699037	0.684554	0.697564	0.673503	MREG
cg10333791	-0.11413	-0.380801	3.3507	6.87291	0.00316636	0.90247	0.916976	0.896773	0.913647	0.910474	0.911452	0.910376	ABTB2
cg26167622	0.399469	0.17679	2.3746	6.86409	0.0031862	0.903648	0.822077	0.832688	0.852531	0.817101	0.807087	0.810883	PLA2R1;PLA2R1
cg25909697	0.202935	0.042863	0.566228	6.86138	0.00319233	0.903648	0.581457	0.594196	0.613414	0.767409	0.751001	0.774096	DMD;DMD
cg23466171	0.21954	0.101786	1.33877	6.8558	0.00320498	0.904395	0.69927	0.717273	0.731019	0.727434	0.709691	0.706442
cg06740986	0.24277	0.145435	2.50757	6.85291	0.00321155	0.904544	0.836231	0.853123	0.859054	0.843054	0.852252	0.85177	FAM129A
cg08357573	0.0663564	-0.16852	-0.159959	6.84977	0.00321869	0.904544	0.475858	0.454885	0.486965	0.446209	0.44834	0.438248
cg17404403	0.107948	-0.114485	-1.5284	6.847	0.00322503	0.904544	0.24891	0.252574	0.273865	0.261209	0.253514	0.256883	GAR1;GAR1
cg13783994	0.267994	0.103792	1.31032	6.84405	0.00323178	0.904653	0.685603	0.717336	0.728077	0.705722	0.703525	0.711663	FLJ22447
cg16586165	0.212828	0.0352054	-1.10912	6.84146	0.00323771	0.905275	0.302961	0.311996	0.338443	0.044316	0.0398261	0.0440774	DOCK11
cg18058072	-0.0734681	-0.414767	-0.12672	6.84036	0.00324024	0.905275	0.495897	0.446181	0.492805	0.82031	0.809954	0.807396	ZFY;ZFY;ZFY
cg19204859	0.196197	0.187201	0.439613	6.83878	0.00324388	0.905275	0.560868	0.581274	0.582014	0.571904	0.57837	0.580968	CST7
cg07862423	-0.15307	-0.309212	1.68396	6.83426	0.00325429	0.905275	0.771953	0.749362	0.763238	0.743274	0.741227	0.75897	PPAP2A;PPAP2A;RNF138P1
cg12650153	0.37924	0.242194	-0.102764	6.82197	0.00328279	0.905275	0.455063	0.485418	0.504628	0.468621	0.440579	0.456615	IKBKAP
cg06140233	0.292494	0.1882	2.73398	6.82035	0.00328658	0.905275	0.857482	0.868259	0.877535	0.866411	0.876799	0.864576
cg12940073	-0.262105	-0.372466	2.53122	6.8198	0.00328785	0.905275	0.864253	0.83984	0.847943	0.846521	0.853301	0.850645	ABCC12;ABCC12
cg04346861	0.186996	0.298763	2.03136	6.81732	0.00329366	0.905275	0.786663	0.811491	0.80755	0.80136	0.810543	0.806639	HDAC4
cg24081640	0.3424	0.394704	2.85105	6.81516	0.00329871	0.905275	0.856772	0.888124	0.882582	0.877141	0.878876	0.87215	RPE;RPE
cg14151776	-0.274386	-0.235912	1.69675	6.8113	0.00330777	0.905275	0.777377	0.758801	0.751831	0.751844	0.760453	0.758835	LRRFIP1;LRRFIP1;LRRFIP1;LRRFIP1;LRRFIP1
cg06616916	0.376417	0.0184831	2.90177	6.80252	0.00332845	0.905275	0.86871	0.874893	0.894998	0.879412	0.878511	0.870685
cg14760176	0.142309	-0.047577	1.03438	6.80236	0.00332883	0.905275	0.657946	0.666479	0.688778	0.66329	0.660601	0.65051
cg13607242	-0.414839	-0.0319804	2.57658	6.79774	0.00333977	0.906668	0.85769	0.869009	0.832658	0.860567	0.868573	0.841885	DENND1A;DENND1A
cg19591644	-0.517799	-0.127296	2.37794	6.79423	0.0033481	0.906668	0.844479	0.849453	0.807648	0.840553	0.838353	0.821087
cg07732037	0.137242	0.30394	-1.34494	6.78861	0.00336151	0.906668	0.264651	0.308228	0.278915	0.274825	0.286182	0.284021	MPHOSPH9
cg19984065	0.261716	0.107047	2.76003	6.78429	0.00337185	0.906668	0.857469	0.870655	0.88284	0.869048	0.867788	0.864598	MARCH6;MARCH6;MARCH6
cg17988021	-0.0034902	0.176719	1.86046	6.77939	0.00338361	0.906668	0.774637	0.797158	0.778393	0.771942	0.779071	0.775614	HTT
cg11337369	0.062163	0.447716	3.06916	6.77533	0.00339339	0.906668	0.883388	0.90542	0.885328	0.895576	0.887647	0.886811	C16orf47
cg06782764	0.382057	0.234317	2.8998	6.77359	0.00339759	0.906668	0.867558	0.881718	0.891202	0.887843	0.884184	0.88444
cg27581040	0.145839	-0.0596617	1.91281	6.77194	0.00340158	0.906668	0.783284	0.780799	0.803843	0.779836	0.766639	0.755018
cg23314235	0.281324	0.249412	2.70159	6.76929	0.00340799	0.906668	0.85252	0.871195	0.873377	0.865576	0.8691	0.863428
cg20256707	0.595379	0.347568	2.30602	6.76886	0.00340903	0.906668	0.799762	0.823877	0.855711	0.838363	0.792217	0.83602	RPL19P12;NAPEPLD;NAPEPLD
cg15490177	0.198441	0.24029	-0.0905272	6.76598	0.00341604	0.906668	0.471784	0.486604	0.494612	0.48115	0.459633	0.456477	LRBA;LRBA
cg00342066	0.0775412	0.338204	2.42888	6.7651	0.00341816	0.906668	0.830907	0.856671	0.836966	0.841185	0.825719	0.820997
cg13141471	0.260153	0.110017	2.43644	6.76436	0.00341997	0.906668	0.834501	0.839769	0.855234	0.83998	0.837314	0.840171
cg19345940	-0.299108	-0.605311	2.23153	6.75891	0.00343327	0.906668	0.845996	0.79036	0.823756	0.826103	0.822284	0.843027	SLC45A4
cg11273495	0.151267	0.20467	-0.00120608	6.75882	0.00343349	0.906668	0.482465	0.512548	0.504286	0.484599	0.484605	0.468662	OSBPL9;OSBPL9;OSBPL9;OSBPL9;OSBPL9;OSBPL9;OSBPL9;OSBPL9
cg11081316	0.217168	0.0259906	1.72175	6.75785	0.00343585	0.906668	0.754335	0.76142	0.783086	0.764668	0.751914	0.752628	KIFC3;KIFC3;KIFC3
cg10663936	-0.334391	-0.0495542	3.02949	6.75566	0.00344121	0.906668	0.897611	0.894297	0.876183	0.890409	0.896852	0.875044
cg13814396	0.237752	0.0742848	-0.828491	6.75508	0.00344262	0.906668	0.338419	0.367512	0.382023	0.340445	0.335402	0.370171
cg22892393	-0.386761	-0.336474	2.6157	6.74765	0.00346089	0.906668	0.87172	0.853897	0.847636	0.846874	0.859204	0.861041	SYNE1;SYNE1
cg13424649	-0.406594	-0.473441	1.85167	6.74704	0.00346239	0.906668	0.791562	0.771293	0.773411	0.791539	0.779994	0.785743	OR4S1
cg09203047	-0.423333	-0.471572	1.74339	6.74498	0.00346746	0.906668	0.786499	0.757755	0.755751	0.764929	0.755052	0.762841
cg03134339	0.198484	0.112554	1.80933	6.74156	0.00347594	0.906668	0.763814	0.779415	0.7885	0.754177	0.770474	0.763016	OTOGL
cg26331803	-0.337203	-0.0817781	2.01146	6.73216	0.00349928	0.906668	0.811751	0.806564	0.779611	0.791763	0.785006	0.778457
cg08610998	0.210706	0.267485	2.25789	6.73102	0.00350211	0.906668	0.812508	0.834785	0.831394	0.826761	0.822233	0.813423	TXNL1;TXNL1
cg16420340	0.184432	0.195386	1.47023	6.72953	0.00350585	0.906668	0.720027	0.739914	0.742568	0.718568	0.719035	0.707832	TSPAN11
cg12153178	0.253071	0.0839664	1.9447	6.72848	0.00350847	0.906668	0.780311	0.78618	0.808116	0.798887	0.793164	0.781863	RBM47;RBM47
cg00359087	0.195356	0.211667	2.53924	6.72568	0.00351547	0.906668	0.838809	0.859955	0.858535	0.847469	0.857136	0.84443	EGFL8
cg22401505	-0.369925	-0.403423	-2.86137	6.72055	0.00352834	0.906668	0.136376	0.120866	0.113059	0.116498	0.135762	0.128202	RWDD1;RWDD1;RWDD1
cg03082902	0.226499	0.0779829	1.38353	6.7177	0.00353552	0.906668	0.711696	0.714552	0.737072	0.745171	0.72387	0.732115	PPFIBP1;PPFIBP1;PPFIBP1;PPFIBP1
cg09137291	0.3083	0.168462	1.7822	6.7138	0.00354538	0.906668	0.750363	0.775136	0.793842	0.76092	0.749949	0.752796
cg23475480	0.356144	0.293431	1.07634	6.70085	0.00357827	0.906668	0.64112	0.691333	0.690436	0.651459	0.648168	0.666212	FAM161B
cg14546500	0.194243	0.213116	1.89499	6.69946	0.0035818	0.906668	0.774856	0.791838	0.795187	0.782928	0.802113	0.770182	OCA2
cg23416909	0.151393	0.269922	1.86669	6.68892	0.00360885	0.906668	0.770625	0.794994	0.785875	0.770837	0.776374	0.777415	USP6
cg04527369	-0.178431	-0.241798	0.794115	6.68819	0.00361075	0.906668	0.649704	0.620821	0.629666	0.590572	0.586244	0.588911
cg09085411	-0.565318	-0.559271	2.16916	6.68777	0.00361182	0.906668	0.83992	0.807889	0.792136	0.822703	0.806542	0.820721	GALNT9;LOC101928416
cg14374132	0.135164	-0.117001	1.57704	6.68732	0.00361299	0.906668	0.748226	0.727918	0.765122	0.739993	0.756471	0.712813	HERPUD1;HERPUD1;HERPUD1
cg17593342	0.245211	-0.0249434	0.828443	6.68731	0.00361299	0.906668	0.628689	0.623283	0.663878	0.612807	0.587176	0.598168
cg11329713	0.0855279	0.330881	-1.48237	6.68434	0.00362067	0.906668	0.252518	0.286776	0.256047	0.27084	0.272069	0.281359	PLEKHO1;PLEKHO1;PLEKHO1
cg16317516	0.250699	0.0765781	-0.705285	6.67626	0.00364162	0.906668	0.358472	0.37814	0.406973	0.386714	0.378241	0.392005	MADD;MADD;MADD;MADD;MADD;MADD;MADD;MADD;MADD;MADD
cg03729521	0.365403	0.0538519	2.73658	6.66834	0.00366228	0.906668	0.860847	0.858261	0.88312	0.861294	0.866479	0.867547	CTSK
cg06568880	0.211247	0.113053	1.72968	6.66699	0.00366583	0.906668	0.753328	0.765347	0.780191	0.800002	0.814895	0.801597	SMG6;SMG6
cg22141315	-0.0109149	-0.524702	-2.84447	6.66312	0.00367597	0.906668	0.137636	0.104412	0.137886	0.123716	0.128366	0.109299	KDELR2;KDELR2
cg20445727	0.189577	0.0511276	2.11468	6.66106	0.00368139	0.906668	0.801812	0.807371	0.824523	0.811926	0.80636	0.804864
cg04791145	-0.17212	-0.211143	1.52192	6.6524	0.00370423	0.906668	0.756523	0.727095	0.738107	0.706825	0.712992	0.715205
cg22231909	0.249514	0.256408	2.41414	6.64821	0.00371535	0.906668	0.826158	0.847429	0.848288	0.848289	0.840603	0.837916	ARHGAP24
cg23179411	-0.278173	-0.302709	1.46036	6.64566	0.00372212	0.906668	0.746187	0.726403	0.723214	0.724766	0.725992	0.720213	SH3D19;SH3D19;SH3D19
cg02947450	0.265938	0.388906	2.02375	6.64265	0.00373016	0.906668	0.783362	0.8069	0.803145	0.784171	0.774589	0.781374
cg22272803	0.239139	0.312462	1.38996	6.64213	0.00373155	0.906668	0.701819	0.735595	0.730211	0.71647	0.732958	0.709715
cg09599862	0.225915	0.214994	-1.97842	6.6415	0.00373322	0.906668	0.191555	0.212185	0.213192	0.210594	0.208947	0.211524	SPOPL
cg05296508	0.301951	0.233283	2.83817	6.64073	0.00373527	0.906668	0.865164	0.87655	0.886352	0.878845	0.882475	0.879018	CLEC16A
cg15601996	0.163192	0.326486	2.91047	6.63182	0.00375915	0.906668	0.871361	0.891415	0.881977	0.877414	0.876785	0.883838
cg13834530	0.305129	-0.0454947	2.93518	6.62526	0.00377684	0.906668	0.874861	0.875402	0.897226	0.894933	0.889467	0.882811	FAM92A1;FAM92A1;FAM92A1;FAM92A1
cg06373787	0.189344	0.287096	2.30567	6.62412	0.00377993	0.906668	0.818631	0.839023	0.834498	0.817089	0.82375	0.824569	ASTN2
cg09085507	-0.0134305	-0.296054	2.37013	6.62174	0.00378638	0.906668	0.84219	0.818894	0.847574	0.824403	0.83189	0.837228
cg26281899	0.167602	0.223673	2.57508	6.61781	0.00379705	0.906668	0.843001	0.863976	0.859715	0.845323	0.847554	0.851862	TRAPPC9
cg14391245	0.325285	0.141187	2.50605	6.61721	0.00379866	0.906668	0.837499	0.845078	0.861468	0.848642	0.843469	0.844496
cg17258387	0.130667	0.112767	-0.763781	6.61618	0.00380149	0.906668	0.35756	0.378032	0.378388	0.3552	0.352021	0.367654
cg02498474	0.318476	0.289897	1.62207	6.61312	0.00380982	0.906668	0.719599	0.770638	0.763903	0.735772	0.719788	0.754043	HIBADH
cg12709372	-0.310994	-0.325754	3.18918	6.61011	0.00381803	0.906668	0.912881	0.89191	0.894905	0.897185	0.88932	0.9012
cg09994301	0.280085	0.0909794	2.54289	6.60983	0.00381881	0.906668	0.843947	0.848745	0.8646	0.83737	0.835845	0.84446
cg18713564	-0.329279	-0.0346853	2.73448	6.60906	0.00382092	0.906668	0.875046	0.875493	0.851255	0.859553	0.864989	0.862135	LIFR;LIFR
cg22198179	0.391611	0.118215	2.46747	6.6082	0.00382327	0.906668	0.828181	0.839238	0.858909	0.842559	0.839772	0.838349	RASA3
cg10865127	0.325181	0.2616	3.14442	6.60652	0.00382787	0.906668	0.88529	0.900022	0.906168	0.897215	0.903149	0.892854	PITRM1
cg12180140	0.194386	0.0560941	1.96331	6.60604	0.00382919	0.906668	0.783556	0.794508	0.807687	0.781862	0.781913	0.769812
cg24310785	0.442186	0.213687	3.74066	6.605	0.00383204	0.906668	0.917166	0.92842	0.939361	0.895456	0.936362	0.939154	QKI;QKI;QKI;QKI
cg04463607	0.211171	0.0400678	1.77656	6.60122	0.00384243	0.906668	0.764629	0.765086	0.789358	0.766638	0.768174	0.762112	FAM55B
cg22306584	-0.0258451	0.247203	1.52385	6.59651	0.00385541	0.906668	0.735892	0.757356	0.729306	0.71146	0.698548	0.712438
cg03198611	-0.0277911	-0.201382	2.06074	6.59135	0.0038697	0.906668	0.813414	0.790976	0.813093	0.797177	0.798964	0.791286	DLG2;DLG2;DLG2;DLG2;DLG2;DLG2
cg02025270	0.28096	0.225043	-2.46476	6.59054	0.00387194	0.906668	0.142447	0.158513	0.165501	0.164134	0.151015	0.156815	HSH2D
cg11639815	0.162898	0.25125	-0.0544444	6.5883	0.00387818	0.906668	0.470321	0.509511	0.492179	0.509373	0.488357	0.511358
cg07044589	0.185171	0.329981	1.86346	6.58518	0.00388686	0.906668	0.771101	0.793506	0.782798	0.760798	0.758527	0.765528	LOC100506406;CAPSL;CAPSL
cg08693728	0.23384	-0.00858355	2.02241	6.58473	0.0038881	0.906668	0.794327	0.791623	0.816134	0.797971	0.788532	0.780402
cg04728746	0.19016	0.231662	1.03433	6.5844	0.00388902	0.906668	0.650603	0.681031	0.68087	0.658097	0.651272	0.635666	ATRNL1
cg05144042	0.490478	0.255031	1.53477	6.58311	0.00389261	0.906668	0.711715	0.735523	0.772038	0.731446	0.709768	0.742127	NCKAP1;NCKAP1
cg19724567	0.262808	0.278393	-1.98982	6.58232	0.00389484	0.906668	0.179893	0.219086	0.213136	0.207634	0.197738	0.21391	IFRD1
cg09966305	0.208186	0.315054	2.71972	6.58179	0.00389632	0.906668	0.855852	0.876062	0.869781	0.868509	0.874861	0.872066	RUVBL2
cg21029705	0.390373	0.506626	3.01236	6.57665	0.00391071	0.906668	0.862934	0.900004	0.895478	0.888497	0.891453	0.89598	USP47;USP47
cg25951934	-0.0376466	-0.375447	-3.01829	6.57368	0.00391904	0.906668	0.121531	0.0970664	0.118119	0.112838	0.121046	0.131408
cg09507844	0.283383	0.234796	2.41202	6.57301	0.00392093	0.906668	0.823303	0.847402	0.850983	0.830372	0.834154	0.833477	CDH12
cg03314839	0.357199	0.189331	2.73865	6.56967	0.00393032	0.906668	0.857317	0.868242	0.879522	0.872083	0.857368	0.859937	HMGN2P46
cg05853130	0.125733	-0.0980626	0.426452	6.56572	0.00394149	0.906668	0.56856	0.557301	0.593068	0.542294	0.54661	0.556178	THSD7B
cg09822293	0.281149	0.123589	1.74795	6.55449	0.00397337	0.906668	0.757043	0.763967	0.786179	0.762807	0.763706	0.765942	MBNL1;MBNL1;MBNL1;MBNL1;MBNL1;MBNL1;MBNL1
cg25211093	-0.171681	-0.523092	3.0895	6.54781	0.00399248	0.906668	0.907214	0.873708	0.895981	0.904493	0.899918	0.896194
cg08009711	-0.163665	-0.125996	0.652792	6.54534	0.00399958	0.906668	0.623603	0.606388	0.60209	0.598975	0.59299	0.582111	C2CD2;C2CD2
cg16379462	-0.47035	-0.405687	2.30575	6.54295	0.00400644	0.906668	0.840995	0.830129	0.813383	0.833679	0.830798	0.846222	SAMD4A;SAMD4A
cg03199390	-0.537141	-0.484106	3.07418	6.54057	0.0040133	0.906668	0.906112	0.88401	0.881262	0.894866	0.901438	0.895574	SPHAR;RAB4A;RAB4A;RAB4A
cg19930116	0.233479	-0.0208135	-2.34948	6.53989	0.00401527	0.906668	0.151927	0.16614	0.181453	0.185399	0.181968	0.200265	CDKL1
cg15572423	0.296015	0.206038	1.05602	6.53748	0.00402221	0.906668	0.652049	0.671798	0.696254	0.675124	0.680755	0.678238	TRIM39;TRIM39
cg26201957	0.290154	0.0945415	0.808712	6.53648	0.00402511	0.906668	0.609034	0.637738	0.658322	0.617411	0.632075	0.62991	PRCP;PRCP
cg09628499	0.246961	0.211643	1.84605	6.53509	0.00402914	0.906668	0.762916	0.786724	0.794119	0.783091	0.787347	0.787112
cg02873421	0.21294	0.104921	2.27829	6.53428	0.00403147	0.906668	0.817284	0.82786	0.839673	0.828036	0.832614	0.819381	HOXB3
cg24775027	0.133995	0.346269	3.18918	6.53364	0.00403334	0.906668	0.888971	0.910558	0.900236	0.895236	0.898546	0.897506
cg19921377	0.14006	-0.0337059	1.99494	6.53222	0.00403745	0.906668	0.792707	0.789994	0.812827	0.802204	0.81001	0.808447	ZNF358
cg11622538	0.193902	0.189468	1.6617	6.52872	0.00404762	0.906668	0.746287	0.763519	0.767899	0.763378	0.75735	0.757935	ZNF574
cg01208873	0.103435	-0.0640693	0.527764	6.5273	0.00405174	0.906668	0.582841	0.580968	0.606734	0.599432	0.595412	0.593748	KIAA1026;KIAA1026
cg17429732	0.141158	-0.319908	-1.88923	6.5252	0.00405786	0.906668	0.231906	0.188329	0.230566	0.231249	0.225282	0.225195	LIN28B
cg11205502	0.2607	0.205368	2.42496	6.52057	0.00407138	0.906668	0.825327	0.847138	0.85265	0.834809	0.84075	0.843351	HEATR5B
cg25715927	0.403404	0.287515	2.4343	6.51958	0.0040743	0.906668	0.826784	0.841866	0.85522	0.847067	0.845443	0.837125	RIC3;RIC3;RIC3;RIC3;RIC3
cg14926625	0.308402	0.147967	2.31092	6.51922	0.00407534	0.906668	0.817259	0.828953	0.845554	0.808646	0.829433	0.823482	FAT3
cg17463957	-0.259546	-0.142193	2.36177	6.51681	0.00408241	0.906668	0.847958	0.834277	0.826191	0.824352	0.823049	0.828098
cg08191915	0.396128	0.209903	2.30408	6.50878	0.00410607	0.906668	0.814776	0.827367	0.846276	0.811291	0.822711	0.817193	PANX3
cg03832737	0.314242	0.174331	2.40789	6.50815	0.00410794	0.906668	0.824381	0.842523	0.853052	0.836504	0.832474	0.847601	THSD4
cg17846796	0.287113	0.0753439	3.0145	6.50753	0.00410975	0.906668	0.879829	0.885529	0.900484	0.892086	0.885206	0.883278
cg05934333	-0.335091	-0.451085	3.06997	6.50631	0.00411337	0.906668	0.905339	0.880863	0.88829	0.881987	0.891207	0.883683	LOC100188947
cg05560479	-0.194007	-0.211078	1.00461	6.50396	0.00412031	0.906668	0.683903	0.654676	0.661123	0.631151	0.624793	0.621171	EPS8
cg03588998	0.343514	0.235141	-2.8663	6.50389	0.00412054	0.906668	0.111293	0.121724	0.134519	0.147727	0.145678	0.14899	WNT5A
cg16430601	0.145875	0.0441993	-1.84808	6.50219	0.00412558	0.906668	0.20933	0.218812	0.229542	0.216195	0.214996	0.226274	SMAD3
cg11024450	0.155041	0.101582	1.22725	6.50116	0.00412864	0.906668	0.688856	0.702053	0.709461	0.6885	0.685352	0.68855	MAD1L1;MAD1L1;MAD1L1
cg03505776	0.113986	-0.00608682	-0.874201	6.50076	0.00412982	0.906668	0.34412	0.353262	0.366512	0.349176	0.343249	0.363759	DNAH6
cg18665334	0.10746	-0.0230755	-1.06484	6.50058	0.00413036	0.906668	0.315677	0.320916	0.336233	0.322542	0.314334	0.328785	ITM2C;ITM2C;ITM2C
cg03343715	0.333533	0.276853	2.86427	6.50028	0.00413126	0.906668	0.866487	0.879905	0.886843	0.873556	0.87655	0.877576	ZFYVE9;ZFYVE9
cg14757717	0.563901	0.485891	-3.50036	6.49905	0.00413489	0.906668	0.0712218	0.0859216	0.0944058	0.0986165	0.0840059	0.0835694	PPARGC1A
cg18579748	0.274042	0.160851	2.93873	6.49743	0.00413974	0.906668	0.873415	0.883858	0.893723	0.882783	0.89171	0.88253	C6orf10
cg19302206	-0.524853	-0.514767	2.4262	6.49733	0.00414004	0.906668	0.858763	0.831072	0.827847	0.830452	0.833206	0.843171	ATIC
cg03635863	0.200551	0.0379476	1.14943	6.49503	0.00414689	0.906668	0.674037	0.68312	0.707588	0.692296	0.712575	0.697989
cg21588838	-0.0132115	-0.261955	1.98912	6.49484	0.00414746	0.906668	0.806643	0.775985	0.807846	0.799516	0.797538	0.778275	TMEM207
cg19879573	0.335262	0.473901	3.17153	6.49451	0.00414842	0.906668	0.884303	0.90859	0.90134	0.893655	0.899382	0.89361	ZNF407
cg12557430	-0.188573	-0.251683	1.00486	6.49316	0.00415246	0.906668	0.680535	0.65488	0.664376	0.674047	0.659597	0.656562	SPRED3;SPRED3
cg23220443	-0.16757	-0.0385648	-0.392733	6.49141	0.00415769	0.906668	0.442705	0.436105	0.419142	0.422679	0.432173	0.42302	DPYD;DPYD
cg20466180	0.443327	0.00487382	-3.04676	6.49028	0.0041611	0.906668	0.100943	0.102036	0.134119	0.125317	0.132918	0.117899	SCHIP1
cg10827253	0.453876	0.315434	-1.27745	6.48973	0.00416273	0.906668	0.276926	0.289348	0.318352	0.282365	0.269709	0.290786	PHGDH
cg19157199	0.265857	-0.00327807	2.40876	6.48799	0.00416795	0.906668	0.826196	0.836097	0.857233	0.827082	0.8214	0.815741	NOX3
cg11165823	-0.290577	-0.250462	1.13606	6.48726	0.00417013	0.906668	0.704055	0.681835	0.667102	0.690076	0.66752	0.689085
cg17362786	0.140654	0.0283796	1.19743	6.48692	0.00417115	0.906668	0.688428	0.689089	0.710351	0.68016	0.688603	0.679609	LINC01182
cg06671842	0.0192582	-0.266301	-2.54985	6.48634	0.00417289	0.906668	0.153768	0.131999	0.156161	0.15059	0.153931	0.16113	PTPN5;PTPN5;PTPN5
cg21321768	0.387536	0.455109	2.55939	6.486	0.00417392	0.906668	0.8332	0.8653	0.858525	0.859859	0.872106	0.854424	ESCO1
cg17264397	0.197283	0.0454452	1.10479	6.48411	0.00417961	0.906668	0.674121	0.674122	0.698042	0.678631	0.683458	0.653224	SMOC2;SMOC2
cg06400043	-0.0208897	-0.204385	2.34874	6.47931	0.00419408	0.906668	0.839139	0.818976	0.844686	0.830701	0.834602	0.831503
cg23207161	0.345587	0.463333	2.99258	6.47747	0.00419964	0.906668	0.869394	0.89688	0.892034	0.895791	0.887042	0.881047	CACNA2D1;CACNA2D1
cg14869215	0.0806521	-0.114878	-0.607667	6.47436	0.00420907	0.906668	0.385231	0.397517	0.411003	0.39141	0.388392	0.40385	SLF1;SLF1
cg00759528	-0.162662	-0.304082	2.19433	6.47244	0.0042149	0.906668	0.834921	0.805023	0.81797	0.796137	0.796584	0.793406
cg01500097	-0.280853	-0.158103	1.6539	6.47178	0.00421691	0.906668	0.774234	0.755524	0.742198	0.765061	0.759777	0.735557	AKD1;FIG4;AKD1
cg22675660	0.155511	0.5055	3.3684	6.46829	0.00422752	0.906859	0.900464	0.92077	0.90714	0.907443	0.907935	0.909689	RAP1GAP2;RAP1GAP2
cg05565313	0.456926	0.513386	-3.30045	6.468	0.00422839	0.906859	0.0813436	0.103076	0.10275	0.0922817	0.0966525	0.103434	HMGA1;HMGA1;HMGA1;HMGA1;HMGA1;HMGA1;HMGA1
cg08599355	-0.0368081	-0.317995	-0.617891	6.46353	0.00424204	0.907045	0.403034	0.372917	0.412506	0.408666	0.380116	0.380822	DOCK9;DOCK9
cg19225688	0.202405	0.0152841	-0.862537	6.45674	0.00426286	0.908756	0.341751	0.358879	0.372776	0.32369	0.324644	0.329921	CXCR2;CXCR2;CXCR2
cg20044305	-0.100952	-0.568174	-3.60363	6.45314	0.00427394	0.908756	0.0873133	0.0652427	0.0872056	0.0841524	0.0813121	0.0797288	TNKS
cg19340950	0.316269	0.146168	-2.27455	6.44528	0.00429822	0.909124	0.161321	0.170826	0.186814	0.186989	0.175779	0.174731	TNNI3
cg23731668	0.310812	0.537729	2.78146	6.43947	0.00431626	0.909124	0.855095	0.88166	0.873037	0.890699	0.878274	0.877785	EPC2
cg25063097	-0.0716939	-0.461763	2.96435	6.4388	0.00431837	0.909124	0.892057	0.868334	0.891175	0.888397	0.888235	0.879579	STEAP4;STEAP4;STEAP4
cg26029058	0.185057	0.0603034	1.2133	6.4351	0.00432992	0.909124	0.684441	0.695671	0.712957	0.678148	0.687822	0.689544	NUDT21;NUDT21
cg20728857	-0.161819	-0.172906	1.14218	6.43455	0.00433163	0.909124	0.702223	0.676777	0.683415	0.690324	0.699998	0.691083	UVSSA
cg20938379	-0.147208	-0.235853	2.31151	6.43348	0.00433496	0.909124	0.842725	0.82172	0.830651	0.824401	0.82707	0.819215	PACS1
cg15130866	0.567327	0.0662346	-0.111864	6.43273	0.00433732	0.909124	0.455854	0.452361	0.536258	0.281857	0.282462	0.293143	TTTY14;TTTY14;TTTY14;TTTY14;CD24
cg12885751	0.501753	0.335591	-2.0267	6.43149	0.00434122	0.909124	0.177178	0.200957	0.223566	0.20145	0.22309	0.21907
cg01034770	0.371161	0.294312	2.88698	6.42699	0.00435532	0.909124	0.865518	0.881355	0.889319	0.885482	0.881987	0.872024
cg23275679	0.232649	0.085298	1.99443	6.42671	0.0043562	0.909124	0.782936	0.796617	0.812607	0.797921	0.781201	0.778404	HECW2;HECW2
cg07914576	0.301654	0.398865	3.02738	6.42416	0.00436422	0.909124	0.874368	0.894312	0.895652	0.888836	0.894904	0.883159	RPS6KA5;RPS6KA5
cg09674137	0.272226	0.184573	2.87078	6.4235	0.00436631	0.909124	0.866885	0.880832	0.887926	0.873352	0.870562	0.872312
cg16404723	0.263871	0.0320125	2.79134	6.4229	0.00436819	0.909124	0.865172	0.865566	0.886266	0.869819	0.873306	0.874966	PKD1L1
cg16617830	0.0994455	-0.041449	0.296987	6.42257	0.00436924	0.909124	0.544697	0.543436	0.565381	0.146741	0.145523	0.150411
cg05998841	-0.264962	-0.191537	2.06873	6.42084	0.0043747	0.909124	0.818614	0.80197	0.796113	0.787433	0.798621	0.788668	PIK3R1;PIK3R1;PIK3R1;PIK3R1
cg21535156	0.140813	-0.0427295	-0.721044	6.41609	0.00438974	0.909124	0.369521	0.370256	0.394509	0.36988	0.380653	0.366074	MICALL2
cg05992551	0.307409	0.107914	2.90753	6.40426	0.00442739	0.910053	0.871484	0.878353	0.893229	0.872428	0.875393	0.881837	PHLDB2;PHLDB2;PHLDB2;PHLDB2
cg01382406	0.296231	0.167546	1.84154	6.40384	0.00442877	0.910053	0.767055	0.778675	0.794974	0.777337	0.769122	0.768922	MAGI1;MAGI1;MAGI1
cg11562188	0.171517	-0.120222	-1.56353	6.39784	0.004448	0.910053	0.257348	0.234392	0.271317	0.266947	0.25234	0.272029	PSMA3-AS1;PSMA3-AS1
cg26132462	-0.269941	0.190909	2.20521	6.39723	0.00444996	0.910053	0.825572	0.835156	0.79435	0.827105	0.812366	0.824075	RADIL
cg13390113	-0.250414	-0.527859	-2.62072	6.39459	0.00445847	0.910053	0.154995	0.132487	0.144927	0.158167	0.16049	0.152727	AUNIP;AUNIP
cg18157505	0.286791	-0.139068	-2.52037	6.38689	0.00448334	0.910053	0.146331	0.135744	0.172375	0.158405	0.147025	0.146414	PTPRC;PTPRC;PTPRC;PTPRC
cg02076869	0.174919	-0.282626	-2.09219	6.38347	0.00449444	0.910053	0.200976	0.167478	0.212051	0.194578	0.187756	0.208408	CNPY1
cg10680180	0.235616	0.0891869	2.47601	6.38263	0.00449719	0.910053	0.837641	0.844086	0.858552	0.848154	0.847971	0.847424	JAK2
cg17430362	0.31055	0.1219	-2.5575	6.37982	0.00450632	0.910053	0.137457	0.144065	0.159452	0.150355	0.156101	0.172364	GBA2;RGP1
cg06140361	0.126494	-0.0535052	-2.15111	6.37946	0.00450749	0.910053	0.177026	0.180025	0.197245	0.206582	0.212773	0.21452	IRX4;IRX4;CTD-2194D22.4;IRX4;IRX4
cg24673385	0.219566	0.13573	2.12955	6.3743	0.00452435	0.910053	0.803465	0.812153	0.823733	0.791212	0.792647	0.788343	SH2D5;SH2D5
cg20480740	0.23767	0.104428	2.15224	6.37234	0.00453079	0.910053	0.803596	0.813708	0.828969	0.796652	0.804641	0.804731	OR10G8
cg26550627	0.10973	-0.41675	-3.33571	6.36902	0.00454168	0.910053	0.101671	0.0797183	0.102411	0.0757213	0.094002	0.0850587	NOL11;NOL11
cg13374026	0.310116	0.264085	2.06887	6.36702	0.00454827	0.910053	0.788411	0.80919	0.817278	0.80493	0.817374	0.801164
cg10216936	0.0156491	-0.228116	-0.702755	6.36434	0.00455709	0.910053	0.377101	0.371276	0.397585	0.157718	0.177249	0.172608	ARMCX5;ARMCX5;ARMCX5;ARMCX5;ARMCX5;ARMCX5;ARMCX5-GPRASP2
cg25964728	-0.127085	-0.309136	-2.13832	6.36289	0.00456186	0.910053	0.196655	0.176462	0.187592	0.198273	0.196325	0.210219	TMEM22;TMEM22;TMEM22
cg25821781	0.0408905	0.244294	2.33039	6.3537	0.00459233	0.910053	0.823987	0.845431	0.830544	0.827847	0.836097	0.839089	METT10D
cg23856917	0.37084	0.309871	2.33546	6.34996	0.00460477	0.910053	0.810768	0.839956	0.84563	0.85034	0.840352	0.817414
cg09480603	0.164804	-0.120284	-1.22681	6.34697	0.00461477	0.910053	0.290363	0.293505	0.323626	0.306345	0.329103	0.332671	CAB39L;CAB39L;CAB39L;CAB39L;CAB39L
cg18889453	0.215003	0.0202459	2.04281	6.34615	0.00461751	0.910053	0.792941	0.79522	0.82115	0.812092	0.806787	0.7923	CCR2;CCR2
cg08815506	0.138661	0.312367	2.76179	6.3444	0.00462335	0.910053	0.858052	0.88184	0.87059	0.869211	0.86893	0.873966	GPM6A;GPM6A
cg13782382	0.335749	0.0713876	-1.59406	6.33437	0.00465708	0.910053	0.237605	0.241422	0.273949	0.237366	0.246321	0.22623	UBL3
cg09934565	0.190957	0.0624337	1.88415	6.33389	0.00465871	0.910053	0.776037	0.783172	0.798744	0.784116	0.784845	0.77922	ITPR1;ITPR1;ITPR1
cg01890546	0.194663	0.0209047	1.88495	6.3321	0.00466476	0.910053	0.777878	0.780471	0.800455	0.795337	0.797467	0.795025	UNC84A;UNC84A
cg12129796	-0.377314	-0.190411	-2.51832	6.33171	0.00466606	0.910053	0.165438	0.150262	0.13719	0.133621	0.123924	0.1548
cg14578262	0.218923	-0.0471522	2.48067	6.33008	0.00467158	0.910053	0.839912	0.838724	0.861658	0.840032	0.838438	0.840068
cg19655142	-0.102336	0.209808	0.916187	6.32944	0.00467375	0.910053	0.649514	0.671802	0.634241	0.644031	0.653023	0.645361	RYR2
cg25608560	0.122754	-0.1174	1.06906	6.32757	0.00468009	0.910053	0.673678	0.657025	0.69794	0.655044	0.655477	0.656384	MS4A7;MS4A7;MS4A7;MS4A7
cg10612806	0.189364	-0.0998298	2.53793	6.32673	0.00468294	0.910053	0.842376	0.842973	0.867592	0.860001	0.848167	0.849266	HYKK;HYKK
cg08885216	0.166563	-0.26111	2.05525	6.3266	0.00468338	0.910053	0.803255	0.781218	0.822933	0.770474	0.7922	0.813543	CCDC54
cg04229482	0.147059	0.465181	3.15313	6.32601	0.00468539	0.910053	0.885913	0.90935	0.895428	0.896329	0.893057	0.892568	FAM110B
cg09374792	0.323805	0.214435	2.96291	6.32554	0.00468698	0.910053	0.87388	0.884744	0.895876	0.882276	0.884453	0.879648
cg22677260	0.050032	0.336319	3.21403	6.32497	0.00468893	0.910053	0.89311	0.913759	0.897425	0.899096	0.895365	0.903317	BRSK1
cg17653972	0.084531	0.158591	1.49446	6.32492	0.00468909	0.910053	0.726565	0.747063	0.739166	0.734379	0.745267	0.747707	BRSK1
cg08999613	0.348063	0.12053	2.67865	6.32274	0.00469651	0.910053	0.848734	0.862157	0.878267	0.858954	0.856239	0.856283	POLR3B;POLR3B
cg12058096	0.158281	0.00266873	1.49352	6.31915	0.00470876	0.910053	0.729972	0.730656	0.750957	0.718894	0.722985	0.710392	CUX2
cg14062007	0.285444	-0.1374	3.51416	6.31902	0.00470922	0.910053	0.905925	0.916605	0.927815	0.924876	0.916667	0.912607	GLIPR2
cg06357748	0.166411	-0.113365	-0.314633	6.31705	0.00471593	0.910053	0.440301	0.430345	0.468512	0.443937	0.456273	0.456173	RAD52
cg15729062	-0.50695	-0.521948	2.24628	6.31097	0.00473678	0.910053	0.844085	0.810925	0.809486	0.809776	0.807223	0.841748	PPP1R10
cg21770060	0.193312	-0.097188	1.74472	6.30697	0.00475055	0.910053	0.76249	0.756614	0.78726	0.762072	0.763776	0.748992	SCHIP1
cg18008034	0.367686	0.340474	2.30038	6.30534	0.00475616	0.910053	0.813005	0.83267	0.840464	0.824496	0.849682	0.832883
cg01891274	-0.142229	-0.297681	2.34867	6.30522	0.00475658	0.910053	0.844233	0.823574	0.83611	0.824987	0.831213	0.818271	FAM83A;FAM83A
cg03016981	-0.387035	-0.295874	2.97452	6.3032	0.00476356	0.910053	0.897847	0.880364	0.875588	0.880621	0.891654	0.878518	PKIB;PKIB;PKIB
cg16334554	0.292196	0.200548	2.88603	6.30053	0.00477279	0.910053	0.866882	0.879943	0.890668	0.87333	0.881876	0.876931
cg04088474	-0.223916	-0.185146	2.12967	6.29981	0.00477531	0.910053	0.827512	0.806914	0.803236	0.785113	0.778803	0.784717
cg25949529	-0.453419	-0.369344	1.92607	6.29931	0.00477702	0.910053	0.80624	0.791248	0.76442	0.796772	0.814702	0.801665
cg10815253	0.310715	0.110664	2.20286	6.29704	0.00478491	0.910053	0.809342	0.816581	0.834126	0.812136	0.816747	0.80815
cg13217238	0.178858	-0.0783582	-0.7553	6.28779	0.00481715	0.910053	0.365038	0.362493	0.397091	0.364289	0.347271	0.381269	TNIP3;TNIP3;TNIP3
cg19739774	-0.0784632	-0.300357	1.7789	6.28693	0.00482015	0.910053	0.78125	0.753935	0.779771	0.79875	0.796511	0.778646	RPA3
cg21649361	0.348072	0.11841	2.82489	6.28467	0.00482809	0.910053	0.867281	0.867783	0.88915	0.881483	0.886539	0.880818	HDAC4
cg17337348	-0.152662	-0.2826	-0.357561	6.28015	0.00484395	0.91051	0.453573	0.424842	0.43775	0.370842	0.383248	0.376425	MCMDC2;MCMDC2;MCMDC2
cg03351580	-0.240121	0.202051	2.16093	6.27421	0.00486491	0.91133	0.818668	0.834831	0.788792	0.82395	0.830005	0.816856
cg01249337	0.349997	0.0680968	1.95063	6.27314	0.0048687	0.91133	0.772986	0.790262	0.813569	0.780309	0.776245	0.779389
cg03460239	0.213516	0.163322	2.38985	6.26656	0.00489205	0.91133	0.824845	0.843772	0.847673	0.827194	0.830409	0.820251	OR8B8
cg17470497	-0.249384	-0.197303	2.50969	6.26363	0.00490247	0.91133	0.862457	0.84416	0.842108	0.847612	0.849349	0.836071	OR2M4
cg25006077	0.14971	0.148982	-0.28004	6.26224	0.00490743	0.91133	0.430531	0.470965	0.455069	0.431538	0.43193	0.457429	MBNL1;MBNL1;MBNL1;MBNL1;MBNL1;MBNL1;MBNL1
cg23810434	0.360041	-0.045466	1.29551	6.26205	0.00490809	0.91133	0.691931	0.692133	0.739119	0.706354	0.686496	0.720297	KLRC1;KLRC1;KLRC1;KLRC1;KLRC1
cg12747822	0.144616	-0.033982	2.00975	6.26204	0.00490814	0.91133	0.79216	0.795383	0.813088	0.79635	0.793754	0.787108	2001-12-01
cg16856152	0.500145	0.37404	-3.271	6.25957	0.00491697	0.91133	0.0825723	0.0988837	0.107679	0.103169	0.0889973	0.0994016	ZNF385B
cg23025804	-0.0931	-0.372253	1.88519	6.2594	0.00491756	0.91133	0.795578	0.763293	0.795148	0.801437	0.796999	0.777511	SVIL;SVIL
cg01454528	0.5893	0.304078	-3.66835	6.2586	0.00492044	0.91133	0.0653591	0.0726807	0.0890887	0.0726868	0.0762029	0.0776316	NME2;NME2;NME1-NME2;NME2;NME2
cg16980372	0.221124	0.38302	2.64024	6.25596	0.00492988	0.91133	0.847564	0.87186	0.861538	0.848762	0.853152	0.851315
cg06062980	0.222542	0.0856924	2.30558	6.25541	0.00493184	0.91133	0.818916	0.830315	0.843313	0.815607	0.829446	0.813978	ZNF732
cg09754932	0.126705	-0.0206059	1.33973	6.25482	0.00493397	0.91133	0.708793	0.711017	0.729175	0.691317	0.69863	0.69153
cg05571905	0.550822	0.204735	2.54955	6.25073	0.00494868	0.91133	0.83549	0.842077	0.871873	0.87602	0.85594	0.865748	CHST15
cg14418543	0.217464	0.349571	2.21562	6.24187	0.00498067	0.91133	0.807446	0.832281	0.823583	0.812543	0.816595	0.802926	PDE4D;PDE4D;PDE4D;PDE4D
cg05577848	0.244978	-0.0453371	3.08589	6.23809	0.0049944	0.91133	0.883418	0.890018	0.905442	0.89315	0.896849	0.900756	USP15
cg04869740	0.17039	-0.0444688	1.71205	6.23496	0.00500577	0.91133	0.754888	0.758234	0.782361	0.747981	0.743591	0.733439	CDH2;CDH2
cg11392272	0.251104	0.049109	-0.736584	6.23369	0.0050104	0.91133	0.354946	0.377615	0.396697	0.387207	0.380341	0.368799	GRIK4;GRIK4;GRIK4
cg19389286	0.184033	0.0534116	1.96974	6.22885	0.00502811	0.91133	0.787243	0.791282	0.809311	0.787006	0.798705	0.788497	COL4A2
cg17129871	0.258387	0.294014	2.87887	6.22765	0.00503249	0.91133	0.866195	0.881336	0.887062	0.88316	0.878204	0.863774	UNC13D
cg08007627	0.264614	0.0358669	0.455009	6.22481	0.00504291	0.91133	0.562878	0.566704	0.603002	0.575362	0.579675	0.550964	RABGAP1L
cg22146644	0.254649	0.308713	2.67703	6.22465	0.00504349	0.91133	0.84913	0.870413	0.870271	0.857845	0.849701	0.854008
cg24457337	0.177518	0.26491	0.0425274	6.22156	0.00505488	0.91133	0.488688	0.518528	0.514912	0.492585	0.501396	0.483394	WDR1;WDR1
cg23780797	-0.144024	-0.194016	1.21241	6.22055	0.00505857	0.91133	0.708604	0.685245	0.695602	0.693391	0.702878	0.674088
cg25113081	0.461678	0.245771	2.99865	6.21825	0.00506706	0.91133	0.867122	0.890721	0.900182	0.88848	0.89639	0.88009	TRIM59
cg14114297	0.142988	-0.0600251	0.28366	6.21313	0.00508601	0.91133	0.54374	0.533883	0.566711	0.547093	0.551176	0.550007
cg07365708	-0.422623	-0.517212	2.33773	6.21186	0.00509072	0.91133	0.846581	0.822719	0.824362	0.834171	0.83562	0.828914	SLC19A3
cg16059767	0.466118	0.35909	2.24714	6.21046	0.00509589	0.91133	0.796473	0.830253	0.841149	0.810698	0.825834	0.811061	ITGA2;ITGA2;ITGA2;ITGA2;ITGA2;ITGA2
cg02013741	0.232751	0.122478	-1.30816	6.20861	0.00510277	0.91133	0.273556	0.292038	0.302785	0.269554	0.246433	0.265146	SMAD6;SMAD6;SMAD6
cg08468679	0.17349	0.538135	-2.82001	6.20768	0.00510622	0.91133	0.111893	0.153799	0.118249	0.132855	0.122858	0.126676	TRIM11
cg05376362	-0.0075638	0.238325	1.9133	6.20767	0.00510628	0.91133	0.777423	0.807611	0.781803	0.78253	0.781246	0.783998
cg22552602	0.164629	0.036396	0.783049	6.20604	0.00511236	0.91133	0.621237	0.626841	0.646762	0.485136	0.504402	0.50952	CH17-340M24.3;ATP6AP1
cg25747320	0.274533	0.135752	-2.73599	6.20014	0.00513437	0.91133	0.119305	0.135657	0.142695	0.141347	0.145436	0.142052	G2E3;G2E3
cg21044968	0.337829	0.3676	2.14315	6.19997	0.005135	0.91133	0.788247	0.826052	0.82479	0.815759	0.805265	0.815417	TRAF3IP2;TRAF3IP2;TRAF3IP2;TRAF3IP2
cg22856203	0.157872	-0.122392	1.11204	6.1941	0.00515705	0.91133	0.686654	0.656623	0.703902	0.67456	0.683984	0.669308	SCHLAP1;SCHLAP1;SCHLAP1;SCHLAP1;SCHLAP1;SCHLAP1;SCHLAP1
cg14269918	-0.147199	-0.462258	2.96797	6.19072	0.00516978	0.91133	0.893118	0.870673	0.889724	0.884303	0.875473	0.886009
cg02243883	0.182635	-0.0704747	2.53162	6.19021	0.00517168	0.91133	0.844591	0.844218	0.864785	0.835248	0.838599	0.836265	IQGAP2;IQGAP2
cg00888509	0.26199	0.22849	2.3705	6.18941	0.0051747	0.91133	0.824766	0.84033	0.845373	0.824707	0.817443	0.817947	KLHL14
cg15089892	-0.34081	0.199952	-2.84463	6.18902	0.00517617	0.91133	0.132611	0.142158	0.106326	0.140146	0.137294	0.135509	NFKBIZ;NFKBIZ
cg14951132	-0.00870737	-0.330745	-2.05753	6.1855	0.00518948	0.91133	0.20016	0.17995	0.209586	0.0700067	0.0648176	0.0664097	NRK
cg05245915	0.230985	0.065154	2.1272	6.18216	0.00520215	0.91133	0.806144	0.803748	0.827007	0.797283	0.798242	0.800942	SLC25A27;SLC25A27;SLC25A27
cg06079564	0.305376	0.27837	-1.40109	6.17791	0.00521828	0.91133	0.250881	0.289799	0.288722	0.288401	0.293297	0.287711	HIPK2;HIPK2
cg10516516	0.177993	0.0869806	-0.415285	6.17724	0.00522086	0.91133	0.416512	0.425047	0.444696	0.407481	0.413653	0.406499	CACNA2D3
cg13463909	0.134637	-0.16274	1.6951	6.17566	0.00522689	0.91133	0.759666	0.746307	0.779906	0.738752	0.742224	0.747655
cg21930635	-0.0313575	-0.209378	1.62639	6.17052	0.00524653	0.91133	0.766715	0.736433	0.760624	0.760744	0.767825	0.759466	LINC01224;LINC01224
cg25095580	0.191569	0.0534652	1.66516	6.17024	0.00524761	0.91133	0.750079	0.753421	0.774116	0.779103	0.756224	0.755314
cg06411776	-0.209908	-0.211683	1.42036	6.16933	0.00525109	0.91133	0.745049	0.711883	0.719947	0.73453	0.74766	0.746367
cg03386595	0.235627	0.386545	1.99672	6.16701	0.00525997	0.91133	0.77684	0.810256	0.803672	0.783605	0.792681	0.790606
cg24141001	0.239531	0.0811448	2.18993	6.16191	0.00527959	0.91133	0.810335	0.812583	0.834103	0.796346	0.797114	0.786963	TBC1D3F
cg14550975	-0.212652	-0.191917	0.635723	6.16183	0.00527991	0.91133	0.624393	0.6042	0.594693	0.573249	0.584096	0.590953
cg04786330	-0.423502	-0.30498	-3.56356	6.16078	0.00528394	0.91133	0.0915823	0.0782856	0.0694912	0.0855079	0.0775673	0.0777583	C12orf11;FGFR1OP2;FGFR1OP2
cg13726313	-0.291948	0.168361	2.54079	6.15618	0.00530175	0.91133	0.858476	0.860638	0.829313	0.851824	0.851485	0.84365	FOXP1
cg01479099	-0.0804804	-0.201456	1.67391	6.15569	0.00530364	0.91133	0.771669	0.746447	0.76412	0.736978	0.754763	0.741821
cg24287994	0.206807	0.102462	1.20855	6.15226	0.00531696	0.91133	0.685241	0.694604	0.711914	0.691457	0.66627	0.678904	USP6NL;USP6NL
cg08564098	0.0520818	0.321747	2.81347	6.15098	0.00532194	0.91133	0.866369	0.887579	0.868395	0.864278	0.858305	0.868261
cg12908055	0.367764	0.32496	2.60486	6.14974	0.00532676	0.91133	0.842805	0.861125	0.866151	0.848782	0.865923	0.856317	ABHD10;ABHD10;ABHD10;ABHD10
cg16257215	0.141026	0.0546426	1.31005	6.14819	0.00533279	0.91133	0.701654	0.71199	0.723081	0.708378	0.700773	0.706833	GPR37L1
cg17832313	0.347994	0.201256	2.0257	6.14813	0.00533301	0.91133	0.780805	0.804898	0.81702	0.809208	0.778817	0.793051
cg16894512	0.198189	0.035486	1.8925	6.14125	0.0053599	0.91133	0.781419	0.776896	0.802429	0.77222	0.77028	0.770655	YPEL1;YPEL1
cg00282411	0.0744573	-0.129615	0.444788	6.13964	0.00536619	0.91133	0.579065	0.553726	0.593548	0.599923	0.605077	0.574024	CASC15
cg22677048	0.318937	0.313618	3.10682	6.13808	0.00537233	0.91133	0.87986	0.90172	0.901592	0.89278	0.892567	0.893949	OR51B2;OR51B2
cg12000664	0.158085	0.0251698	1.62	6.13785	0.00537322	0.91133	0.745514	0.748648	0.767772	0.744562	0.756477	0.741378
cg04022300	0.14306	0.0830355	-0.245832	6.13658	0.00537822	0.91133	0.440605	0.464607	0.467883	0.45262	0.446167	0.448162	DSE;DSE
cg09153812	0.465835	0.260502	-2.25752	6.13587	0.005381	0.91133	0.161639	0.178344	0.19225	0.169655	0.201016	0.182105	ANP32A
cg04815049	0.198738	0.0182375	1.3522	6.13485	0.00538501	0.91133	0.706908	0.712693	0.733238	0.676578	0.695591	0.688226	HUNK
cg12122597	0.471545	0.564734	-2.0326	6.13474	0.00538547	0.91133	0.172168	0.217992	0.216297	0.204804	0.218052	0.227621	KCNA4
cg00376735	0.0209759	0.190299	2.02546	6.13262	0.0053938	0.91133	0.791868	0.813951	0.799567	0.80869	0.81421	0.803882	LPPR2;LPPR2
cg05886966	0.2374	0.0861907	2.20962	6.13148	0.00539831	0.91133	0.810879	0.816261	0.834767	0.801583	0.806274	0.801634	FER1L4;FER1L4
cg18096738	0.12931	0.031926	-0.234371	6.13132	0.00539895	0.91133	0.44989	0.456522	0.472196	0.148184	0.14158	0.148345	MECP2;MECP2
cg21732654	0.236166	-0.115578	2.85589	6.13114	0.00539966	0.91133	0.86876	0.870778	0.890906	0.866732	0.884401	0.872597	LOC101929058
cg09789698	-0.00213714	-0.23405	2.89597	6.13095	0.00540041	0.91133	0.887328	0.865751	0.887373	0.887065	0.881917	0.878483	WWP2;WWP2;WWP2
cg15177669	0.300786	0.0534508	2.74606	6.13069	0.00540144	0.91133	0.859956	0.864033	0.882168	0.852442	0.861325	0.857635
cg25989624	0.35345	0.0200167	-3.05613	6.13018	0.00540343	0.91133	0.102205	0.103604	0.123442	0.110389	0.112179	0.108614
cg20765446	0.265925	0.0949934	2.50309	6.12183	0.00543655	0.91133	0.840257	0.845024	0.861492	0.849235	0.856334	0.847348	CENPN;CENPN;CENPN;CENPN;CENPN
cg02202315	0.309419	-0.0470662	3.16583	6.11996	0.00544398	0.91133	0.888625	0.892456	0.911543	0.908201	0.897307	0.907505
cg10319023	0.279261	0.0517403	2.70861	6.11566	0.00546115	0.91133	0.856405	0.862379	0.878371	0.856379	0.850176	0.844413	SEMA3C
cg21875375	-0.0537106	-0.324352	1.9281	6.1135	0.00546978	0.91133	0.801791	0.77054	0.799092	0.780875	0.780558	0.779535	LIMK1;LIMK1
cg03758972	-0.231715	-0.228479	0.856338	6.11346	0.00546992	0.91133	0.657927	0.636322	0.634399	0.609572	0.610737	0.574171
cg27581373	-0.321605	0.174132	3.14007	6.10755	0.00549363	0.91133	0.902874	0.903224	0.877008	0.878152	0.883892	0.889192	INTS6;INTS6;INTS6
cg14135783	0.369549	0.0542056	3.49614	6.10737	0.00549437	0.91133	0.907855	0.912848	0.92886	0.918556	0.919067	0.922866	SNX8
cg18395354	0.00570113	-0.271432	2.8623	6.10245	0.00551418	0.91133	0.883636	0.862795	0.886096	0.874167	0.876144	0.871764	SDK1
cg17808132	0.271357	-0.169912	2.60518	6.09833	0.00553084	0.91133	0.857129	0.832487	0.876174	0.845401	0.873962	0.864364	PPP1R12A;PPP1R12A;PPP1R12A;PPP1R12A;PPP1R12A
cg21757345	-0.139475	-0.20267	1.91116	6.098	0.00553221	0.91133	0.803691	0.77848	0.78548	0.77674	0.775936	0.756906	LOC101927062
cg14976746	-0.227827	-0.162771	-0.844975	6.09792	0.00553253	0.91133	0.372685	0.368047	0.341562	0.351661	0.334754	0.369688	TMEM180
cg17737835	0.138897	0.0667424	-0.930141	6.09624	0.00553933	0.91133	0.333143	0.34619	0.355779	0.340447	0.339276	0.344634	CACNA2D4;CACNA2D4
cg25969765	0.021547	0.237227	2.21401	6.09606	0.00554006	0.91133	0.813255	0.833703	0.817655	0.809231	0.815973	0.817145
cg17206150	0.167066	-0.000256267	1.20875	6.08364	0.00559069	0.91133	0.688615	0.689617	0.713854	0.705302	0.706282	0.699703
cg12763944	-0.297765	-0.510777	2.6264	6.08316	0.00559266	0.91133	0.87183	0.841051	0.858984	0.852237	0.855415	0.846627	OSTM1
cg20273772	0.202773	0.449805	2.1289	6.08153	0.00559933	0.91133	0.795551	0.827427	0.81062	0.809864	0.813888	0.810859
cg02303324	0.368036	0.185162	-1.14304	6.08035	0.00560421	0.91133	0.293748	0.312158	0.337009	0.269797	0.267944	0.282545	MAP7
cg20095587	-0.130733	-0.320101	2.6856	6.07842	0.00561212	0.91133	0.874834	0.850866	0.867401	0.868494	0.876949	0.868708	TREM2
cg13369099	0.186245	0.193813	1.77584	6.07498	0.00562628	0.91133	0.756994	0.779977	0.782657	0.775157	0.770486	0.759149
cg02230495	0.377391	0.572498	3.53587	6.07425	0.00562929	0.91133	0.902185	0.930274	0.918879	0.914096	0.910702	0.918539	HIBCH;HIBCH
cg04192492	-0.285461	-0.276308	2.36195	6.07268	0.0056358	0.91133	0.849224	0.831139	0.827472	0.837913	0.830646	0.833392	SEBOX;SEBOX
cg19826779	0.29391	0.149633	2.88926	6.0721	0.0056382	0.91133	0.869791	0.880273	0.890216	0.876664	0.882607	0.885567	MACROD2
cg26418790	0.13627	0.0561422	0.302474	6.07186	0.00563918	0.91133	0.541651	0.55032	0.564437	0.103218	0.107512	0.102383	TIMM17B;PQBP1;PQBP1;PQBP1;PQBP1;PQBP1;PQBP1;PQBP1;TIMM17B;PQBP1;PQBP1
cg11627688	0.194627	0.0367678	2.27748	6.06966	0.00564829	0.91133	0.81884	0.825227	0.840169	0.810773	0.819474	0.816343
cg26213561	0.127589	0.494608	-3.83434	6.06933	0.00564962	0.91133	0.0588369	0.0801683	0.0633384	0.0668546	0.0705458	0.074303	MIR1915;C10orf114
cg20299485	0.369421	0.401297	2.68934	6.06796	0.00565533	0.91133	0.84751	0.867967	0.874274	0.87284	0.870361	0.864628	FBXO38;FBXO38
cg24968201	0.187768	0.286262	2.70523	6.0677	0.00565639	0.91133	0.8518	0.87621	0.870203	0.863082	0.868835	0.860747	IFI35
cg00375214	0.380623	0.0654327	2.71111	6.06493	0.00566792	0.91133	0.859179	0.851523	0.880554	0.858065	0.861255	0.861946	NDEL1;NDEL1
cg06949673	0.197555	-0.0466298	-0.979959	6.06374	0.00567283	0.91133	0.324083	0.328656	0.360043	0.320199	0.322491	0.313336
cg07205286	-0.194636	-0.413092	-1.15168	6.06305	0.00567573	0.91133	0.321489	0.299868	0.315522	0.347315	0.3359	0.326944	C5orf66;PITX1
cg15272286	-0.415374	-0.478239	3.06813	6.06042	0.00568669	0.91133	0.903341	0.881758	0.886969	0.889699	0.868915	0.887968	GTDC1;GTDC1;GTDC1;GTDC1;GTDC1;GTDC1
cg23662846	0.227856	0.192021	0.880883	6.05776	0.00569778	0.91133	0.63536	0.646291	0.65995	0.641803	0.637082	0.649546	FURIN;FURIN;FURIN
cg19073795	-0.279214	-0.582291	-3.13543	6.05712	0.00570044	0.91133	0.119903	0.0959533	0.104879	0.10899	0.104682	0.1061	RAP1A;RAP1A;RAP1A
cg08618909	0.277232	0.00533954	2.8119	6.05628	0.00570396	0.91133	0.862421	0.87228	0.885945	0.873305	0.880837	0.872551	CEP250;MIR1289-1
cg09596624	-0.129932	-0.320705	2.69396	6.05054	0.00572803	0.91133	0.875757	0.853463	0.864106	0.838944	0.841746	0.844221	PLSCR1
cg06971577	0.00100309	-0.19036	0.465386	6.04845	0.00573682	0.91133	0.583471	0.563255	0.592065	0.575747	0.563556	0.576161
cg22484614	0.313917	0.154517	2.4043	6.04789	0.00573919	0.91133	0.825328	0.838542	0.854785	0.84519	0.831859	0.846881
cg18998499	0.205265	0.0983128	-1.15248	6.04784	0.0057394	0.91133	0.29449	0.320277	0.323722	0.305503	0.310458	0.325646	CREB3L2;CREB3L2
cg10453337	0.301299	0.139256	2.51907	6.04749	0.00574088	0.91133	0.83451	0.852139	0.863873	0.853873	0.854469	0.845255	ADCY2
cg26919618	0.124108	-0.0840838	1.57205	6.04717	0.00574224	0.91133	0.740897	0.73701	0.764406	0.743431	0.749272	0.743684	ZBTB22;DAXX;DAXX;ZBTB22;DAXX;DAXX
cg12682914	-0.405668	-0.430655	2.44113	6.04614	0.00574659	0.91133	0.853316	0.83953	0.831135	0.847588	0.846356	0.815744
cg00362285	0.184814	0.122779	-0.729375	6.04365	0.00575708	0.91133	0.358075	0.384867	0.387341	0.371477	0.379078	0.382189	ERO1LB
cg23042540	0.511318	0.162541	1.94206	6.03877	0.00577776	0.91133	0.765404	0.780369	0.817092	0.788689	0.799263	0.79028	DLGAP2
cg16207673	-0.208425	-0.447786	-3.1391	6.03538	0.00579213	0.911508	0.114377	0.0940639	0.105227	0.0880353	0.0972721	0.100571	ASCL4
cg04083812	0.23647	0.17114	0.0566615	6.03345	0.00580035	0.911602	0.493285	0.508421	0.528157	0.360242	0.395498	0.358883	IL2RG
cg25390440	0.14923	0.115962	-1.596	6.03053	0.0058128	0.911602	0.237392	0.255036	0.258551	0.255045	0.258034	0.267106	GYPC;GYPC
cg10129769	0.19411	0.208769	1.44185	6.02892	0.00581971	0.911602	0.715146	0.7359	0.738936	0.720855	0.725799	0.709991	SLC6A17
cg24866717	0.160309	0.0975493	1.24137	6.02813	0.00582306	0.911602	0.689422	0.705709	0.711762	0.70481	0.696631	0.702269	PSPN
cg19468534	0.358819	-0.0353187	1.9397	6.0255	0.00583432	0.911602	0.780051	0.776749	0.813104	0.785639	0.799677	0.796059	OIP5;NUSAP1;NUSAP1;NUSAP1
cg26298197	0.561111	0.173328	2.44067	6.02435	0.00583925	0.911602	0.820975	0.827624	0.865659	0.847202	0.84328	0.850343
cg05452338	0.203601	-0.00578789	2.91346	6.02384	0.00584144	0.911602	0.873247	0.878059	0.893692	0.883452	0.893585	0.886054	JAZF1
cg14295659	-0.245516	-0.420589	2.60299	6.0226	0.00584679	0.911602	0.868477	0.843997	0.856394	0.862332	0.845409	0.861892	ADAM9;ADAM9;ADAM9;ADAM9
cg20262857	0.186147	0.188741	0.949882	6.02246	0.00584737	0.911602	0.639987	0.663738	0.669059	0.661855	0.670371	0.6473	ZNF704
cg08162205	0.231688	0.102824	2.36119	6.0223	0.00584806	0.911602	0.827295	0.833629	0.84786	0.83698	0.842119	0.840693	MBNL1;MBNL1;MBNL1;MBNL1;MBNL1;MBNL1;MBNL1
cg08752277	0.239953	0.0956432	2.10776	6.02022	0.005857	0.911602	0.797921	0.810552	0.823555	0.800214	0.801136	0.79876
cg10012530	0.160482	0.120299	1.04085	6.01769	0.00586788	0.911602	0.66226	0.672407	0.683235	0.675145	0.686567	0.671483	HS6ST1
cg09487998	-0.293738	-0.0691305	2.57932	6.01705	0.00587068	0.911602	0.862712	0.860463	0.842527	0.850967	0.855016	0.854165	TRIO
cg20981403	0.15886	0.387093	2.41213	6.01562	0.00587682	0.911602	0.828049	0.854494	0.837729	0.801071	0.82206	0.82369	TLR8;LOC349408
cg04016326	0.090327	-0.197563	0.708745	6.01502	0.00587943	0.911602	0.62358	0.59665	0.635668	0.630407	0.645609	0.652234	GRIN2B;GRIN2B
cg19951006	-0.209913	-0.194685	-0.715341	6.0136	0.00588558	0.911602	0.394741	0.374263	0.371327	0.382872	0.420554	0.372141	IL23A
cg24145595	0.242749	0.130028	2.24118	6.01058	0.00589863	0.911602	0.81366	0.823394	0.835804	0.814563	0.819953	0.812462
cg12343913	-0.278412	-0.442558	3.19991	6.00822	0.00590889	0.911602	0.911576	0.890157	0.898442	0.88568	0.89451	0.895932	TMEM30B
cg19400001	0.131324	-0.00596855	0.47365	6.00571	0.00591979	0.912049	0.572749	0.573117	0.597306	0.525306	0.536412	0.524047	TCHH
cg04617374	0.248775	0.143528	2.52393	6.00215	0.00593533	0.912049	0.838285	0.852742	0.861631	0.851189	0.853892	0.849625	CCDC130
cg06090725	0.109169	-0.156332	2.52092	6.00035	0.0059432	0.912049	0.843394	0.843366	0.86368	0.847143	0.853282	0.844183	ZDHHC3;ZDHHC3
cg01843999	0.235031	0.129087	2.34723	5.99912	0.00594858	0.912049	0.826561	0.827778	0.846792	0.826712	0.818967	0.82737
cg07105412	0.225615	0.0156075	2.44649	5.9979	0.00595392	0.912049	0.836808	0.837999	0.856868	0.832244	0.832139	0.834454
cg16857716	0.118138	0.173189	0.130889	5.99722	0.00595688	0.912049	0.507792	0.534296	0.525769	0.177421	0.177043	0.170161	CXorf26
cg25203627	0.298313	0.0213913	2.40196	5.99512	0.0059661	0.912049	0.826171	0.832812	0.855801	0.827197	0.822647	0.831137	TSNAX-DISC1;DISC1;TSNAX-DISC1;DISC1;DISC1;DISC1;TSNAX-DISC1;DISC1;TSNAX-DISC1;TSNAX-DISC1;DISC1;DISC1;DISC1;DISC1;DISC1;TSNAX-DISC1;DISC1;DISC1;DISC1;DISC1;DISC1;TSNAX-DISC1;DISC1;DISC1;DISC1
cg19337748	0.0226646	-0.190961	2.1786	5.99342	0.00597356	0.912049	0.824461	0.803028	0.82674	0.825318	0.827755	0.813145	SPRED2
cg10110002	0.288676	0.199899	2.7303	5.98693	0.00600214	0.912062	0.855197	0.869705	0.878537	0.86417	0.862073	0.858971
cg02192230	0.238753	0.0893731	2.45068	5.98546	0.00600864	0.912062	0.831889	0.845959	0.854934	0.837943	0.847411	0.840025	MTMR6
cg17663328	-0.0381425	-0.180506	2.19637	5.98344	0.00601757	0.912123	0.827838	0.8061	0.826475	0.825936	0.808512	0.81387
cg16860435	0.253026	0.457671	3.02412	5.97816	0.00604102	0.912591	0.874505	0.900315	0.889169	0.89365	0.890785	0.890449
cg03323911	0.241853	-0.0185268	-1.69804	5.978	0.0060417	0.912591	0.231783	0.230446	0.252472	0.250331	0.224622	0.225447	EDARADD;EDARADD
cg00908120	0.183716	0.406024	3.04391	5.97611	0.00605014	0.912591	0.877724	0.902994	0.889481	0.879217	0.885201	0.881525	ZFHX3;ZFHX3
cg15633878	-0.0923872	0.181165	1.52035	5.97268	0.00606546	0.912591	0.735581	0.760123	0.723589	0.731929	0.723036	0.730716	KRTAP24-1
cg03894689	0.218368	0.145356	1.5716	5.96873	0.0060831	0.912591	0.73025	0.751025	0.760545	0.744064	0.763662	0.73199	KCNN1
cg04694725	-0.125821	-0.281219	2.23861	5.96837	0.00608472	0.912591	0.832963	0.811163	0.827652	0.821013	0.830411	0.814894	ZNF707;ZNF707;ZNF707
cg00442570	0.478073	0.0424413	2.35562	5.96158	0.00611523	0.912591	0.81687	0.817671	0.859395	0.832737	0.845182	0.837883	CNOT2;CNOT2;CNOT2;CNOT2;CNOT2;CNOT2;CNOT2;CNOT2
cg09893827	0.247402	0.35863	2.30726	5.95909	0.00612643	0.912591	0.811645	0.84379	0.83548	0.815621	0.809786	0.81645	ARPP21;ARPP21;ARPP21;ARPP21;ARPP21;ARPP21
cg07236562	0.0704396	-0.180441	1.31248	5.95797	0.00613149	0.912591	0.716429	0.693088	0.726147	0.709479	0.710697	0.673134
cg15467711	0.155137	-0.0166372	1.63067	5.9579	0.00613182	0.912591	0.74637	0.746625	0.769649	0.759481	0.77358	0.762886
cg04059352	-0.20712	0.0736983	1.29562	5.95777	0.00613243	0.912591	0.718804	0.720086	0.685553	0.711972	0.719441	0.712778	FOXP1;FOXP1;FOXP1;FOXP1;FOXP1
cg08939673	0.123332	0.0321811	-0.663973	5.9552	0.00614405	0.912591	0.372417	0.390623	0.399525	0.380027	0.378077	0.395682	CPPED1;CPPED1
cg03700369	0.194016	0.231206	1.66365	5.95269	0.00615541	0.912591	0.745143	0.764698	0.768094	0.745135	0.754383	0.744889	ZBED5;ZBED5
cg16435077	-0.112391	-0.235075	2.34716	5.95159	0.00616041	0.912591	0.843676	0.823559	0.837685	0.833514	0.843613	0.829482	EIF4G1;EIF4G1;EIF4G1;EIF4G1;EIF4G1
cg27123617	-0.140206	-0.22193	2.14275	5.95136	0.00616145	0.912591	0.824963	0.804659	0.814311	0.80403	0.816094	0.793761
cg27316649	0.342453	0.247242	3.08062	5.9505	0.00616536	0.912591	0.880886	0.896434	0.901158	0.881691	0.889502	0.882384	ARID1B;ARID1B
cg20879929	0.156494	0.101905	-0.244005	5.95009	0.00616721	0.912591	0.442336	0.465163	0.466929	0.454689	0.452473	0.465808	RPTOR;RPTOR
cg04827671	0.278339	0.137334	2.39308	5.94863	0.00617385	0.912591	0.827485	0.837952	0.849787	0.821966	0.833801	0.832959	DPF3;DPF3;DPF3;DPF3
cg12179148	0.251027	0.0901774	1.52065	5.94388	0.00619554	0.912591	0.725708	0.737855	0.758285	0.737329	0.744298	0.72522	LAMA4;LAMA4;LAMA4
cg20465758	0.281609	-0.0110531	2.99964	5.94171	0.00620545	0.912591	0.879085	0.881136	0.900638	0.893204	0.886947	0.896579	DYM
cg10769416	-0.209157	-0.416111	2.1904	5.9336	0.00624268	0.912591	0.830777	0.802027	0.82063	0.828944	0.827095	0.819805	GRIK2;GRIK2;GRIK2
cg11159919	0.206813	0.212036	2.21752	5.93261	0.00624722	0.912591	0.810297	0.825616	0.830662	0.816242	0.827192	0.817557	FXYD3;FXYD3;FXYD3;FXYD3;FXYD3;FXYD3
cg19310827	-0.092546	-0.262274	1.84147	5.93083	0.00625543	0.912591	0.792767	0.765576	0.784248	0.813937	0.803789	0.810612
cg26305090	0.180067	-0.063454	-0.0122777	5.92939	0.00626207	0.912591	0.490449	0.482221	0.521017	0.599575	0.588162	0.580291
cg06904828	-0.168496	-0.189354	1.97387	5.92762	0.00627026	0.912591	0.809575	0.787634	0.792278	0.793403	0.785299	0.791818	DPP6;DPP6;DPP6;DPP6
cg22165275	0.203524	0.372462	3.04304	5.92381	0.00628792	0.912591	0.878208	0.899662	0.892341	0.897703	0.900034	0.891484	KRTAP9-2
cg12040870	0.234671	0.149717	2.1083	5.92316	0.00629095	0.912591	0.794977	0.815898	0.82106	0.807377	0.804834	0.809932
cg02297173	0.328416	0.0866206	0.745603	5.92289	0.00629219	0.912591	0.599148	0.62176	0.653006	0.614959	0.649806	0.638493	PCDHGA8;PCDHGA8;PCDHGA8;PCDHGA8;PCDHGA1;PCDHGA2;PCDHGA3;PCDHGB1;PCDHGA4;PCDHGB2;PCDHGA5;PCDHGB3;PCDHGA6;PCDHGA7;PCDHGB4
cg23135276	-0.0417765	-0.326075	1.99639	5.92234	0.00629475	0.912591	0.804782	0.776482	0.811029	0.797687	0.80233	0.789055	C4orf45
cg11181726	-0.11336	-0.230929	1.47327	5.92173	0.00629757	0.912591	0.746247	0.722357	0.733466	0.712728	0.710755	0.718274
cg12634985	-0.281696	-0.251617	-0.600923	5.92115	0.00630027	0.912591	0.420624	0.389008	0.385369	0.39515	0.399678	0.384232	ACAP2
cg23251282	0.372231	0.148203	2.39506	5.92074	0.00630216	0.912591	0.825423	0.835008	0.854416	0.82916	0.83427	0.847424	CLDN10-AS1;CLDN10;CLDN10
cg25819027	-0.398291	-0.221657	2.78018	5.91855	0.00631238	0.912591	0.882217	0.874071	0.854333	0.864966	0.862004	0.866577	RAC1;RAC1
cg23301563	0.12378	0.209962	1.43946	5.91712	0.00631902	0.912591	0.712248	0.744145	0.732672	0.716918	0.716957	0.712204
cg02620228	0.55269	0.0202947	-2.68505	5.9153	0.00632753	0.912591	0.123509	0.124955	0.172765	0.21014	0.17761	0.18384	RAB9A
cg15483775	0.192554	0.0956224	1.97448	5.91517	0.00632812	0.912591	0.787845	0.793221	0.80814	0.78758	0.791651	0.777067
cg23977670	0.103181	0.238096	2.02879	5.91472	0.00633025	0.912591	0.791181	0.813314	0.802755	0.789392	0.795134	0.79179	H19
cg05947666	-0.299286	-0.114532	2.74198	5.91218	0.0063421	0.913316	0.877615	0.871855	0.85564	0.852104	0.861583	0.860361	SGIP1;SGIP1
cg26010546	0.170203	0.0173173	0.639029	5.91069	0.0063491	0.91347	0.594263	0.604824	0.624377	0.621261	0.606243	0.614722
cg20408489	0.301249	0.200585	2.51192	5.90494	0.00637613	0.913644	0.838143	0.849097	0.85995	0.844095	0.851351	0.845251	THSD4
cg15344011	0.218966	0.0361114	2.09502	5.90272	0.0063866	0.913644	0.801316	0.804473	0.822453	0.81461	0.808163	0.795621	PIK3AP1
cg25025966	0.176795	0.107945	1.07812	5.9027	0.00638668	0.913644	0.664032	0.6808	0.689456	0.675385	0.674817	0.680494
cg16097759	0.235531	-0.00488181	-2.05948	5.90244	0.0063879	0.913644	0.181657	0.190789	0.213384	0.196633	0.192421	0.185236	ROBO1
cg02246427	-0.349336	-0.346244	2.64793	5.90188	0.00639055	0.913644	0.876448	0.850444	0.853601	0.855015	0.852443	0.850132	FBXO22;FBXO22
cg12525722	0.265013	0.0354352	2.84665	5.90045	0.00639729	0.913731	0.868552	0.868651	0.891584	0.886223	0.87158	0.876257	LINC01586;LINC01586
cg25743700	0.117395	0.223788	2.05327	5.90022	0.00639836	0.913731	0.792073	0.816328	0.806964	0.793166	0.80886	0.798979	KCNAB1;KCNAB1;KCNAB1
cg03181493	0.222425	0.134433	2.16846	5.89376	0.00642898	0.914272	0.805856	0.816659	0.827342	0.813922	0.819759	0.824433
cg16380497	0.146673	0.215008	-1.50576	5.88873	0.00645293	0.914272	0.248681	0.277081	0.265559	0.241876	0.240594	0.252978
cg20743720	0.00394319	-0.183548	1.87001	5.88627	0.00646468	0.914904	0.789664	0.767214	0.7934	0.774172	0.779074	0.777743	HIVEP2
cg06841713	-0.162467	-0.295572	1.28284	5.88471	0.00647211	0.914984	0.722845	0.692618	0.707894	0.68949	0.695197	0.707972	DIP2C
cg20187572	0.0588266	0.270157	2.33997	5.88366	0.00647717	0.914984	0.820009	0.851414	0.829202	0.843064	0.835157	0.848416	AFAP1;AFAP1
cg23887856	0.0962694	-0.0386866	1.81079	5.87092	0.00653845	0.915108	0.76837	0.775877	0.788744	0.759611	0.768505	0.770692	PLCXD2;PHLDB2;PLCXD2
cg25503799	0.197829	0.0712561	2.25226	5.8706	0.00654003	0.915108	0.81742	0.821861	0.83776	0.82027	0.827816	0.812426	WNT9B
cg19090097	0.179741	0.321937	1.13091	5.87035	0.00654122	0.915108	0.667959	0.697759	0.690566	0.698138	0.689253	0.690952
cg04038163	0.221813	0.0780505	1.17641	5.87026	0.00654168	0.915108	0.679285	0.685896	0.71149	0.678056	0.674203	0.666868	CXCL9
cg27615582	-0.319589	-0.20442	1.57058	5.87015	0.00654221	0.915108	0.77322	0.736802	0.726751	0.619126	0.622027	0.616337	PRR4;PRR4
cg25394197	0.193663	0.110491	1.7598	5.86646	0.00656006	0.915173	0.759665	0.769521	0.784754	0.770765	0.770935	0.773597	CARD11
cg24471924	-0.209212	-0.349117	2.22489	5.86365	0.00657375	0.915232	0.831553	0.810964	0.823155	0.814707	0.81348	0.803956	MED25
cg00563873	0.0618562	-0.35673	-2.84387	5.86237	0.00657995	0.915232	0.133894	0.106989	0.135367	0.148284	0.122184	0.140141
cg05446414	0.185379	0.0727864	1.15313	5.86235	0.00658007	0.915232	0.676893	0.687227	0.703618	0.674922	0.668048	0.66	IL18BP;IL18BP;IL18BP;IL18BP;IL18BP;IL18BP;IL18BP
cg09333077	-0.417758	-0.400498	2.74427	5.85733	0.00660454	0.915232	0.88057	0.8639	0.857938	0.852724	0.856154	0.858634
cg19035395	-0.2546	-0.0614314	2.59955	5.85456	0.00661808	0.915232	0.865663	0.862369	0.843519	0.842566	0.843422	0.856597
cg06143405	-0.334697	0.0269049	3.07424	5.85261	0.00662767	0.915232	0.899085	0.899093	0.876624	0.892344	0.882222	0.896677	UBE2J1
cg00452012	-0.388428	-0.351202	2.71417	5.85185	0.00663138	0.915232	0.881815	0.85868	0.856032	0.862681	0.853852	0.869444	GALNT10;GALNT10
cg20470136	-0.0629961	-0.199917	-0.316543	5.84983	0.00664133	0.915232	0.45468	0.433833	0.44819	0.500187	0.513505	0.508358	MAGEC1
cg16451909	-0.389504	-0.236657	2.61771	5.84759	0.00665231	0.915232	0.869516	0.858421	0.844853	0.856807	0.862982	0.85912
cg04353763	0.0937614	0.256746	2.19155	5.83894	0.0066951	0.915923	0.807039	0.829605	0.820798	0.822929	0.83823	0.821281	RCOR1
cg04918002	0.37009	0.477758	1.89625	5.83835	0.00669799	0.915923	0.750094	0.808299	0.794659	0.772418	0.777586	0.768959	FBXO31
cg03671760	0.185326	0.125085	-0.70178	5.83772	0.00670115	0.915923	0.370043	0.379114	0.394653	0.515949	0.497281	0.493369
cg22641058	-0.284019	-0.188169	2.30137	5.83649	0.00670723	0.915923	0.840234	0.829464	0.81966	0.835845	0.842612	0.838504
cg18785816	-0.152605	-0.273282	1.86466	5.83636	0.00670789	0.915923	0.79662	0.769198	0.784453	0.770232	0.76831	0.760338
cg07088372	0.473233	0.282631	-2.72835	5.83556	0.00671187	0.915923	0.118173	0.131928	0.154273	0.138912	0.122417	0.141446
cg07149017	0.200887	0.0818353	1.01631	5.8347	0.00671616	0.915923	0.66041	0.659675	0.683649	0.656245	0.657733	0.637719	RPGRIP1
cg11091882	-0.0756346	-0.302622	0.0458935	5.83435	0.00671789	0.915923	0.513626	0.493254	0.516598	0.497352	0.497022	0.504056	CHL1-AS1;CHL1;CHL1;CHL1
cg10107382	0.204315	0.0937338	0.567275	5.83212	0.00672898	0.915923	0.580356	0.597465	0.61161	0.588195	0.589591	0.59448	ZCCHC3
cg03952049	-0.202356	-0.177791	2.11924	5.83058	0.00673668	0.915923	0.825877	0.80465	0.805446	0.815037	0.827156	0.819072
cg13693879	0.38372	0.243761	3.06243	5.82633	0.00675794	0.915923	0.880265	0.892973	0.901134	0.905323	0.898366	0.893597	FRMD3;FRMD3;FRMD3
cg14603227	0.206717	0.208189	1.83603	5.82261	0.00677656	0.915923	0.763934	0.788337	0.788883	0.774932	0.774106	0.779296	NAV2
cg11458618	-0.448954	-0.126283	3.06847	5.81895	0.00679499	0.916225	0.904911	0.888698	0.876297	0.895315	0.874018	0.87564	NARS2;NARS2
cg13934986	0.125351	0.488805	2.72996	5.81891	0.00679521	0.916225	0.853754	0.882191	0.860031	0.858792	0.865358	0.850797	POSTN;POSTN;POSTN;POSTN;POSTN;POSTN;POSTN
cg23360242	-0.148207	0.310391	3.10314	5.811	0.00683519	0.916638	0.887555	0.910354	0.880833	0.897265	0.896291	0.896665
cg16395432	0.117402	-0.117668	-0.464896	5.80989	0.00684079	0.916638	0.415151	0.408013	0.439577	0.429216	0.422543	0.429426	MIR1976;RPS6KA1;RPS6KA1
cg19719915	0.183306	-0.00651783	2.38209	5.80801	0.00685035	0.917248	0.829977	0.834585	0.850327	0.838217	0.846657	0.831866
cg10340015	0.180535	0.0133488	2.32768	5.80794	0.00685069	0.917248	0.825173	0.826703	0.846801	0.82379	0.830113	0.821369
cg00648883	0.133363	0.186885	-1.69407	5.80522	0.00686451	0.917902	0.228395	0.249447	0.239094	0.228212	0.224931	0.241556	EEF1DP3
cg22163391	0.17996	0.117945	-1.38488	5.80433	0.00686905	0.917902	0.264451	0.284226	0.285623	0.262843	0.25508	0.25198	EBF1;EBF1;EBF1
cg05011632	-0.210633	-0.21774	1.76324	5.80117	0.00688517	0.917902	0.787077	0.76327	0.764511	0.775094	0.776436	0.756971	TMEM134;TMEM134;TMEM134;TMEM134;TMEM134;TMEM134;TMEM134;TMEM134
cg26206894	0.183277	-1.2093e-05	1.54229	5.80099	0.00688612	0.917902	0.733583	0.737352	0.759054	0.752528	0.747481	0.750716
cg17133012	0.0479394	-0.130766	-0.852919	5.79843	0.00689922	0.918141	0.360103	0.339967	0.370445	0.361916	0.375771	0.355785	GPR1-AS
cg02370695	0.385362	0.153903	2.47374	5.79691	0.00690701	0.918173	0.829478	0.841895	0.862942	0.851879	0.847552	0.852745	MIPEPP3
cg23039121	0.11526	0.264199	2.44332	5.79645	0.00690933	0.918173	0.832087	0.854899	0.842957	0.831293	0.831805	0.831194
cg15208491	-0.142802	-0.45952	2.68196	5.79615	0.00691086	0.918173	0.869253	0.847649	0.87043	0.85953	0.853839	0.87013
cg09626054	-0.292162	-0.3162	1.58089	5.7961	0.00691113	0.918173	0.760995	0.743008	0.737146	0.721569	0.730826	0.71553
cg20992982	0.23555	0.0961835	-2.50453	5.7908	0.00693836	0.91825	0.140147	0.150231	0.161572	0.143024	0.147738	0.139525	METTL9;METTL9;LOC101927814;METTL9;METTL9
cg05655647	0.0904638	-0.313098	-1.87193	5.79062	0.00693929	0.91825	0.216742	0.199886	0.238369	0.215918	0.223735	0.223017	ATF1
cg24383116	-0.230209	-0.23708	1.46704	5.788	0.00695282	0.918671	0.751511	0.724403	0.723654	0.725877	0.717515	0.715357
cg00134134	-0.49106	-0.361055	2.40753	5.78482	0.00696927	0.918885	0.853893	0.836639	0.821913	0.839422	0.842905	0.844442	RALGPS2;RALGPS2
cg20360139	-0.0126672	-0.279009	1.22061	5.78312	0.00697803	0.918885	0.702173	0.678301	0.71464	0.684248	0.689193	0.681932
cg01604484	0.368268	-0.00860029	-3.35776	5.78296	0.00697888	0.918885	0.0842014	0.0865367	0.104438	0.0879689	0.0943331	0.0979102	TNPO1;TNPO1
cg12233692	0.0490788	0.184174	1.76519	5.77848	0.00700214	0.918885	0.762912	0.784269	0.769197	0.753335	0.764019	0.749346	CHRDL2;CHRDL2;MIR4696
cg00108282	0.16097	-0.0942468	0.273034	5.77653	0.00701229	0.918975	0.546991	0.525704	0.56746	0.562115	0.543856	0.557323
cg12149389	0.410984	0.0914677	3.17661	5.77268	0.0070324	0.918975	0.890412	0.889529	0.913514	0.890444	0.895495	0.896154	KIAA0825
cg04484777	0.0168507	-0.172526	1.6892	5.77117	0.00704025	0.919203	0.769184	0.74794	0.770376	0.765446	0.764639	0.759283
cg26080775	0.0573504	0.33937	2.43456	5.77109	0.00704066	0.919203	0.827612	0.861398	0.835703	0.833613	0.842605	0.831233	FER1L6
cg13173797	-0.128973	-0.311992	0.186843	5.76879	0.00705273	0.919203	0.541363	0.515253	0.539569	0.543462	0.538575	0.550199	TBC1D1;TBC1D1
cg15406952	0.0112224	0.315738	2.67826	5.76741	0.00705997	0.919203	0.856111	0.877322	0.854785	0.870237	0.862422	0.860955
cg25294539	0.0962214	0.344912	1.68345	5.76509	0.00707214	0.919203	0.743877	0.78069	0.756362	0.750599	0.747711	0.739222
cg26457901	0.125021	0.429522	2.53151	5.76465	0.00707446	0.919203	0.841061	0.865179	0.844159	0.830966	0.822716	0.821343
cg01557694	0.295436	0.0773794	-2.76205	5.76096	0.00709388	0.919378	0.116965	0.128699	0.145172	0.134217	0.132556	0.130877
cg14558275	-0.140987	-0.452304	-3.09665	5.75858	0.00710646	0.920142	0.116506	0.0948613	0.110681	0.103178	0.106486	0.105855	PIK3CG;PIK3CG;PIK3CG;PIK3CG
cg06975390	0.186234	0.264265	2.49774	5.75507	0.007125	0.920284	0.834261	0.858964	0.852359	0.839803	0.843324	0.830751
cg17703000	0.21319	0.205254	1.35711	5.75467	0.00712712	0.920284	0.70424	0.721602	0.727851	0.705979	0.706876	0.692186	KRT19
cg02143404	0.303406	0.184787	-0.915101	5.75462	0.00712739	0.920284	0.326141	0.347649	0.370779	0.334712	0.33209	0.345382
cg21323932	0.132865	0.373314	2.78149	5.75285	0.0071368	0.920284	0.860167	0.881573	0.87024	0.868321	0.86473	0.848841
cg25960366	0.156843	0.0420916	-0.143177	5.75091	0.0071471	0.920284	0.458286	0.473214	0.494484	0.452143	0.455446	0.471497	TJP2
cg07730853	0.148363	-0.0721659	1.79278	5.74849	0.00715994	0.920284	0.767757	0.766307	0.790408	0.77517	0.749436	0.762699	KIF26B
cg26713777	0.31473	0.285635	2.8123	5.74416	0.00718308	0.920284	0.860312	0.876743	0.882969	0.863191	0.862705	0.86191	PRR5L;PRR5L;PRR5L
cg07692834	-0.0740134	-0.293992	2.60672	5.74364	0.00718582	0.920284	0.865129	0.842992	0.86452	0.83966	0.853685	0.850892
cg25467710	0.0795974	0.291957	0.34093	5.74247	0.00719207	0.920284	0.539566	0.582852	0.552244	0.532827	0.526758	0.54767	HMCN1
cg26014538	0.183215	-0.0289159	-2.23736	5.73887	0.00721137	0.920458	0.16611	0.174614	0.188816	0.187737	0.198392	0.197616	ZIC1
cg15955294	0.20166	0.121733	1.10771	5.73846	0.00721359	0.920458	0.66993	0.679881	0.697004	0.669365	0.662727	0.657997	UNC79
cg10155158	0.482326	0.359232	2.21612	5.73445	0.00723511	0.922008	0.798121	0.820866	0.838364	0.837894	0.837217	0.810207	BRAF
cg15166956	0.185238	0.121864	1.95971	5.73062	0.0072558	0.922204	0.783138	0.796994	0.804848	0.783037	0.772842	0.777613	ARHGAP44
cg05753902	0.16688	0.314724	1.97691	5.7298	0.00726022	0.922204	0.778218	0.812895	0.796684	0.799349	0.784335	0.799054	EVADR
cg15584547	0.301808	0.495349	2.778	5.72546	0.00728373	0.922204	0.855223	0.881206	0.872002	0.854431	0.872469	0.861093	BTBD1;BTBD1
cg17372923	0.0843844	0.276379	1.50391	5.72522	0.00728501	0.922204	0.729849	0.750616	0.733289	0.755102	0.751707	0.750425
cg25919137	0.0205745	0.34835	2.94839	5.72518	0.00728524	0.922204	0.876482	0.896612	0.877762	0.883778	0.878724	0.878223	COL28A1
cg03788716	0.23963	0.0486215	2.2509	5.72174	0.00730392	0.923009	0.817107	0.819165	0.839765	0.822259	0.835829	0.822624
cg20842552	0.439181	0.311719	2.75354	5.72033	0.0073116	0.923534	0.850834	0.870167	0.882833	0.865788	0.864006	0.874302
cg05108054	-0.15363	-0.320452	2.67284	5.71762	0.00732636	0.924028	0.873307	0.852599	0.86379	0.856417	0.865442	0.867957	C7orf72
cg11971944	0.190715	-0.0626952	2.25271	5.71367	0.00734796	0.924173	0.816239	0.819395	0.839516	0.805786	0.80936	0.80646	HAPLN4
cg25226701	0.290606	0.147056	2.36737	5.71063	0.00736459	0.924369	0.825724	0.83602	0.847427	0.838294	0.833631	0.838874
cg06842319	-0.452932	-0.357829	2.38964	5.7062	0.00738891	0.924593	0.845549	0.840199	0.821619	0.83574	0.830691	0.832117
cg21365947	0.00379108	0.298448	1.16381	5.70529	0.00739397	0.924593	0.680599	0.710568	0.677808	0.81216	0.835134	0.821017	UTP14A;UTP14A
cg01883843	0.147565	0.245327	2.0658	5.70058	0.00741997	0.924935	0.792123	0.816658	0.809433	0.795696	0.802464	0.787009
cg26498365	0.254505	0.0634549	1.88173	5.69645	0.00744281	0.925142	0.77009	0.782757	0.80301	0.779398	0.790852	0.776511	PLEKHG1
cg16285780	0.320105	0.14537	3.15151	5.6946	0.00745309	0.925486	0.886281	0.898081	0.907948	0.904527	0.895984	0.888611	UBXN8
cg25688583	0.236728	0.513543	-0.0229669	5.69123	0.00747186	0.925486	0.456951	0.53816	0.493073	0.519922	0.490184	0.469056	TCF12;TCF12;TCF12;TCF12;TCF12
cg03408359	-0.240864	-0.0947212	0.808359	5.69056	0.0074756	0.925486	0.65129	0.641742	0.614203	0.634782	0.607081	0.602272	ANO4
cg11492932	0.31776	0.154262	3.0285	5.69018	0.0074777	0.925486	0.87995	0.888809	0.900073	0.888867	0.878223	0.887204	CSMD1
cg05097930	0.232749	0.120888	-1.29393	5.68874	0.00748575	0.925486	0.280549	0.285873	0.306305	0.304707	0.322571	0.304497	METTL7A
cg21695476	0.221797	0.130531	2.25654	5.68791	0.00749035	0.925618	0.816031	0.824453	0.837369	0.818791	0.804325	0.812095
cg24426193	-0.0391207	0.401701	3.5923	5.6844	0.00750998	0.926154	0.909865	0.935752	0.916488	0.91875	0.921436	0.922362	ATP13A2;ATP13A2;ATP13A2
cg10251846	0.308215	-0.00170142	2.62314	5.68332	0.00751603	0.92619	0.845818	0.85311	0.875406	0.865817	0.85976	0.850918
cg03358378	0.330313	0.0128432	1.41882	5.6828	0.00751895	0.92619	0.710031	0.710869	0.754435	0.721293	0.711118	0.713791	ESF1;ESF1
cg13199720	0.370421	0.276351	3.09486	5.68223	0.00752216	0.92619	0.883136	0.894307	0.903303	0.89224	0.898356	0.895593	KIAA0922;KIAA0922
cg09184271	-0.292011	-0.366808	-0.267905	5.68098	0.00752918	0.926288	0.474281	0.447496	0.441563	0.497657	0.49054	0.480192	LOC102724188
cg23923340	0.332883	-0.0191264	2.37743	5.67978	0.00753589	0.926306	0.833804	0.818371	0.854333	0.826365	0.839352	0.846432	MAP6;MAP6
cg10757964	0.0546964	-0.194257	1.64559	5.67657	0.00755399	0.926423	0.759401	0.738601	0.771737	0.745862	0.745267	0.733787	PARK2;PARK2;PARK2
cg08745216	-0.271119	-0.234003	2.27447	5.67561	0.00755941	0.926423	0.840773	0.819095	0.819332	0.814886	0.827737	0.820863
cg00067768	0.170934	0.528398	2.98596	5.67519	0.00756174	0.926423	0.872671	0.902283	0.879991	0.888097	0.881647	0.891707	DVL3
cg08589776	0.251305	0.433944	-1.92193	5.67423	0.00756716	0.926423	0.190024	0.235821	0.211344	0.199808	0.22594	0.213682
cg13727277	0.195266	0.158732	1.92087	5.67324	0.00757278	0.926423	0.779745	0.785887	0.800686	0.783546	0.794674	0.791785	MIR339;C7orf50;C7orf50;C7orf50
cg05304563	-0.196728	-0.260432	0.978824	5.67314	0.00757333	0.926423	0.6791	0.651223	0.657285	0.652325	0.624948	0.625133
cg26263536	0.0502801	0.216517	2.10695	5.66966	0.00759302	0.926495	0.800555	0.823237	0.808452	0.811187	0.802419	0.802759	ZBTB44;ZBTB44;ZBTB44
cg16884491	-0.0911643	0.26745	2.71545	5.66267	0.00763277	0.926495	0.856964	0.880683	0.857664	0.865683	0.862384	0.862572	C8orf40;C8orf40;C8orf40;C8orf40
cg25031453	0.234495	0.190369	1.86318	5.66114	0.00764147	0.926495	0.770308	0.784629	0.795005	0.76234	0.764784	0.76802	PTK2B;PTK2B;PTK2B;PTK2B
cg20426710	0.193857	0.0955258	-1.20505	5.66107	0.00764185	0.926495	0.290795	0.303962	0.315889	0.263512	0.275665	0.273024	ZBED4
cg20202792	0.417658	0.400783	2.98568	5.66013	0.00764725	0.926495	0.870564	0.889667	0.894953	0.877957	0.883125	0.875848	KITLG;KITLG
cg26666444	0.158968	0.0939007	0.688699	5.6598	0.00764912	0.926495	0.606644	0.615517	0.628151	0.621181	0.623821	0.613799	LRBA;LRBA
cg04865841	-0.378335	-0.223308	-2.01179	5.65833	0.00765755	0.926495	0.216594	0.203312	0.183455	0.190601	0.235921	0.214888	WDR8
cg27263465	-0.0574044	0.118113	0.310648	5.65797	0.00765961	0.926495	0.547939	0.572912	0.537362	0.569379	0.576217	0.569096	HDAC4
cg03570943	0.22801	0.224958	1.84657	5.65711	0.00766453	0.926495	0.765275	0.789148	0.790008	0.769863	0.772202	0.769851	SON;SON;SON;SON;SON;SON;SON;SON
cg04119729	0.210443	0.110735	-1.21169	5.65417	0.00768134	0.926495	0.28934	0.301327	0.32094	0.283524	0.280085	0.271054
cg06813127	0.297827	0.216173	-1.17309	5.65286	0.00768885	0.926495	0.282709	0.324103	0.329551	0.293074	0.292432	0.326886	LPP;LPP;LPP
cg22880122	-0.275028	-0.308199	-0.0663418	5.65231	0.00769204	0.926495	0.510778	0.479318	0.476108	0.467578	0.474828	0.476527	HCG22
cg10618635	0.223678	0.39279	2.09941	5.65025	0.00770385	0.926495	0.795167	0.823209	0.808155	0.81156	0.804019	0.817438	RRAS2;RRAS2
cg09660173	0.133711	-0.00518606	1.38441	5.6498	0.00770645	0.926495	0.715219	0.716837	0.735334	0.713615	0.707825	0.706919
cg15493915	0.233505	0.123856	2.14541	5.64767	0.00771875	0.926495	0.80586	0.811248	0.826187	0.814101	0.816534	0.821002	DNMT1;DNMT1
cg06211794	-0.204639	-1.36392	-6.12026	5.6455	0.00773126	0.926495	0.029973	0.00937277	0.0291714	0.00952875	0.0208108	0.01804	B4GALT5
cg19225151	-0.0165435	0.244004	2.53149	5.64473	0.0077357	0.926495	0.84286	0.866221	0.842983	0.833023	0.827501	0.829028	FOLR2;FOLR2;FOLR2;FOLR2
cg23043162	0.221493	-0.111649	2.4278	5.64398	0.00774006	0.926495	0.827818	0.835502	0.8603	0.85286	0.838659	0.832461
cg02904918	0.225928	0.0681781	2.59684	5.64142	0.00775487	0.926749	0.847678	0.856334	0.867798	0.856067	0.856467	0.861138	CEACAM20;CEACAM20;CEACAM20;CEACAM20
cg05112824	-0.0242405	-0.432321	-3.25509	5.63977	0.00776442	0.926749	0.105186	0.0841469	0.104207	0.132743	0.0970994	0.0935943	TCF7L2;TCF7L2;TCF7L2;TCF7L2;TCF7L2;TCF7L2;TCF7L2;TCF7L2;TCF7L2;TCF7L2;TCF7L2;TCF7L2;TCF7L2;TCF7L2;TCF7L2;TCF7L2;TCF7L2;TCF7L2;TCF7L2;TCF7L2;TCF7L2;TCF7L2;TCF7L2;TCF7L2;TCF7L2;TCF7L2
cg26191710	0.391427	0.193635	2.8693	5.63936	0.0077668	0.926749	0.86315	0.87646	0.891751	0.877788	0.886033	0.889473
cg18016370	0.131932	0.0177549	-0.534731	5.63654	0.00778319	0.926749	0.401232	0.400921	0.42349	0.0525655	0.0562117	0.0560993	PIGA;PIGA
cg26924223	0.117741	-0.00669709	1.44378	5.63118	0.00781442	0.927257	0.72121	0.728361	0.742761	0.720445	0.725873	0.724158	ZNF563
cg21864868	0.225667	0.14265	2.66396	5.63105	0.0078152	0.927257	0.851695	0.86434	0.872653	0.862675	0.867565	0.871094	LOC404266;LOC404266;LOC404266;LOC404266;LOC404266
cg26680506	-0.287627	-0.53469	1.40398	5.62882	0.00782827	0.927257	0.735458	0.707073	0.722144	0.728214	0.730472	0.708023
cg18184251	-0.399379	-0.0787761	-3.19395	5.62373	0.00785808	0.927257	0.108183	0.106696	0.0874565	0.102875	0.112854	0.112703	SOX2OT
cg07623193	0.37875	0.173881	2.87121	5.62079	0.00787541	0.927257	0.868834	0.873472	0.891095	0.873681	0.851061	0.865758	SMC1A;SMC1A
cg11007785	0.304881	0.266536	2.05878	5.62061	0.00787646	0.927257	0.792379	0.806036	0.815716	0.83169	0.816	0.836736	BMX;BMX
cg12564017	-0.190212	-0.171157	1.25355	5.61891	0.00788647	0.927257	0.717799	0.697611	0.695707	0.680594	0.692072	0.687885	LOC101928682
cg04531704	0.289532	0.0702434	-3.13536	5.61789	0.00789252	0.927257	0.0952493	0.101145	0.115901	0.122561	0.117584	0.127873
cg18879947	0.347628	0.0924519	2.64054	5.61614	0.00790286	0.927257	0.846898	0.855585	0.875498	0.846099	0.846925	0.847423	PRMT2;PRMT2;PRMT2;PRMT2;PRMT2;PRMT2;PRMT2;PRMT2
cg21027828	0.118839	0.298678	1.7786	5.61453	0.00791238	0.927257	0.76307	0.784539	0.770699	0.784939	0.77528	0.769428	LGR4
cg12193417	0.204465	0.0508119	-0.0649237	5.61357	0.00791802	0.927257	0.472083	0.481443	0.51312	0.487941	0.517881	0.483608
cg07705531	-0.273071	-0.440217	2.39693	5.61294	0.00792179	0.927257	0.85396	0.826465	0.834041	0.838083	0.837144	0.829365	RSL24D1
cg11120971	0.303366	0.178449	2.87374	5.61176	0.00792878	0.927257	0.867165	0.879703	0.888862	0.886778	0.878276	0.882455	CUX1;CUX1;CUX1;CUX1;CUX1;CUX1;CUX1
cg14837980	-0.0412255	-0.29955	2.61441	5.6092	0.007944	0.927884	0.864913	0.843195	0.866036	0.854917	0.864474	0.852376	TTLL8
cg00824566	0.1363	0.256275	1.73308	5.60272	0.00798258	0.927961	0.751077	0.782677	0.769448	0.760263	0.757907	0.754451
cg06962867	0.272104	0.219283	1.81845	5.60013	0.00799811	0.928006	0.758722	0.782957	0.791238	0.771617	0.770097	0.76373
cg17232322	0.339075	-0.187655	-1.95069	5.59619	0.00802173	0.928006	0.200256	0.186882	0.242733	0.211475	0.227247	0.174804	STPG2
cg14003655	0.166222	-0.00287182	0.88958	5.59607	0.00802243	0.928006	0.641759	0.636044	0.668654	0.639105	0.660048	0.642979
cg18258620	0.163876	-0.107623	1.87012	5.59554	0.00802564	0.928006	0.777545	0.771277	0.801654	0.771011	0.773414	0.754913	CLMN
cg25307641	0.162687	0.102755	1.22383	5.59493	0.00802929	0.928006	0.688717	0.700487	0.710056	0.701768	0.708329	0.702161	SURF2;SURF1
cg09389925	0.184282	0.0487109	-1.35149	5.5947	0.00803067	0.928006	0.270943	0.277095	0.299666	0.298232	0.295258	0.302935
cg05659651	0.411445	0.217271	2.55459	5.59344	0.00803828	0.928032	0.838441	0.850419	0.864205	0.83995	0.844131	0.839942	RREB1;RREB1;RREB1;RREB1
cg04759435	0.143051	-0.0150527	0.277323	5.59041	0.00805653	0.928032	0.543112	0.533398	0.56657	0.524397	0.525947	0.499346
cg09732580	-0.450549	0.104767	-0.13118	5.58589	0.00808381	0.928032	0.483645	0.526645	0.423143	0.822086	0.833093	0.824136
cg12766402	0.277053	0.171055	2.45972	5.58565	0.00808526	0.928032	0.830389	0.849888	0.853345	0.850893	0.846167	0.843476	OR10A7
cg13043541	0.239831	-0.413764	3.23321	5.58327	0.00809972	0.928032	0.87839	0.892785	0.916785	0.913447	0.905914	0.890287	CAMTA1
cg02040103	0.236789	0.185236	0.41022	5.58311	0.00810067	0.928032	0.544095	0.581008	0.58487	0.5695	0.556713	0.560678	ADGRA3
cg07474678	0.198986	0.0339413	0.370746	5.58254	0.00810414	0.928032	0.551399	0.555895	0.583488	0.574376	0.585307	0.568904	PRKACB;PRKACB;PRKACB;PRKACB;PRKACB;PRKACB;PRKACB;PRKACB;PRKACB;PRKACB;PRKACB
cg22102357	-0.147505	-0.476513	2.50858	5.58222	0.00810607	0.928032	0.857888	0.830538	0.854086	0.836544	0.832574	0.837291
cg05298252	0.408567	0.239449	2.84921	5.58114	0.00811266	0.928032	0.867399	0.873217	0.887753	0.870591	0.870259	0.877851	CCDC62;CCDC62;CCDC62
cg24066916	-0.0269051	-0.182212	1.14116	5.58054	0.00811628	0.928032	0.694831	0.671601	0.69601	0.663944	0.668198	0.658028
cg00241218	0.535108	0.363035	-3.15524	5.58004	0.00811934	0.928032	0.0902113	0.107451	0.123051	0.0974066	0.112241	0.103575	HLA-B
cg20696225	-0.0650976	-0.418761	2.85716	5.57862	0.00812797	0.928032	0.88274	0.858879	0.886727	0.870866	0.873354	0.877292	CNST;CNST
cg03808896	0.137631	0.0587432	-0.117741	5.57812	0.00813103	0.928032	0.46587	0.484953	0.487979	0.460792	0.469227	0.482255	SHROOM1;SHROOM1
cg11064744	0.106132	0.257266	1.83848	5.57756	0.00813444	0.928032	0.768653	0.791987	0.780196	0.762789	0.767132	0.750609	PPP3CB;PPP3CB;PPP3CB
cg08186275	0.281465	0.255593	2.42012	5.57701	0.00813779	0.928032	0.824653	0.848594	0.849455	0.841798	0.844175	0.824328	LINC00535
cg03705727	0.194784	0.0409359	1.67803	5.57699	0.00813792	0.928032	0.755797	0.744395	0.778461	0.754382	0.766931	0.745905	TNIK;TNIK;TNIK;TNIK;TNIK;TNIK;TNIK;TNIK
cg21028473	0.122917	0.0366186	0.305314	5.57681	0.00813902	0.928032	0.543136	0.550775	0.563704	0.566206	0.555997	0.548811	TMEM182
cg15831212	0.250012	0.0939173	1.87585	5.57669	0.00813976	0.928032	0.767483	0.780922	0.800314	0.806456	0.809477	0.801571	PFDN1
cg15277126	0.125427	-0.146954	-0.357001	5.57594	0.00814436	0.928032	0.434842	0.426314	0.457319	0.413639	0.408208	0.428541	PPARG;PPARG;PPARG;PPARG
cg10057799	-0.110306	-0.371751	2.67677	5.56985	0.00818159	0.928581	0.871179	0.848451	0.868625	0.872574	0.863543	0.850995
cg26707416	0.188755	0.06897	1.60513	5.56755	0.00819571	0.928682	0.739154	0.752236	0.76455	0.734976	0.728955	0.73032	MAP1B
cg16908208	0.0656839	-0.173642	-0.183049	5.56439	0.00821517	0.92906	0.470125	0.449688	0.485731	0.509078	0.495669	0.513714	TMEM132C
cg04104489	-0.43588	-0.485592	1.40357	5.56333	0.0082217	0.92906	0.749297	0.710894	0.703227	0.700132	0.691296	0.704962	PGM1
cg10007519	0.210665	0.0687478	1.2505	5.56317	0.00822264	0.92906	0.695319	0.695676	0.718612	0.715885	0.704382	0.702994
cg15437879	-0.201931	0.307715	2.56483	5.56297	0.00822388	0.92906	0.848431	0.874062	0.832055	0.844683	0.841975	0.840863	STK11IP
cg10925657	0.257654	0.27666	1.43833	5.56097	0.00823623	0.929655	0.706355	0.742084	0.738277	0.723272	0.725264	0.731718	FAR2
cg13798839	0.177031	0.0887574	0.680925	5.55984	0.00824326	0.929964	0.605093	0.611363	0.629384	0.608977	0.616523	0.603413	LINC01125
cg00750366	0.2851	0.0375061	-1.60893	5.55977	0.0082437	0.929964	0.239467	0.23652	0.270779	0.238224	0.237544	0.238954	HLA-DPB1
cg19123846	-0.323231	-0.522036	2.41648	5.55853	0.00825135	0.929966	0.856214	0.822324	0.837725	0.848187	0.84344	0.853407	CAMKMT
cg17586764	0.0872035	0.326772	2.16483	5.557	0.00826082	0.930039	0.805433	0.831123	0.810483	0.831524	0.806953	0.81172	KIAA1324L;KIAA1324L;KIAA1324L
cg08258520	0.426489	0.302456	3.27349	5.55401	0.00827933	0.930232	0.891418	0.906254	0.913844	0.910983	0.902022	0.914284	CEP170;CEP170;CEP170
cg16306706	-0.206278	-0.246439	0.702288	5.54989	0.00830502	0.930499	0.634395	0.608858	0.612544	0.574658	0.598231	0.576166	FOXJ3
cg26954751	0.198467	-0.164252	3.17716	5.54963	0.0083066	0.930499	0.89098	0.892569	0.911623	0.892555	0.897791	0.89428	PDSS2
cg13681142	0.103934	-0.0377675	0.696418	5.54851	0.00831359	0.930499	0.610683	0.61152	0.632242	0.597861	0.606414	0.599147	C20orf111
cg21217117	0.16474	0.0725838	1.82664	5.54809	0.0083162	0.930499	0.768365	0.780256	0.790076	0.745538	0.745137	0.748153
cg05158606	0.000189707	-0.343697	-0.350777	5.54724	0.00832152	0.930499	0.463641	0.402879	0.454813	0.416566	0.426334	0.431503	ABI2
cg16955800	-1.76807	-0.591247	-0.257659	5.54566	0.00833137	0.930499	0.583731	0.50571	0.315059	0.348754	0.419683	0.298708	NUP35
cg15121553	0.161532	-0.00897504	1.07327	5.54559	0.00833184	0.930499	0.666341	0.670878	0.694101	0.661783	0.641207	0.648139
cg12082804	-0.0595098	-0.196534	1.85662	5.54544	0.00833277	0.930499	0.792926	0.768596	0.787177	0.783858	0.784632	0.77992	ADM2;ADM2
cg19298400	-0.147895	-0.273647	1.76045	5.54498	0.00833564	0.930499	0.783994	0.758156	0.770607	0.757264	0.760859	0.747475
cg23908794	-0.133421	-0.491428	-3.31032	5.5425	0.00835117	0.93091	0.102973	0.0826046	0.0976409	0.0910417	0.10432	0.0944331
cg12848457	-0.249943	-0.174881	0.505939	5.53722	0.00838437	0.931062	0.602912	0.581453	0.574239	0.579641	0.56718	0.56388
cg10604488	0.321061	0.144291	1.73487	5.53616	0.00839103	0.931062	0.750442	0.762393	0.786561	0.768368	0.757072	0.75196
cg21535931	0.11269	-0.0972566	0.0486704	5.53586	0.00839292	0.931062	0.506255	0.491494	0.527409	0.49671	0.490171	0.488766	PLEC1;PLEC1
cg15001887	0.0541438	-0.19162	1.27286	5.5358	0.00839326	0.931062	0.711714	0.691294	0.714224	0.737395	0.698653	0.702882	CTNNB1;CTNNB1;CTNNB1
cg26607042	0.165588	0.45659	3.02913	5.53567	0.00839409	0.931062	0.875915	0.901179	0.887403	0.878671	0.878631	0.886288	FBXW7;FBXW7;FBXW7
cg18590693	-0.0217445	-0.197269	0.026685	5.5346	0.00840087	0.931062	0.509288	0.486398	0.518133	0.491313	0.486228	0.492621	HDAC9
cg02573472	0.141753	0.0430196	-0.548885	5.53198	0.0084174	0.931062	0.393546	0.404539	0.420449	0.414695	0.423147	0.426915
cg11028872	0.114889	-0.143541	0.253849	5.53146	0.00842066	0.931062	0.536345	0.532846	0.558898	0.535327	0.533714	0.559646
cg07806293	0.307501	0.155817	-2.4664	5.53062	0.00842601	0.931062	0.143083	0.154244	0.16767	0.145356	0.150872	0.146644
cg16328381	0.236123	0.343717	2.68779	5.52525	0.00846005	0.931309	0.850533	0.873775	0.86769	0.867896	0.86817	0.859046	FADS1
cg24355006	0.263641	0.159512	2.4492	5.52352	0.00847103	0.931309	0.835538	0.840836	0.855673	0.845642	0.84349	0.843484	CSNK1G2
cg13921918	0.136076	0.0333304	-0.197729	5.52242	0.00847806	0.931309	0.452814	0.467297	0.477625	0.449734	0.445497	0.456121	ABCC4;ABCC4;ABCC4;ABCC4
cg00585116	0.217822	0.155608	1.52734	5.52234	0.00847855	0.931309	0.727281	0.743482	0.753926	0.748467	0.744821	0.732957	PSCA
cg25319570	-0.0211445	0.417601	2.14369	5.52174	0.00848241	0.931309	0.808134	0.829237	0.795773	0.813031	0.834401	0.818187	BAG2
cg25184832	0.246765	0.112001	2.34838	5.52018	0.00849231	0.931309	0.820688	0.835963	0.845284	0.844303	0.842924	0.839897
cg02908912	0.378669	0.0932394	2.86023	5.51957	0.00849625	0.931309	0.864832	0.87156	0.892593	0.873301	0.879797	0.869971	SGPL1
cg27620077	0.224699	0.00944858	2.2196	5.51936	0.00849754	0.931309	0.813769	0.81462	0.836859	0.803274	0.810997	0.808347	RPS6KA2
cg15617023	-0.239388	-0.0618981	1.96683	5.51856	0.00850266	0.931309	0.804415	0.801813	0.778149	0.77711	0.774935	0.772173	LHFP
cg05199251	-0.121089	-0.248257	-0.0726518	5.51834	0.00850406	0.931309	0.502666	0.478019	0.480635	0.465907	0.462722	0.475327	LOC101928696;RABGAP1L;RABGAP1L;RABGAP1L;RABGAP1L
cg05516619	0.326244	0.155112	2.75271	5.51585	0.00851999	0.931309	0.856297	0.869257	0.881339	0.854372	0.859441	0.864159
cg26510150	-0.330534	-0.167561	2.6519	5.51207	0.00854426	0.931309	0.872178	0.862462	0.848352	0.859295	0.873367	0.856205
cg21200656	1.08726	-0.122404	-4.34215	5.51087	0.00855193	0.931309	0.0494429	0.0489111	0.0873295	0.0524955	0.0741629	0.0755923	NKX2-4
cg21265262	0.273908	0.123647	1.75237	5.5107	0.00855305	0.931309	0.758184	0.766396	0.785347	0.766106	0.779909	0.77054	NSMAF;NSMAF
cg10642094	0.225577	0.127542	2.22428	5.51053	0.00855413	0.931309	0.81075	0.823751	0.832985	0.823507	0.830987	0.818668	LOC645166;LOC645166;LOC645166
cg19102983	0.136587	7.05847e-05	-0.526268	5.50943	0.00856124	0.931309	0.400942	0.40882	0.421564	0.382422	0.370717	0.39129	TXN;TXN
cg08204043	-0.370539	-0.482417	2.89454	5.50886	0.00856488	0.931309	0.892069	0.870195	0.873716	0.837325	0.833681	0.825693
cg14815329	0.0674061	0.603458	2.37728	5.50799	0.00857052	0.931309	0.814325	0.859784	0.823677	0.815239	0.814867	0.810584
cg15480287	0.193485	0.161284	1.67857	5.50775	0.00857206	0.931309	0.745588	0.763911	0.772583	0.732775	0.733129	0.729001	PNCK;PNCK
cg09807275	0.215957	0.0320455	2.44183	5.50704	0.00857662	0.931309	0.83643	0.837701	0.856453	0.8303	0.834195	0.827992
cg18976974	0.204766	0.20471	0.818967	5.50606	0.00858292	0.931309	0.625152	0.63988	0.646949	0.66137	0.66075	0.659693
cg07776130	-0.25128	0.00247222	2.38123	5.50448	0.00859317	0.931309	0.844774	0.846079	0.821585	0.83935	0.823584	0.837134	TDRD1
cg03713923	-0.343613	-0.13266	2.91224	5.50424	0.00859469	0.931309	0.890931	0.884312	0.868266	0.873275	0.875164	0.875074	IQCH
cg18272089	0.253246	0.146883	2.90621	5.50346	0.00859973	0.931309	0.869913	0.88389	0.89019	0.879481	0.88732	0.885555
cg07254438	0.161492	0.0752522	0.43239	5.49886	0.00862952	0.931309	0.558882	0.577002	0.586096	0.567624	0.564272	0.576075	CLIP1;CLIP1;CLIP1
cg21249829	-0.312001	-0.145898	2.53025	5.4983	0.00863317	0.931309	0.861573	0.85016	0.840372	0.856118	0.855564	0.856742	ATP6V1G1
cg16694480	-0.112627	-0.185849	-0.0780941	5.49673	0.00864336	0.931309	0.49557	0.475097	0.489073	0.496874	0.512853	0.507693	CAPZB
cg00708035	-0.149866	-0.370594	2.19464	5.49391	0.0086617	0.931309	0.827919	0.804606	0.823251	0.82536	0.80257	0.818648	KLHL29
cg13510520	0.261592	0.0984946	2.92418	5.49389	0.00866185	0.931309	0.872752	0.881208	0.893684	0.874134	0.878121	0.878795
cg13691708	-0.261401	-0.0885115	2.11374	5.49206	0.00867378	0.931309	0.820628	0.813944	0.798322	0.802618	0.803879	0.787511
cg11840035	0.268661	0.14147	2.12517	5.49102	0.00868059	0.931309	0.798608	0.809736	0.825218	0.836158	0.848603	0.824576
cg21526469	0.309462	0.412657	2.67141	5.486	0.00871341	0.931309	0.838343	0.87676	0.868967	0.848806	0.859478	0.869811	ATF7IP2;ATF7IP2;ATF7IP2;ATF7IP2
cg10559736	0.224915	0.186224	1.59361	5.48502	0.00871985	0.931309	0.738932	0.749606	0.76117	0.718073	0.733112	0.717534	LRP5;LRP5
cg08376304	0.243981	0.0352888	1.18631	5.48223	0.00873814	0.932529	0.682776	0.68388	0.711153	0.51649	0.480957	0.511942	SPIN4;SPIN4
cg20728791	-0.124477	-0.401568	2.252	5.48165	0.00874197	0.93257	0.836012	0.807545	0.828138	0.815934	0.823925	0.825249	NCRNA00081;NCRNA00081;NCRNA00081;NCRNA00081;NCRNA00081
cg05993202	0.300277	0.550866	2.82023	5.47843	0.0087632	0.932706	0.853706	0.887562	0.875327	0.879607	0.852477	0.881878	ANKH
cg12383699	0.193525	0.0289001	-1.34233	5.47557	0.00878209	0.93299	0.271139	0.28078	0.299407	0.259225	0.267119	0.264916
cg22159058	0.160431	0.287822	-1.29044	5.4746	0.00878853	0.933084	0.274692	0.308117	0.291548	0.286473	0.28514	0.295984	DNAJC2;DNAJC2;DNAJC2;DNAJC2
cg25121146	0.18542	0.269927	2.58614	5.47381	0.00879374	0.933084	0.843011	0.865356	0.860117	0.862128	0.857494	0.845727	MC4R;MC4R
cg15705470	0.271782	0.184534	-1.97575	5.47297	0.00879927	0.933084	0.190373	0.205141	0.217272	0.207967	0.221184	0.193691	LOC645323;LOC645323
cg24324985	-0.0410644	-0.251555	-2.04457	5.4715	0.00880901	0.933084	0.206078	0.184325	0.200032	0.194008	0.192153	0.195116	FOXA2
cg16953891	0.0128888	0.257794	2.49695	5.47102	0.0088122	0.933084	0.839062	0.863117	0.841569	0.825322	0.840874	0.837053	RNF40;RNF40;RNF40;RNF40
cg18154117	-0.0177774	-0.262702	0.811154	5.47056	0.00881528	0.933084	0.641955	0.610702	0.650639	0.660503	0.668772	0.650554	MACF1
cg00531182	0.137611	0.245842	0.861417	5.46933	0.00882347	0.933084	0.62848	0.654917	0.649097	0.623773	0.64798	0.626699	LOC101927274
cg24220996	0.10765	0.345052	-1.664	5.46639	0.00884299	0.933084	0.228849	0.265399	0.233508	0.241757	0.214905	0.23281	FGFBP1
cg01580782	0.182844	0.0800894	1.20968	5.46591	0.00884617	0.933084	0.685517	0.695487	0.711749	0.702375	0.700381	0.709779
cg02692214	0.269932	-0.035607	2.82338	5.4635	0.00886229	0.933084	0.866972	0.868141	0.88845	0.875237	0.869181	0.877961	CDH4;CDH4;CDH4
cg14523804	0.158666	0.0937984	0.0184635	5.46215	0.00887129	0.933084	0.486769	0.509792	0.511147	0.486643	0.502261	0.502104
cg07022737	0.00885871	0.298341	2.7585	5.46061	0.00888159	0.933084	0.861963	0.88293	0.863308	0.868479	0.855994	0.863113	FTCD;FTCD
cg13304638	0.156999	0.114419	-0.427027	5.45306	0.00893224	0.933084	0.41261	0.435284	0.434789	0.418124	0.393652	0.428457	TBCD
cg17790358	0.136542	0.17695	-0.428274	5.45296	0.00893294	0.933084	0.411396	0.436143	0.432187	0.415446	0.423873	0.422232	HTR1E
cg15133917	0.168478	0.23346	1.89922	5.45295	0.00893297	0.933084	0.773784	0.796972	0.792304	0.785412	0.789178	0.785326	TTN;TTN;TTN;TTN;TTN
cg13403466	-0.345274	-0.369267	2.88913	5.45246	0.00893628	0.933084	0.893768	0.871484	0.871518	0.882764	0.866099	0.880753	NSFL1C;NSFL1C;NSFL1C
cg03782662	0.157142	0.202374	1.04976	5.45196	0.00893965	0.933084	0.655953	0.686409	0.677036	0.652007	0.657111	0.647247	TRIM26
cg01297721	0.197945	0.127406	-1.88523	5.45132	0.00894401	0.933084	0.200197	0.21838	0.224408	0.22583	0.238002	0.231418	HAPLN4;HAPLN4
cg16985952	0.2187	0.113395	-2.36393	5.45109	0.00894551	0.933084	0.153793	0.162957	0.174423	0.17145	0.171571	0.164195	KIAA1026;KIAA1026
cg25348323	0.157919	-0.0840137	1.5022	5.45042	0.00895002	0.933084	0.72712	0.732244	0.753981	0.730462	0.752603	0.739395
cg00860359	0.184323	0.0314627	1.31727	5.4492	0.0089583	0.933084	0.703965	0.702052	0.730562	0.708358	0.69896	0.692031	PANX2;PANX2;PANX2
cg12501871	0.161926	0.0192586	0.0557327	5.44568	0.00898209	0.933084	0.498224	0.504811	0.525788	0.100243	0.109722	0.118257	PRRG1;PRRG1
cg06344162	0.37923	0.507968	3.07484	5.44513	0.00898581	0.933084	0.878207	0.899733	0.894124	0.885173	0.900599	0.882468	PXK;PXK;PXK;PXK;PXK;PXK;PXK;PXK;PXK;PXK;PXK;PXK;PXK;PXK
cg24756213	0.345304	0.262183	2.4207	5.44484	0.00898774	0.933084	0.826857	0.842723	0.852445	0.851238	0.853529	0.834429
cg16294255	-0.255078	-0.497918	1.16036	5.44446	0.00899037	0.933084	0.69649	0.673588	0.692714	0.707454	0.738879	0.682136	MMEL1
cg18192414	0.373285	0.317745	3.10302	5.44196	0.00900729	0.933084	0.88125	0.897763	0.90216	0.890748	0.905426	0.889834
cg20387884	0.22747	0.170295	1.36435	5.44117	0.00901268	0.933084	0.705082	0.721386	0.731008	0.698792	0.703483	0.709286	NRXN3;NRXN3;NRXN3;NRXN3;NRXN3;NRXN3
cg19519593	0.202198	0.0427377	1.32183	5.44112	0.00901305	0.933084	0.70074	0.704886	0.732814	0.74603	0.721449	0.720311	PDE7A
cg14628108	-0.374245	-0.439563	2.91807	5.44045	0.00901754	0.933084	0.899258	0.870546	0.870611	0.871065	0.880819	0.881861	CKAP4
cg09508311	0.208828	0.0463613	2.12756	5.43752	0.0090375	0.933084	0.802695	0.810409	0.825356	0.798441	0.805575	0.799355	UBE4B;UBE4B
cg03220365	0.17759	0.0551013	1.38657	5.43715	0.00904002	0.933084	0.709006	0.721652	0.736213	0.700353	0.698414	0.702854	CPSF7;CPSF7;CPSF7
cg10606176	0.112638	0.288456	2.04547	5.43497	0.00905494	0.933084	0.79385	0.816056	0.801427	0.788815	0.796921	0.781706
cg11086547	-0.233754	-0.0329491	2.2691	5.43357	0.00906446	0.933084	0.834396	0.83307	0.8134	0.834034	0.824107	0.82095	CUGBP2;CUGBP2;CUGBP2;CUGBP2
cg25314531	0.28567	0.17761	2.07946	5.43322	0.00906689	0.933084	0.796891	0.802901	0.821187	0.795996	0.803315	0.803114
cg17671647	-0.245411	-0.314442	1.20996	5.43286	0.00906931	0.933084	0.715597	0.682268	0.690785	0.687868	0.690963	0.661849	GABRG3;GABRG3
cg16958939	0.194651	0.165415	-0.371521	5.43186	0.00907618	0.933084	0.417291	0.44473	0.446993	0.439513	0.419205	0.443108	RREB1;RREB1;RREB1;RREB1
cg12601633	0.155444	0.0946829	-1.76227	5.43136	0.0090796	0.933084	0.216476	0.234884	0.241312	0.222203	0.214402	0.247265	ADD3;ADD3;ADD3
cg11195059	0.39522	0.128493	2.55311	5.43119	0.00908079	0.933084	0.842978	0.846412	0.866207	0.859823	0.856582	0.860973	LAMB4
cg04782908	0.0351302	0.40703	2.74388	5.43102	0.00908195	0.933084	0.858276	0.885117	0.85898	0.870492	0.870001	0.879847	LOC100130452;CCDC150
cg06909229	0.25504	0.105407	2.94278	5.42911	0.00909503	0.933084	0.872179	0.885326	0.894002	0.88865	0.88796	0.880479
cg12090395	0.169445	-0.0315765	2.13582	5.42815	0.0091016	0.933084	0.804956	0.810374	0.82548	0.801844	0.800112	0.797157
cg25902823	-0.410526	-0.259382	2.46305	5.42685	0.00911058	0.933084	0.862298	0.843202	0.824251	0.84807	0.847209	0.837316	UPP2;UPP2
cg03930263	0.277357	0.18951	1.76515	5.42632	0.00911422	0.933084	0.751616	0.774217	0.786253	0.776065	0.763695	0.765509	PPP3CA;PPP3CA;PPP3CA
cg07212628	0.362996	0.154962	2.92863	5.42544	0.00912022	0.933084	0.869552	0.88081	0.895801	0.887092	0.886018	0.889829	ASAP3;ASAP3
cg10424417	0.260145	0.109614	-2.18408	5.42486	0.00912426	0.933084	0.166314	0.183317	0.195332	0.195917	0.193295	0.197418
cg15703970	0.348417	-0.318067	2.26859	5.42463	0.00912585	0.933084	0.804978	0.804838	0.846031	0.814985	0.796948	0.811505	ELFN1
cg10276433	0.154696	-0.0881327	-1.35069	5.422	0.00914392	0.933087	0.277221	0.278864	0.299387	0.261449	0.277221	0.305138	GPR110;GPR110
cg07537079	0.132186	0.0628448	1.07078	5.42193	0.00914445	0.933087	0.670332	0.667887	0.691239	0.690356	0.674061	0.67398	LOC440600
cg03984502	0.159345	0.0485993	1.74733	5.42131	0.00914872	0.933087	0.756749	0.768539	0.781013	0.793825	0.801067	0.775921	RORC
cg00926466	0.183773	0.182512	1.24763	5.41879	0.00916615	0.933087	0.690138	0.707132	0.711894	0.689256	0.6886	0.685169	MAML1
cg04742029	0.293111	0.132074	-2.12191	5.41579	0.00918694	0.933461	0.170109	0.190518	0.205106	0.204211	0.193296	0.193925	POC1B;POC1B;POC1B;POC1B-GALNT4;POC1B-GALNT4;POC1B
cg02423534	0.12821	0.0664149	-0.362211	5.4098	0.00922852	0.933461	0.425927	0.441277	0.446325	0.443049	0.442789	0.453541	ADCY6;ADCY6
cg12670945	0.165303	-0.0136689	2.23756	5.40944	0.00923108	0.933461	0.814655	0.820206	0.836628	0.821108	0.820508	0.826768
cg22760465	0.511731	0.422738	-2.71393	5.40844	0.00923803	0.933461	0.113737	0.148333	0.149382	0.119815	0.114193	0.11493	FAM102B
cg20774140	0.259272	0.142442	2.51025	5.40732	0.00924584	0.933461	0.835006	0.852624	0.860678	0.888771	0.88488	0.882907
cg11019064	0.371888	0.240178	-3.01751	5.40613	0.00925417	0.933461	0.0986187	0.116043	0.125015	0.118566	0.127673	0.12381
cg15250865	0.143532	0.43566	2.42202	5.40551	0.00925852	0.933461	0.829286	0.857035	0.834509	0.831764	0.840493	0.837274	CFLAR;CFLAR;CFLAR;CFLAR;CFLAR;CFLAR;CFLAR;CFLAR;CFLAR;CFLAR-AS1
cg15649857	0.118081	-0.000366697	0.566709	5.40263	0.00927866	0.933461	0.589694	0.590953	0.609722	0.604811	0.587819	0.592591
cg00652171	0.304213	0.126564	1.17719	5.40243	0.00928005	0.933461	0.673159	0.688326	0.713946	0.670485	0.669046	0.656231
cg20433702	0.181731	-0.0983136	-1.62195	5.40136	0.00928759	0.933461	0.244554	0.23145	0.265518	0.28376	0.271794	0.270034	DLX6-AS1
cg20767271	0.258231	0.355927	1.9011	5.40105	0.00928973	0.933461	0.767131	0.802388	0.790788	0.781845	0.76832	0.775665	NUP93;NUP93
cg17172851	0.207482	-0.292653	-3.05398	5.40047	0.00929381	0.933461	0.105854	0.100028	0.127375	0.111552	0.118469	0.123714	PAX7;PAX7;PAX7
cg03677021	0.20672	0.110079	-0.851589	5.39964	0.00929962	0.933461	0.343989	0.360954	0.371468	0.338852	0.341285	0.367387	WDR47;WDR47;WDR47
cg02024242	-0.45532	-0.387335	3.08174	5.39901	0.00930408	0.933479	0.906742	0.886647	0.881579	0.896794	0.879493	0.888598
cg02245810	0.210909	0.156582	2.24405	5.39849	0.00930773	0.933479	0.813471	0.825966	0.833585	0.800583	0.816811	0.808213	CPT1B;CHKB;CPT1B;CHKB-CPT1B;CPT1B;CPT1B;CPT1B;CPT1B;CPT1B
cg15124215	0.365717	-0.0660604	-3.0704	5.39673	0.00932012	0.933624	0.100704	0.115009	0.134456	0.169489	0.1819	0.188908	GALNTL6
cg09075378	0.339367	0.180862	3.05442	5.39662	0.00932088	0.933624	0.879248	0.891143	0.90213	0.893903	0.89889	0.882503	SNX8
cg13524554	0.155021	-0.202863	1.05352	5.39503	0.00933207	0.934088	0.670326	0.654868	0.690473	0.79513	0.813126	0.800957
cg19991537	-0.149284	-0.2204	1.18938	5.38927	0.00937277	0.934343	0.709061	0.683584	0.691265	0.689956	0.679221	0.692007	PML;PML;PML;PML;PML;PML;PML;PML;PML
cg00869533	-0.0944648	0.351703	3.07883	5.38765	0.00938427	0.934343	0.8854	0.906998	0.879663	0.886483	0.879338	0.878372	VRK2;FANCL;VRK2;FANCL;VRK2;VRK2;VRK2;VRK2
cg15034962	0.216016	0.15433	-0.778216	5.38603	0.00939579	0.934343	0.353357	0.374913	0.382255	0.341294	0.322086	0.34407	PLEKHA8
cg23975226	-0.210588	-0.485928	1.449	5.38559	0.00939892	0.934343	0.748549	0.703888	0.733372	0.710942	0.739851	0.729164
cg26506778	0.173786	0.0994007	-0.121625	5.38532	0.00940081	0.934343	0.463459	0.48175	0.49185	0.465139	0.465508	0.470086	PART1
cg16509819	0.248948	0.439638	3.04365	5.38184	0.00942561	0.934343	0.876952	0.90153	0.890767	0.892933	0.894001	0.896355	OPRM1;IPCEF1;IPCEF1;IPCEF1
cg06708888	0.111237	0.478371	2.82571	5.38125	0.00942977	0.934343	0.857278	0.894161	0.866729	0.865496	0.875489	0.860357	PLEKHA5;PLEKHA5
cg00742649	0.249354	0.0507077	-1.10398	5.3812	0.00943016	0.934343	0.305247	0.315048	0.339046	0.312641	0.315478	0.319215	XBP1;XBP1
cg27392551	0.265235	0.114288	1.70923	5.38092	0.00943214	0.934343	0.743611	0.766706	0.782488	0.763807	0.762495	0.767677	C1orf223
cg13264968	0.241923	0.14705	2.31084	5.38061	0.00943438	0.934343	0.82236	0.827784	0.843181	0.827811	0.81539	0.819145
cg20202267	0.394864	0.523666	2.56226	5.37858	0.00944887	0.934343	0.83012	0.863855	0.859447	0.880652	0.875847	0.836869
cg18360302	0.216221	0.0750469	1.9215	5.37719	0.00945877	0.934343	0.778449	0.786961	0.804645	0.786115	0.791186	0.771123	COQ7;COQ7
cg18291127	-0.0523109	-0.201774	1.35765	5.37708	0.00945955	0.934343	0.724781	0.703192	0.723284	0.728576	0.752607	0.726991	CEP85L
cg27051937	-0.515931	-0.376579	2.0793	5.37575	0.00946906	0.934343	0.831173	0.80017	0.780614	0.793127	0.808048	0.815981	SYNGAP1
cg04920869	0.189091	0.146569	1.74309	5.37086	0.00950421	0.934343	0.75856	0.769335	0.779705	0.753899	0.760117	0.757221	VPS13D;VPS13D
cg21463898	0.32467	0.127684	2.34083	5.36965	0.00951286	0.934343	0.815702	0.834654	0.848659	0.841873	0.835635	0.861327	OSBPL7
cg03762366	0.143067	-0.0300626	0.301074	5.36957	0.00951347	0.934343	0.544126	0.540325	0.570762	0.553646	0.558852	0.559002	HOXC11
cg27138901	0.177918	0.0351248	0.201323	5.36945	0.00951434	0.934343	0.515285	0.540851	0.54574	0.519307	0.501711	0.530829	CLEC2D;CLEC2D
cg24580076	0.450458	-0.0048225	2.64928	5.36831	0.00952252	0.934343	0.843152	0.847605	0.882303	0.847022	0.854532	0.841151	C7orf20
cg10856506	0.123098	-0.0128821	0.0481364	5.36489	0.00954722	0.934343	0.497056	0.506564	0.52096	0.510307	0.509849	0.515485
cg17724331	0.224204	0.34325	2.01665	5.36479	0.00954792	0.934343	0.785039	0.811248	0.804471	0.805338	0.795239	0.803936
cg00267323	-0.206828	0.211542	2.74991	5.36432	0.00955129	0.934343	0.88084	0.865769	0.850708	0.87279	0.861986	0.862866	ANLN
cg19910220	0.400939	0.12151	2.70351	5.3634	0.00955795	0.934343	0.850555	0.859904	0.881837	0.865192	0.857943	0.863109	C1orf157
cg12079864	-0.318881	-0.634545	2.95205	5.36307	0.00956037	0.934343	0.897253	0.861116	0.885972	0.872854	0.873245	0.878631	ABI3BP;ABI3BP
cg06351796	-0.34805	-0.127987	2.81674	5.3594	0.00958692	0.934343	0.880397	0.880586	0.860124	0.873714	0.866972	0.871912	ATXN1;ATXN1
cg16719801	0.22254	0.0722443	2.81727	5.35862	0.00959263	0.934343	0.8642	0.874676	0.885561	0.873788	0.86389	0.864213	VSNL1
cg10170341	0.189879	0.020119	2.04508	5.35748	0.00960086	0.934443	0.793722	0.801812	0.816383	0.790943	0.800689	0.784901	GCSAML;GCSAML;GCSAML;GCSAML;GCSAML;GCSAML;GCSAML
cg18502477	0.114994	0.224821	2.3017	5.35732	0.00960205	0.934443	0.819624	0.840345	0.831517	0.838426	0.833663	0.823644	OR9Q1
cg09150163	0.309778	0.287533	2.41651	5.35581	0.00961299	0.934469	0.821666	0.846401	0.852567	0.846541	0.834316	0.84393
cg23190353	-0.147044	-0.223367	1.58366	5.35511	0.00961813	0.934651	0.762225	0.733909	0.749859	0.740851	0.747567	0.736906	MSI2;MSI2
cg03911824	-0.177396	-0.11391	1.08843	5.35477	0.0096206	0.934651	0.690622	0.67941	0.668182	0.641583	0.648364	0.645163	DYM
cg14869326	-0.214092	-0.425089	2.67713	5.3543	0.00962402	0.934651	0.872627	0.852536	0.861879	0.878393	0.861511	0.881622	LOH12CR2;LOH12CR1;LOH12CR1
cg24302024	0.419738	0.248209	2.92353	5.3543	0.00962404	0.934651	0.870515	0.87877	0.893696	0.874788	0.870031	0.881295	SNORA40
cg16817248	0.210792	0.0819523	2.52848	5.35297	0.00963371	0.935126	0.841891	0.849672	0.862644	0.850258	0.85006	0.846129
cg26945329	0.191313	0.0855483	1.35315	5.35229	0.00963869	0.93532	0.709105	0.714638	0.730281	0.710014	0.704555	0.70409	CHSY3
cg27611757	-0.229753	0.296507	0.961285	5.35217	0.00963957	0.93532	0.663701	0.691997	0.613904	0.689204	0.687793	0.663244	LOC102724596
cg17496887	0.186229	0.0996902	-0.0324972	5.3515	0.00964444	0.9354	0.475505	0.500745	0.506188	0.468782	0.49313	0.499943	S100A7A
cg23513959	-0.12283	-0.188587	1.87606	5.35009	0.00965471	0.935522	0.796607	0.774913	0.783831	0.785342	0.791244	0.782297	PRKCE
cg07623780	0.187428	0.110877	2.14215	5.34832	0.0096677	0.935764	0.802549	0.816909	0.82422	0.801952	0.807365	0.803747
cg26351511	-0.186212	-0.360034	2.5185	5.34472	0.00969408	0.935764	0.859972	0.838143	0.849878	0.853659	0.851251	0.847781	MIR548AE2;LONP2;LONP2
cg09008080	0.223029	-0.0159818	-1.98101	5.34436	0.00969674	0.935764	0.191389	0.200364	0.219832	0.208226	0.230259	0.207992	NOS1AP;NOS1AP
cg25457000	0.210479	0.136869	0.670164	5.34319	0.00970531	0.935764	0.60104	0.61009	0.629351	0.610259	0.604896	0.605968
cg19492315	0.269361	0.231352	2.01073	5.34171	0.00971624	0.935764	0.785508	0.802262	0.809885	0.79822	0.794278	0.792653	IL15;IL15;IL15
cg14280491	0.210755	0.225458	1.50871	5.34112	0.00972054	0.935764	0.725761	0.741296	0.749465	0.734042	0.736683	0.712854	PALD1
cg13389999	-0.309865	-0.296836	2.56227	5.34005	0.00972845	0.935764	0.868325	0.846119	0.845196	0.840643	0.85116	0.843901	TMEFF2;TMEFF2
cg10517230	0.264536	0.104403	2.04585	5.33969	0.00973111	0.935764	0.793268	0.800873	0.816771	0.787976	0.791153	0.790873	CACNA1G;CACNA1G;CACNA1G;CACNA1G;CACNA1G;CACNA1G;CACNA1G;CACNA1G;CACNA1G;CACNA1G;CACNA1G;CACNA1G;CACNA1G;CACNA1G;CACNA1G
cg07414565	0.237606	-0.104294	2.48913	5.33871	0.0097383	0.935764	0.835984	0.838335	0.864799	0.845607	0.851177	0.852072	ATAD1
cg02909765	0.184839	0.0271588	-0.63461	5.33679	0.0097525	0.935782	0.377596	0.38903	0.410108	0.368406	0.358082	0.384607
cg18686121	0.235788	0.112365	-2.21324	5.33625	0.00975651	0.935939	0.167699	0.180473	0.193104	0.172694	0.171132	0.185511	MCF2L2
cg13797670	0.20691	0.12301	1.69256	5.33552	0.00976186	0.935949	0.750111	0.763532	0.775404	0.753224	0.758899	0.749178
cg19547333	0.477335	0.307405	2.71541	5.33412	0.0097722	0.936417	0.846957	0.867866	0.878567	0.863315	0.866061	0.867339	ANKFY1;ANKFY1;ANKFY1
cg19481946	-0.268103	-0.35757	2.9453	5.33258	0.00978366	0.936508	0.896233	0.873069	0.880296	0.889903	0.880923	0.87916	CNTN4;CNTN4;CNTN4;CNTN4
cg15575875	0.00583211	0.41787	0.879158	5.3304	0.00979979	0.936508	0.629863	0.679314	0.626842	0.625811	0.661524	0.618159
cg26439474	0.22827	0.10512	2.23641	5.33017	0.00980154	0.936508	0.812112	0.82252	0.836796	0.812108	0.799175	0.81354	TRAF3IP2-AS1;TRAF3IP2-AS1;TRAF3IP2-AS1;TRAF3IP2-AS1
cg26856088	0.247796	0.146616	1.6527	5.32971	0.00980494	0.936564	0.7327	0.768996	0.769924	0.758043	0.749548	0.753226
cg08039560	0.146849	0.0699978	0.495218	5.32638	0.00982973	0.936749	0.577164	0.577756	0.598756	0.595422	0.598458	0.585615
cg22972989	0.186027	0.337917	-3.20909	5.32562	0.00983541	0.936749	0.0884974	0.116173	0.0987376	0.102956	0.0968957	0.10153	VSTM2A
cg14958572	0.335558	0.268403	2.67251	5.32442	0.00984434	0.936831	0.84396	0.867296	0.874877	0.848857	0.83153	0.843449
cg05291773	-0.163203	-0.240793	1.24081	5.32141	0.00986683	0.937724	0.714262	0.68972	0.700346	0.700166	0.713954	0.710086
cg05858542	0.36487	0.191575	3.09288	5.32071	0.00987203	0.937992	0.882898	0.890749	0.905957	0.892383	0.893262	0.89609
cg17927847	-0.0085106	-0.16264	1.51417	5.31953	0.00988088	0.938153	0.747225	0.726511	0.746571	0.725809	0.720516	0.716955
cg06509933	0.293209	0.195255	2.91594	5.31563	0.00991015	0.938698	0.869577	0.884608	0.890926	0.885439	0.878648	0.873474
cg10288437	0.148633	0.11348	0.554425	5.31293	0.00993044	0.938698	0.584619	0.594673	0.604789	0.609488	0.611568	0.608499	SYNJ2
cg02824202	0.253219	-0.162486	-3.52135	5.31217	0.00993621	0.938698	0.0761959	0.0816517	0.0979662	0.118275	0.121708	0.12204
cg10658203	-0.322493	-0.224515	2.33809	5.31005	0.00995219	0.938698	0.851464	0.826056	0.820899	0.836015	0.84869	0.847758	MCTP2;MCTP2;MCTP2
cg02172885	0.52334	0.651881	2.4379	5.30756	0.00997099	0.93893	0.803228	0.861701	0.848703	0.855559	0.863302	0.858999	MRPS18B
cg25269856	0.0980414	-0.102951	1.59537	5.30599	0.00998288	0.939518	0.743983	0.738701	0.765382	0.771192	0.759724	0.762889	SMIM2
cg13328448	-0.216835	0.0174782	1.88837	5.30339	0.0100026	0.940144	0.791161	0.796999	0.769195	0.766448	0.775698	0.765763
cg12374375	0.2067	-0.11754	-0.374455	5.30177	0.0100149	0.940374	0.426505	0.416386	0.466445	0.416154	0.411229	0.380312
cg09275060	0.20366	0.143821	0.242172	5.30155	0.0100165	0.940374	0.526174	0.542078	0.556832	0.531836	0.518535	0.506074
cg05398967	0.149922	-0.017361	0.288149	5.29981	0.0100298	0.94069	0.540924	0.538985	0.568546	0.538061	0.541012	0.54267
cg09841631	-0.0710147	-0.278516	2.43216	5.29848	0.0100399	0.941093	0.851288	0.828646	0.846689	0.847923	0.839124	0.849297	CEP295
cg18454990	0.422633	0.0397346	-2.91239	5.29453	0.0100701	0.941272	0.109331	0.112253	0.141586	0.128039	0.144579	0.132132	C7orf50;C7orf50;C7orf50
cg05199682	-0.0867305	-0.331585	2.31205	5.29406	0.0100737	0.941272	0.837367	0.816326	0.837626	0.839069	0.816132	0.829889	NAPG
cg23214895	-0.293839	-0.13908	1.75856	5.2935	0.010078	0.941272	0.779635	0.778075	0.752882	0.770462	0.769103	0.76153
cg00182780	0.131018	-0.0863284	0.471201	5.2928	0.0100833	0.941272	0.572914	0.566227	0.601972	0.573259	0.565292	0.554439
cg26054801	-0.180583	-0.0854295	1.70238	5.29111	0.0100962	0.941272	0.774563	0.764126	0.754433	0.755447	0.758696	0.756794	LOC101929095
cg11723077	0.217136	0.161965	-0.943681	5.2908	0.0100986	0.941272	0.324832	0.351866	0.353881	0.326124	0.348356	0.357888	SYNJ2
cg17766305	0.154592	0.0477424	-1.63957	5.28947	0.0101089	0.941272	0.229837	0.249704	0.255624	0.255487	0.256997	0.274377	RNLS;RNLS
cg05554494	0.0855646	-0.0643815	-0.0305663	5.28813	0.0101192	0.941272	0.486976	0.488607	0.508393	0.496192	0.49065	0.518507	MEFV
cg09048907	0.236865	0.321352	2.9678	5.28758	0.0101233	0.941272	0.873123	0.89319	0.889487	0.873415	0.865068	0.872424
cg13716848	0.121465	0.356121	2.20195	5.28631	0.0101331	0.941272	0.808216	0.835452	0.815268	0.814787	0.816054	0.793935	MIR548AJ2
cg24660376	0.179912	-0.150972	2.03325	5.28523	0.0101414	0.941272	0.806101	0.777989	0.818434	0.783497	0.788962	0.792879
cg25218152	0.0135108	0.206437	-0.479345	5.28471	0.0101454	0.941272	0.411766	0.441474	0.403689	0.392076	0.405198	0.425959
cg08141194	-0.107532	-0.22014	0.728338	5.28309	0.0101579	0.941517	0.631489	0.608263	0.626093	0.638533	0.643769	0.62089	PTPRC;PTPRC;PTPRC;PTPRC
cg18701983	0.32077	0.175406	2.33942	5.28154	0.0101699	0.941863	0.821127	0.829988	0.846957	0.841089	0.840519	0.819651	TNXB
cg06940451	0.245688	0.134009	2.4963	5.28085	0.0101752	0.942123	0.837835	0.846666	0.860257	0.840252	0.838703	0.842252	CCAR2;CCAR2
cg15313956	-0.368183	-0.50483	3.0548	5.27958	0.0101851	0.942347	0.904881	0.877078	0.88761	0.887088	0.883589	0.899624	CCDC88C
cg24715105	0.233738	0.38118	2.03579	5.27911	0.0101887	0.942347	0.785004	0.81518	0.805616	0.805465	0.80249	0.815389
cg17060885	0.245068	0.129174	1.67246	5.27581	0.0102143	0.942347	0.749194	0.758019	0.773242	0.744388	0.746205	0.742401
cg08850264	0.246627	0.390951	2.99381	5.27437	0.0102254	0.942562	0.872548	0.897751	0.889153	0.88237	0.88556	0.891587	OR4B1
cg05125615	0.191397	0.0374976	2.03045	5.27418	0.0102269	0.942592	0.791475	0.800275	0.814948	0.80507	0.799625	0.802804	GMDS;GMDS
cg25146230	0.0223726	0.298557	2.33733	5.27382	0.0102297	0.942731	0.824944	0.84902	0.825639	0.825967	0.827485	0.820577	SLC26A4
cg11135988	0.0522692	0.303708	2.50756	5.27356	0.0102317	0.942731	0.83777	0.863487	0.844415	0.856245	0.832539	0.840066
cg03489974	0.150692	-0.151778	-1.18964	5.27179	0.0102455	0.942853	0.29821	0.292683	0.329391	0.276981	0.291424	0.285823
cg12276817	-0.238569	-0.314239	2.89933	5.2688	0.0102688	0.942853	0.89124	0.869478	0.879311	0.885427	0.882003	0.886094	CC2D2A
cg00190393	-0.279893	-0.0264128	2.61925	5.26873	0.0102693	0.942853	0.865668	0.865117	0.844505	0.861136	0.85316	0.859377
cg27350063	0.0447491	0.260074	2.05456	5.26753	0.0102787	0.942853	0.797298	0.818627	0.797945	0.826905	0.818596	0.817104
cg20464195	0.157215	0.479428	-2.32656	5.26632	0.0102882	0.942853	0.153715	0.18972	0.165577	0.173135	0.173569	0.171209	HCG4P6
cg21827683	0.235858	0.143681	1.79537	5.26485	0.0102997	0.942853	0.760072	0.778498	0.786574	0.765288	0.756388	0.75676	DLC1
cg06755692	0.0674971	0.248735	1.84885	5.26298	0.0103143	0.942853	0.770821	0.797174	0.775679	0.774397	0.767931	0.762932	HNRNPLL;HNRNPLL
cg12050857	0.10775	0.293376	2.11261	5.26133	0.0103273	0.942853	0.797541	0.825854	0.808972	0.792649	0.791979	0.801095	CFHR4;CFHR4;CFHR4
cg24156261	0.10607	0.0124893	0.422431	5.26127	0.0103278	0.942853	0.559904	0.574484	0.581127	0.568544	0.565688	0.575841	C3orf26;FILIP1L;FILIP1L
cg03278754	0.254387	0.0298289	1.64096	5.26127	0.0103278	0.942853	0.748027	0.744889	0.774022	0.841674	0.820156	0.830375	SHROOM4;SHROOM4
cg12425700	0.0802398	0.170935	1.41	5.26124	0.010328	0.942853	0.714352	0.737968	0.725907	0.706635	0.703929	0.707572
cg04868197	-0.192271	-0.103295	1.14697	5.26105	0.0103295	0.942853	0.69618	0.693711	0.673414	0.687667	0.685985	0.691059	NCOA2
cg10599987	0.253461	0.0943767	2.51305	5.25797	0.0103537	0.942853	0.837932	0.848992	0.861707	0.845953	0.838047	0.859156	N6AMT2
cg16453927	0.305021	0.330261	2.51655	5.25661	0.0103644	0.942853	0.833062	0.857281	0.858201	0.862075	0.85347	0.855522	CFAP43
cg22808178	-0.153899	-0.44078	1.4185	5.25568	0.0103717	0.942853	0.736575	0.704581	0.733637	0.711444	0.705056	0.728325	GUCY2GP
cg02082760	0.114095	0.337021	2.83405	5.2556	0.0103723	0.942853	0.863016	0.88833	0.874196	0.862915	0.862924	0.856969	GPC5
cg16112198	0.200655	0.213353	0.936711	5.25405	0.0103846	0.942853	0.64289	0.658806	0.665644	0.634604	0.638262	0.612819
cg09703072	-0.171812	-0.255468	2.35429	5.25182	0.0104022	0.942853	0.847993	0.824198	0.833141	0.830657	0.824718	0.825059
cg09723454	0.069746	0.262689	2.82705	5.2515	0.0104048	0.942853	0.865399	0.886566	0.873815	0.868291	0.870839	0.867082	CUBN
cg00330735	0.147691	0.0776073	-0.957771	5.24778	0.0104343	0.942853	0.329388	0.344839	0.35016	0.31233	0.317829	0.332111
cg00897805	0.200502	0.165738	0.572798	5.24717	0.0104391	0.942853	0.584406	0.599511	0.608624	0.593215	0.581443	0.565788
cg19199590	0.375968	0.243285	2.93371	5.24675	0.0104424	0.942853	0.870376	0.881084	0.894936	0.868673	0.881848	0.883711	LRRN4CL
cg01312999	-0.0399151	-0.238711	2.52568	5.24662	0.0104434	0.942853	0.856208	0.835052	0.858413	0.851668	0.847399	0.855545	SLC22A5;SLC22A5
cg11154098	0.263893	0.12217	1.66009	5.24621	0.0104467	0.942853	0.740846	0.76037	0.77207	0.753503	0.75893	0.752569
cg16406252	0.156807	0.0112858	1.10938	5.2462	0.0104468	0.942853	0.674383	0.678259	0.695264	0.668696	0.678153	0.666492
cg21414538	0.221796	0.102363	2.05963	5.24503	0.0104561	0.942853	0.796317	0.802031	0.818143	0.804631	0.802103	0.791793
cg06651172	0.218864	0.0565341	2.65752	5.23731	0.0105177	0.942853	0.851686	0.862585	0.872155	0.828229	0.842324	0.830252
cg19127764	0.211974	0.0648319	1.86716	5.23638	0.0105252	0.942853	0.773909	0.781308	0.796234	0.775353	0.780715	0.761181
cg13265186	0.0297565	0.363665	2.47572	5.23631	0.0105257	0.942853	0.83679	0.860825	0.837955	0.829279	0.836221	0.833858	LOC101929468
cg08825071	-0.492425	-0.317661	2.77928	5.23572	0.0105304	0.942853	0.887301	0.867741	0.853141	0.856885	0.859273	0.858673	ABHD17B;ABHD17B
cg01017608	0.316244	0.181292	-2.2738	5.23543	0.0105328	0.942853	0.16281	0.173163	0.186664	0.174765	0.187137	0.176349
cg02117489	0.216592	0.0835194	2.88955	5.23439	0.0105411	0.942853	0.869417	0.881521	0.889774	0.870163	0.882039	0.867421
cg02449693	0.194809	0.327565	1.59565	5.23384	0.0105455	0.942853	0.731629	0.763256	0.75426	0.747655	0.743607	0.733741
cg10996527	0.35691	0.178652	3.00929	5.23253	0.010556	0.942853	0.87557	0.885824	0.900309	0.886027	0.885069	0.895353	PTK2;PTK2
cg21188610	0.178064	0.0430829	1.01009	5.23104	0.010568	0.942853	0.655652	0.657503	0.687425	0.675622	0.685292	0.672161	FNBP1
cg07920435	0.00600784	-0.170767	1.20584	5.22991	0.0105771	0.942853	0.702906	0.680443	0.706413	0.673187	0.675065	0.645164
cg14857136	0.00892204	0.172841	1.59757	5.2278	0.0105941	0.942853	0.742517	0.764347	0.745927	0.742544	0.715201	0.710249	DLGAP1;DLGAP1;DLGAP1;DLGAP1;DLGAP1;DLGAP1;DLGAP1;DLGAP1;DLGAP1
cg26912640	0.142524	-0.0992699	-2.20892	5.22551	0.0106126	0.942853	0.17286	0.171764	0.194141	0.187818	0.193787	0.184064	RAP1B;RAP1B;RAP1B;RAP1B;RAP1B;RAP1B
cg06184794	0.0350165	0.204732	2.33782	5.22536	0.0106138	0.942853	0.825552	0.845584	0.831032	0.835304	0.839428	0.829905	ZNF106;ZNF106;ZNF106
cg22344419	0.308651	0.114168	2.92561	5.22284	0.0106342	0.942853	0.872346	0.87955	0.89475	0.875474	0.88697	0.883009	ELF2;ELF2;ELF2;ELF2;ELF2
cg08002657	-0.428135	-0.307205	3.2062	5.22008	0.0106566	0.942853	0.914263	0.895602	0.889325	0.897111	0.897108	0.909176	UBXN4
cg18279148	-0.435133	-0.506159	-3.78615	5.21918	0.0106639	0.942853	0.0839186	0.0646968	0.0633187	0.0743055	0.0690346	0.0808082	DAXX;DAXX;DAXX;DAXX
cg22546302	-0.0980678	-0.266034	2.17187	5.21896	0.0106656	0.942853	0.829998	0.799283	0.820871	0.811871	0.820349	0.818956	TRIM2;TRIM2;TRIM2;TRIM2;TRIM2
cg12052836	0.0315258	0.242188	2.24897	5.21848	0.0106695	0.942853	0.818635	0.839172	0.817622	0.810687	0.834962	0.819844
cg00819142	0.143414	0.0141715	1.11584	5.21823	0.0106716	0.942853	0.67276	0.680508	0.69559	0.683323	0.694333	0.687476	SOX13
cg16054502	0.288802	0.203316	2.49889	5.21728	0.0106793	0.942853	0.835411	0.849272	0.860295	0.844517	0.83648	0.833385	HSPG2
cg10778837	-0.0233613	0.262067	2.78602	5.2147	0.0107003	0.942853	0.862242	0.886736	0.866152	0.878309	0.875082	0.876908	CNTNAP2
cg07176168	0.202121	0.121675	2.17491	5.21467	0.0107006	0.942853	0.803995	0.821178	0.828778	0.804267	0.815979	0.805093
cg03862651	-0.0900099	-0.253381	2.57529	5.21418	0.0107045	0.942853	0.863936	0.842481	0.859865	0.851288	0.847769	0.85738	ZNF516
cg05091585	0.158921	0.155532	0.789335	5.21248	0.0107185	0.942853	0.619752	0.637577	0.641591	0.634046	0.618985	0.626674
cg12137410	0.259272	0.0744653	2.81004	5.21223	0.0107205	0.942853	0.864057	0.873443	0.884139	0.874252	0.869911	0.865735
cg13500354	-0.201506	-0.105009	-0.289491	5.21167	0.0107251	0.942853	0.461933	0.453406	0.435697	0.433208	0.447693	0.435485
cg21855617	0.237218	0.200047	2.52267	5.21073	0.0107327	0.942853	0.8374	0.854114	0.858834	0.847125	0.85096	0.839763
cg06981840	-0.0716543	-0.336835	2.6443	5.21007	0.0107381	0.942853	0.872079	0.842743	0.865562	0.864512	0.877912	0.853293	GPC6
cg14931378	0.16088	0.0177429	0.302184	5.20952	0.0107426	0.942853	0.534762	0.555756	0.563521	0.549699	0.551682	0.558687	RNF103;RNF103;RNF103-CHMP3
cg07785757	0.17226	0.0273776	-1.0627	5.20944	0.0107433	0.942853	0.315109	0.318776	0.33946	0.299113	0.301173	0.305619
cg06630709	0.0758639	0.303032	1.90129	5.20891	0.0107476	0.942853	0.776456	0.803987	0.781786	0.787838	0.78267	0.777194
cg16362014	0.339164	-0.0853934	3.24004	5.20853	0.0107508	0.942853	0.893115	0.891418	0.917676	0.915851	0.900747	0.892988	DTWD2
cg06787206	0.233726	0.107258	1.93543	5.20544	0.0107761	0.942853	0.781333	0.788802	0.804872	0.798609	0.792491	0.806682
cg11929752	-0.156821	-0.225442	-0.242561	5.20507	0.0107791	0.942853	0.473087	0.44629	0.455902	0.448077	0.449	0.459895	PTK2B;PTK2B;PTK2B;PTK2B
cg17170518	0.238967	0.0807776	2.62505	5.20465	0.0107826	0.942853	0.849566	0.856791	0.871522	0.851973	0.861496	0.850534
cg13200028	0.138154	0.0355092	0.719103	5.2042	0.0107863	0.942853	0.60865	0.61776	0.635467	0.642451	0.654915	0.636078	C2orf48;C2orf48
cg19719391	0.125365	0.0136619	-0.0884879	5.20414	0.0107868	0.942853	0.475925	0.479526	0.498694	0.468781	0.479918	0.473904
cg20955857	-0.108029	-0.301576	2.58859	5.20347	0.0107923	0.942853	0.867958	0.842952	0.856472	0.850318	0.847113	0.840574
cg13480674	-0.177718	-0.302729	2.24584	5.19944	0.0108255	0.942853	0.833762	0.811605	0.823532	0.817955	0.829202	0.81457	NUMB;NUMB;NUMB;NUMB
cg17961535	0.321457	0.425225	2.99932	5.19931	0.0108265	0.942853	0.871447	0.89611	0.892107	0.881372	0.885432	0.877468
cg01182836	0.204255	0.0335514	-1.49933	5.1968	0.0108473	0.942853	0.251535	0.266616	0.276604	0.253663	0.266634	0.284143	SDCBP;SDCBP;SDCBP;SDCBP;SDCBP
cg27117585	0.27479	0.256143	2.51299	5.19657	0.0108492	0.942853	0.836554	0.853593	0.858658	0.850132	0.845616	0.837626	ADARB2
cg13986117	0.419696	0.490225	2.6018	5.19624	0.0108519	0.942853	0.837032	0.861244	0.864102	0.857515	0.862788	0.868799	C9orf84;C9orf84
cg10516613	0.164834	0.0107967	0.0842274	5.19423	0.0108686	0.942853	0.507961	0.502317	0.533116	0.482965	0.501156	0.491671	GMDS;GMDS
cg00797286	0.1802	0.0287574	0.924136	5.18821	0.0109186	0.943831	0.644986	0.648741	0.668446	0.63366	0.646231	0.632446
cg22747207	0.136045	0.267627	-1.2483	5.18599	0.0109371	0.943831	0.282678	0.31764	0.29765	0.306871	0.29991	0.308834
cg26532090	0.177613	0.0559812	2.0394	5.18388	0.0109547	0.943831	0.796513	0.795558	0.816575	0.801561	0.809855	0.797292
cg21599357	0.263854	0.219066	2.25839	5.18183	0.0109718	0.943831	0.81557	0.823349	0.837403	0.812806	0.820597	0.81805
cg04382468	0.0798586	-0.224441	2.13291	5.18101	0.0109787	0.943831	0.818902	0.786841	0.82842	0.833601	0.834175	0.826886	CLEC16A
cg02605292	-0.236326	-0.215199	1.60452	5.18025	0.0109851	0.944009	0.762741	0.742732	0.745291	0.751805	0.745739	0.740208	GAS7;GAS7
cg09807374	0.235838	0.143179	-1.65233	5.17868	0.0109983	0.944067	0.22828	0.250733	0.253984	0.214217	0.219229	0.233746	ADGRV1;ADGRV1
cg04430129	0.146197	-0.0391403	1.81188	5.17842	0.0110004	0.944067	0.770787	0.770907	0.79086	0.766337	0.769108	0.768304	PRODH;PRODH
cg11857866	-0.0391095	-0.337533	-1.98308	5.17361	0.0110409	0.94417	0.212028	0.187284	0.212744	0.203824	0.208823	0.189085
cg22011560	0.186383	0.0205741	1.6063	5.17194	0.011055	0.944268	0.743744	0.746906	0.764701	0.735787	0.760051	0.7345	TRERF1;TRERF1
cg15329115	-0.12329	-0.53087	3.3078	5.16879	0.0110816	0.944868	0.911848	0.882819	0.916039	0.9109	0.907943	0.885896
cg16957374	0.126933	0.0133142	0.922249	5.16827	0.0110859	0.944868	0.646809	0.642772	0.666903	0.665721	0.689161	0.672837
cg16407097	0.255352	0.126875	-1.5571	5.16754	0.0110921	0.944981	0.238321	0.258331	0.270817	0.246768	0.243097	0.233162	HHLA2;HHLA2;HHLA2
cg01877848	0.332017	0.0231274	-2.08429	5.16636	0.0111022	0.944981	0.18257	0.185268	0.213643	0.182293	0.185677	0.184668	ERG;ERG;ERG;ERG;ERG;ERG
cg17965945	0.105732	-0.532139	-4.47522	5.16403	0.0111219	0.944981	0.040475	0.0391676	0.0692499	0.0472989	0.0425113	0.0401422
cg13872541	-0.461983	-0.213848	3.01534	5.16381	0.0111238	0.944981	0.896771	0.889615	0.87495	0.885432	0.870492	0.885945	KCNT1
cg11132553	0.197425	0.0952007	1.25827	5.1629	0.0111316	0.944981	0.696305	0.695859	0.719874	0.709307	0.727152	0.703985
cg25363292	0.237691	0.0471313	-0.986755	5.16104	0.0111474	0.944981	0.331751	0.318448	0.359359	0.705556	0.709734	0.703161
cg17942978	0.293039	0.0929596	2.91399	5.15868	0.0111674	0.944981	0.871049	0.87997	0.892929	0.874145	0.86971	0.875391
cg03669245	0.231723	0.155045	0.37104	5.15753	0.0111772	0.944981	0.54869	0.561799	0.579788	0.541942	0.505824	0.545154	SSBP2;SSBP2;SSBP2;SSBP2;SSBP2;SSBP2
cg15431336	0.396692	0.29007	-1.26427	5.15732	0.0111791	0.944981	0.281335	0.292706	0.31739	0.720116	0.704051	0.708931	PCDH11Y
cg01614760	0.180586	0.103564	-0.721134	5.15598	0.0111905	0.944981	0.36423	0.385477	0.388689	0.366102	0.360447	0.373825	ABCC2
cg08744900	-0.0408265	-0.291565	1.44727	5.15479	0.0112007	0.944981	0.735729	0.713117	0.741209	0.73257	0.727137	0.714476	RNF13;RNF13
cg16938583	0.248338	0.205265	2.96236	5.15449	0.0112032	0.944981	0.872021	0.890059	0.893541	0.889923	0.880655	0.879437	TMEM245
cg18384460	0.342464	0.104975	-2.03987	5.15424	0.0112054	0.944981	0.188472	0.190365	0.215666	0.181226	0.193005	0.181279
cg07125981	-0.211181	-0.291443	-0.0921675	5.15269	0.0112187	0.945202	0.497714	0.482071	0.473166	0.452817	0.461257	0.478716	CUL2
cg00636096	0.152555	0.11308	0.199332	5.15197	0.0112248	0.945202	0.52463	0.529093	0.548814	0.541771	0.559409	0.522919
cg27458549	0.270388	0.104068	2.91458	5.15063	0.0112363	0.945221	0.871405	0.88047	0.892867	0.878343	0.874844	0.882097	OR2B3;OR2B3
cg03564940	0.209431	0.0427198	-1.85898	5.15025	0.0112396	0.945221	0.208406	0.210445	0.232246	0.220568	0.221641	0.220081	DDX58
cg04508216	0.162062	0.174725	1.94552	5.14974	0.011244	0.94526	0.777187	0.802369	0.800174	0.788413	0.787197	0.789681	MASP2;MASP2
cg11616262	-0.214201	-0.204159	1.27902	5.14864	0.0112534	0.945547	0.720051	0.699705	0.700142	0.700077	0.701521	0.690647
cg18622896	-0.177621	-0.400983	-1.33233	5.1464	0.0112728	0.945598	0.307511	0.261461	0.290406	0.24453	0.259766	0.247056
cg17566175	0.161709	-0.0190189	0.757065	5.14545	0.0112809	0.945598	0.614997	0.621524	0.646092	0.602703	0.595821	0.600779	DST;DST;DST;DST;DST
cg16373381	0.20271	-0.125917	2.35102	5.14229	0.0113082	0.945598	0.82731	0.821386	0.852351	0.833926	0.832877	0.84508	ANKRD50;ANKRD50
cg11277266	0.119876	0.0188608	0.136225	5.14215	0.0113094	0.945598	0.512701	0.523837	0.533467	0.514387	0.513881	0.515382	PIK3C3;PIK3C3
cg20554761	-0.162414	-0.257858	2.37919	5.14178	0.0113126	0.945598	0.848723	0.82715	0.837253	0.834141	0.836005	0.828488	AMPH;AMPH
cg17569522	0.0998183	-0.03487	-0.0189282	5.14066	0.0113223	0.945598	0.486052	0.496362	0.507049	0.498394	0.473053	0.491669	ADGRF3
cg10450175	0.218179	0.117421	2.38369	5.14049	0.0113238	0.945598	0.828205	0.837997	0.848663	0.842248	0.85172	0.837921	ZC3H18
cg01852887	-0.228518	-0.577902	1.57829	5.13956	0.0113319	0.945598	0.78718	0.694815	0.74649	0.752003	0.73933	0.752103
cg22483335	0.102879	-0.102571	1.37444	5.13876	0.0113387	0.945598	0.726046	0.702294	0.733382	0.715481	0.713831	0.705241	PRDM2;PRDM2;PRDM2;PRDM2
cg11842074	-0.0952047	-0.214604	2.46848	5.13809	0.0113445	0.945598	0.854031	0.833472	0.849505	0.846809	0.852859	0.842236	FAM134B;FAM134B
cg16312723	-0.0681477	-0.265705	2.31403	5.13494	0.0113719	0.945598	0.839355	0.816759	0.836367	0.839871	0.835102	0.829574
cg01312974	0.279554	0.015911	0.800645	5.13406	0.0113796	0.945598	0.617292	0.624466	0.660706	0.619317	0.607942	0.614471
cg26228859	-0.191405	-0.199686	0.671943	5.13268	0.0113916	0.945598	0.626827	0.608879	0.60613	0.593467	0.601191	0.597762
cg09209378	0.213504	0.291755	2.80091	5.13085	0.0114075	0.945598	0.860297	0.882623	0.876128	0.883913	0.878094	0.877563
cg04225088	0.147926	-0.0191239	-0.518505	5.13078	0.0114082	0.945598	0.3983	0.410502	0.428147	0.383172	0.379467	0.40997	HIPK3;HIPK3
cg22175681	-0.0689985	-0.44359	2.70881	5.12819	0.0114308	0.945598	0.871002	0.849071	0.871886	0.862346	0.857433	0.876738	ELMO1;ELMO1;ELMO1
cg03507013	0.238684	0.0243503	1.56638	5.12763	0.0114356	0.945598	0.735234	0.735498	0.765514	0.756964	0.755881	0.767388	WWC3
cg04819714	-0.115604	-0.25477	0.804417	5.12709	0.0114404	0.945598	0.647391	0.619249	0.638378	0.627409	0.616683	0.599625	FLJ32810;TMEM133
cg18248184	-0.105715	-0.295093	2.57596	5.12641	0.0114463	0.945598	0.864231	0.842458	0.859284	0.851421	0.851279	0.862407
cg13584095	0.155462	0.156774	1.54814	5.12617	0.0114485	0.945598	0.729907	0.750666	0.752415	0.735993	0.737506	0.725144	CDH22
cg04024910	-0.270282	0.192354	2.57473	5.12593	0.0114505	0.945598	0.856648	0.865037	0.83399	0.861877	0.854847	0.86287	PRKDC;PRKDC
cg07510856	0.241656	0.160622	2.17921	5.12578	0.0114519	0.945598	0.804959	0.817828	0.830445	0.802975	0.819507	0.802984
cg24828864	0.167782	-0.0110468	0.917573	5.12557	0.0114537	0.945598	0.649494	0.638598	0.669911	0.626238	0.613475	0.61389	FGFR1;FGFR1;FGFR1;FGFR1;FGFR1
cg15921911	0.218011	0.176728	0.124841	5.12539	0.0114553	0.945598	0.499936	0.531228	0.5325	0.525994	0.501851	0.504069
cg16588007	0.505285	0.295277	2.9832	5.12216	0.0114836	0.945598	0.868791	0.884251	0.898448	0.884016	0.885577	0.877569	PTPLB
cg08505890	0.173067	0.243603	2.79259	5.12098	0.011494	0.945598	0.860817	0.881551	0.876283	0.869113	0.872098	0.871543	MYO1C;MYO1C;MYO1C
cg24315093	-0.221934	0.25778	2.8952	5.12077	0.0114958	0.945598	0.873584	0.894653	0.863811	0.889058	0.859761	0.872655	PPP1R21;PPP1R21;PPP1R21;PPP1R21
cg20423100	0.148871	-0.0184442	1.42298	5.11968	0.0115054	0.945598	0.714406	0.725079	0.742964	0.717655	0.714172	0.696067
cg16645828	0.080289	0.350143	3.14855	5.1144	0.011552	0.945598	0.887719	0.908099	0.894728	0.899961	0.889014	0.883937	SRRT;SRRT;SRRT;SRRT
cg13079912	-0.246749	-0.388944	2.83699	5.10986	0.0115922	0.945598	0.886713	0.866358	0.873277	0.889036	0.87621	0.875593
cg22697929	-0.12538	-0.555531	-3.20274	5.10973	0.0115934	0.945598	0.11631	0.0837191	0.105716	0.100468	0.113109	0.110484	PRAC2;PRAC1;PRAC2
cg22121666	0.0863438	0.16855	1.09096	5.10941	0.0115962	0.945598	0.67034	0.690423	0.679975	0.669185	0.681426	0.672191
cg04653706	0.319368	0.283778	2.90809	5.1079	0.0116096	0.945598	0.8655	0.886096	0.889675	0.876379	0.860072	0.873869
cg21190253	-0.181167	-0.489951	2.19832	5.10758	0.0116125	0.945598	0.830506	0.804935	0.817764	0.857297	0.856272	0.844537	DMD;DMD
cg20452252	0.216423	-0.0811075	2.75643	5.10608	0.0116258	0.945598	0.853326	0.869493	0.883119	0.874052	0.87644	0.873372	DIP2C
cg01496463	0.219772	0.101764	1.75934	5.10564	0.0116297	0.945598	0.756549	0.770707	0.785479	0.762969	0.752951	0.766509	TSPAN9;TSPAN9
cg26581707	-0.116484	-0.410851	2.77016	5.10563	0.0116298	0.945598	0.876624	0.854145	0.877927	0.862479	0.87055	0.862089	CASC15
cg09727358	0.102225	0.339923	2.67173	5.10498	0.0116356	0.945598	0.851439	0.876498	0.860254	0.858355	0.853677	0.852973	WDR25;WDR25
cg05933901	0.548231	0.365322	2.69988	5.10415	0.011643	0.945598	0.847658	0.8584	0.879625	0.845884	0.857064	0.851863	HBQ1
cg14131947	0.047221	-0.222735	1.45911	5.10392	0.0116451	0.945598	0.73353	0.711995	0.748221	0.724765	0.737419	0.713915	CDC42SE2;CDC42SE2
cg24577663	0.439845	0.336083	3.40573	5.09992	0.0116808	0.945598	0.896245	0.91512	0.921335	0.901741	0.914896	0.914007	TIMP2
cg23219208	0.26948	0.129056	3.08025	5.09865	0.0116921	0.945598	0.879578	0.897233	0.9021	0.893575	0.905288	0.896762
cg04439430	-0.241295	-0.373631	2.47857	5.09842	0.0116942	0.945598	0.859603	0.833846	0.84495	0.854618	0.837565	0.837851	DPYS
cg10914815	0.161352	0.0674677	0.642417	5.0966	0.0117105	0.945598	0.595443	0.607962	0.623559	0.589584	0.590465	0.602957	STK24;STK24
cg09913155	0.0526874	0.301776	2.18995	5.09603	0.0117156	0.945598	0.8059	0.836268	0.812692	0.812147	0.801925	0.805972	DHFR;MSH3;DHFR;DHFR;DHFR
cg01493680	0.14689	-0.0585692	1.36513	5.09598	0.0117161	0.945598	0.712933	0.710023	0.734714	0.709792	0.719581	0.718398	ARSK
cg21422817	0.132855	-0.0375129	-1.95631	5.09433	0.0117309	0.945598	0.195818	0.204185	0.217829	0.202027	0.189316	0.189872	TOB1
cg23929618	-0.132885	-0.240368	2.03914	5.0939	0.0117347	0.945598	0.812851	0.792707	0.804666	0.80065	0.79006	0.787457
cg02176404	0.197437	0.143838	0.213012	5.09329	0.0117403	0.945598	0.514664	0.546805	0.546646	0.519441	0.534626	0.552525
cg06374794	0.263086	0.316527	2.41603	5.09283	0.0117444	0.945598	0.82041	0.852376	0.847925	0.839948	0.843612	0.845486	BANP;BANP
cg19689479	0.286598	0.204995	2.67426	5.09207	0.0117512	0.945598	0.846855	0.869427	0.872718	0.842246	0.846148	0.83635
cg06892384	0.356056	0.354923	-2.33113	5.09154	0.011756	0.945598	0.154858	0.174844	0.177218	0.153926	0.154933	0.15307
cg03164427	0.121317	0.218816	0.642999	5.09103	0.0117606	0.945598	0.59651	0.616661	0.613599	0.800655	0.778275	0.778439
cg15939534	0.22758	-0.119628	3.00755	5.08737	0.0117937	0.945598	0.875735	0.883281	0.900863	0.899852	0.886742	0.892361	TECTA
cg04959302	0.134594	0.333546	2.90747	5.08625	0.0118038	0.945598	0.869531	0.891997	0.881363	0.877933	0.886762	0.884959	LDOC1
cg09519580	0.297559	0.176937	1.7576	5.086	0.011806	0.945598	0.751727	0.771599	0.785448	0.765259	0.768245	0.748963
cg24021808	0.15157	0.0512936	-0.192	5.08392	0.0118248	0.945598	0.456558	0.466055	0.478228	0.4515	0.44496	0.454724
cg16872030	0.123368	0.0618519	-0.655843	5.08346	0.011829	0.945598	0.375811	0.395829	0.396773	0.370284	0.380796	0.387362	KIAA0226L;KIAA0226L;KIAA0226L;KIAA0226L;KIAA0226L;KIAA0226L;KIAA0226L
cg01834856	0.29726	0.149224	-3.13695	5.08266	0.0118363	0.945598	0.0914588	0.106018	0.112621	0.106995	0.112096	0.102268
cg13573744	0.15333	0.0310335	1.08831	5.08245	0.0118382	0.945598	0.669337	0.676404	0.691519	0.675229	0.671474	0.677845
cg19402921	0.293676	-0.107311	2.24377	5.08223	0.0118402	0.945598	0.811354	0.810409	0.844827	0.801247	0.811315	0.808908
cg18306095	0.170556	-0.0903059	1.95182	5.08081	0.011853	0.945598	0.785655	0.781978	0.810984	0.787417	0.780945	0.795955
cg09589820	0.0771559	0.289309	2.41519	5.07984	0.0118619	0.945598	0.832049	0.85318	0.837561	0.822773	0.813281	0.826742	PKIG;PKIG;PKIG;PKIG
cg22663791	-0.206497	-0.157297	-1.02797	5.07913	0.0118683	0.945598	0.341981	0.328952	0.319528	0.320493	0.341548	0.329508	RBMS1;RBMS1
cg06856863	-0.24345	-0.474278	3.00739	5.07909	0.0118687	0.945598	0.900499	0.872261	0.887528	0.886574	0.887317	0.888591	GLG1;GLG1;GLG1;GLG1;GLG1
cg02879423	-0.133001	0.0342687	-1.86242	5.07898	0.0118697	0.945598	0.221698	0.231753	0.200788	0.212509	0.232636	0.221404	WDFY1
cg12061961	0.142751	0.116626	-1.17678	5.07843	0.0118747	0.945598	0.294405	0.317286	0.315328	0.293955	0.284155	0.313791
cg22481960	-0.000657999	0.260073	-2.74278	5.07767	0.0118817	0.945598	0.126797	0.148052	0.123864	0.153639	0.145042	0.164237	IQSEC1;IQSEC1
cg10805918	-0.0882375	-0.298597	2.26088	5.07518	0.0119044	0.945598	0.833243	0.813223	0.830529	0.809955	0.80655	0.801532	FAM189A1
cg23623989	-0.247786	0.144404	2.16625	5.07445	0.011911	0.945598	0.81697	0.829222	0.795604	0.817576	0.819515	0.805425
cg15387636	0.180382	0.0781512	-1.24151	5.07376	0.0119173	0.945598	0.284385	0.300015	0.309339	0.290591	0.298748	0.278726	GBE1
cg23716309	0.152183	0.0186774	1.11151	5.07313	0.011923	0.945598	0.673089	0.678493	0.697495	0.677648	0.678367	0.67075	IQCF5
cg26841157	0.317785	0.17621	1.88549	5.07129	0.0119399	0.945598	0.760674	0.791078	0.803046	0.77474	0.767841	0.754534
cg18864437	0.0326052	0.279532	2.69181	5.07063	0.0119459	0.945598	0.856255	0.8791	0.856866	0.860375	0.862332	0.870583	SH3TC2
cg11400524	0.163814	0.16132	1.18464	5.07034	0.0119485	0.945598	0.678841	0.699688	0.703343	0.675079	0.680334	0.669429
cg06719508	-0.158419	-0.285068	2.43355	5.06722	0.0119772	0.945598	0.85256	0.832428	0.843233	0.831166	0.845513	0.826032	ZNF532
cg09163405	0.192902	0.029553	1.26663	5.06677	0.0119813	0.945598	0.694666	0.699252	0.72206	0.711012	0.712908	0.711557	TFDP1;TFDP1
cg15268162	0.376032	0.153327	1.35592	5.06672	0.0119818	0.945598	0.708491	0.697482	0.742022	0.726696	0.732262	0.717637	SMAD1;SMAD1
cg19993316	-0.339927	-0.0352778	-3.09759	5.06614	0.0119872	0.945598	0.115497	0.113571	0.0933164	0.102677	0.0970722	0.0931563	MIR548H4;GLCE
cg14276730	0.241621	0.186916	1.56355	5.06558	0.0119923	0.945598	0.727289	0.74875	0.761235	0.76261	0.736225	0.741676	CHD6
cg16603916	0.138373	0.0435632	-0.452559	5.06488	0.0119988	0.945598	0.410092	0.426321	0.432065	0.384718	0.390481	0.418037	ECE1;ECE1;ECE1
cg20171999	0.320595	0.251804	1.36411	5.06277	0.0120182	0.945598	0.697692	0.719269	0.737341	0.713206	0.719557	0.692143
cg13858197	0.504822	0.640131	2.81732	5.06214	0.012024	0.945598	0.854021	0.881331	0.876842	0.859392	0.859314	0.875925	DDX4;DDX4;DDX4;DDX4
cg06216505	0.237894	0.0265186	1.56042	5.06141	0.0120307	0.945598	0.735268	0.737413	0.761106	0.749545	0.730642	0.738855
cg23393046	0.298418	0.133861	-2.13962	5.0589	0.0120539	0.945598	0.175621	0.184767	0.200117	0.236299	0.246103	0.259968
cg16071782	0.214771	0.246875	1.43408	5.05256	0.0121127	0.945598	0.70331	0.743592	0.737339	0.722711	0.715556	0.71459	PAPOLA
cg02822678	0.324526	0.0647506	3.18766	5.05245	0.0121137	0.945598	0.889259	0.896832	0.912006	0.90258	0.903348	0.897039	RALBP1
cg15788451	0.222301	0.281724	2.01228	5.05156	0.012122	0.945598	0.779995	0.813096	0.806747	0.782496	0.790418	0.799925	MIR548H3
cg08219938	0.159979	0.134735	1.03074	5.04971	0.0121392	0.945598	0.65789	0.671909	0.682446	0.661717	0.6632	0.661953	RTN4RL1
cg15561128	0.192767	0.258996	2.1358	5.04951	0.0121411	0.945598	0.798067	0.823099	0.819215	0.803056	0.805067	0.799013
cg12540696	-0.0794015	-0.274929	0.665308	5.04549	0.0121786	0.945635	0.622518	0.59424	0.620532	0.612894	0.5903	0.574898	FMN2;FMN2
cg03646189	0.18446	0.381336	-0.805145	5.04504	0.0121828	0.945635	0.34273	0.384244	0.36908	0.351914	0.354807	0.351822
cg14414049	0.166973	0.239117	2.42548	5.04447	0.0121882	0.945635	0.828284	0.851842	0.845686	0.842493	0.843917	0.837879
cg19544996	-0.109456	-0.258779	1.74061	5.04293	0.0122026	0.945635	0.782012	0.752392	0.77125	0.74826	0.750837	0.732659	LOC101926942
cg03972163	0.399245	0.0965089	2.20861	5.04257	0.012206	0.945635	0.803683	0.811228	0.839136	0.818572	0.812962	0.822554
cg11154476	0.176717	-0.055215	1.33366	5.03948	0.0122349	0.945635	0.70121	0.708312	0.733957	0.704435	0.696574	0.693517
cg23931088	-0.0268268	0.452109	1.99843	5.039	0.0122394	0.945635	0.776214	0.832159	0.777346	0.786811	0.781314	0.810805
cg21088190	0.0693832	0.358068	2.73529	5.03784	0.0122503	0.945635	0.857857	0.878791	0.864456	0.866619	0.867071	0.867636
cg03093843	0.4072	0.0503472	3.03621	5.03723	0.0122561	0.945635	0.879163	0.882794	0.903889	0.890164	0.882987	0.90208	AGBL4
cg16971827	0.156122	0.0549014	0.711979	5.03503	0.0122768	0.945635	0.609875	0.611615	0.635623	0.643242	0.664237	0.632258	CBL
cg10168722	0.222985	0.0993917	-1.76438	5.03466	0.0122803	0.945635	0.218292	0.226092	0.240662	0.241859	0.234056	0.241159
cg10860521	0.251828	0.135305	0.205839	5.03465	0.0122804	0.945635	0.517706	0.532738	0.555407	0.507724	0.498093	0.495086	CDX4
cg00240229	0.117604	-0.0122288	-0.225536	5.03412	0.0122854	0.945635	0.449856	0.461753	0.472355	0.477302	0.482261	0.483906	BTN3A3;BTN3A3;BTN3A3
cg17301052	-0.162142	-0.247497	1.71307	5.03411	0.0122855	0.945635	0.777122	0.756405	0.760965	0.767242	0.757537	0.748567
cg06737368	0.220493	0.0798456	2.23684	5.0339	0.0122875	0.945635	0.811021	0.825307	0.835203	0.809884	0.803869	0.829054	SMARCA2;SMARCA2;SMARCA2;SMARCA2
cg06295987	-0.259005	-1.92792	2.16864	5.03375	0.0122889	0.945635	0.804387	0.68544	0.873852	0.882171	0.820292	0.879736
cg03335207	-0.0158679	0.351021	-2.79564	5.0334	0.0122922	0.945635	0.12168	0.146713	0.118431	0.127125	0.140115	0.132421	MSL2;MSL2
cg07876820	0.0371312	-0.116515	1.56223	5.03141	0.012311	0.946016	0.754163	0.725844	0.757687	0.745417	0.728128	0.737079
cg13885227	-0.0899907	-0.337435	2.25792	5.02918	0.0123321	0.946016	0.837397	0.807999	0.830332	0.829964	0.82448	0.839027	LINC00305;LOC284294
cg03838168	0.176783	0.0506005	1.68432	5.02815	0.0123419	0.946016	0.752619	0.759837	0.773424	0.712964	0.726735	0.722187	RBM3
cg15422579	0.492427	0.498791	-0.701469	5.02804	0.012343	0.946016	0.348248	0.393167	0.408896	0.101507	0.100382	0.115145	EIF1AY
cg10077944	0.22472	0.11164	2.57692	5.0269	0.0123537	0.946016	0.845123	0.855573	0.865665	0.850282	0.846734	0.839568	SH3PXD2B;SH3PXD2B
cg02839557	-0.423224	0.106458	-0.292092	5.02677	0.0123549	0.946016	0.487925	0.469574	0.396899	0.0908734	0.0854669	0.1014	TBL1Y;TBL1Y;TBL1Y
cg00300688	0.242715	0.114777	2.70509	5.02565	0.0123656	0.946016	0.855214	0.8643	0.876962	0.865274	0.876637	0.871753	CFAP97;CFAP97
cg08243135	0.287725	0.0565518	-1.09549	5.01882	0.0124307	0.94613	0.30366	0.315636	0.343453	0.342392	0.346128	0.336103
cg21661576	0.34258	-0.0308332	1.53243	5.01873	0.0124315	0.94613	0.722831	0.725723	0.770325	0.764636	0.733697	0.741461
cg14017045	0.276845	-0.67111	3.25096	5.01867	0.0124321	0.94613	0.905577	0.852879	0.920795	0.909532	0.92026	0.908842	ZBTB7A
cg01076459	0.22688	0.00397169	0.973402	5.01758	0.0124426	0.946151	0.646168	0.652913	0.684767	0.647718	0.635414	0.656413	RAP1GAP2;RAP1GAP2
cg14974622	-0.0228784	0.397625	2.15219	5.0174	0.0124443	0.946151	0.806466	0.827828	0.800504	0.817362	0.824745	0.796269	GRIK2;GRIK2;GRIK2
cg24859854	-0.391508	-0.272181	2.53724	5.0173	0.0124452	0.946151	0.861895	0.852623	0.836154	0.861244	0.85523	0.84855	LINC01330
cg17651864	0.383331	0.115477	2.99208	5.01633	0.0124545	0.946151	0.871036	0.888231	0.896874	0.893975	0.890047	0.906906	PPEF2
cg08561442	0.429257	0.152439	-3.33374	5.0154	0.0124635	0.946215	0.084141	0.0883596	0.107832	0.113456	0.114074	0.0937442
cg14107488	0.26561	0.133686	1.02048	5.01481	0.012469	0.946215	0.646832	0.665797	0.688807	0.6327	0.624637	0.626904	TBC1D14;TBC1D14;TBC1D14
cg10860199	0.0136434	-0.223718	1.18523	5.0139	0.0124778	0.946215	0.703982	0.666831	0.708401	0.698589	0.7062	0.696077
cg01116498	0.123461	-0.28517	2.71938	5.01178	0.0124982	0.946215	0.858641	0.855801	0.879302	0.876559	0.880375	0.878597	TAPT1
cg11462667	0.257032	0.218149	-2.30522	5.01174	0.0124986	0.946215	0.154187	0.183244	0.175198	0.164697	0.169009	0.164953	PPM1L
cg17282852	0.198775	0.0317583	1.34332	5.01076	0.012508	0.946314	0.708189	0.707817	0.732807	0.690887	0.684067	0.673989
cg18065318	0.262476	0.218539	-2.21558	5.01023	0.0125131	0.946314	0.164583	0.183756	0.187194	0.191707	0.190509	0.191744	C4orf49;C4orf49
cg05017322	0.311323	0.243733	3.0441	5.00983	0.0125169	0.946314	0.876861	0.895722	0.898762	0.893488	0.881325	0.885743	LPIN1;LPIN1;LPIN1
cg13776918	0.339976	0.268738	3.2149	5.00788	0.0125357	0.946866	0.889357	0.902423	0.910602	0.903533	0.899977	0.899275
cg07206927	0.178567	0.110867	-0.695974	5.007	0.0125442	0.946866	0.368071	0.390439	0.392277	0.352502	0.369685	0.381704	PPP2R5E;PPP2R5E;PPP2R5E;PPP2R5E;PPP2R5E;PPP2R5E
cg14018429	0.232506	0.0255788	-1.08134	5.00653	0.0125487	0.946866	0.310861	0.316564	0.343892	0.326228	0.327546	0.349257	FAM125B;FAM125B
cg09542209	0.276259	0.104372	2.11543	5.00652	0.0125488	0.946866	0.800934	0.804569	0.827422	0.807401	0.814114	0.817442	PTPRK;PTPRK;PTPRK;PTPRK;PTPRK;PTPRK
cg07351286	0.274131	0.240159	1.8884	5.00567	0.012557	0.947017	0.763556	0.794573	0.799443	0.790428	0.780405	0.770921
cg19787070	0.435301	0.0333183	0.690865	5.00498	0.0125637	0.947017	0.578453	0.602777	0.662497	0.583825	0.568817	0.584006
cg25048710	0.0816469	0.405366	2.92111	5.00432	0.0125701	0.947017	0.870003	0.8964	0.877161	0.883351	0.882529	0.886425	SNHG22;MYO5B
cg01914621	0.367343	0.0107773	-2.46602	5.00246	0.012588	0.947101	0.153348	0.137702	0.179686	0.171044	0.190502	0.184816
cg00445548	0.0851342	2.61555	-0.101257	5.00207	0.0125919	0.947101	0.406674	0.646447	0.411522	0.406525	0.42613	0.346359	NFATC1;NFATC1;NFATC1;NFATC1;NFATC1
cg20638045	0.384092	0.267115	-2.91708	5.00199	0.0125926	0.947101	0.105396	0.121247	0.13204	0.129277	0.128922	0.120093	MEF2A;MEF2A;MEF2A
cg18128272	0.0955868	0.223833	0.418275	5.00089	0.0126033	0.947101	0.550253	0.594757	0.566365	0.549171	0.564601	0.56626	DCAF4L1
cg26661718	-0.149583	-0.216431	1.94181	5.00014	0.0126106	0.947101	0.804785	0.780803	0.791908	0.798953	0.792156	0.796428	THRAP3
cg10639933	-0.0394291	-0.252805	-0.467295	4.99979	0.012614	0.947101	0.432402	0.398337	0.430193	0.442802	0.457176	0.430485	SLC25A38
cg18211258	-0.0962163	-0.258456	-1.42777	4.99931	0.0126186	0.947101	0.284802	0.260624	0.275596	0.27487	0.251498	0.273989	BIRC6
cg01752072	0.163299	-0.00746902	-1.80463	4.99842	0.0126272	0.947101	0.212602	0.221575	0.236381	0.231821	0.230321	0.221064	INPP5B;INPP5B
cg07068956	0.613339	0.395213	1.84822	4.99594	0.0126514	0.947101	0.73848	0.780782	0.800515	0.800234	0.766725	0.762682	ZAN;ZAN
cg20160695	0.155056	0.15882	1.37722	4.99303	0.0126797	0.947101	0.709747	0.723377	0.730785	0.720147	0.72358	0.723106
cg11136882	0.161795	0.0697649	0.966702	4.99125	0.0126971	0.947101	0.642958	0.666717	0.668681	0.658496	0.646511	0.664442	NCK2;NCK2
cg16666675	0.232412	0.0351263	2.6974	4.9912	0.0126976	0.947101	0.856017	0.863655	0.87626	0.859181	0.866405	0.864786	ZEB1;ZEB1;ZEB1;ZEB1;ZEB1;ZEB1
cg02032027	0.160911	-0.0214091	1.98515	4.99062	0.0127033	0.947101	0.791893	0.786593	0.812132	0.805445	0.791305	0.786383	ZNF343;ZNF343;ZNF343;ZNF343;ZNF343;ZNF343
cg15564725	0.118661	0.0346403	0.768482	4.99048	0.0127046	0.947101	0.618973	0.6282	0.641293	0.62003	0.620525	0.622962
cg13228612	-0.162215	-0.264621	1.94755	4.98964	0.0127129	0.947101	0.802173	0.777405	0.793694	0.778686	0.775644	0.759178
cg08036340	0.22875	0.0871156	2.32142	4.98717	0.0127371	0.947101	0.817263	0.830907	0.845832	0.839694	0.844931	0.843186	ZFAND3
cg27009238	-0.229173	-0.0966992	1.98064	4.9857	0.0127515	0.947101	0.80614	0.797159	0.785558	0.79423	0.804617	0.786317	NSMCE2
cg25901975	-0.111442	-0.210052	1.77621	4.98531	0.0127554	0.947101	0.780534	0.757493	0.775091	0.783926	0.798584	0.773415
cg12536786	0.302719	-0.00712	2.78998	4.9842	0.0127663	0.947101	0.860236	0.870411	0.883555	0.859414	0.844826	0.867998	SCN8A
cg27545697	0.4121	-0.0340973	-0.153275	4.98402	0.012768	0.947101	0.446978	0.454291	0.520896	0.889857	0.893107	0.884333
cg09108854	0.266441	0.35783	2.35901	4.98387	0.0127695	0.947101	0.818336	0.846605	0.83925	0.835172	0.826546	0.829778
cg22895379	0.0134529	0.2824	2.20591	4.98313	0.0127767	0.947101	0.810433	0.836573	0.812463	0.818904	0.815785	0.808498	EPHB6;EPHB6;EPHB6;EPHB6
cg01485506	0.260406	0.196874	1.62954	4.98246	0.0127834	0.947101	0.739106	0.755803	0.768784	0.752636	0.754447	0.739948	BMP5;BMP5
cg20615833	-0.319685	-0.133007	2.20481	4.98096	0.0127981	0.947101	0.831176	0.820907	0.805666	0.789108	0.786739	0.779717	ARHGAP6;ARHGAP6;ARHGAP6;ARHGAP6
cg07565649	0.172182	-0.00451096	-1.19606	4.98091	0.0127986	0.947101	0.298457	0.294624	0.320605	0.292421	0.283783	0.286337
cg16710750	0.0681684	0.210066	0.960042	4.97938	0.0128137	0.947101	0.650639	0.672976	0.655733	0.755146	0.757096	0.730681	RP11-87M18.2
cg00857907	0.244552	0.201998	-0.808804	4.9789	0.0128184	0.947101	0.346713	0.370033	0.378772	0.362009	0.354526	0.365025
cg10351056	0.14161	-0.0203352	1.06063	4.97869	0.0128205	0.947101	0.66636	0.666094	0.693116	0.669253	0.660156	0.651014
cg16770409	0.21763	0.0923081	1.99648	4.97836	0.0128238	0.947101	0.787372	0.793103	0.81286	0.780536	0.785768	0.773109
cg14279307	0.145279	0.0106982	1.27536	4.97818	0.0128256	0.947101	0.696972	0.702074	0.722353	0.687869	0.682454	0.679397
cg02144614	-0.208643	-0.0973872	1.59309	4.97802	0.0128271	0.947101	0.760191	0.748475	0.737154	0.739486	0.734679	0.726014
cg07989042	0.38523	0.371073	2.93626	4.97742	0.012833	0.947101	0.866315	0.89131	0.886598	0.891376	0.878296	0.880449	CALU;CALU
cg06193628	0.175036	0.227137	2.38396	4.97641	0.012843	0.947101	0.824462	0.846869	0.84283	0.828797	0.821694	0.822636
cg12520929	-0.0398603	0.250252	3.03513	4.97609	0.0128462	0.947101	0.881437	0.902664	0.884687	0.897114	0.884349	0.890357
cg19549833	-0.200186	-0.0690978	1.81164	4.976	0.0128471	0.947101	0.789196	0.774999	0.766664	0.767925	0.77338	0.756741	LUZP6;MTPN
cg00361017	0.177643	-0.094465	1.06991	4.97493	0.0128577	0.947101	0.671278	0.658765	0.697438	0.686874	0.675068	0.668438	PDE10A;PDE10A
cg20769466	0.241098	0.1884	2.42347	4.97487	0.0128583	0.947101	0.829669	0.842928	0.852099	0.838818	0.83693	0.835231	CCNJL;CCNJL;CCNJL
cg19086858	0.30848	0.0879215	-2.23368	4.97389	0.012868	0.947101	0.169628	0.170038	0.194616	0.199454	0.190541	0.190362	DENND5B
cg10295486	0.14125	-0.0468725	0.686061	4.97185	0.0128883	0.94713	0.608048	0.606626	0.632142	0.609464	0.615326	0.622049	PIAS1
cg09244277	0.199219	0.115829	1.76101	4.97114	0.0128952	0.94713	0.762516	0.768977	0.782898	0.768218	0.764199	0.757714
cg25235638	0.339535	0.261023	3.35937	4.96866	0.01292	0.94713	0.895246	0.91564	0.917539	0.903638	0.914691	0.9049	C1QTNF3;C1QTNF3
cg17538104	0.182659	0.0473298	1.03145	4.96799	0.0129266	0.94713	0.656897	0.663302	0.690419	0.67521	0.672727	0.671495	DUSP27
cg03106053	0.297665	0.129816	1.49047	4.96644	0.012942	0.947414	0.725858	0.72768	0.753529	0.735326	0.729657	0.745323	RASAL2
cg04944628	-0.231963	-0.406681	1.83852	4.96397	0.0129667	0.947481	0.794733	0.763695	0.777638	0.730666	0.749586	0.742973	PRPS2;PRPS2
cg06175907	-0.0282616	0.235906	1.99637	4.96088	0.0129976	0.947481	0.789724	0.815541	0.788301	0.781967	0.787507	0.788134
cg24575205	0.222503	0.170534	1.95456	4.96073	0.0129991	0.947481	0.782392	0.795415	0.804357	0.773616	0.772899	0.77048	PHACTR4;PHACTR4
cg19366816	0.173016	-0.00549153	2.21905	4.9588	0.0130184	0.947481	0.81247	0.817797	0.834073	0.812883	0.818265	0.821729	MIR587;LOC100422737
cg22563896	0.107058	-0.0523625	-0.076593	4.9582	0.0130245	0.947481	0.482153	0.474294	0.504723	0.504394	0.523112	0.494892	RASGRF2
cg00830767	0.200609	0.0218212	-1.46845	4.95767	0.0130298	0.947481	0.257598	0.260598	0.281389	0.267425	0.267298	0.263064
cg04893792	0.160859	0.104532	0.618307	4.95742	0.0130324	0.947481	0.592175	0.605919	0.616988	0.601636	0.598777	0.601287	DCUN1D2
cg12327595	0.266896	0.255198	2.21813	4.95717	0.0130349	0.947481	0.807419	0.823782	0.831911	0.808952	0.80696	0.800626
cg13975540	-0.288387	-0.182161	0.0824103	4.95708	0.0130358	0.947481	0.536017	0.514136	0.492315	0.504169	0.557417	0.505428	ZCCHC4
cg14893091	0.29174	0.200651	2.82469	4.95609	0.0130457	0.947481	0.863049	0.87636	0.885098	0.872996	0.88032	0.87198	SDK1
cg11935547	0.171821	0.260643	0.405126	4.95558	0.0130508	0.947481	0.552257	0.57601	0.578516	0.60148	0.584271	0.548357	MRPS28
cg25985066	0.331249	0.19868	-0.890998	4.95522	0.0130545	0.947481	0.320646	0.365418	0.37672	0.363688	0.362534	0.382568
cg14472181	0.158593	0.049818	-0.0268518	4.95131	0.0130938	0.947481	0.481076	0.494875	0.510014	0.496689	0.493281	0.506771	BRD3
cg27501534	0.206089	0.0534125	1.77688	4.94999	0.0131072	0.947481	0.763079	0.769192	0.786941	0.76437	0.758275	0.74899	MYRIP;MYRIP;MYRIP;MYRIP;MYRIP
cg14708398	0.248449	0.0888991	1.75658	4.94742	0.0131332	0.947522	0.753057	0.770426	0.786443	0.76388	0.754937	0.751987
cg21717689	0.13795	0.0380121	-0.995084	4.94317	0.0131763	0.947522	0.324041	0.339157	0.346131	0.316124	0.315107	0.331897
cg18587063	0.169652	0.234921	-1.60811	4.94269	0.0131812	0.947522	0.236197	0.258485	0.249163	0.207219	0.221438	0.208126
cg12245587	0.305247	0.16735	3.12375	4.94127	0.0131956	0.947522	0.885445	0.892862	0.905465	0.888947	0.89156	0.89318	AKT3;AKT3;AKT3
cg03728778	-0.22192	-0.227161	-1.60579	4.94042	0.0132043	0.947522	0.265403	0.243851	0.237689	0.234956	0.229992	0.235489	SIDT1;SIDT1
cg21184589	0.175242	0.0817849	-1.73064	4.93694	0.0132398	0.947522	0.218281	0.235041	0.243655	0.23939	0.231417	0.235573	PAX6;PAX6;PAX6;PAX6;PAX6;PAX6;PAX6;PAX6;PAX6
cg12131641	-0.0630925	0.277332	1.51248	4.93658	0.0132435	0.947522	0.737154	0.757605	0.719361	0.799988	0.764701	0.772936	MTMR8
cg10884612	-0.167757	-0.100527	1.36347	4.93612	0.0132482	0.947522	0.735379	0.713187	0.709304	0.710892	0.713029	0.701677
cg26734546	0.191939	0.0774824	1.17861	4.93554	0.0132542	0.947522	0.685598	0.685972	0.706401	0.690797	0.699278	0.684202	STPG2
cg23299102	0.0443108	-0.131225	0.290368	4.93504	0.0132592	0.947522	0.554549	0.53272	0.562244	0.560516	0.532463	0.530295
cg16321204	0.149621	0.252958	2.27548	4.93439	0.0132659	0.947522	0.816521	0.836546	0.830571	0.822975	0.825715	0.826676
cg11889334	0.262842	0.238913	-2.39731	4.93385	0.0132714	0.947522	0.147286	0.166398	0.168776	0.139405	0.137534	0.137193
cg19328640	0.211291	-0.00461508	2.40763	4.93269	0.0132833	0.947522	0.831598	0.831636	0.854974	0.854007	0.839425	0.841078
cg07780164	0.188816	0.0966904	1.98199	4.93218	0.0132886	0.947522	0.788758	0.79348	0.809079	0.792643	0.797938	0.790018	MAPK8IP3;MAPK8IP3
cg16294662	0.215508	-0.216427	2.29593	4.93081	0.0133026	0.947522	0.819808	0.814083	0.847983	0.827371	0.808431	0.816013	FXYD1;FXYD1;FXYD1;FXYD1
cg25796549	0.145841	0.0596335	-1.17263	4.9297	0.013314	0.947522	0.297965	0.308283	0.319891	0.297431	0.283454	0.300425	RPS6KA1
cg24357890	0.233234	0.409184	2.33746	4.92746	0.013337	0.947522	0.813158	0.849727	0.831542	0.844577	0.817263	0.828896	HRH1;HRH1;HRH1;HRH1
cg22144878	0.25964	0.0410797	-2.70879	4.92725	0.0133392	0.947522	0.124845	0.132894	0.14573	0.147771	0.145129	0.14559	KIAA1012
cg14868610	0.293913	0.115426	2.74167	4.92594	0.0133527	0.947522	0.853239	0.869812	0.881156	0.847391	0.830394	0.822345	LINGO2
cg18859174	0.173753	0.0587969	-1.79287	4.92584	0.0133537	0.947522	0.213578	0.226695	0.236746	0.23292	0.233677	0.244915
cg17601785	-0.174927	-0.412463	2.38183	4.92559	0.0133563	0.947522	0.847844	0.823814	0.839008	0.825915	0.831404	0.811485	MAP1B
cg01650618	0.264989	0.155054	0.916775	4.92447	0.0133678	0.947522	0.634486	0.650898	0.672906	0.640056	0.661487	0.650542	MPHOSPH8
cg26672348	0.0679087	-0.400635	3.49549	4.92433	0.0133693	0.947522	0.92288	0.899744	0.922971	0.915019	0.912866	0.914664	CCAR1;CCAR1;CCAR1;CCAR1
cg22698967	0.061805	-0.267715	2.32212	4.9233	0.01338	0.947522	0.834151	0.813503	0.843584	0.806617	0.822195	0.810007
cg19268947	0.388022	0.341404	1.58238	4.92081	0.0134057	0.947522	0.726684	0.751047	0.761645	0.749834	0.790635	0.745423	PTPN12;PTPN12;PTPN12
cg20140363	0.194684	0.116718	1.78065	4.92069	0.013407	0.947522	0.760853	0.773204	0.785096	0.771513	0.772493	0.772578	C2orf39
cg20756158	-0.136837	-0.261293	1.40709	4.92059	0.013408	0.947522	0.733635	0.713167	0.727168	0.70522	0.693181	0.717758	GALNT7
cg19012908	-0.22742	-0.568614	3.20584	4.91945	0.0134197	0.947522	0.907873	0.885959	0.903346	0.893404	0.901189	0.890924	LINC00708
cg24284882	0.0589597	-0.197507	1.26438	4.91927	0.0134216	0.947522	0.70896	0.680716	0.71888	0.728917	0.703766	0.701931	KIAA0922;KIAA0922
cg02642833	-0.0711708	0.34075	2.5176	4.91873	0.0134272	0.947522	0.840922	0.864789	0.837982	0.856708	0.853307	0.850985
cg26076249	0.208642	0.056567	0.0201447	4.91729	0.0134422	0.947522	0.491164	0.499541	0.519613	0.475631	0.47035	0.479255	CD244;CD244;CD244
cg10825847	0.178471	0.0511739	0.855932	4.91682	0.013447	0.947522	0.629282	0.642153	0.659091	0.646595	0.636169	0.636075	CASP5;CASP5;CASP5;CASP5;CASP5;CASP5
cg00762184	-0.467161	-0.160839	-0.137041	4.91442	0.013472	0.947522	0.504262	0.492013	0.432743	0.0359612	0.0371852	0.0353352	TTTY15
cg10122477	0.173555	0.10963	-1.18739	4.91388	0.0134776	0.947522	0.292237	0.307204	0.319405	0.334207	0.327923	0.341116	GLB1L3
cg24308676	-0.121802	-0.254589	2.04958	4.91185	0.0134988	0.947875	0.813578	0.792343	0.807437	0.788669	0.786305	0.786962
cg15014137	-0.00836052	-0.370502	2.55627	4.90901	0.0135284	0.948016	0.86136	0.831448	0.863049	0.852595	0.843452	0.843395	ZNF704
cg10086067	0.208409	0.176503	1.53287	4.90797	0.0135393	0.948016	0.729589	0.744741	0.751764	0.708768	0.70555	0.706707
cg22402701	0.50892	0.309073	3.21326	4.90795	0.0135396	0.948016	0.887433	0.896076	0.913374	0.90331	0.90778	0.905266	DPP6;DPP6;DPP6
cg16911550	0.490735	0.097658	3.40805	4.90697	0.0135498	0.948016	0.898817	0.90438	0.926399	0.902724	0.912489	0.915826	MED17
cg20651314	0.207687	0.146083	-1.51451	4.9057	0.0135631	0.948016	0.243569	0.265392	0.271343	0.271767	0.268864	0.259699	BCAR3
cg14986215	0.154055	0.275403	2.19269	4.90438	0.0135769	0.948016	0.807492	0.830649	0.817565	0.819222	0.810016	0.800961	EXOC6
cg09196248	0.152806	-0.0746057	2.30575	4.90422	0.0135786	0.948016	0.822055	0.826304	0.843652	0.83437	0.815176	0.825579	DPF3
cg11090384	0.27263	0.389642	2.54706	4.90302	0.0135912	0.948016	0.835753	0.862915	0.856669	0.855401	0.85116	0.859341	DIAPH3;DIAPH3;DIAPH3;DIAPH3;DIAPH3;DIAPH3;DIAPH3
cg06512885	0.159698	0.204785	-2.14248	4.90288	0.0135926	0.948034	0.173778	0.195827	0.189888	0.183167	0.193219	0.187341	SPIB
cg09577469	0.42574	0.183545	-2.97296	4.90222	0.0135996	0.948266	0.102319	0.116277	0.12889	0.123334	0.119117	0.118581
cg25329933	0.437108	0.190355	3.03694	4.9006	0.0136166	0.948784	0.879841	0.882762	0.902873	0.89012	0.875813	0.893645	MOG;MOG;MOG;MOG;MOG;MOG;MOG;MOG;MOG;MOG;MOG
cg18590281	-0.256009	0.285085	2.53726	4.89963	0.0136268	0.949111	0.852294	0.864041	0.826665	0.851206	0.849797	0.851864
cg03110310	-0.256098	-0.00600425	2.91418	4.89847	0.013639	0.949281	0.889726	0.8854	0.869242	0.882775	0.87061	0.868284	ZNF205;ZNF205;MGC3771;MGC3771
cg05198297	0.166174	-0.108626	1.56238	4.89768	0.0136474	0.949281	0.739654	0.734493	0.762844	0.761837	0.777396	0.751009	PDE6B;PDE6B;PDE6B
cg09274562	0.207532	0.000521662	2.8661	4.89719	0.0136526	0.949281	0.869157	0.875394	0.889588	0.880837	0.871996	0.873078	PTPN21
cg06271532	0.20827	0.000793265	2.23658	4.89694	0.0136552	0.949281	0.815924	0.81761	0.836365	0.821857	0.821458	0.832548	SLC9A7;SLC9A7
cg23596826	-0.103689	0.214594	2.65814	4.89516	0.013674	0.949281	0.850626	0.879751	0.852567	0.863913	0.871196	0.867543	DIP2C
cg25515317	-0.153857	-0.331777	2.48677	4.89325	0.0136943	0.949281	0.854949	0.834946	0.84943	0.854993	0.852379	0.858822	CAV1
cg11392833	0.21805	0.0909445	2.60207	4.89251	0.0137021	0.949281	0.846885	0.85877	0.867141	0.852622	0.851882	0.859532	URI1;URI1;URI1
cg11585769	0.442951	0.356756	-3.08207	4.89198	0.0137077	0.949281	0.0946011	0.113602	0.117679	0.111795	0.113159	0.105167	CTSV;CTSV
cg01253169	0.00273694	-0.234772	1.69985	4.89096	0.0137185	0.949281	0.768085	0.747174	0.774321	0.779673	0.777407	0.763737
cg12976582	0.160501	0.119271	0.209618	4.89054	0.013723	0.949281	0.520297	0.538793	0.549145	0.53546	0.531677	0.533897	HYAL2;HYAL2
cg11593656	-0.072399	-0.372617	-2.20276	4.89015	0.013727	0.949281	0.198061	0.16167	0.185629	0.184081	0.206329	0.19022	COMMD6;COMMD6
cg06941009	0.257603	0.267331	2.44306	4.88837	0.013746	0.949281	0.823718	0.855805	0.849189	0.838515	0.830132	0.812053	A2BP1;A2BP1
cg06308982	0.324097	-0.0531964	3.1124	4.88749	0.0137553	0.949281	0.886881	0.884716	0.908882	0.874278	0.877854	0.860795
cg09639890	0.233827	0.068529	0.174598	4.88683	0.0137624	0.949281	0.510482	0.530311	0.548971	0.533075	0.519997	0.512918	FGF12
cg25711411	0.177733	0.0801921	1.45101	4.88682	0.0137625	0.949281	0.72048	0.730413	0.743901	0.70674	0.702264	0.703538
cg02506100	-0.353525	-0.117941	2.09619	4.88576	0.0137738	0.949281	0.817831	0.814862	0.791684	0.799452	0.793013	0.77419	LRP12;LRP12
cg05934022	-0.199051	-0.23782	1.88626	4.8856	0.0137755	0.949281	0.798701	0.777403	0.781944	0.788627	0.779602	0.778779
cg03526142	-0.150095	-0.188634	0.201939	4.88534	0.0137783	0.949281	0.552875	0.515711	0.534647	0.537267	0.542427	0.501545	SLFN12L;SLFN12L
cg06512249	0.163709	-0.0910752	-0.165073	4.88373	0.0137954	0.949392	0.460333	0.457241	0.497401	0.484521	0.465858	0.479966	GABBR1;GABBR1
cg00814786	0.132128	-0.024261	1.8839	4.88304	0.0138028	0.949392	0.777747	0.781368	0.797905	0.779466	0.789029	0.794714	FILIP1L;FILIP1L;MIR548G;CMSS1
cg20819150	-0.288513	-0.131774	2.2985	4.88292	0.013804	0.949392	0.840284	0.83282	0.813567	0.843167	0.851508	0.837542	TFIP11;TFIP11
cg27586596	0.277115	0.183515	-1.38979	4.88287	0.0138046	0.949392	0.260826	0.284629	0.290088	0.254518	0.279443	0.276681
cg13525026	0.0982313	-0.19839	-0.434403	4.88237	0.0138099	0.949392	0.426725	0.402063	0.44945	0.445179	0.447244	0.412216	MYO15A
cg09536738	-0.494397	-0.284105	-2.48714	4.87701	0.0138674	0.949501	0.179952	0.153944	0.134406	0.151244	0.157794	0.155527	EFHD1;EFHD1;EFHD1
cg23674011	0.284234	0.0902386	2.84915	4.87632	0.0138747	0.949568	0.865387	0.874354	0.889639	0.876711	0.872176	0.874634
cg02252512	0.239799	0.100369	2.31868	4.87483	0.0138908	0.949963	0.822279	0.828419	0.844196	0.816735	0.811364	0.815978	MADD;MADD;MADD;MADD;MADD;MADD;MADD;MADD;MADD;MADD
cg04124962	0.209695	0.179033	1.18718	4.87467	0.0138924	0.949963	0.680215	0.697966	0.703704	0.695889	0.705353	0.687619	STXBP3
cg01952226	0.360827	0.322044	-1.72126	4.87237	0.0139172	0.949963	0.217958	0.239435	0.251934	0.253965	0.252985	0.263227	GRHL2
cg07646765	0.123503	0.0332597	0.0205824	4.87206	0.0139205	0.949963	0.492	0.501462	0.51721	0.514079	0.508638	0.497325	PKNOX2
cg27605677	0.171559	-0.0195696	-0.00316761	4.87125	0.0139293	0.949963	0.488451	0.494331	0.514798	0.494308	0.48449	0.485503	MS4A4A;MS4A4A;MS4A4A
cg02085660	0.378899	0.378972	2.47212	4.87092	0.0139329	0.949963	0.824803	0.852843	0.856668	0.841785	0.856469	0.853683	LRRC24;MGC70857
cg27521571	0.176898	0.220904	1.82435	4.86922	0.0139511	0.949963	0.763379	0.787638	0.785322	0.780611	0.783599	0.776804	COMT;COMT;COMT
cg01412400	0.170044	0.0858908	1.86771	4.86726	0.0139723	0.949963	0.774751	0.781109	0.79676	0.781693	0.77377	0.777097	RPTOR;RPTOR
cg00277065	-0.160904	0.258397	2.58642	4.86641	0.0139815	0.949963	0.848181	0.871375	0.842017	0.864506	0.833789	0.850354	MTUS1;MTUS1
cg15786209	0.279396	0.410762	2.58549	4.86636	0.0139821	0.949963	0.830423	0.871175	0.861239	0.862	0.853975	0.858152	CPEB3;CPEB3
cg25701784	-0.334069	-0.233893	2.45565	4.86546	0.0139919	0.949963	0.854184	0.84406	0.83297	0.841983	0.842297	0.832156	GNAT3
cg06250423	0.201049	0.414316	2.52693	4.86541	0.0139924	0.949963	0.840395	0.860697	0.847223	0.85187	0.857035	0.852616
cg14411004	0.179307	0.211163	1.16391	4.86419	0.0140056	0.949963	0.673155	0.696518	0.695973	0.700035	0.689301	0.679567	MMP20
cg04515311	0.219498	-0.0574826	2.17203	4.86402	0.0140074	0.949963	0.81168	0.805432	0.832817	0.811962	0.799378	0.804709
cg15937861	0.200267	0.197939	1.92533	4.86189	0.0140305	0.949963	0.776375	0.794787	0.800112	0.783971	0.790899	0.787876	PC;PC;PC
cg19592829	0.138047	-0.0665241	0.0251671	4.86109	0.0140392	0.949963	0.499712	0.490137	0.523144	0.517754	0.535324	0.51611	GNAS;GNASAS
cg14342563	0.180672	0.0981527	0.719616	4.86011	0.0140499	0.949963	0.607353	0.621147	0.636812	0.596244	0.592767	0.590275
cg25430961	-0.104558	0.251938	2.87602	4.85938	0.0140579	0.949963	0.871928	0.893028	0.868845	0.873628	0.88033	0.870953	AFG3L1P;AFG3L1P;AFG3L1P
cg09829468	0.225287	0.123304	1.1387	4.85832	0.0140694	0.949963	0.672459	0.682491	0.704456	0.660639	0.674415	0.661711
cg00517532	0.218138	0.422608	-2.71109	4.85827	0.01407	0.949963	0.123843	0.148393	0.134779	0.150355	0.145516	0.145478
cg12968701	-0.0331487	-0.221468	2.43143	4.85689	0.014085	0.949963	0.850457	0.829996	0.847418	0.841162	0.848112	0.832381	MARS
cg25430154	0.187268	0.219998	2.56135	4.85676	0.0140864	0.949963	0.840955	0.861427	0.859987	0.850535	0.851274	0.841924	CLMN
cg09016212	0.335007	-0.97466	-4.87566	4.85533	0.014102	0.949963	0.0436732	0.0230505	0.0792134	0.0279409	0.0803439	0.0334563	GRASP
cg01580574	0.495406	0.353196	1.80373	4.85508	0.0141047	0.949963	0.740726	0.777223	0.80127	0.763997	0.736838	0.78393
cg22063943	0.212996	0.0406764	1.8322	4.85415	0.0141149	0.949963	0.771538	0.773049	0.793076	0.784235	0.773342	0.777631
cg14054378	0.389166	0.262967	3.0875	4.85391	0.0141175	0.949963	0.877918	0.894782	0.90463	0.900713	0.879905	0.88211	TCF4;TCF4;TCF4;TCF4;TCF4;TCF4;TCF4;TCF4;TCF4;TCF4;TCF4;TCF4;TCF4;TCF4
cg02578408	0.226947	0.0655776	1.521	4.85383	0.0141185	0.949963	0.729413	0.732074	0.759553	0.725045	0.74244	0.738714
cg22231516	-0.00107706	-0.361257	3.05231	4.8536	0.0141209	0.949963	0.897576	0.873421	0.899301	0.889595	0.905955	0.886405
cg20414484	-0.443492	-0.0709634	-0.276678	4.85231	0.0141351	0.949963	0.478309	0.469413	0.412037	0.236568	0.233648	0.244474	NLGN4Y;NLGN4Y;NLGN4Y
cg06272997	0.183332	0.113704	0.922787	4.8515	0.0141439	0.949963	0.642131	0.654121	0.666276	0.630448	0.630071	0.611956
cg17063742	-0.159832	-0.152551	1.85985	4.85104	0.014149	0.949963	0.795592	0.773982	0.779361	0.783174	0.781856	0.776498	GAB2
cg01445151	0.297761	0.299936	2.70561	4.84952	0.0141656	0.95005	0.853369	0.868178	0.873979	0.868115	0.860431	0.853359	SLC22A23;SLC22A23
cg19580565	0.347799	0.258724	2.32928	4.84903	0.014171	0.95005	0.8162	0.834655	0.843142	0.831976	0.823815	0.825501
cg15324873	0.138918	0.349436	2.48144	4.84805	0.0141818	0.950075	0.829322	0.861109	0.847602	0.84742	0.853006	0.843643	SIN3A;SIN3A;SIN3A
cg17453767	0.191555	0.0489544	2.62216	4.84716	0.0141916	0.950137	0.850162	0.85545	0.87086	0.855125	0.863481	0.856205	GAB1;GAB1
cg18164689	0.219633	0.36642	1.42482	4.84716	0.0141916	0.950137	0.704105	0.745029	0.730785	0.735877	0.726082	0.700567	DLGAP1-AS5;DLGAP1;DLGAP1
cg25478308	-0.286654	-0.296545	-1.349	4.84567	0.0142079	0.950137	0.299577	0.278881	0.275546	0.287587	0.28378	0.275388
cg26883472	-0.323544	-0.156118	2.77297	4.84519	0.0142132	0.950194	0.881802	0.871878	0.857624	0.87037	0.880993	0.882421
cg13033770	0.245362	0.121429	1.95502	4.84411	0.0142251	0.950194	0.777942	0.7938	0.808817	0.788538	0.785217	0.795422	CDK6;CDK6
cg24598192	-0.207549	-0.424574	2.16021	4.84295	0.014238	0.950194	0.832363	0.792541	0.818	0.836885	0.810664	0.816949	RAI1
cg20991660	-0.180445	-0.377444	2.95808	4.84286	0.0142389	0.950194	0.894184	0.873801	0.885541	0.872449	0.870703	0.87169
cg23988827	0.392207	0.381897	2.70496	4.84278	0.0142398	0.950194	0.843901	0.871297	0.875047	0.866366	0.858175	0.878501	SIRT1;SIRT1
cg13197260	-0.26234	-0.556341	3.1523	4.84148	0.0142541	0.950194	0.904206	0.884085	0.897599	0.889568	0.866451	0.894359	KIAA1109
cg14152591	0.190398	0.11841	-1.42712	4.8406	0.0142639	0.950194	0.262493	0.275345	0.284354	0.270852	0.265667	0.280808	FAM107B
cg22652434	0.167947	0.121515	-0.28076	4.83903	0.0142813	0.950223	0.437031	0.456316	0.461943	0.348421	0.33796	0.35952	TMEM164;TMEM164
cg05719180	-0.262861	-0.136695	0.877913	4.83869	0.0142851	0.950223	0.65845	0.652435	0.625985	0.58493	0.597735	0.612429
cg09585968	0.183082	0.169006	0.530043	4.83544	0.0143211	0.950223	0.579158	0.590034	0.601641	0.581633	0.591805	0.584739
cg10045354	0.199796	0.091336	0.88802	4.83526	0.0143231	0.950223	0.636523	0.644625	0.663902	0.630622	0.626339	0.629203	C11orf93;C11orf92
cg22838492	-0.170356	-0.364164	2.62506	4.83521	0.0143236	0.950223	0.867703	0.845757	0.858843	0.836136	0.833851	0.811165
cg09161150	0.176128	0.267451	2.38062	4.83395	0.0143376	0.95026	0.825607	0.847411	0.839867	0.828328	0.828941	0.816303
cg19324313	0.103966	0.183017	1.43763	4.83369	0.0143405	0.95026	0.714414	0.742474	0.727138	0.732714	0.735481	0.737466	PRDM2;PRDM2;PRDM2
cg19107296	0.170113	0.102847	1.03457	4.8334	0.0143437	0.95026	0.659269	0.671363	0.683848	0.655762	0.673947	0.66167	RNU5E;RNU5D
cg20451705	0.184564	-0.00616834	2.0269	4.83248	0.014354	0.95026	0.794219	0.795302	0.81616	0.808782	0.798339	0.807287	CCDC88C
cg16296210	0.261045	0.198114	2.00628	4.83215	0.0143576	0.95026	0.781607	0.805967	0.808915	0.803044	0.790993	0.80008	PSD3;PSD3
cg01709798	0.289543	-0.161446	2.96703	4.83179	0.0143616	0.95026	0.873656	0.875821	0.900153	0.884052	0.893209	0.882165	ZNF131;ZNF131;ZNF131;ZNF131
cg13761475	0.343846	0.0420571	2.8457	4.83145	0.0143654	0.95026	0.860379	0.873451	0.891912	0.866948	0.867581	0.869201	MROH5;MROH5;MROH5
cg17694069	-0.116895	-0.304819	1.47129	4.83118	0.0143684	0.95026	0.749245	0.714641	0.737067	0.717156	0.716467	0.723283	KIAA0913
cg19882639	0.288932	0.491591	3.14523	4.82925	0.0143899	0.95026	0.879273	0.908561	0.899682	0.888654	0.900334	0.884305	DDX25
cg09082773	-0.175005	-0.461524	2.69942	4.82882	0.0143947	0.95026	0.87265	0.848053	0.868444	0.859703	0.865098	0.857657	MCCC1;MCCC1;MCCC1;MCCC1
cg13434312	0.198142	0.130981	1.55637	4.8288	0.0143949	0.95026	0.734208	0.745286	0.755722	0.733973	0.735525	0.711949	PTCHD2
cg00514557	-0.297971	-0.219507	2.63213	4.82781	0.014406	0.95026	0.870239	0.857255	0.849927	0.857041	0.84947	0.849012	PDE1A;PDE1A;PDE1A;PDE1A
cg06070446	0.304197	0.0145805	2.76842	4.8244	0.0144442	0.95026	0.863371	0.86339	0.883573	0.876569	0.867694	0.864522	GALNT3
cg05497175	0.16809	0.0739257	1.96618	4.82362	0.0144529	0.95026	0.783878	0.796732	0.805896	0.791071	0.783966	0.790716	SNAI3
cg02602352	0.150175	0.018032	-1.34437	4.82284	0.0144617	0.95026	0.272891	0.281188	0.295637	0.28827	0.29492	0.286824	IL34
cg23691182	0.235771	-0.0278854	1.63609	4.82281	0.0144621	0.95026	0.746068	0.741421	0.775625	0.743338	0.733147	0.719922	ZNRF3
cg18474095	0.139001	-0.0193371	-0.771624	4.82216	0.0144693	0.95026	0.360952	0.363266	0.385323	0.353839	0.357893	0.350887	FAM181B
cg24398923	0.172113	0.115457	1.68863	4.82171	0.0144743	0.95026	0.749354	0.764994	0.772965	0.746115	0.749374	0.744146	EPB41L2;EPB41L2;EPB41L2;EPB41L2;EPB41L2
cg04563783	0.11797	0.365132	3.25151	4.82151	0.0144766	0.95026	0.893407	0.914512	0.901787	0.90342	0.906525	0.904216	IPO13
cg20792582	0.157888	-0.0462394	-0.570471	4.8215	0.0144767	0.95026	0.391168	0.395641	0.422303	0.402008	0.40352	0.389162	TRIM24;TRIM24
cg17128475	0.475591	0.0603469	2.03119	4.81991	0.0144946	0.950269	0.789165	0.77741	0.826492	0.796514	0.813578	0.81189	FOXN3-AS2;FOXN3
cg26173847	0.668395	0.935968	-3.72024	4.81878	0.0145073	0.950269	0.0639901	0.0907109	0.0790965	0.0929585	0.100827	0.0950882	LRRC4;SND1
cg22493759	0.181611	0.069041	-1.54313	4.81787	0.0145175	0.950269	0.246196	0.254316	0.267985	0.254321	0.247175	0.24041	CREBBP;CREBBP
cg18231898	0.1544	0.256419	1.95334	4.8178	0.0145183	0.950269	0.782797	0.803297	0.794168	0.77883	0.778926	0.776006	PKNOX2
cg08849875	0.105816	-0.184914	2.40435	4.81757	0.0145209	0.950269	0.842456	0.822157	0.852351	0.841175	0.846934	0.845439	C10orf137
cg06225589	0.277111	0.358003	-1.43831	4.81732	0.0145237	0.950269	0.245737	0.290097	0.279781	0.285457	0.300002	0.296805	GNG13
cg15322137	-0.0412921	-0.341351	1.38858	4.81718	0.0145253	0.950269	0.730091	0.698033	0.734181	0.721542	0.717736	0.706914
cg14043361	0.173365	0.149524	2.30641	4.81676	0.0145301	0.950269	0.817622	0.83694	0.838607	0.815828	0.818253	0.813624	FHOD3;FHOD3;FHOD3
cg03460814	0.313482	0.13452	-1.31735	4.81522	0.0145474	0.950319	0.27078	0.284243	0.310279	0.296283	0.320606	0.300557	MACROD2
cg03364108	0.21478	-0.0726779	-2.57394	4.8144	0.0145566	0.950319	0.138334	0.1419	0.163868	0.197882	0.202863	0.192626	C22orf45;C22orf45;UPB1
cg20291363	-0.209968	0.127239	1.86943	4.81394	0.0145619	0.950319	0.791417	0.792558	0.763767	0.790829	0.795924	0.785232	NKAIN1
cg05130485	0.314335	0.0116602	-1.75012	4.81317	0.0145705	0.950319	0.220129	0.221293	0.256313	0.241266	0.23415	0.237232	CASP8;CASP8;CASP8;CASP8;CASP8;CASP8;CASP8;CASP8
cg04605625	-0.167606	-0.304691	2.42838	4.81262	0.0145768	0.950319	0.852193	0.831146	0.841255	0.84443	0.85181	0.859972	MLF1;MLF1;MLF1;MLF1;MLF1;MLF1
cg21960123	0.148089	-0.0495258	1.40634	4.81242	0.0145791	0.950319	0.71802	0.716629	0.739519	0.717505	0.714336	0.713264
cg15078322	-0.239485	-0.326384	2.90877	4.80975	0.0146093	0.951181	0.892626	0.872188	0.877002	0.89078	0.885212	0.884671	MB21D2
cg11298446	0.283446	0.297409	2.75474	4.80954	0.0146117	0.951181	0.85188	0.879288	0.875749	0.870342	0.875229	0.867752
cg25880395	0.170209	0.221746	2.25287	4.8076	0.0146337	0.951212	0.811765	0.835471	0.829745	0.810211	0.81047	0.812227	DZIP1;DZIP1
cg04519296	0.188684	0.26655	1.84172	4.8059	0.0146531	0.951727	0.763912	0.790048	0.78735	0.78203	0.795014	0.792579	SYNGR3
cg07343697	-0.440657	-0.291813	2.35346	4.8037	0.0146781	0.952084	0.845218	0.8344	0.818469	0.81943	0.827624	0.83989	EIF2A
cg13986930	0.130019	0.0202579	0.111965	4.80163	0.0147017	0.952623	0.509108	0.516523	0.532396	0.498019	0.500294	0.483637	LOC101927650
cg00756648	0.168592	0.0365289	1.8485	4.80081	0.0147111	0.952777	0.773064	0.778459	0.793579	0.787641	0.787405	0.785565	FBXO46
cg21210497	0.255713	0.322427	2.24017	4.79882	0.0147338	0.953459	0.81051	0.831596	0.828893	0.806361	0.804897	0.803594
cg03500879	0.106717	0.203419	2.48513	4.79847	0.0147378	0.953459	0.837441	0.858491	0.847326	0.840073	0.848387	0.841355
cg17360680	0.222725	0.249205	1.83012	4.79773	0.0147463	0.953459	0.76404	0.786554	0.786572	0.776574	0.775231	0.762286	KRT1
cg24166889	0.310738	0.366253	2.37656	4.79752	0.0147487	0.953459	0.820027	0.841441	0.846186	0.841831	0.826153	0.829395	RORA-AS1;RORA-AS1;RORA;RORA;RORA;RORA
cg03095453	0.348279	0.229528	1.78789	4.79681	0.0147568	0.953459	0.766094	0.763769	0.788779	0.775991	0.768178	0.758377	LPAR1;LPAR1
cg05892626	0.321931	0.0368473	3.05104	4.79576	0.0147688	0.953459	0.882124	0.885828	0.903184	0.88737	0.873145	0.86626
cg23287951	0.248965	0.00475079	2.15129	4.79522	0.0147751	0.953547	0.804185	0.80815	0.831624	0.806083	0.804424	0.809255	TNRC6B
cg05571063	0.218121	0.0460494	0.8269	4.79425	0.0147861	0.953629	0.622227	0.632532	0.660751	0.636375	0.636044	0.631663
cg14079243	0.281326	0.154343	-0.628793	4.79	0.0148351	0.953629	0.369341	0.39708	0.415533	0.408927	0.39998	0.395321	AGTPBP1
cg02363766	0.202834	-0.0558029	0.624374	4.78988	0.0148365	0.953629	0.593283	0.592802	0.629816	0.564582	0.568326	0.574185
cg09643623	0.126245	0.23301	2.44865	4.78734	0.0148658	0.953713	0.831372	0.854621	0.846626	0.84063	0.845397	0.83056
cg20168086	0.142418	0.0398511	-1.12124	4.78576	0.0148841	0.953713	0.304726	0.315045	0.32721	0.304473	0.30404	0.307094	ANKRD29;ANKRD29
cg13366857	-0.0745195	-0.217695	-0.348177	4.78572	0.0148845	0.953713	0.448245	0.427737	0.445021	0.414595	0.425146	0.416469	GPC5
cg11864490	0.2942	0.135187	-2.30672	4.78499	0.0148929	0.953713	0.159658	0.16764	0.182542	0.177655	0.191048	0.180858	PROCR
cg09959242	0.138891	-0.00820892	0.793461	4.78411	0.0149032	0.953713	0.624253	0.628391	0.648192	0.6378	0.64678	0.63881
cg14615833	0.241204	0.297405	2.21154	4.78375	0.0149073	0.953713	0.807035	0.824314	0.82998	0.829258	0.827663	0.833108
cg24536349	0.157717	0.0306272	-1.47718	4.78364	0.0149085	0.953713	0.252763	0.269179	0.277294	0.265753	0.266432	0.275093	LY6K;LY6K;LY6K
cg05992411	0.387138	0.397517	1.7788	4.7834	0.0149113	0.953713	0.745381	0.784467	0.784015	0.768937	0.785264	0.763801
cg02931225	-0.290723	-0.393824	2.09977	4.78182	0.0149296	0.953713	0.823418	0.795241	0.806082	0.819156	0.803502	0.806121	UNC5C
cg14205239	0.205988	0.187051	1.84495	4.78028	0.0149475	0.953713	0.770744	0.782076	0.791002	0.776674	0.784113	0.77165
cg25709222	0.0989708	0.207228	0.657616	4.77911	0.0149611	0.953713	0.593412	0.631514	0.608231	0.583712	0.585042	0.594892	NUFIP1
cg03120284	0.171791	0.167583	1.37024	4.77867	0.0149663	0.953713	0.704677	0.725699	0.730749	0.708045	0.717581	0.716613	AGRN
cg19114576	0.326421	0.13899	2.87328	4.77802	0.0149738	0.953713	0.867313	0.875076	0.891432	0.879074	0.884849	0.89155	KRT20
cg06934971	0.220062	0.0715452	2.15314	4.77707	0.0149848	0.953713	0.799292	0.817538	0.82733	0.805999	0.81454	0.803825	FLOT1
cg26398714	-0.201313	-0.114229	0.481666	4.77565	0.0150015	0.953713	0.594401	0.584832	0.567674	0.567911	0.566458	0.556489
cg15146200	-0.110832	-0.31768	2.73777	4.77544	0.0150039	0.953713	0.878479	0.855001	0.870751	0.864094	0.872409	0.863151
cg16865442	0.167501	0.32284	2.15979	4.77287	0.0150339	0.953713	0.802967	0.826319	0.816614	0.824425	0.81468	0.816236	CLDN14;CLDN14;CLDN14;CLDN14
cg00333184	0.125361	-0.0425704	1.55504	4.77226	0.0150411	0.953713	0.737781	0.738109	0.758164	0.74092	0.73079	0.734262	ALAS1;ALAS1;ALAS1;ALAS1
cg23786209	-0.15537	-0.173693	-0.952551	4.76991	0.0150685	0.953713	0.35532	0.334182	0.339701	0.344692	0.353458	0.341047	ABLIM1;ABLIM1;ABLIM1;ABLIM1
cg23866992	0.277355	0.121048	-1.98162	4.76987	0.015069	0.953713	0.196272	0.205271	0.220435	0.18242	0.176275	0.188696
cg25178838	0.0648888	0.130647	0.517345	4.76971	0.0150709	0.953713	0.577883	0.59926	0.588071	0.571041	0.580161	0.583272	VAMP5
cg20905655	0.151778	0.0223916	1.33649	4.76956	0.0150727	0.953713	0.709716	0.70511	0.731394	0.715165	0.726648	0.713694
cg08523197	0.335645	0.208911	2.77372	4.769	0.0150793	0.953713	0.860142	0.867175	0.882795	0.870619	0.874143	0.875699
cg10652467	-0.508449	-0.5874	2.23883	4.76804	0.0150905	0.953831	0.836805	0.812253	0.809586	0.80839	0.80159	0.82097	C6orf120;C6orf120
cg02223135	0.11736	0.418855	2.99653	4.76675	0.0151056	0.9539	0.877293	0.899992	0.881064	0.883666	0.891166	0.885837
cg00087420	-0.0656253	-0.22132	2.62275	4.7667	0.0151062	0.9539	0.867955	0.847733	0.862329	0.853063	0.862495	0.857115	CSMD2
cg24413879	-0.208294	-0.120347	0.0189697	4.76518	0.015124	0.9539	0.5144	0.503751	0.49164	0.497317	0.50921	0.504493	HMGXB4;HMGXB4
cg00414093	0.197211	0.0971853	0.271915	4.76492	0.0151272	0.9539	0.536159	0.54111	0.5631	0.521553	0.52823	0.51602
cg27183631	-0.350757	-0.0653409	3.05552	4.76366	0.0151419	0.9539	0.899428	0.892243	0.87851	0.88588	0.882427	0.889094
cg00885208	0.200972	0.0786945	-0.281156	4.76237	0.0151572	0.9539	0.436021	0.449918	0.469564	0.457589	0.458409	0.473784
cg13996505	0.273655	0.00558938	2.35362	4.76187	0.0151631	0.953903	0.821373	0.828882	0.85257	0.827609	0.811267	0.832563	LINC01091
cg03188522	0.0916041	-0.0131447	-0.630635	4.75828	0.0152054	0.954319	0.381818	0.39866	0.401949	0.370708	0.376735	0.384836	UROS
cg23312505	0.230408	0.0252392	-2.69964	4.75744	0.0152154	0.954319	0.126834	0.130985	0.149446	0.126961	0.132367	0.136395	ZNRF1
cg14458002	0.276364	0.148006	2.64493	4.75699	0.0152208	0.954319	0.85071	0.859676	0.872484	0.863681	0.843271	0.853077	RUNX2;RUNX2;RUNX2
cg06721782	0.0253128	-0.150046	0.923663	4.75186	0.0152817	0.954876	0.659044	0.63749	0.666022	0.654626	0.649235	0.636877	GM140
cg17076667	-0.175981	-0.0204622	1.52469	4.7499	0.0153049	0.954876	0.751166	0.744961	0.727516	0.714427	0.716258	0.72542	BAG3
cg09932507	-0.21636	-0.132583	-0.708287	4.74915	0.0153139	0.954876	0.397862	0.380137	0.363038	0.318084	0.32893	0.33189	LOC100288866
cg26699102	0.122508	0.336897	2.80018	4.74676	0.0153424	0.954876	0.864136	0.884408	0.870196	0.877289	0.874507	0.877805	CHRNA3;CHRNA3
cg07774772	-0.324751	-0.0693864	2.54811	4.74596	0.015352	0.954876	0.863368	0.856536	0.836132	0.847351	0.843255	0.840086	PRSS23;PRSS23;PRSS23
cg17617228	0.0216952	0.299741	2.34357	4.74569	0.0153552	0.954876	0.827532	0.849282	0.822383	0.844638	0.848404	0.846079	C3orf21
cg24176355	0.408618	0.148688	2.44623	4.74542	0.0153584	0.954876	0.828124	0.83406	0.862406	0.847445	0.827543	0.831808	PCID2;PCID2;PCID2;PCID2;PCID2
cg03300589	0.262718	-0.182763	-2.63884	4.74372	0.0153788	0.954876	0.131967	0.139635	0.156299	0.155263	0.182261	0.168572	PLCXD3
cg15652280	0.325384	0.162431	2.42299	4.74255	0.0153928	0.954876	0.823632	0.84374	0.854426	0.834071	0.844737	0.84285	TUBB;MDC1
cg18655494	-0.364249	-0.283846	2.14171	4.74251	0.0153933	0.954876	0.825039	0.812044	0.801198	0.784687	0.769675	0.770025	MACROD2-IT1;MACROD2
cg07674520	0.242654	0.110515	-0.721365	4.74239	0.0153947	0.954876	0.364196	0.375816	0.394974	0.0856712	0.0849039	0.086041	HDAC6
cg20092942	0.166719	0.0512302	-1.23478	4.7422	0.015397	0.954876	0.284774	0.302006	0.309914	0.297812	0.291912	0.313545	KCCAT211
cg02166383	0.19048	0.458559	-3.56909	4.74152	0.0154051	0.954876	0.0703987	0.0914275	0.0780472	0.0774909	0.0834489	0.070334
cg26371501	-0.128112	-0.248673	1.44234	4.74107	0.0154106	0.954876	0.741419	0.717426	0.73012	0.715317	0.727938	0.717796
cg25498731	0.0644798	0.353136	2.07448	4.7393	0.0154318	0.954876	0.791659	0.827225	0.79787	0.799201	0.79326	0.793957	THSD7B
cg00129811	0.148753	0.0179101	-0.845528	4.73876	0.0154382	0.954876	0.350461	0.349251	0.374673	0.376761	0.365063	0.37419	DSE;DSE
cg00009352	0.0621194	0.45609	1.59644	4.73711	0.0154582	0.954876	0.730809	0.7789	0.732047	0.748195	0.734981	0.724427	LMLN;LMLN;LMLN;LMLN
cg09986736	0.145644	-0.00609697	-1.91897	4.7367	0.0154631	0.954876	0.200621	0.208243	0.220912	0.206358	0.194626	0.203053	AMPD3;AMPD3
cg10477286	0.111447	0.250838	2.42697	4.73604	0.015471	0.954876	0.831599	0.852483	0.841708	0.845333	0.847855	0.842047	VAV2;VAV2
cg17421833	0.218597	0.0598136	-1.16764	4.73468	0.0154874	0.954876	0.296321	0.307122	0.327733	0.32686	0.314234	0.34269	VPS37B
cg10830322	0.278552	0.398319	3.31639	4.73282	0.0155098	0.954876	0.892904	0.915281	0.911358	0.889557	0.903869	0.899448	HPYR1
cg12657025	0.322454	0.0996235	2.52949	4.73226	0.0155166	0.954876	0.841845	0.841901	0.864396	0.859294	0.858216	0.85618
cg11112948	-0.203133	-0.216916	-2.26986	4.73131	0.0155282	0.954876	0.187606	0.166328	0.16796	0.175334	0.17571	0.170052	SP100;SP100;SP100;SP100;SP100;SP100
cg13276580	0.207279	0.252914	0.885665	4.73049	0.0155381	0.954876	0.626968	0.660622	0.656215	0.64894	0.626513	0.636313	CHST15
cg05333102	0.176895	0.0396217	2.09329	4.73043	0.0155388	0.954876	0.797563	0.809774	0.82062	0.81032	0.817779	0.811464	ESYT1;ESYT1
cg23878564	-0.648376	-1.08324	-4.13676	4.73016	0.015542	0.954876	0.0865796	0.0461256	0.0633843	0.068726	0.0526076	0.0526984	TNK1
cg13402599	0.185997	0.304426	1.96172	4.72832	0.0155644	0.954876	0.781328	0.805835	0.795249	0.777551	0.785443	0.781751	ERI1;ERI1
cg03644971	0.282097	0.00664686	2.13616	4.72773	0.0155715	0.954876	0.80169	0.802868	0.832862	0.823003	0.814172	0.809333
cg10213886	0.300317	0.195717	2.10625	4.72606	0.0155917	0.954876	0.791911	0.810963	0.824637	0.831609	0.815678	0.810632
cg13322449	0.150546	0.122669	0.4323	4.72569	0.0155963	0.954876	0.561461	0.578701	0.582135	0.579252	0.578091	0.583311	CEACAM3
cg18028380	-0.175483	-0.0177558	1.89154	4.72427	0.0156135	0.954876	0.796993	0.78669	0.775676	0.782012	0.780991	0.779579
cg21499486	0.10907	0.45825	1.94096	4.72425	0.0156138	0.954876	0.775677	0.812848	0.780698	0.777879	0.818331	0.79266
cg11029475	0.126333	0.110826	-1.4616	4.72266	0.0156331	0.954876	0.253065	0.273991	0.273485	0.270543	0.267367	0.267431	GCAT;H1F0;H1F0
cg11322512	0.209371	0.0559526	1.52291	4.72227	0.0156379	0.954876	0.733679	0.730781	0.757833	0.737494	0.736603	0.745311
cg25805115	-0.0924674	-0.227794	1.52973	4.72201	0.0156411	0.954876	0.752158	0.730397	0.742103	0.733661	0.733137	0.72369
cg02950354	0.247448	0.186627	2.54385	4.72196	0.0156416	0.954876	0.838632	0.85505	0.862888	0.856854	0.854743	0.851711	CLMN
cg27212587	0.150533	0.00907237	1.8096	4.72172	0.0156446	0.954876	0.766284	0.776431	0.788756	0.768708	0.762287	0.763552	KCNJ10
cg08450463	-0.454648	-0.29972	-3.24223	4.7211	0.0156521	0.95497	0.115912	0.0942689	0.0885825	0.0892365	0.0887381	0.0862377
cg15828427	0.196812	-0.0186753	-0.171411	4.72051	0.0156594	0.95497	0.459127	0.460268	0.492465	0.480195	0.468755	0.488506	FBXW9
cg09188212	0.132449	-0.188703	1.02621	4.71952	0.0156714	0.95497	0.65878	0.652243	0.694505	0.644833	0.64857	0.641047	LOC728024;ERLIN2
cg12785251	0.355254	0.271181	2.49988	4.71889	0.0156791	0.95497	0.831904	0.850994	0.859025	0.855527	0.850003	0.849086	DAXX;DAXX;DAXX;DAXX
cg14775894	0.166485	0.0226426	1.63579	4.71587	0.0157161	0.95497	0.742541	0.756074	0.768225	0.75067	0.742677	0.744154	TMX1
cg02133031	0.111325	0.374376	3.07882	4.71552	0.0157204	0.95497	0.883346	0.905279	0.888298	0.904275	0.888278	0.883827	LSM6
cg10626407	-0.203206	-0.238643	1.82834	4.71472	0.0157302	0.955137	0.793996	0.764867	0.774979	0.78127	0.785176	0.764299
cg01010839	0.318617	0.0813	1.43827	4.7142	0.0157366	0.955156	0.721406	0.715766	0.745991	0.697312	0.689331	0.706593	NET1;NET1
cg20389472	0.00579352	0.481211	-3.63655	4.71294	0.0157521	0.955714	0.0706959	0.0907237	0.0707673	0.0758176	0.0811819	0.0746854
cg03930857	0.241003	0.0914128	1.77228	4.71255	0.0157568	0.955714	0.75985	0.76988	0.786724	0.755058	0.757216	0.755773	DNTT;DNTT
cg21074911	0.308656	0.151427	2.38094	4.71245	0.015758	0.955714	0.826501	0.833844	0.848761	0.82359	0.839105	0.842595	C14orf38
cg11417811	0.299575	0.219771	2.52041	4.70912	0.015799	0.956097	0.839223	0.85029	0.859695	0.858259	0.857	0.855175	TAOK3
cg09019682	-0.0707766	0.161811	1.57274	4.70524	0.0158469	0.956097	0.740491	0.764342	0.735286	0.747864	0.739563	0.723091
cg09935710	0.232361	0.0703545	1.27065	4.70517	0.0158478	0.956097	0.695699	0.696733	0.723452	0.68814	0.67674	0.684445	CTNNA1;CTNNA1;CTNNA1;CTNNA1
cg02418578	-0.0630949	-0.212689	1.01864	4.70493	0.0158508	0.956097	0.679366	0.650839	0.675662	0.654386	0.662643	0.663136	BRD8
cg21264165	-0.142697	-0.191294	-0.569791	4.70446	0.0158565	0.956097	0.417423	0.391151	0.406976	0.436246	0.437296	0.414345	PTPRO;PTPRO;PTPRO;PTPRO;PTPRO;PTPRO;PTPRO;PTPRO;PTPRO;PTPRO
cg23507472	-0.247363	-0.163469	-1.18667	4.70426	0.0158591	0.956097	0.329516	0.297299	0.292785	0.109826	0.115273	0.106718	TSR2
cg18572759	0.166996	-0.00131436	0.997756	4.70417	0.0158601	0.956097	0.657441	0.657072	0.682418	0.643334	0.65359	0.630856	GABARAPL1
cg13764830	0.271199	0.152389	-0.996111	4.70369	0.0158661	0.956097	0.323499	0.335541	0.350103	0.349017	0.338261	0.357535
cg06032386	0.126665	0.00919206	-1.12649	4.70352	0.0158682	0.956097	0.303363	0.317661	0.328735	0.298293	0.295078	0.314122	ADK;ADK
cg02714492	0.0716589	0.246721	-0.059536	4.70332	0.0158707	0.956097	0.474951	0.511548	0.482789	0.157898	0.167441	0.174385	EDA;EDA;EDA;EDA;EDA;EDA;EDA
cg26189066	-0.26307	-0.0432826	1.65482	4.70225	0.0158839	0.956097	0.768586	0.760976	0.741721	0.770756	0.76419	0.772975	MAN2B1;MAN2B1
cg08514511	0.220367	0.293939	1.0626	4.69972	0.0159153	0.956097	0.658193	0.685183	0.681479	0.67466	0.682916	0.657129	FRK
cg22984417	-0.367905	-0.343919	1.60698	4.69912	0.0159228	0.956097	0.771706	0.743553	0.735177	0.750734	0.744116	0.733819
cg23261073	-0.244953	-0.146035	2.44581	4.69685	0.015951	0.956097	0.855379	0.840922	0.834804	0.852104	0.850882	0.848096	CLSTN1;CLSTN1
cg06159562	0.133481	-0.0195299	-0.542531	4.6952	0.0159715	0.956097	0.395248	0.402705	0.425598	0.401625	0.416606	0.371975	ANKRD11
cg08359464	0.185914	0.02462	-0.632121	4.69504	0.0159735	0.956097	0.375654	0.397966	0.409265	0.37533	0.354349	0.40565	RPN1
cg00342891	0.186968	0.115221	1.58196	4.69484	0.0159759	0.956097	0.733814	0.752978	0.759286	0.733525	0.733804	0.715897	FAM19A3;FAM19A3
cg26700613	0.201025	0.0885944	-0.357369	4.69452	0.01598	0.956097	0.420153	0.438769	0.456991	0.399631	0.386703	0.393455	HPGDS
cg06404491	0.156178	0.100889	0.638875	4.69403	0.015986	0.956097	0.595501	0.609075	0.62124	0.59939	0.602312	0.588397	AGAP1;AGAP1;AGAP1
cg00739644	0.275278	0.268692	-1.89414	4.6939	0.0159877	0.956097	0.19289	0.224102	0.224199	0.220855	0.202154	0.213466	TMPRSS2;TMPRSS2
cg20665689	0.244776	0.151117	2.24644	4.69162	0.0160162	0.956097	0.813905	0.821666	0.837282	0.821447	0.822229	0.813567	MYO3B;MYO3B;MYO3B;MYO3B;MYO3B
cg09409585	0.208102	0.0852385	1.76923	4.69069	0.0160278	0.956097	0.755503	0.774301	0.783871	0.751108	0.758393	0.753886	TRIM27
cg22466361	0.193785	-0.154657	2.58799	4.69054	0.0160298	0.956097	0.846958	0.846422	0.871427	0.868379	0.85865	0.844705
cg17575050	0.261777	0.153437	-2.06563	4.6901	0.0160352	0.956097	0.181072	0.199377	0.204807	0.165677	0.164766	0.174017	PCNX;PCNX
cg24073755	0.177536	-0.0104602	1.80458	4.68959	0.0160416	0.956097	0.764913	0.772093	0.790469	0.78393	0.790895	0.782051	DISC2;DISC1;DISC1;DISC1;DISC1;DISC1;DISC1;DISC1;TSNAX-DISC1;DISC1;DISC1;DISC1;DISC1
cg00036656	0.246113	0.0957574	-0.396583	4.68879	0.0160516	0.956097	0.409444	0.435338	0.452292	0.452697	0.437065	0.452037	SPIN1
cg14511218	0.154658	0.0938976	0.957148	4.68588	0.0160881	0.956559	0.647021	0.662347	0.668948	0.634365	0.629694	0.643258
cg06297614	-0.121802	-0.320277	-2.52707	4.68501	0.0160991	0.956559	0.1599	0.138809	0.151213	0.141286	0.137146	0.139805
cg27374363	0.483098	0.179737	3.58348	4.6844	0.0161067	0.956559	0.908404	0.919987	0.930543	0.915892	0.92095	0.909304	CES5A
cg03440799	0.115165	0.136851	-0.365325	4.68297	0.0161247	0.956559	0.423832	0.447657	0.441055	0.426915	0.432713	0.440008	C1orf125;C1orf125
cg05237929	0.320476	0.00282609	2.83696	4.68293	0.0161253	0.956559	0.862158	0.870202	0.89159	0.883623	0.874358	0.871243
cg27270412	0.0443927	-0.20953	1.66963	4.68155	0.0161426	0.956618	0.764551	0.742009	0.768416	0.735086	0.736936	0.734364	NRP1;NRP1;NRP1
cg24222165	0.475323	0.466457	3.18244	4.6801	0.0161608	0.956813	0.879787	0.90454	0.907136	0.888205	0.897371	0.89445	ATPBD4
cg16432774	0.217078	0.116089	0.445402	4.67828	0.0161838	0.956813	0.559747	0.576607	0.591795	0.570528	0.566746	0.560051
cg01451604	0.279725	0.117161	2.37214	4.67752	0.0161935	0.956813	0.826761	0.834704	0.847713	0.831528	0.837754	0.832892
cg17097670	0.163165	0.300427	2.967	4.67684	0.0162021	0.956813	0.874061	0.896546	0.886042	0.889925	0.882227	0.886755	ZNF532
cg19735532	0.314092	0.0305654	2.98263	4.67612	0.0162111	0.956813	0.87678	0.883229	0.897818	0.885906	0.890054	0.883274
cg02188924	0.21326	0.127508	2.13949	4.67412	0.0162366	0.956813	0.803762	0.814993	0.823923	0.796844	0.813756	0.803807
cg12972376	0.127391	0.00332366	1.0974	4.67212	0.0162619	0.956813	0.673031	0.675423	0.694476	0.66827	0.661999	0.658455
cg16924391	0.281587	0.139987	2.61886	4.67187	0.016265	0.956813	0.847209	0.858834	0.868779	0.848099	0.853072	0.857046	IFITM4P
cg07009563	0.131045	0.300137	2.34292	4.67101	0.016276	0.956813	0.820449	0.848942	0.831852	0.821978	0.825776	0.825205	PIK3C2B
cg02024846	0.00576063	-0.171147	-0.180574	4.67089	0.0162775	0.956813	0.473117	0.451785	0.48185	0.487771	0.490445	0.484141	CDC14B;CDC14B
cg06268283	0.131789	0.230194	1.87834	4.67086	0.016278	0.956813	0.768631	0.799608	0.786634	0.77123	0.780519	0.78313
cg19025113	0.298393	0.206287	-2.61037	4.67039	0.0162839	0.956813	0.131257	0.143915	0.151414	0.151904	0.155318	0.145767
cg02458532	0.180677	0.0203828	-0.147391	4.66813	0.0163127	0.956813	0.457828	0.469148	0.496934	0.234744	0.251604	0.231828
cg03520966	-0.126648	-0.568047	-3.048	4.6664	0.0163347	0.956813	0.119859	0.0976295	0.115788	0.121433	0.115867	0.109253	ACTA2;FAS;FAS;FAS;FAS;FAS;FAS;FAS
cg07185664	-0.0991597	-0.174569	1.68364	4.66561	0.0163449	0.956813	0.771566	0.74959	0.763989	0.765009	0.758351	0.763924	INPP5K;INPP5K;INPP5K
cg22160451	-0.324661	-0.19381	2.91098	4.66177	0.0163939	0.957022	0.892808	0.877258	0.872511	0.877821	0.885377	0.873239
cg12922641	-0.0087927	0.342704	2.35593	4.66092	0.0164049	0.957022	0.825743	0.853196	0.820829	0.840176	0.835331	0.814508	CHST15;CHST15;CHST15;CHST15
cg08964675	-0.210502	0.0928807	2.82083	4.66048	0.0164105	0.957022	0.880352	0.880157	0.860006	0.871034	0.862869	0.872612	DSP;DSP
cg16587443	0.067219	0.328969	-3.20961	4.66002	0.0164164	0.957022	0.0908938	0.111341	0.0952768	0.101883	0.0970096	0.0911435	SMARCA5
cg07501747	-0.0267051	-0.228548	2.26358	4.65915	0.0164275	0.957022	0.833848	0.81169	0.833775	0.822126	0.834866	0.824452	ATP5A1
cg17521037	0.338892	0.071591	3.15694	4.6587	0.0164334	0.957022	0.889847	0.890911	0.910942	0.900668	0.898334	0.895162	ACOX3;ACOX3
cg19361269	-0.31803	-0.060078	2.64756	4.65864	0.0164341	0.957022	0.868467	0.868555	0.843522	0.866564	0.856295	0.877317	CPLX4
cg26781511	0.17395	0.208825	-1.7961	4.65733	0.0164509	0.957022	0.216731	0.236925	0.231495	0.203643	0.197299	0.204047
cg19301273	0.172138	0.308997	2.98939	4.65702	0.016455	0.957022	0.876137	0.896964	0.887923	0.88837	0.878593	0.888488	PMP2
cg15315418	0.213554	0.199001	-2.76324	4.65531	0.0164769	0.957022	0.116009	0.139173	0.135916	0.11644	0.122952	0.129217	ROBO2;ROBO2;ROBO2;ROBO2;ROBO2
cg14375849	0.11658	0.0392432	-0.709439	4.65334	0.0165023	0.957022	0.368383	0.381179	0.389479	0.380804	0.383075	0.371881	COL15A1
cg22164539	0.253138	0.249535	2.83912	4.65332	0.0165026	0.957022	0.86261	0.881202	0.884281	0.880837	0.871579	0.869648
cg14239442	-0.166209	-0.370019	2.26866	4.65311	0.0165053	0.957022	0.835393	0.812728	0.829662	0.864135	0.867922	0.86276	KLHL13;KLHL13;KLHL13;KLHL13;KLHL13;KLHL13
cg01736477	0.163456	0.0653433	1.55512	4.65218	0.0165173	0.957022	0.733687	0.745453	0.755026	0.742675	0.737625	0.746455	ADGRE1;ADGRE1;ADGRE1;ADGRE1;ADGRE1
cg11690666	0.157812	0.126652	0.158081	4.65151	0.016526	0.957114	0.507506	0.538966	0.531851	0.493611	0.496741	0.513494	NARF;NARF;NARF;NARF
cg19349910	0.257871	0.0953907	0.393425	4.65122	0.0165297	0.957158	0.548116	0.562088	0.591502	0.578881	0.58628	0.557263
cg04990372	0.223082	0.206463	-1.37302	4.64926	0.0165551	0.95725	0.264251	0.286941	0.288542	0.272471	0.273651	0.268707	SNORD12B;C20orf199;MIR1259;C20orf199;SNORD12;ZNFX1;C20orf199
cg25290222	-0.181353	-0.299971	2.42476	4.64849	0.0165651	0.95725	0.852604	0.830786	0.841357	0.832117	0.829158	0.834335	UTP20
cg07560948	0.022603	0.268706	2.05387	4.64712	0.0165828	0.957684	0.797856	0.819429	0.795667	0.786728	0.79303	0.787846	KCNQ4;KCNQ4
cg26032974	-0.354382	-0.304979	1.96828	4.64601	0.0165972	0.957684	0.807414	0.793421	0.780546	0.806073	0.822677	0.791046
cg07236204	0.220666	0.212364	2.01157	4.64468	0.0166144	0.957684	0.786891	0.805901	0.807753	0.808117	0.803118	0.811605
cg18793631	-0.221764	-0.128892	2.42332	4.64445	0.0166174	0.957684	0.852745	0.841405	0.831463	0.821263	0.813632	0.824642	RIMS1;RIMS1;RIMS1;RIMS1;RIMS1
cg24040450	0.20783	0.153686	1.58183	4.64373	0.0166268	0.957684	0.738249	0.74938	0.75829	0.729778	0.74753	0.733997	KCNT2
cg17241876	-0.344265	-0.333603	2.29147	4.64333	0.016632	0.957684	0.844938	0.820356	0.81574	0.81643	0.815906	0.799738
cg18641655	0.212704	-0.0397933	-2.49663	4.64293	0.0166373	0.957684	0.14129	0.151226	0.166639	0.138739	0.137088	0.140744	FER1L6;FER1L6-AS1
cg10909788	-0.0120537	-0.284017	2.64308	4.64164	0.0166541	0.957684	0.866647	0.846226	0.867832	0.862124	0.843171	0.856192	ADNP;ADNP;ADNP
cg15284457	-0.271113	-0.164674	2.25897	4.64124	0.0166592	0.957684	0.836816	0.825408	0.815159	0.836446	0.822454	0.817562
cg16481961	-0.31914	-0.30547	-1.67874	4.64088	0.0166639	0.957684	0.256639	0.23403	0.237979	0.218983	0.225325	0.226634	MIR596
cg26549114	0.115403	0.180496	0.704904	4.64063	0.0166672	0.957684	0.606401	0.632694	0.618198	0.641856	0.633577	0.638487
cg00818649	-0.101454	0.120287	-0.824237	4.64049	0.016669	0.957684	0.364997	0.377141	0.344811	0.0355391	0.0407204	0.0376007	CASK;CASK;CASK
cg15387868	0.414285	0.22617	-0.202405	4.64014	0.0166736	0.957684	0.437088	0.466761	0.49374	0.451336	0.438758	0.471485
cg10247711	-0.13057	-0.275405	1.22583	4.63967	0.0166797	0.957684	0.710577	0.686932	0.70013	0.686226	0.672344	0.675934	WDR25;WDR25
cg03192421	0.174085	0.205653	1.15954	4.63882	0.0166909	0.957684	0.674497	0.69858	0.692875	0.692349	0.690565	0.682714	JAG1
[truncated: 2,410 more rows]
