# Supplementary material for: Gender-affirming hormone therapy induces specific DNA methylation changes in blood
Source: Clin Epigenetics. 2022 Feb 17;14:24. doi: 10.1186/s13148-022-01236-4 (PMC8851870; doi:10.1186/s13148-022-01236-4)
Supplement: Supplementary file 6 — Additional file 6: Table S6. 64 DMPs that overlap between transgender women and transgender men 12-month comparisons. [file 13148_2022_1236_MOESM6_ESM.xlsx]

## Sheet: Sheet1
Overlap between 12-month feminizing GAHT-induced and 12-month masculinizing GAHT-induced DMPs (p-val < 0.05, change in methylation > 2%, 12-month vs baseline) (TW = transgender women, TM = transgender men)
Nearest Gene	Distance to TSS	UCSC_RefGene	chromosome	position	Probe	TM_Baseline_mean	TM_6month_mean	TM_12month_mean	TW_Baseline_mean	TW_6month_mean	TW_12month_mean	dB_TM_12m_min_0m	dB_TW_12m_min_0m
CBFA2T3	(+48872)	CBFA2T3	chr16	88994740	cg01712159	0.835179	0.845534	0.856365	0.779563	0.847045	0.842654	0.0211861	0.0630909
SLC44A3	(-121920)		chr1	95163986	cg10712476	0.871958	0.864738	0.901223	0.863385	0.892002	0.884545	0.0292653	0.0211599
NTMT1	(-17206)		chr9	132353957	cg05508099	0.593628	0.60413	0.619606	0.587957	0.596491	0.616406	0.0259776	0.0284492
ZNF233	(-4603)		chr19	44759473	cg24087145	0.820313	0.837421	0.846911	0.815046	0.823913	0.836269	0.0265983	0.0212225
TBC1D7	(+109865)	PHACTR1	chr6	13217279	cg11436846	0.626574	0.631989	0.654554	0.621422	0.647768	0.644397	0.0279798	0.0229742
RFTN1	(+78850)	RFTN1	chr3	16476363	cg01430167	0.844487	0.84996	0.870483	0.840563	0.848306	0.863894	0.0259968	0.0233311
SIVA1	(-6337)	ADSSL1	chr14	105213100	cg27312798	0.7921	0.810743	0.822863	0.788182	0.80818	0.810321	0.0307629	0.0221387
SYCE3	(-284)	C22orf41	chr22	51001617	cg25306991	0.224623	0.245076	0.257049	0.222781	0.248483	0.273334	0.0324258	0.0505534
TYK2	(+2096)	TYK2	chr19	10489256	cg18611797	0.86542	0.880816	0.897738	0.867639	0.888895	0.897003	0.0323181	0.0293645
SH2D3C	(+16133)	SH2D3C	chr9	130524887	cg08008131	0.325279	0.359659	0.361713	0.32953	0.339297	0.380472	0.0364342	0.0509416
CMYA5	(-275)	CMYA5	chr5	78985425	cg09481121	0.828958	0.853385	0.853382	0.8444	0.861151	0.865061	0.0244244	0.0206606
DAPK1	(-226015)		chr9	89886781	cg05565979	0.592049	0.626002	0.686541	0.627027	0.656723	0.673673	0.0944926	0.046646
CT45A3	(-201426)	DDX26B	chrX	134682062	cg19953825	0.702211	0.715768	0.730492	0.872991	0.894362	0.894875	0.0282812	0.0218842
PTCHD2	(+4262)	PTCHD2	chr1	11543556	cg13434312	0.734208	0.745286	0.755722	0.733973	0.735525	0.711949	0.0215147	-0.0220239
CUX1	(-84179)		chr7	101375112	cg05892626	0.882124	0.885828	0.903184	0.88737	0.873145	0.86626	0.0210595	-0.0211094
LRRIQ3	(+315811)		chr1	74348060	cg09275060	0.526174	0.542078	0.556832	0.531836	0.518535	0.506074	0.0306574	-0.0257618
SLC7A9	(+54264)		chr19	33306408	cg09958775	0.835876	0.845585	0.856192	0.8435	0.826701	0.818937	0.0203159	-0.0245632
RAB3C	(+267021)	RAB3C	chr5	58145887	cg17500658	0.71407	0.735296	0.735544	0.723497	0.715235	0.696012	0.0214737	-0.0274856
IL21	(-325)	IL21	chr4	123542548	cg08417104	0.676386	0.694341	0.701828	0.685964	0.691994	0.642716	0.0254422	-0.0432474
NETO1	(-473305)	LOC100505817	chr18	71008488	cg18838890	0.750385	0.761109	0.771477	0.760619	0.746112	0.736303	0.0210914	-0.0243162
MAF	(-464811)		chr16	80099421	cg09640156	0.851747	0.856009	0.876536	0.864029	0.856532	0.839552	0.0247887	-0.0244763
GTF3C5	(-25085)		chr9	135881306	cg08576251	0.723942	0.744783	0.751261	0.736275	0.726275	0.716201	0.0273194	-0.0200737
RUSC2	(-22947)	RUSC2	chr9	35515682	cg04033464	0.758745	0.770381	0.781965	0.771725	0.761486	0.750658	0.0232204	-0.0210668
APBB2	(+199940)	APBB2	chr4	41016609	cg03153515	0.838302	0.846914	0.861187	0.852838	0.833489	0.831894	0.0228851	-0.0209431
NONE		CDH12	chr5	21774852	cg19960459	0.706158	0.713456	0.726436	0.721089	0.692249	0.695696	0.0202776	-0.0253933
RUNX2	(-4769)	SUPT3H	chr6	45291337	cg25944317	0.331341	0.361047	0.371586	0.347847	0.301632	0.318763	0.040245	-0.0290838
NCAM1	(+32995)	NCAM1	chr11	112865152	cg02818611	0.600572	0.627765	0.631937	0.617572	0.597043	0.588252	0.0313654	-0.0293202
UBE2V2	(+298877)		chr8	49219836	cg07674511	0.788288	0.813743	0.809947	0.80547	0.787755	0.782982	0.0216598	-0.0224882
UBE2H	(+1445)	UBE2H	chr7	129591344	cg25251930	0.183795	0.188506	0.221853	0.203895	0.202808	0.168181	0.0380578	-0.035714
AIM1L	(+4670)	AIM1L	chr1	26665906	cg16491530	0.75621	0.786999	0.779292	0.777454	0.748589	0.753321	0.023082	-0.0241325
TMEM66	(+219155)		chr8	29721568	cg23093091	0.790867	0.812175	0.818755	0.813956	0.804309	0.792035	0.0278872	-0.0219211
RNF144A	(+367149)		chr2	7424671	cg07845961	0.632614	0.629377	0.662196	0.657205	0.658298	0.628111	0.0295818	-0.029094
RFC3	(+527094)		chr13	34919279	cg26144999	0.734141	0.768063	0.770318	0.759204	0.749719	0.735766	0.0361773	-0.0234381
PARP10	(+12344)	PLEC1	chr8	145048278	cg13527203	0.759246	0.76465	0.782052	0.784892	0.774381	0.762068	0.022806	-0.022824
ZFP36L1	(+103797)		chr14	69156160	cg15921911	0.499936	0.531228	0.5325	0.525994	0.501851	0.504069	0.0325645	-0.0219251
FNIP2	(+50528)	FNIP2	chr4	159740817	cg21388639	0.827256	0.840026	0.848539	0.853337	0.841823	0.830376	0.021283	-0.0229619
PRKCB	(+177709)	PRKCB	chr16	24025053	cg16650112	0.726917	0.748159	0.748585	0.753987	0.759806	0.724827	0.0216678	-0.0291607
NEDD1	(+584027)	RMST;MIR1251	chr12	97885270	cg27533635	0.760368	0.774901	0.78194	0.788395	0.768814	0.765067	0.021572	-0.0233274
SVIP	(-576632)		chr11	23428042	cg23466171	0.69927	0.717273	0.731019	0.727434	0.709691	0.706442	0.0317495	-0.0209912
GRIK1	(+242335)	GRIK1	chr21	31069895	cg04670673	0.602704	0.619409	0.632653	0.630872	0.601207	0.58405	0.029949	-0.0468223
RSRC1	(+58124)	RSRC1	chr3	157885964	cg07499835	0.593869	0.608238	0.623395	0.623618	0.586386	0.591888	0.0295265	-0.0317298
CDH26	(+53338)	CDH26	chr20	58586819	cg02423105	0.34644	0.356205	0.368555	0.379942	0.354436	0.332116	0.0221141	-0.0478263
CCAR2	(-7257)	PDLIM2	chr8	22454888	cg01710189	0.272443	0.332963	0.356975	0.307699	0.341906	0.282323	0.084532	-0.0253759
EMILIN3	(-44802)	CHD6	chr20	40040268	cg14276730	0.727289	0.74875	0.761235	0.76261	0.736225	0.741676	0.033946	-0.0209339
MEIS2	(+729268)		chr15	36662818	cg23856917	0.810768	0.839956	0.84563	0.85034	0.840352	0.817414	0.0348622	-0.0329258
PRSS23	(-11128)		chr11	86500154	cg21566416	0.745037	0.76094	0.775507	0.785325	0.774575	0.762764	0.0304702	-0.0225607
ARFGAP3	(-3196)		chr22	43256603	cg11961231	0.523969	0.529393	0.549281	0.567456	0.560783	0.543296	0.0253123	-0.02416
TBX2	(+3829)	TBX2	chr17	59481085	cg05477823	0.198471	0.208097	0.22352	0.246621	0.250138	0.222335	0.025049	-0.0242856
RFTN1	(+86086)	RFTN1	chr3	16469127	cg00506299	0.609846	0.62224	0.634276	0.659716	0.630441	0.636246	0.0244292	-0.0234696
TRERF1	(+49685)	TRERF1	chr6	42370098	cg16531578	0.269875	0.280924	0.303965	0.323651	0.301896	0.288929	0.0340907	-0.0347219
ABI2	(+1144)	ABI2	chr2	204194146	cg26648948	0.410593	0.434413	0.442913	0.464783	0.44803	0.434307	0.0323197	-0.0304757
CHMP1A	(-45)	C16orf55;CHMP1A	chr16	89724297	cg05358715	0.317214	0.358653	0.345036	0.371746	0.343566	0.339416	0.0278227	-0.0323299
ACACB	(+368)		chr12	109554767	cg03619736	0.714151	0.695877	0.687753	0.6409	0.664259	0.66617	-0.0263983	0.02527
TIMM22	(+8944)	ABR	chr17	909300	cg09639964	0.816762	0.797462	0.786065	0.758387	0.776242	0.79649	-0.0306974	0.0381033
IGF1R	(+82333)	IGF1R	chr15	99274532	cg06063519	0.846397	0.843055	0.816723	0.811166	0.825717	0.83897	-0.0296742	0.0278032
IL7	(-35316)		chr8	79753073	cg12129796	0.165438	0.150262	0.13719	0.133621	0.123924	0.1548	-0.0282475	0.0211796
ZBTB9	(-2783)	SYNGAP1	chr6	33419573	cg24571227	0.852371	0.859308	0.826813	0.824304	0.839357	0.851298	-0.0255582	0.0269943
PYGM	(+275)	PYGM	chr11	64527494	cg00551345	0.684786	0.67431	0.650078	0.65914	0.661135	0.681418	-0.034708	0.0222785
MSL2	(+45585)	MSL2	chr3	135869103	cg18260919	0.896669	0.883671	0.868916	0.874272	0.881963	0.895176	-0.0277531	0.0209047
AK9	(+1259)	AKD1;FIG4	chr6	110011156	cg01500097	0.774234	0.755524	0.742198	0.765061	0.759777	0.735557	-0.0320363	-0.0295049
DACT1	(+92699)		chr14	59197595	cg12682914	0.853316	0.83953	0.831135	0.847588	0.846356	0.815744	-0.0221816	-0.0318432
NAT2	(+284405)	PSD3	chr8	18533159	cg24597617	0.869771	0.856541	0.841174	0.870421	0.862073	0.84867	-0.0285974	-0.021751
PRPF39	(+6085)	PRPF39	chr14	45559386	cg23809418	0.394393	0.355042	0.3419	0.396264	0.340603	0.328855	-0.0524929	-0.0674089
IRF4	(+118024)	EXOC2	chr6	509762	cg10934068	0.568314	0.551889	0.538595	0.607853	0.595023	0.563932	-0.0297191	-0.0439213
