# Supplementary material for: Gender-affirming hormone therapy induces specific DNA methylation changes in blood
Source: Clin Epigenetics. 2022 Feb 17;14:24. doi: 10.1186/s13148-022-01236-4 (PMC8851870; doi:10.1186/s13148-022-01236-4)
Supplement: Supplementary file 7 — Additional file 7: Table S7. Gene Ontology terms for 12m feminizing or masculinizing GAHT, using genes within 1Mb of a DMP or those with a DMP in their promoter (5kb of a DMP). [file 13148_2022_1236_MOESM7_ESM.xlsx]

## Sheet: 12m_masculinizing_gain
12m masculinizing GAHT, gain of methylation DMPs (any distance to TSS): Most significant GO terms (or top 50 most significant if > 50 terms)
TermID	Biological Process Term	p-value	benjamini-hochberg	Genes in Term	Target Genes in Term	Gene Symbols
GO:0007275	multicellular organism development	2.68874e-26	4.45712e-22	4967	715	ROBO3,BCAS3,RREB1,IFNA21,RAC2,CSMD3,PPP3CA,CDX4,MBL2,NSUN2,CLEC4D,GREB1L,DDIT4,SWAP70,HIF1A,ETV6,GINS1,CLN5,DIAPH2,GFRA2,TACSTD2,ROR2,CDH22,DOCK11,ACKR2,OTC,IRF2BP2,PTCH1,MSC,DENND5A,MNAT1,EPHB2,LRP8,SRI,BGLAP,FOXK1,SIPA1L1,HIPK2,DPF3,ANKRD33,TGFB3,CASP3,MAPK1,EPHA3,APBB2,DDX25,SOX11,MCTP2,CC2D2A,STAT3,SRR,SLC7A11,UNC5A,PAXIP1,MN1,FGFRL1,WFIKKN2,MYLIP,DACH1,HOPX,CSF3R,INSM1,COL4A1,UBE2A,KLF4,BCL1…
GO:0048856	anatomical structure development	2.28515e-25	3.78786e-21	5354	755	CD109,VPS33A,MYH10,WNT3A,TAPT1,RIPK4,STAT1,WNT9B,TLR4,FOXD3,POGLUT1,ITGB2,LPIN1,SMAD3,NHLH1,MAPK8IP2,CXCR4,CDK5RAP2,PTPRZ1,CACNA1H,IL15,PERP,SYNJ1,NOX3,PRR14,ITPR1,RBM47,LPAR1,TSPY4,AGR2,SPTLC2,CASP5,NUMB,CDH11,CXCR2,NR2F1,TFAP2A,FOSL2,STIM1,ASPH,FOXO1,NCAM2,BCR,DNM2,PTPRU,SPRED2,DAD1,MTHFD1L,STXBP3,FOXC1,TRIO,EPO,STRN,MAD1L1,SOX17,ETNK2,DISC1,HS6ST1,LHFPL2,POGK,GJB2,TBPL1,PAX8,AATF,CUL1,SLC25A27…
GO:0032502	developmental process	2.96252e-25	4.91037e-21	5697	793	SDCCAG8,ZNF703,LEP,CDO1,RXRA,DLC1,SHROOM3,GJA1,EPHA5,LHX2,HMGA2,PLCB1,OTX1,AHR,EBF1,SMYD2,NAPEPLD,WDR72,CEBPE,CDYL,RBFOX2,BCL2A1,MREG,HDAC9,PTPRG,TACR3,TRAK1,RGS2,OLFM3,GJC3,ADM,WNT8A,KAZN,C6orf58,GABRB3,GATA3,KLF3,EXOC4,PHF6,DTNBP1,NDRG1,FLRT3,ARHGAP26,SPATA31E1,TNFRSF11B,FBXO38,NPHP4,TLR3,MED21,ZNF516,LAMB4,KIF27,BCOR,AXIN2,MYOZ2,NUDT21,ZMYND8,PADI2,PTPRR,USH2A,CDH24,AARD,PDLIM2,SEMA3A,MAPK8IP3…
GO:0048731	system development	8.816e-24	1.46116e-19	4365	635	BARHL2,PRKACB,C1GALT1,ZMIZ1,INSIG1,BCL6,ACAN,CD44,FGF14,PTK2,NTF3,PLK2,NOS1,PCDHA4,COL18A1,EDNRB,LBH,MYOM2,MARVELD1,SLC1A2,ACSL4,RGMA,SORBS2,SH3PXD2B,EPC1,FOXL1,LCP1,NFIB,KRTAP19-1,HTR6,CLN8,ETS1,RAG1,NPR3,PKHD1,UST,WWTR1,GRXCR1,MYO1E,BMPR1A,TSPAN2,HOXA13,TNNI3,COL11A2,MYO7A,TBL1XR1,MMP17,DCLK2,COL19A1,ARNT2,GNA13,KRT1,CHRNA1,BMP5,ACHE,NME2,CLRN1,POU2F2,MB,SPRY2,MECP2,DRC1,UGCG,ECE1,STMN4,PLEKHA5…
GO:0007399	nervous system development	2.19817e-19	3.64303e-15	2329	372	POU3F2,SHROOM4,NTM,ARID1B,CELSR1,GART,BTBD3,ALK,ZEB1,MAP6,TBX2,GSK3B,FGFR2,FLOT1,MTPN,EN2,ARID1A,HAPLN1,GDF5,XRN2,HOXB3,FES,NAV2,QKI,KCNC2,HSD3B2,HDAC1,SLIT2,TRIM11,DPYSL3,CA10,NGEF,CLSTN3,MAGI2,ZFP36L1,LRRTM3,ZFHX3,ZIC5,OTP,CAPRIN2,ARHGAP35,KLHL1,TLR2,ANK2,NLGN1,NEGR1,NES,JARID2,HNRNPD,DLX6,GNAO1,XBP1,NR2F6,VCAN,ENC1,SOX4,DGKG,GAB1,PCLO,GPR37L1,APOB,LMO4,TRIM3,RAB18,IFRD1,CTNNA1,NEDD4L,B3GNT5,SO…
GO:0032501	multicellular organismal process	6.57752e-19	1.09003e-14	6841	888	CTNNA2,MNS1,MMP8,MTURN,KCNMA1,BRK1,CUX1,SLC1A4,CRIM1,NCAM1,MYBPC3,PTPRS,NPAS1,LGALS8,MYT1L,FOS,CXCR5,NQO2,SLC12A6,KRT20,PIK3R1,BDNF,CCND1,RTN4RL1,DDX4,ATM,TOPAZ1,ITGA11,MNT,TRAPPC9,B3GNT5,NEDD4L,SOX2,NGF,ROR1,PDE6B,PAX6,CBX5,EPHB3,EDIL3,SPIN4,PRCP,GAB1,ENC1,APOB,LMO4,PSAPL1,CARTPT,DLX6,GNAO1,VCAN,NR2F6,VPS52,DIAPH1,TRIM3,OR52H1,PTPN14,ROPN1L,SGCZ,F5,SPRY1,MELK,LRRTM3,DNAJC19,KCNA5,SVIL,ITGA2,NLGN…
GO:0009653	anatomical structure morphogenesis	4.18733e-18	6.93883e-14	2114	340	NRG1,NYAP2,ADARB1,CCBE1,KRT18,PDGFC,AGTPBP1,STC1,OSR2,CDH26,THBS1,ECE1,ARHGAP24,UNC13D,BMP5,CLRN1,SPRY2,MAP1B,BCAR3,PLXNA3,PRKCQ,MEF2C,PIK3CG,MICALL2,GNA13,VAV2,TNNI3,THBS3,MYO7A,CNTNAP2,DKK3,FRY,UNCX,SHH,MYO1E,BMPR1A,FGF7,HSPG2,LEO1,HDAC6,WWTR1,SMAD7,NFIB,HGF,FZD1,ETS1,NRXN1,SP3,SH3PXD2B,PIKFYVE,CHST11,LCP1,PROX2,WNT5A,FOXL1,RUNX2,ONECUT2,COL18A1,NOS1,MYOM2,ZEB2,ACAN,CD44,PTK2,AUTS2,MKS1,ANKRD11…
GO:0048869	cellular developmental process	1.19985e-17	1.98816e-13	3769	538	NRXN3,RHCG,MYOF,HDAC4,BMP7,ARHGEF28,KRTAP19-6,PHACTR4,SLITRK6,PSPN,BHLHB9,FOXB1,CDH9,MKS1,AUTS2,CTSV,TJP2,ADCY6,ZEB2,CSF2,KRT15,APPL2,TNK2,MYB,FURIN,ONECUT2,RUNX2,CDKN1A,PROX2,WNT5A,OCA2,PIKFYVE,CHST11,AGT,NAV3,FEZF2,FZD1,OSTM1,ANXA1,NRXN1,SP3,WNT5B,HGF,NKX6-2,PTPRK,IFI16,PLCL2,HDAC6,SUN1,LEO1,HSPG2,PAQR3,FLT3,SHH,CNTNAP2,UNCX,FRY,TSPY1,MICALL2,SMARCA1,MEF2C,PEG10,CCR9,PRKCQ,PLXNA3,MAP1B,BCHE,ARH…
GO:0048518	positive regulation of biological process	2.57376e-17	4.26447e-13	6081	797	TIAM2,NRG1,ADARB1,OSR2,SHQ1,TOM1L1,THBS1,FFAR2,PDGFC,STC1,ILF3,UNC13D,CSK,YES1,STX7,ECE1,ZFX,PFN2,CYLD,APC,SPRY2,POU2F2,MECP2,BMP5,CLRN1,ACHE,NME2,IL21,HMGA1,ARNT2,GNA13,KRT1,G0S2,TRIM26,ISG15,TRIB2,CRTC3,TBL1XR1,NRF1,KPNA2,PARN,LARP4B,BMPR1A,NPR3,TNRC6C,WWTR1,PKHD1,ETS1,EMILIN3,RAG1,NFIB,POMT2,HTR6,THBS2,LCP1,IL20RB,FRMD5,SH3PXD2B,EPC1,HLA-DRA,PKIB,RGMA,HLTF,SLC1A2,UCP1,FCN2,MGAT5,MED30,LBH,CD63…
GO:0048513	animal organ development	7.80492e-17	1.29312e-12	3131	459	ONECUT2,FURIN,SLC1A2,RUNX2,TRA2B,CDKN1A,PROX2,WNT5A,FOXL1,LCP1,SH3PXD2B,SORBS2,CHST11,AGT,POTEE,FEZF2,CLN8,ETS1,FZD1,OSTM1,SP3,ANXA1,RAG1,NFIB,SMAD7,KRTAP19-1,HTR6,WNT5B,HGF,GRXCR1,NKX6-2,IFI16,PLCL2,PKHD1,SUN1,WWTR1,C1GALT1,BARHL2,HDAC4,BMP7,INSIG1,PHACTR4,KRTAP19-6,BCL6,SLITRK6,ZMIZ1,FOXB1,MKS1,ANKRD11,CTSV,ACAN,CD44,ZEB2,PTK2,LBH,SYNJ2,EDN2,KRT15,CSF2,MYOM2,MEIS2,COL18A1,EDNRB,MB,POU2F2,SPRY2,…
GO:0048522	positive regulation of cellular process	1.5798e-16	2.61726e-12	5358	713	CXXC5,FN1,ERG,ASPM,ROMO1,ARNT,HSFY2,GPR18,PTGS2,CDCA7L,RDH10,ZIC3,DMTF1,IKZF2,NOL11,SCAND1,PRL,TRAF3IP2,CD46,NR3C1,AATF,ZDHHC13,PAX8,TBPL1,TAOK3,ABI2,CSRNP3,DAPK1,RBM15,SLC25A27,PTPRC,DISC1,OSMR,HSPB1,SOX17,SNX9,PANX2,VSTM2A,DNM2,KAT6B,PSMA1,SPRED2,RNF19A,EPO,TRIO,FOXC1,AGR2,SPTLC2,LPAR1,LINGO2,PERP,SYNJ1,FOXO1,ASPH,GRK5,NR2F1,ZNF175,TFAP2A,FOSL2,CXCR2,NUMB,CASP12,CASP5,TRH,NHLH1,MAPK8IP2,SMAD3,R…
GO:0030154	cell differentiation	2.12408e-16	3.51875e-12	3675	521	MECP2,SPRY2,MB,POU2F2,TEX15,CLRN1,NME2,IL21,ACHE,BMP5,YES1,CSK,CYLD,APC,STMN4,UGCG,OSR2,STC1,FFAR2,SPATA31D1,ADARB1,NRG1,NYAP2,TSPAN2,BMPR1A,MYO1E,MYO7A,TBL1XR1,TNNI3,KRT1,GNA13,COL19A1,DCLK2,RGMA,ACSL4,UCP1,FOXL1,EPC1,SH3PXD2B,SORBS2,RAG1,ETS1,CLN8,NFIB,KRTAP19-1,GRXCR1,UST,WWTR1,C1GALT1,BARHL2,BCL6,ZMIZ1,PLK2,NTF3,PTK2,ACAN,CD63,MYOM2,LBH,PRM3,COL18A1,EDNRB,NOS1,GRHL2,PDLIM5,BCL11B,KLF4,COL4A1,…
GO:0048699	generation of neurons	1.32715e-15	2.19843e-11	1524	255	UBE4B,FLRT3,DTNBP1,IRX5,MYLIP,GATA3,GABRB3,CLMN,UNC5A,FBXO38,STK24,STAT3,PDLIM7,KANK1,ADM,OLFM3,FN1,SOX11,RGS2,APBB2,TRAK1,ASPM,EPHA3,ID2,KIF13B,LMX1A,MAPK1,CASP3,WNT8A,FZD10,DISC1,RBFOX2,CCR2,HS6ST1,IRX3,ULK4,STRN,RIMS1,PTPRG,SOX8,EHD1,HDAC9,NTRK3,PDLIM5,PLPPR4,ATP8B1,LEP,BCL11B,KLF4,SDCCAG8,TENM2,LRP12,ABI2,PMP22,EPHA5,INSM1,LHX2,INHBA,GJA1,MEF2A,LPAR1,SDK2,NCKAP1,HIF1A,DDIT4,NRBP2,NR2F1,NCAM2,…
GO:0048646	anatomical structure formation involved in morphogenesis	3.84024e-15	6.36098e-11	867	165	TLR2,ANK2,ITGA2,HAND1,ARHGAP35,PIKFYVE,PROX2,WNT5A,SNAI2,NFIB,SP3,ETS1,COL1A1,FZD1,SLIT2,HDAC1,PRKACB,MYOF,C1GALT1,HOXB3,FOXB1,MTPN,ARID1A,PHACTR4,BCL6,TSPAN12,FGFR2,APOLD1,BMP7,PTK2,TBX5,TBX2,ZEB2,CELSR1,SYK,ZNF385A,MKS1,NOS1,COL18A1,MYOM2,FGF9,TCF15,BMP5,MYBPC3,SMAD1,RBPJ,MMP8,ARHGAP24,UNC13D,ATM,AGTPBP1,PLA2G3,THBS1,SLC12A6,CEP290,CCBE1,AMOTL2,TCIRG1,BMPR1A,SHH,NEBL,PAX6,EPHB3,MYOD1,LEO1,HSPG2…
GO:0022008	neurogenesis	7.17618e-15	1.18859e-10	1623	265	WNT8A,ASPM,TRAK1,RGS2,FN1,OLFM3,ADM,FBXO38,GABRB3,GATA3,DTNBP1,UBE4B,FLRT3,NDRG1,GJA1,EPHA5,LHX2,LRP12,ABI2,SDCCAG8,LEP,HDAC9,PTPRG,STRN,HS6ST1,RBFOX2,DISC1,WNK1,TRIO,CREB3L2,EPO,APOD,DNM2,PACSIN1,CDH11,NUMB,WNT3,NCAM2,NR2F1,SDK2,LPAR1,CXCR4,ZMYND8,PTPRZ1,CDK5RAP2,MAPK8IP2,NPHP4,CYB5D2,SLITRK1,WNT9B,TLR4,USH2A,SEMA3A,WNT3A,MAPK8IP3,MYH10,TRAPPC9,SOX2,NEDD4L,PAX6,FARP2,SS18L2,ROR1,NGF,MAPK6,EPHB3,…
GO:0045595	regulation of cell differentiation	1.54394e-14	2.55707e-10	1878	296	POU3F2,ACVR2A,YY1,SYK,ZNF385A,ZEB1,ALK,MAP6,TBX5,GSK3B,APOLD1,FGFR2,FLOT1,GDF5,HOXB3,TNFSF14,FES,HDAC1,SLIT2,TRIM11,DPYSL3,NGEF,MAGI2,COL1A1,ZFP36L1,SNAI2,MAF,ZFHX3,RASSF2,OTP,CAPRIN2,ARHGAP35,IGFBP3,CARD11,PRKCB,NLGN1,TLR2,NEGR1,RBM4,CARTPT,XBP1,CLASP2,GPR37L1,LMO4,APOB,CAV1,CTNNA1,IFRD1,SIX2,NEDD4L,SOX2,RPS6KA1,TRPS1,MAPK6,FZD7,PSMD6,EPHB3,MYOD1,NGF,PSMA4,PAX6,SS18L2,SOCS1,TCIRG1,CCND1,RTN4RL1,…
GO:0030182	neuron differentiation	8.93739e-14	1.48012e-09	985	177	ADM,SOX11,OLFM3,APBB2,TRAK1,LMX1A,ID2,EPHA3,MAPK1,WNT8A,CASP3,FZD10,UBE4B,FLRT3,IRX5,DTNBP1,GATA3,CLMN,GABRB3,UNC5A,STK24,STAT3,PDLIM7,ATP8B1,LEP,PLPPR4,BCL11B,LRP12,TENM2,LHX2,EPHA5,INSM1,GJA1,INHBA,RBFOX2,DISC1,HS6ST1,STRN,HDAC9,SOX8,EHD1,NTRK3,GATA2,NCK2,PACSIN1,PHGDH,BRSK2,DNM2,TH,RAC2,APOD,GDNF,WNK1,ROBO3,TRIO,MEF2A,SDK2,NCKAP1,HIF1A,NRBP2,DDIT4,NCAM2,NUMB,WNT3,CDH11,NPHP4,MAPK8IP2,CEBPB,PTC…
GO:0051094	positive regulation of developmental process	1.11765e-13	1.85082e-09	1418	234	VSTM2A,PTCH2,DNM2,CST7,PACSIN1,GATA2,FOXC1,GDNF,CTNNBIP1,RREB1,CREB3L2,EPO,ANGPTL3,HIF1A,LINGO2,WT1,TRIB1,AGR2,KITLG,LPAR1,MEF2A,CXCR2,NGFR,WNT3,NUMB,UNC13A,STIM1,SIRT1,TFAP2A,TGFBR2,BASP1,SMAD3,PTCH1,CEBPB,ITGB2,FOXA1,ZNF804A,ROR2,TLR3,RGS14,TACSTD2,IL15,HIF1AN,AXIN2,ZMYND8,TIMP2,NUDT21,CXCR4,PRKCH,PTPRZ1,HIPK2,SEMA3A,ADAMTS9,DICER1,WNT3A,CXCL9,CYB5D2,EPHB2,SLITRK1,TAPT1,LRP8,STAT1,RANBP3L,GRID2…
GO:0050793	regulation of developmental process	1.19209e-13	1.97398e-09	2696	392	OSR2,THBS1,STC2,CCBE1,NRG1,SPRY2,MAP1B,MECP2,BMP5,NME2,UNC13D,PPARGC1A,CYLD,GPR21,APC,GNA13,KRT1,ISG15,MEF2C,TRIB2,PRKCQ,HMGA1,ZRANB1,MBNL3,PLXNA3,FGF7,HSPG2,BTG1,LEO1,PAQR3,LRRC24,UNCX,BMPR1A,SHH,FZD1,ETS1,FEZF2,ANXA1,NRXN1,RAG1,NFIB,SMAD7,HGF,WNT5B,NKX6-2,HDAC6,TNRC6C,WWTR1,UST,MYB,RGMA,RUNX2,CDKN1A,THBS2,ASB4,WNT5A,SH3PXD2B,AGT,MKS1,NTF3,PLK2,CTSV,CD44,ZEB2,ADCY6,PTK2,FBXO22,LBH,CSF2,MEIS2,TNR…
GO:0010557	positive regulation of macromolecule biosynthetic process	1.56918e-13	2.59825e-09	1872	291	DLX6,STAT5A,XBP1,LMO4,SOX4,SIX2,RPS6KA1,SOX2,CRTC2,SSBP4,MNT,MYOD1,FZD7,FLI1,CCAR2,PAX6,SS18L2,ARID5B,SFPQ,CEP290,PIK3R1,ARRB2,PCID2,ATM,BMP6,RUNX1,HOXB5,SMOC2,FOS,RBPJ,MYT1L,NPAS1,SMAD1,AKAP12,TCF15,ACVR2A,POU3F2,YY1,ARID1B,SYK,CCL5,TBX2,TBX5,ZEB1,FGFR2,TADA2B,ARID1A,EN2,MTPN,HOXB3,CDC7,CHEK1,ATF6B,HDAC1,KPNA6,BACH1,COL1A1,MAF,ZFHX3,CAPRIN2,CACYBP,IRS1,PRKCB,WWOX,CARD11,HAND1,FOXM1,NFE2L3,PABPC1…
GO:1903508	positive regulation of nucleic acid-templated transcription	2.12363e-13	3.51609e-09	1614	258	PIK3R1,CEP290,BMP6,ATM,PCID2,HOXB5,RUNX1,TCF15,NPAS1,SMAD1,FOS,RBPJ,MYT1L,SOX4,LMO4,STAT5A,DLX6,XBP1,SIX2,MNT,CRTC2,SSBP4,RPS6KA1,SOX2,ARID5B,SFPQ,PAX6,SS18L2,CCAR2,FLI1,FZD7,MYOD1,HDAC1,KPNA6,ATF6B,MAF,COL1A1,BACH1,CAPRIN2,ZFHX3,TLR2,NKX2-4,HNRNPD,FOXM1,NFE2L3,PRKCB,WWOX,HAND1,YY1,POU3F2,ACVR2A,ZEB1,TBX2,TBX5,ARID1B,TADA2B,EN2,ARID1A,FGFR2,CHEK1,HOXB3,CEBPE,SOX17,LHX2,RBM15,OTX1,CSRNP3,EBF1,AHR,…
GO:1902680	positive regulation of RNA biosynthetic process	2.28117e-13	3.77671e-09	1615	258	FGF7,LEO1,BMPR1A,SHH,TBL1XR1,CRTC3,NRF1,SMARCA1,ARNT2,MEF2C,HMGA1,MECP2,POU2F2,NME2,BMP5,YES1,ILF3,PPARGC1A,ZFX,NELFE,OSR2,ZNF750,BLM,TFDP1,HIVEP1,HDAC4,BARHL2,INSIG1,BMP7,TOX3,DPF1,ZMIZ1,IL26,AUTS2,TRERF1,LITAF,ZEB2,MLLT10,ZXDC,MED10,LBH,MED30,NOS1,ATAD2B,MEIS2,RGMA,ONECUT2,MYB,RUNX2,HLTF,PROX2,WNT5A,AGT,EPC1,SP3,ETS1,FZD1,FEZF2,HGF,NFIB,SMAD7,NKX6-2,WWTR1,IFI16,SOX11,HOXC11,ID2,LMX1A,MAPK1,SUPT…
GO:0051254	positive regulation of RNA metabolic process	3.21569e-13	5.32357e-09	1699	268	KPNA6,HDAC1,ATF6B,MAF,ZFP36L1,COL1A1,BACH1,CAPRIN2,ZFHX3,NKX2-4,TLR2,HNRNPD,PABPC1,FOXM1,NFE2L3,PRKCB,HAND1,WWOX,YY1,POU3F2,ACVR2A,ZEB1,TBX5,TBX2,CPEB1,ARID1B,ARID1A,EN2,TADA2B,FGFR2,CHEK1,HOXB3,PIK3R1,CEP290,BMP6,ATM,PCID2,HOXB5,RUNX1,TCF15,SMAD1,NPAS1,MYT1L,RBPJ,FOS,SOX4,LMO4,XBP1,STAT5A,ERN1,DLX6,SIX2,MNT,SSBP4,CRTC2,RPS6KA1,SOX2,SFPQ,ARID5B,SS18L2,PAX6,CCAR2,FLI1,FZD7,MYOD1,STAT1,TLR4,TOX2,FO…
GO:0007417	central nervous system development	3.25327e-13	5.38546e-09	962	172	TRAPPC9,ZIC4,SOX2,B3GNT5,PAX6,UNCX,ROR1,CNTNAP2,SHH,BMPR1A,HSPG2,TSPAN2,EPHB3,LMO4,PLXNA3,SOX4,VCAN,GNAO1,DCLK2,RAB18,SMARCA1,ARNT2,CTNNA2,PPARGC1A,CSK,BMP5,AKT3,FGF9,RBPJ,NPAS1,SMAD1,MECP2,PTPRS,SLC6A17,NRG1,CEP290,ADARB1,RTN4RL1,AGTPBP1,PDGFC,ATM,HTR5A,ARRB2,PSPN,ARID1A,EN2,MTPN,FOXB1,BMP7,FGFR2,GSK3B,XRN2,HOXB3,NAV2,HAPLN1,SHROOM4,SYNJ2,POU3F2,ZEB2,ACAN,TBX2,ZEB1,ALK,PTK2,BTBD3,GART,CELSR1,OTP…
GO:0009888	tissue development	3.26828e-13	5.40999e-09	1739	273	LCE4A,SLIT2,BMP8A,HDAC1,METTL21C,ZFP36L1,MAGI2,COL1A1,SNAI2,MAF,SGCZ,CACYBP,SPRY1,RAB1A,HAND1,ARHGAP35,SVIL,ITGA2,POU3F2,ACVR2A,KRT27,SNX10,CERS3,CELSR1,GTF3C5,ZEB1,TBX5,TBX2,GSK3B,FGFR2,MTPN,ARID1A,GDF5,HOXB3,CCND1,TCIRG1,SH3BP1,KRT20,DLG3,CEP290,SMURF1,ATM,BMP6,TM4SF4,HOXB5,MMP8,PTPRS,SMAD1,RBPJ,COL27A1,FOS,TCF15,FGF9,PKP4,KLHL3,MYBPC3,XBP1,DLX6,PSAPL1,VPS52,SOX4,LMO4,IFRD1,CAV1,SIX2,SOX2,FZD7,…
GO:0045893	positive regulation of transcription, DNA-templated	4.16608e-13	6.8957e-09	1529	246	HMGA1,DLX6,STAT5A,XBP1,LMO4,SOX4,SMARCA1,ARNT2,MEF2C,SIX2,RPS6KA1,SOX2,CRTC3,CRTC2,TBL1XR1,SSBP4,NRF1,FGF7,LEO1,MYOD1,FZD7,FLI1,PAX6,SS18L2,SFPQ,SHH,BMPR1A,CEP290,PIK3R1,NELFE,OSR2,PCID2,BLM,ZNF750,ATM,BMP6,ILF3,RUNX1,YES1,HOXB5,PPARGC1A,FOS,POU2F2,RBPJ,MYT1L,NPAS1,MECP2,SMAD1,BMP5,TCF15,NME2,ACVR2A,MED30,LBH,POU3F2,MED10,MEIS2,YY1,NOS1,ATAD2B,IL26,AUTS2,ARID1B,ZEB2,TBX2,MLLT10,ZXDC,TBX5,ZEB1,TRE…
GO:0051239	regulation of multicellular organismal process	6.48305e-13	1.07301e-08	3262	455	KANK1,SOX11,HOXC11,NLRP1,PGAM5,KIF13B,LMX1A,ID2,EPHA3,MAPK1,RSAD2,TGFB3,HAS2,SCN4B,CSF3R,IRX5,MYLIP,PAXIP1,STAT3,STK24,PDLIM7,TRIM27,CD244,GRHL2,PDLIM5,CD83,POLR3B,BCL11B,KLF4,KCND2,OMA1,ATP6AP1,CACNA1G,DDX58,CAMK2D,PMP22,INHBA,GAL,CCR2,ZAP70,ULK4,IRX3,PPP1R12A,CLEC9A,ANKRD17,RIMS1,RFX3,VEZF1,MMP20,SOX8,SMAD6,NTRK3,GATA2,LRIG2,MFAP2,PPP3CA,BRSK2,CTSC,PROCR,ADAM10,CST7,ZCCHC3,TH,CSMD3,KCNH2,ANGPTL…
GO:0045597	positive regulation of cell differentiation	6.67539e-13	1.10478e-08	992	175	HAS2,TGFB3,RGS2,ARNT,TRAK1,EPHA3,ASPM,ID2,ADM,FN1,SOX11,STAT3,PDLIM7,FBXO38,GATA3,PTGS2,PTPRC,INSM1,INHBA,NAPEPLD,PLCB1,ATP6AP1,PAX8,CD83,CD46,ZNF703,EHD1,SOX8,NTRK3,RFX3,RIMS1,LIMS2,VEZF1,SOX17,ZAP70,DISC1,CCR2,CCDC3,IRX3,CTNNBIP1,CREB3L2,RREB1,GDNF,FOXC1,EPO,VSTM2A,PTCH2,DNM2,GATA2,PACSIN1,WNT3,UNC13A,NGFR,NUMB,SIRT1,TGFBR2,TRIB1,HIF1A,MEF2A,LPAR1,KITLG,TACSTD2,RGS14,ROR2,PRKCH,PTPRZ1,TIMP2,NUD…
GO:0031328	positive regulation of cellular biosynthetic process	7.68083e-13	1.2711e-08	1969	300	RGN,SPIN1,ZNF462,WT1,FOXO1,KLF14,TFAP2A,NR2F1,ZNF175,SIRT1,FOSL2,SFR1,KAT6B,MTF1,DNM2,NPAS2,EPO,NFAT5,FOXC1,SOX13,CREB3L2,SVIP,WNT3A,FOXD3,TOX2,TLR4,STAT1,STARD4,TEAD1,WAC,NHLH1,RBM3,SMAD3,LPIN1,ITGB2,IL15,PADI2,CDK5RAP2,MED21,TLR3,ZNF516,GABPB1,ZNF639,PTGS2,RDH10,GATA3,ZIC3,DMTF1,SIRT7,IKZF2,NOL11,SCAND1,PRL,ERG,ADM,CASK,ARNT,HSFY2,CEBPE,HSPB1,SOX17,NOS1AP,NR3C1,RXRA,AATF,PAX8,CNEP1R1,TBPL1,PLCB…
GO:0009891	positive regulation of biosynthetic process	8.46027e-13	1.4e-08	2003	304	RGN,WT1,ZNF462,SPIN1,FOSL2,SIRT1,ZNF175,NR2F1,TFAP2A,KLF14,FOXO1,SFR1,KAT6B,DNM2,MTF1,EPO,NPAS2,CREB3L2,SOX13,FOXC1,NFAT5,WNT3A,SVIP,TLR4,TOX2,FOXD3,STAT1,ABCG1,NHLH1,TEAD1,STARD4,WAC,ITGB2,LPIN1,SMAD3,RBM3,PADI2,CDK5RAP2,IL15,ZNF516,MED21,TLR3,ZNF639,GABPB1,GATA3,RDH10,PTGS2,SIRT7,IKZF2,DMTF1,ZIC3,PRL,SCAND1,NOL11,ADM,ERG,ARNT,CASK,HSFY2,SOX17,HSPB1,CEBPE,NOS1AP,RXRA,NR3C1,TBPL1,CNEP1R1,AATF,PAX…
GO:0045944	positive regulation of transcription by RNA polymerase II	9.28884e-13	1.53702e-08	1199	202	NFIB,MAF,SMAD7,HGF,FEZF2,BACH1,ETS1,SP3,IFI16,KPNA6,WWTR1,HDAC1,ATF6B,NKX6-2,HLTF,RUNX2,NKX2-4,TLR2,MYB,WWOX,HAND1,ONECUT2,RGMA,FOXM1,CAPRIN2,EPC1,ZFHX3,PROX2,WNT5A,TBX5,MLLT10,ZEB2,TBX2,LITAF,ZEB1,IL26,AUTS2,YY1,MEIS2,NOS1,ATAD2B,ACVR2A,POU3F2,MED10,BARHL2,HDAC4,HIVEP1,HOXB3,TFDP1,EN2,ZMIZ1,DPF1,FGFR2,BMP7,INSIG1,BMP6,ZNF750,ATM,OSR2,NELFE,PIK3R1,BMP5,TCF15,NME2,MYT1L,POU2F2,RBPJ,FOS,SMAD1,NPAS1…
GO:0009887	animal organ morphogenesis	1.09298e-12	1.80845e-08	953	169	IRX3,WDR72,SOX17,SMAD6,MMP20,SOX8,KIF26B,GRHL2,CUL1,RXRA,PAX8,BCL11B,OTX1,ABI2,GJA1,RBM15,DLC1,INHBA,FREM1,WDR60,IRX5,UBE4B,CSF3R,RDH10,GATA3,FAM20A,EXOC4,FGFRL1,ZIC3,STAT3,SOX11,OLFM3,SP5,ADM,ID2,HOXC11,MAPK1,HAS2,NR5A2,TGFB3,WNT3A,RP1,HIPK2,USH2A,SEMA3A,WNT9B,DLG1,ROBO1,EPHB2,BGLAP,PARVA,SMAD3,CEBPB,PTCH1,FOXA1,AXIN2,BCOR,ROR2,TACSTD2,LRP6,SDK1,LAMB4,SDK2,HIF1A,WT1,PERP,PRKX,FOXO1,GREB1L,STIM1,…
GO:0009790	embryo development	1.1547e-12	1.91045e-08	961	170	ZIC3,CC2D2A,SMIM14,WDR60,IRX5,FLRT3,HOPX,RDH10,GATA3,PHF6,EXOC4,WNT8A,CASP3,MAPK1,USP22,NR5A2,RAI2,TGFB3,SOX11,FN1,ADM,ID2,ARNT,COL4A2,HOXC11,FUT8,RPS6,SMAD6,SOX8,IRX3,HS6ST1,RIPPLY3,ETNK2,SOX17,HMGA2,OTX1,UBE2A,DLC1,GJA1,SHROOM3,INHBA,LHX2,PGAP1,GRHL2,RXRA,AATF,KLF4,PAX8,TGFBR2,TFAP2A,NSUN2,NPM2,WNT3,KITLG,HIF1A,WT1,FOXC1,EGFL8,GDNF,MFAP2,PHGDH,DAD1,GATA2,CDX4,MTHFD1L,TH,MESP2,BCR,ADAM10,POGLUT1…
GO:0050794	regulation of cellular process	1.48342e-12	2.45418e-08	10791	1260	IRX3,ULK4,SUV39H1,RIPPLY3,MRGPRD,CCR2,VRK2,ADCY5,RPS6,SMAD6,EHD1,PDLIM5,GRHL2,CACNA1G,KLF4,OMA1,ZNF143,BCL11B,TSPAN14,CAMK2D,UBE2A,TSPAN15,COL4A1,BTN3A2,HOPX,MN1,PAXIP1,WFIKKN2,GPR146,CD244,CC2D2A,STAT3,PFKFB3,GSAP,DDX25,ISX,CASP3,SUPT3H,OR51B2,MAPK1,TGFB3,ZNF777,TBC1D5,ASB10,HIPK2,DPF3,TNFAIP8,EPHB2,SSH1,MSC,TEX101,KLHL25,CAPZB,IRF2BP2,EPS8,DOCK11,TACSTD2,ROR2,FSCB,ING3,ETV6,SWAP70,DCDC1,LYPD1,M…
GO:0060322	head development	2.32964e-12	3.85392e-08	764	142	BCL2A1,DDX10,PTPRG,RBFOX2,DISC1,TRABD2A,COL4A1,LHX2,EPHA5,DLC1,INHBA,OTX1,PLCB1,BCL11B,GRHL2,PGAP1,FOXG1,SLC7A11,SRR,FLRT3,TGFB3,MAPK1,CASP3,RGS2,LMX1A,ID2,ASPM,LRP8,EPHB2,WNT9B,GRID2,ROBO1,SEMA3A,WNT3A,MYH10,CDH22,CLN5,LRP6,CXCR4,PADI2,CDK5RAP2,KIF27,PTCH1,BASP1,MNAT1,CASP5,WNT3,NUMB,CXCR2,TGFBR2,DDIT4,ASPH,SYNJ1,HIF1A,LPAR1,FOXC1,APOD,BCR,TH,GATA2,STXBP3,PPP3CA,PHGDH,CEP290,NRG1,RTN4RL1,ATM,AGT…
GO:0048468	cell development	2.93831e-12	4.86055e-08	1628	255	MAPK1,CASP3,TGFB3,ADM,SOX11,FN1,OLFM3,TRAK1,APBB2,DDX25,ID2,LMX1A,ASPM,EPHA3,UNC5A,SMYD3,LSR,FHOD3,STK24,PDLIM7,FLRT3,NDRG1,UBE4B,IRX5,DTNBP1,GATA3,WFIKKN2,FGFRL1,CLMN,GABRB3,RDH10,TENM2,ABI2,LRP12,PRMT2,LHX2,EPHA5,INSM1,PTPRC,SHROOM3,GJA1,INHBA,GRHL2,PDLIM5,LEP,ATP8B1,PLPPR4,TBPL1,BCL11B,RFX3,RPS6,VEZF1,EHD1,SOX8,NTRK3,SLC26A3,RBFOX2,SPAG6,DISC1,CDYL,HS6ST1,STRN,SOX17,RAC2,AFF4,SMARCA2,APOD,EPO,…
GO:0010604	positive regulation of macromolecule metabolic process	4.21652e-12	6.97455e-08	3352	461	SNX9,NOS1AP,CEBPE,HSPB1,SOX17,DISC1,DAPK1,RBM15,GJA1,DLC1,LHX2,PTPRC,HMGA2,PLCB1,TAOK3,EBF1,AHR,CSRNP3,OTX1,PAX8,AATF,CNEP1R1,TBPL1,LEP,CD46,NR3C1,RXRA,NOL11,THBS4,SCAND1,PRL,ZIC3,DMTF1,SIRT7,IKZF2,PTGS2,NMNAT1,GATA3,PRR5L,DTNBP1,GABPB1,ZNF639,HSFY2,ARRDC4,CASK,OSBPL7,ARNT,FN1,ERG,UNC5CL,ABCG1,STAT1,MAP4K3,FOXD3,TOX2,TLR4,DLG1,SEMA3A,SVIP,WNT3A,MAPK8IP3,MED21,TLR3,ZNF516,IL15,AXIN2,NUDT21,CXCR4,C…
GO:0009893	positive regulation of metabolic process	4.86082e-12	8.03979e-08	3624	492	DDX58,TRABD2B,PRMT2,TRABD2A,INHBA,GRHL2,MAML3,HMGN3,EDRF1,TNIP3,BCL11B,MADD,NUP98,ZSCAN21,ATP6AP1,ZNF143,KLF4,OMA1,RFX3,GLIS2,RIMS1,VEZF1,ADCY5,SOX8,NTRK3,SMAD6,CCR2,GAL,CCDC3,PPP1R12A,PHF19,LAT,NKD2,MAPK1,CASP3,SUPT3H,FZD10,HAS2,NR5A2,TGFB3,ADCY2,SUPT7L,USP22,SOX11,GSAP,NLRP1,HOXC11,PAWR,PIGA,LMX1A,DNAJC27,ID2,SMYD3,STK24,STAT3,PFKFB3,TBC1D7,CD244,FAM20A,MYLIP,PAXIP1,TIMP2,JADE1,SAMD4A,LRP6,ROR2…
GO:2000026	regulation of multicellular organismal development	5.23959e-12	8.66575e-08	2156	319	TGFBR2,NGFR,CTSK,UNC13A,TRIB1,HIF1A,ANGPTL3,GDNF,RREB1,GATA2,LRIG2,PPP3CA,CTSC,BRSK2,ADAM10,CST7,CSMD3,SDCBP,GRID2,ROBO1,BGLAP,LRP8,IGSF10,EPHB2,DICER1,ADAMTS9,HIPK2,SIPA1L1,TIMP2,PRKCH,HIF1AN,SDK1,ROR2,RGS14,TACSTD2,PSMD3,DENND5A,ZNF804A,PTCH1,CEBPB,FOXA1,BASP1,STK24,STAT3,CSF3R,MYLIP,PAXIP1,MAPK1,TGFB3,KANK1,SOX11,HOXC11,KIF13B,LMX1A,ID2,EPHA3,RIMS1,RFX3,VEZF1,SOX8,MMP20,NTRK3,CCR2,GAL,ZAP70,UL…
GO:0051173	positive regulation of nitrogen compound metabolic process	6.54893e-12	1.08306e-07	3163	438	HIP1R,MMP8,RUNX1,SMOC2,HOXB5,DUSP6,AKAP12,TCF15,FGF9,FOS,MYT1L,RBPJ,NPAS1,SMAD1,BDNF,CEP290,DLG3,NQO2,PIK3R1,CCND1,FASLG,FGG,BMP6,ATM,SASH1,PRR5,SMURF1,ARRB2,PCID2,MNT,RPS6KA1,SOX2,CRTC2,CBFA2T3,NEDD4L,SSBP4,RAP2B,PAX6,SS18L2,ARID5B,NGF,SFPQ,MAP3K9,MYOD1,FZD7,CCAR2,FLI1,GPR37L1,LMO4,SOX4,CARTPT,STAT5A,DLX6,ERN1,XBP1,SIX2,CAV1,RAB1A,CAPRIN2,RASSF2,ZFHX3,LRRTM3,JARID2,HNRNPD,PABPC1,ITGA2,TLR2,NKX2-…
GO:0023052	signaling	8.47433e-12	1.4014e-07	5103	657	PTPRU,CACNA2D1,DNM2,BCR,IL21R,SPRED2,RGS5,PSMA1,PANX2,PPP4R1,KCNN1,STXBP3,TRIO,FOXC1,ARHGAP15,IL13RA2,EPO,ITPR1,PERP,STK33,SYNJ1,CHRNA2,LPAR1,CACNG6,CXCR2,CASP5,CASP12,FOXO1,NR2F1,GRK5,SMAD3,ITGB2,MAST4,COLQ,TRH,MAPK8IP2,IL15,CXCR4,CACNA1H,GRM5,PTPRZ1,WNT3A,INPP5A,TAPT1,STAT1,MAP4K3,TLR4,WNT9B,CHRNA6,ARNT,OR7G2,COL4A2,IRAK3,CACNA2D4,FN1,ERG,SORCS1,TEX2,ITGB6,PDIA6,PTGS2,SNAP23,ANP32A,GPR18,UBE4B,…
GO:0031325	positive regulation of cellular metabolic process	9.64509e-12	1.59491e-07	3309	454	ATM,SASH1,BMP6,FGG,ARRB2,PCID2,PRR5,SMURF1,PIK3R1,NQO2,CEP290,BDNF,DLG3,CCND1,FASLG,AKAP12,TCF15,FGF9,DUSP6,SMAD1,NPAS1,FOS,RBPJ,MYT1L,MMP8,HIP1R,HOXB5,SMOC2,RUNX1,CAV1,SIX2,SOX4,GPR37L1,VAV3,LMO4,STAT5A,CARTPT,ERN1,DLX6,XBP1,PGK2,ARID5B,SFPQ,MAP3K9,NGF,PAX6,RAP2B,SS18L2,FZD7,CCAR2,FLI1,MYOD1,MNT,CRTC2,CBFA2T3,SSBP4,RPS6KA1,SOX2,SNAI2,PPP1R7,MAF,COL1A1,MAGI2,BACH1,DUSP9,ZFP36L1,HDAC1,AADAC,BMP8A,…
GO:0007154	cell communication	1.49688e-11	2.47509e-07	5208	667	SCN9A,EDARADD,BTN3A1,KIF13B,F2RL2,DNAJC27,DGKH,PAWR,RSAD2,ARHGEF3,GRM7,ADCY2,FZD10,NR5A2,HTR1F,ANO1,CDK14,OR2T1,RND3,FSCN1,KLRC1,RAB42,PDE10A,IL18BP,STK24,ATP6V1G3,TNFAIP6,RPS6KA2,SSR1,GPR87,HSH2D,PTP4A3,GJA4,PRMT2,PMP22,TENM2,RFTN1,AFP,INHBA,TRABD2A,ZAP70,GAL,NKD2,LAT,CRABP1,PPP1R12A,FUT8,STX11,ENTPD2,BRSK2,NCK2,MESP2,TH,ADAM10,ANGPTL3,GRIA4,GDNF,NOVA1,MEF2A,NCKAP1,GRIK1,ABCA1,SMAD9,TGFBR2,NRBP2…
GO:0007423	sensory organ development	2.18595e-11	3.61424e-07	538	107	AGTPBP1,BMP6,OSR2,NTRK3,CEP290,SOX8,FASLG,TCIRG1,KLF4,BMP5,PAX8,FGF9,TCF15,BCL11B,ACHE,GJB2,CLRN1,PLPPR4,RBPJ,SPRY2,ATP8B1,RXRA,GRHL2,INHBA,GJA1,ECE1,LHX2,COL4A1,SLC25A27,ABI2,OTX1,RDH10,SIX2,GABRB3,RAB18,GATA3,IRX5,BCAR3,CC2D2A,ABCB5,STAT3,SLC25A25,CRYBA4,DLX6,SLC7A11,PAX6,SHH,ROR1,PDE6B,OLFM3,SOX11,TGFB3,SOX2,MYO7A,MAPK1,MAF,USH2A,HIPK2,WNT5B,CLN8,MYH10,WNT3A,SP3,RP1,EPHB2,HDAC1,GRXCR1,DLG1,WNT…
GO:0051240	positive regulation of multicellular organismal process	2.67239e-11	4.41827e-07	1799	272	PDGFC,FFAR2,THBS1,OSR2,NRG1,CCBE1,NME2,IL21,ACHE,BMP5,MAP1B,GPR21,APC,CYLD,PPARGC1A,MEF2C,G0S2,ISG15,PLXNA3,PRKCQ,BMPR1A,SHH,LRRC24,BTG1,FGF7,HGF,ANXA1,RAG1,NRXN1,FEZF2,ETS1,FZD1,WWTR1,IFI16,HDAC6,NKX6-2,LRPAP1,UCP1,RUNX2,MYB,FURIN,AGT,SH3PXD2B,IL20RB,WNT5A,ASB4,THBS2,PTK2,ZEB2,PLK2,IL26,APPL2,NOS1,EDNRB,CSF2,LBH,EDN2,HDAC4,PUM2,BHLHB9,ZMIZ1,SLITRK6,BCL6,BMP7,CLEC9A,ZAP70,GAL,CCR2,IRX3,SOX8,NTRK3…
GO:0045935	positive regulation of nucleobase-containing compound metabolic process	4.64688e-11	7.68222e-07	1857	278	HSFY2,ARNT,CASK,ERG,SCAND1,PRL,NOL11,SIRT7,IKZF2,DMTF1,ZIC3,PRR5L,GATA3,ZNF639,GABPB1,LHX2,PTPRC,RBM15,OTX1,EBF1,AHR,CSRNP3,PLCB1,HMGA2,TBPL1,PAX8,AATF,RXRA,NR3C1,SOX17,CEBPE,CREB3L2,SOX13,FOXC1,NFAT5,EPO,NPAS2,KAT6B,DNM2,MTF1,SFR1,FOSL2,TFAP2A,SIRT1,NR2F1,ZNF175,KLF14,FOXO1,WT1,ZNF462,SPIN1,ZNF516,TLR3,MED21,CDK5RAP2,PADI2,NUDT21,SMAD3,RBM3,LPIN1,NHLH1,TEAD1,WAC,STAT1,TLR4,FOXD3,TOX2,WNT3A,MNT,S…
GO:0001654	eye development	6.18929e-11	1.02315e-06	352	78	RXRA,GRHL2,FGF9,BCL11B,ACHE,KLF4,ABI2,LHX2,COL4A1,INHBA,GJA1,OSR2,BMP6,AGTPBP1,FASLG,TCIRG1,SOX8,NTRK3,CEP290,OLFM3,SOX11,SHH,PDE6B,PAX6,MYO7A,SOX2,IRX5,RAB18,GATA3,RDH10,SLC7A11,STAT3,CRYBA4,SLC25A25,ABCB5,BCAR3,CC2D2A,NPHP4,ARHGAP35,NES,SMAD3,PROX2,WNT5A,SDK1,MAB21L2,SH3PXD2B,LRP6,MYH10,RP1,SP3,CLN8,WNT5B,USH2A,MAF,HIPK2,DLG1,WNT9B,HDAC1,EPHB2,XRN2,MFAP2,TH,PHACTR4,TSPAN12,BMP7,FOXC1,SLITRK6,AR…
GO:0048880	sensory system development	8.8848e-11	1.46866e-06	361	79	WNT9B,DLG1,HDAC1,EPHB2,MYH10,SP3,RP1,CLN8,SEMA3A,WNT5B,HIPK2,MAF,USH2A,PROX2,WNT5A,MAB21L2,SDK1,LRP6,SH3PXD2B,NPHP4,ARHGAP35,NES,SMAD3,TFAP2A,TGFBR2,MYOM2,MEIS2,YY1,SDK2,ZEB1,HIF1A,TBX2,WT1,TSPAN12,PHACTR4,BMP7,FOXC1,ARID1A,SLITRK6,MFAP2,XRN2,TH,TCIRG1,FASLG,SOX8,CEP290,NTRK3,OSR2,BMP6,AGTPBP1,ABI2,COL4A1,LHX2,GJA1,INHBA,GRHL2,RXRA,ACHE,FGF9,BCL11B,KLF4,SLC7A11,SLC25A25,CRYBA4,STAT3,CC2D2A,ABCB5,…
GO:0010628	positive regulation of gene expression	9.17582e-11	1.51667e-06	2000	294	THBS1,OSR2,NELFE,ZNF750,BLM,CCBE1,NRG1,MECP2,POU2F2,SPRY2,NME2,BMP5,YES1,ILF3,PPARGC1A,ARNT2,SMARCA1,MEF2C,HMGA1,LEO1,FGF7,BMPR1A,SHH,LARP4B,TBL1XR1,CRTC3,NRF1,SP3,FEZF2,ETS1,FZD1,HGF,NFIB,SMAD7,NKX6-2,WWTR1,TNRC6C,IFI16,RGMA,MYB,ONECUT2,TRA2B,HLTF,RUNX2,WNT5A,PROX2,AGT,EPC1,SH3PXD2B,AUTS2,IL26,LITAF,TRERF1,ZXDC,ZEB2,MLLT10,CSF2,MED10,LBH,MED30,ATAD2B,NOS1,TNRC6B,MEIS2,TFDP1,HDAC4,HIVEP1,BARHL2,I…
TermID	KEGG Pathway Term	p-value	benjamini-hochberg	Genes in Term	Target Genes in Term	Gene Symbols
hsa05200	Pathways in cancer	7.22516e-08	3.62703e-05	395	78	RUNX1T1,PIK3R1,CASP3,FN1,FOS,BCR,STAT3,GNG11,WNT5B,PLCB1,GNG10,CSF3R,LAMA4,TGFBR2,HGF,PTCH2,AKT3,CTNNA3,FH,RXRA,STAT5A,FLT3,SMAD3,ADCY2,MAPK1,LPAR1,ADCY5,FASLG,FGF14,LAMB4,CBLB,PRKCB,PTGS2,STAT1,AXIN2,TPM3,ADCY6,DAPK1,WNT8A,WNT3,ITGA2,FGF9,FZD7,CCND1,HDAC1,FOXO1,WNT5A,PAX8,COL4A1,FZD1,EDNRB,COL4A2,GNA13,CDKN1A,ETS1,RALBP1,CXCR4,CTNNA1,PTCH1,RAC2,HIF1A,TGFA,PRKACB,FGF7,RUNX1,GSK3B,KITLG,APC,SHH,AR…
ko04390	Hippo signaling pathway	2.23981e-06	0.00112215	154	37	WNT3A,TGFB3,AXIN2,CTNNA2,DLG1,WNT9B,APC,FBXW11,BMP6,ITGB2,FZD10,SMAD1,ID2,SMAD3,GSK3B,TEAD1,SNAI2,AFP,SOX2,GDF5,BMPR1A,BMP5,BMP7,WWTR1,TGFBR2,CTNNA3,CTNNA1,SMAD7,BMP8A,DLG3,WNT5B,FZD1,WNT5A,WNT3,WNT8A,FZD7,CCND1
hsa04550	Signaling pathways regulating pluripotency of stem cells	3.76835e-06	0.00188418	139	34	PAX6,LIFR,AKT3,PIK3R1,DUSP9,WNT8A,JARID2,WNT3,FZD7,STAT3,WNT5B,WNT5A,FZD1,APC,ACVR2A,SMAD1,FGFR2,FZD10,ZIC3,WNT3A,OTX1,INHBA,AXIN2,WNT9B,BMPR1A,SOX2,HAND1,KLF4,ID2,SMAD3,SMAD9,ZFHX3,GSK3B,MAPK1
hsa04350	TGF-beta signaling pathway	6.05992e-06	0.0030239	84	24	SMAD3,ID2,SMAD9,TFDP1,ZFYVE9,LTBP1,MAPK1,SMURF1,CUL1,GDF5,BMPR1A,BMP5,SMAD6,BMP7,TGFB3,INHBA,TGFBR2,THBS1,ACVR2A,BMP6,SMAD7,BMP8A,SMAD1,TGIF1
ko05205	Proteoglycans in cancer	2.6576e-05	0.0132348	203	42	FN1,CASP3,PIK3R1,ITGA2,FZD7,CCND1,WNT8A,WNT3,RPS6,TLR2,WNT5A,FZD1,STAT3,WNT5B,CDKN1A,ANK1,CAMK2D,AKT3,HGF,TLR4,GAB1,HIF1A,PTCH1,CD63,PRKACB,CD44,MAPK1,ANK2,CAV1,SHH,ITPR1,FZD10,FASLG,PTK2,PRKCB,CBLB,WNT3A,WNT9B,VAV2,THBS1,HSPG2,PPP1R12A
hsa_M00679	BMP signaling	0.000115025	0.0571673	20	9	SMAD1,BMP7,BMP8A,BMP5,BMP6,ACVR2A,BMPR1A,GDF5,SMAD9
ko05202	Transcriptional misregulation in cancer	0.000180801	0.0896771	179	36	MAF,MEF2C,SUPT3H,RUNX1T1,PAX8,WT1,HDAC1,ZEB1,FOXO1,FLI1,CDKN1A,CEBPB,TGFBR2,FUT8,BCL2A1,KLF3,FLT3,RXRA,ETV6,IGFBP3,CSF2,BCL6,RUNX2,RUNX1,CEBPE,ID2,ARNT2,SMAD1,DUSP6,HMGA2,ERG,NGFR,CDK14,ATM,PTK2,TMPRSS2
ko04310	Wnt signaling pathway	0.000287289	0.142208	143	30	WNT8A,WNT3,FZD7,CCND1,CUL1,RAC2,CTNNBIP1,GSK3B,PLCB1,PORCN,WNT5B,SMAD3,PRKACB,FZD1,TBL1XR1,WNT5A,SOX17,CAMK2D,FZD10,NKD2,APC,FBXW11,PPP3CA,WNT9B,PRKCB,WNT3A,TBL1Y,AXIN2,LRP6,CACYBP
ko05217	Basal cell carcinoma	0.000579555	0.2863	55	15	FZD7,FZD10,WNT3,WNT8A,APC,SHH,PTCH1,WNT9B,PTCH2,GSK3B,FZD1,WNT5A,AXIN2,WNT3A,WNT5B
ko05166	HTLV-I infection	0.000735537	0.36262	256	45	CDKN1A,ETS1,CRTC3,TGFBR2,HLA-DRA,AKT3,ADCY6,PIK3R1,MYB,WNT3,FOS,WNT8A,XBP1,FZD7,CCND1,WNT5B,WNT5A,FZD1,IL2RG,TBPL1,CRTC2,IL15,HLA-F,TRRAP,APC,ADCY5,CHEK1,ITGB2,FZD10,HLA-DPB1,WNT3A,TGFB3,ATM,SLC25A31,DLG1,PPP3CA,WNT9B,CSF2,VDAC3,STAT5A,PRKACB,SMAD3,HLA-B,GSK3B,ADCY2
hsa04151	PI3K-Akt signaling pathway	0.000988486	0.486335	341	56	ATF6B,ITGA11,PTK2,LAMB4,THBS1,THBS2,THBS4,NGFR,LPAR1,FGFR2,FGF14,IRS1,FASLG,FGF7,MAPK1,KITLG,GSK3B,PDGFC,TNXB,RXRA,PRL,PHLPP1,PIK3AP1,COL1A1,AKT3,HGF,TLR4,CDKN1A,PKN2,IFNA21,GNG10,THBS3,CREB3L2,COL4A2,ITGB6,LAMA4,EPO,PIK3CG,CSF3R,TLR2,RPS6,COL4A1,SYK,GNG11,PPP2R5E,CRTC2,IL2RG,FN1,OSMR,NGF,PIK3R1,DDIT4,ITGA2,CCND1,FGF9,MYB
ko04916	Melanogenesis	0.00106644	0.523622	101	22	ADCY5,CREB3L2,EDNRB,FZD10,CAMK2D,WNT3A,PRKCB,WNT9B,GNAO1,ADCY6,FZD7,WNT3,WNT8A,FZD1,WNT5A,PRKACB,WNT5B,PLCB1,MAPK1,KITLG,GSK3B,ADCY2
hsa04340	Hedgehog signaling pathway	0.00115224	0.5646	47	13	SPOPL,PRKACB,ARRB2,GSK3B,SMURF1,CSNK1G3,PTCH2,SHH,CUL1,PTCH1,FBXW11,CCND1,CSNK1G2
hsa04145	Phagosome	0.00177629	0.868606	152	29	ITGA2,STX7,ATP6V1G3,HLA-F,HLA-B,DYNC1LI1,TLR2,NOS1,PIK3C3,MBL2,ITGB2,TUBA1A,STX18,NOX3,TUBA1C,THBS3,SEC61G,PIKFYVE,ATP6V1C1,THBS2,THBS1,THBS4,TLR4,HLA-DRA,COLEC12,ATP6AP1,RAB7A,TCIRG1,HLA-DPB1
hsa04726	Serotonergic synapse	0.00191462	0.934333	112	23	HTR1E,PRKCB,PTGS2,KCND2,ITPR1,DDC,GABRB3,HTR7,GNG10,ADCY5,MAPK1,PLCB1,GNG11,PRKACB,HTR5A,CASP3,PLA2G4A,KCNJ3,DUSP1,HTR1F,GNAO1,HTR6,MAOA
hsa05031	Amphetamine addiction	0.0021577	1	68	16	GRIA4,PPP3CA,ATF6B,PRKCB,DDC,CAMK2D,GRIN3B,ADCY5,TH,CREB3L2,HDAC1,PRKACB,PDYN,SIRT1,FOS,MAOA
hsa00260	Glycine, serine and threonine metabolism	0.00229558	1	39	11	SARDH,SRR,PIPOX,ALAS1,DAO,GRHPR,PHGDH,PSAT1,MAOA,GCAT,SDSL
hsa04659	Th17 cell differentiation	0.00234094	1	107	22	HIF1A,STAT5A,RXRA,FOS,AHR,RUNX1,SMAD3,IL21R,STAT3,PRKCQ,MAPK1,LAT,IL2RG,GATA3,IL21,TYK2,TGFBR2,STAT1,HLA-DPB1,ZAP70,PPP3CA,HLA-DRA
hsa05146	Amoebiasis	0.00238079	1	94	20	PRKCB,COL1A1,LAMB4,PTK2,TGFB3,RAB7A,TLR4,COL4A2,HSPB1,LAMA4,ITGB2,CXCL1,COL4A1,TLR2,PRKACB,PLCB1,PIK3R1,CASP3,FN1,CSF2
hsa04010	MAPK signaling pathway	0.00388537	1	255	42	MAPK1,CACNA2D1,PRKACB,ARRB2,FGF7,CACNA2D4,CACNB4,NTF3,PLA2G4A,DUSP1,RAC2,MAPK8IP2,PPP3CA,MAP4K3,TGFB3,PRKCB,TAOK3,CACNA1G,CACNG6,FASLG,FGFR2,DUSP6,FGF14,RPS6KA1,CACNA2D3,CACNA1H,DUSP9,MEF2C,FOS,FGF9,CASP3,RASA2,NGF,MAP3K20,DUSP16,AKT3,TGFBR2,BDNF,HSPB1,MAPK8IP3,RPS6KA2,PTPRR
hsa04725	Cholinergic synapse	0.00422288	1	112	22	SLC5A7,FOS,GNAO1,PIK3R1,KCNJ3,ADCY6,MAPK1,KCNJ12,PLCB1,ADCY2,PRKACB,GNG11,ITPR1,CHRNA6,CAMK2D,ACHE,PIK3CG,GNG10,ADCY5,CREB3L2,AKT3,PRKCB
hsa04933	AGE-RAGE signaling pathway in diabetic complications	0.00447448	1	99	20	CCND1,STAT5A,FN1,PIK3R1,CASP3,PLCB1,MAPK1,COL4A1,FOXO1,SMAD3,STAT3,DIAPH1,NOX3,COL4A2,AKT3,TGFBR2,STAT1,TGFB3,PRKCB,COL1A1
hsa04150	mTOR signaling pathway	0.0057963	1	150	27	LRP6,PRKCB,WNT3A,WNT9B,AKT3,RPS6KA1,TBC1D7,RPS6KA2,PRR5,ATP6V1C1,FZD10,LPIN1,IRS1,FNIP2,RPS6,WNT5A,FZD1,WNT5B,MAPK1,GSK3B,PIK3R1,ATP6V1G3,DDIT4,FZD7,WDR24,WNT8A,WNT3
hsa00564	Glycerophospholipid metabolism	0.00617631	1	95	19	LCLAT1,PCYT1A,ETNK2,PLA2G4A,DGKG,CEPT1,PGS1,PLA2G2C,MBOAT2,LPIN2,ETNK1,ETNPPL,LPIN1,ACHE,AGPAT3,PLA2G3,DGKH,DGKB,CDS1
hsa_M00677	Wnt signaling	0.0061786	1	38	10	WNT5B,WNT3A,FZD1,WNT5A,GSK3B,WNT9B,WNT3,WNT8A,FZD10,FZD7
hsa04713	Circadian entrainment	0.0069382	1	96	19	ADCY5,GNG10,ITPR1,CAMK2D,CACNA1G,PRKCB,GRIA4,NOS1AP,GNAO1,ADCY6,KCNJ3,FOS,PRKACB,NOS1,CACNA1H,GNG11,PLCB1,MAPK1,ADCY2
ko04921	Oxytocin signaling pathway	0.00694752	1	152	27	PPP3CA,PPP1R12A,PRKCB,PTGS2,CAMK2D,PIK3CG,CACNG6,ITPR1,ADCY5,CACNA2D3,CDKN1A,RGS2,ADCY2,KCNJ12,PLCB1,CACNA2D1,MAPK1,CACNA2D4,PRKACB,FOS,MEF2C,CCND1,CACNB4,ADCY6,KCNJ3,PLA2G4A,GNAO1
M00128	Ubiquinone biosynthesis, eukaryotes, 4-hydroxybenzoate => ubiquinone	0.0109121	1	5	3	COQ6,COQ2,COQ7
hsa05210	Colorectal cancer	0.0111893	1	60	13	FOS,CCND1,CASP3,PIK3R1,RAC2,APC,GSK3B,MAPK1,AKT3,TGFB3,SMAD3,TGFBR2,AXIN2
hsa05161	Hepatitis B	0.0121916	1	144	25	STAT5A,CCND1,FOS,VDAC3,DDX58,PIK3R1,CASP3,CASP12,MAPK1,TLR2,SMAD3,STAT3,FASLG,CDKN1A,IFNA21,CREB3L2,AKT3,TLR4,HSPG2,TLR3,ATP6AP1,ATF6B,STAT1,TGFB3,PRKCB
hsa_M00684	JAK-STAT signaling	0.0128672	1	19	6	TYK2,STAT5A,SOCS6,STAT3,SOCS1,STAT1
hsa04512	ECM-receptor interaction	0.0144181	1	82	16	FN1,TNXB,ITGA2,COL4A1,CD44,ITGB6,COL4A2,THBS3,LAMA4,LAMB4,COL1A1,ITGA11,HSPG2,THBS1,THBS4,THBS2
ko05414	Dilated cardiomyopathy	0.0146114	1	89	17	ITGB6,ADCY5,CACNA2D3,CACNG6,TGFB3,TNNI3,ITGA11,TPM3,ADCY6,MYBPC3,ITGA2,CACNB4,PRKACB,DMD,CACNA2D4,ADCY2,CACNA2D1
ko04070	Phosphatidylinositol signaling system	0.0162589	1	97	18	MTMR7,PLCB1,PIK3C2G,PIK3C3,INPP5A,SYNJ1,DGKG,PIK3R1,DGKB,CDS1,PRKCB,DGKH,MTMR6,ITPR1,SYNJ2,MTMR3,PIKFYVE,PIP4K2C
ko04060	Cytokine-cytokine receptor interaction	0.0169223	1	270	41	TNFSF14,INHBA,LEP,TGFB3,NGFR,IL21,CXCL1,FASLG,IL17C,CXCR2,ACVR2A,CCR2,IL5RA,IL21R,KITLG,PDGFC,CSF2,CXCL9,GDF5,BMPR1A,FLT3,BMP7,PRL,TGFBR2,CCL5,CXCR4,IL20RB,CXCR5,LIFR,HGF,IFNA21,CCR9,EPO,CSF3R,TNFRSF11B,IL15,CXCL2,IL2RG,OSMR,IL17B,IL26
hsa04917	Prolactin signaling pathway	0.0173511	1	70	14	PIK3R1,TH,STAT5A,CCND1,PRL,FOS,STAT1,STAT3,SOCS1,MAPK1,SOCS6,AKT3,SLC2A2,GSK3B
ko04724	Glutamatergic synapse	0.0210173	1	114	20	PRKCB,GRM5,PPP3CA,GRIA4,GNG10,GRIN3B,GRM7,ADCY5,ITPR1,GNG11,PRKACB,GRIK1,SLC1A2,ADCY2,MAPK1,PLCB1,PLA2G4A,ADCY6,KCNJ3,GNAO1
ko05321	Inflammatory bowel disease (IBD)	0.0214163	1	65	13	GATA3,IL2RG,HLA-DRA,TLR4,HLA-DPB1,IL21R,TGFB3,STAT3,SMAD3,TLR2,STAT1,MAF,IL21
hsa05412	Arrhythmogenic right ventricular cardiomyopathy (ARVC)	0.0218905	1	72	14	CTNNA3,CTNNA1,CACNA2D1,PKP2,CACNA2D4,DMD,CTNNA2,ITGA11,ITGA2,CACNB4,GJA1,CACNG6,CACNA2D3,ITGB6
ko04360	Axon guidance	0.0220382	1	174	28	BMP7,EPHB3,EPHA5,RAC2,PTCH1,PLXNA3,PIK3R1,ROBO1,MAPK1,NGEF,GSK3B,WNT5A,SLIT2,SRGAP3,WNT5B,CAMK2D,UNC5A,SSH1,EPHA3,FES,SEMA3A,SHH,NCK2,CXCR4,PPP3CA,EPHB2,ROBO3,PTK2
hsa04062	Chemokine signaling pathway	0.022655	1	182	29	ADCY2,GSK3B,GRK5,MAPK1,CXCL2,PLCB1,STAT3,GNG11,PRKACB,ARRB2,CCR2,PIK3R1,ADCY6,RAC2,CXCL9,AKT3,CXCR5,VAV2,CCL5,CXCR4,PRKCB,PTK2,STAT1,CXCR2,CXCL1,CCR9,GNG10,VAV3,ADCY5
ko04728	Dopaminergic synapse	0.0235941	1	130	22	GRIA4,AKT3,PPP3CA,ATF6B,PRKCB,ITPR1,DDC,CAMK2D,GNG10,ADCY5,TH,CREB3L2,PPP2R5E,PLCB1,GSK3B,ARRB2,PRKACB,GNG11,FOS,GNAO1,MAOA,KCNJ3
hsa04510	Focal adhesion	0.0237141	1	198	31	COL4A1,PDGFC,GSK3B,MAPK1,RAC2,PIK3R1,ARHGAP35,FN1,TNXB,PARVA,CCND1,ITGA2,LAMB4,PTK2,COL1A1,PRKCB,ITGA11,PPP1R12A,HGF,THBS4,THBS1,THBS2,VAV2,AKT3,COL4A2,CAV1,ITGB6,THBS3,VAV3,DIAPH1,LAMA4
ko04723	Retrograde endocannabinoid signaling	0.0239044	1	101	18	GABRB3,ITPR1,ADCY5,GNG10,GRIA4,GRM5,NAPEPLD,PTGS2,RIMS1,PRKCB,GNAO1,ADCY6,KCNJ3,PLCB1,MAPK1,ADCY2,PRKACB,GNG11
hsa04371	Apelin signaling pathway	0.0247148	1	138	23	ITPR1,PPARGC1A,NRF1,PIK3CG,GNA13,GNG10,HDAC4,ADCY5,AKT3,MEF2A,CCND1,MEF2C,ADCY6,MAPK1,PLCB1,UCP1,ADCY2,RPS6,PRKACB,SMAD3,GNG11,PIK3C3,NOS1
ko05323	Rheumatoid arthritis	0.0297524	1	89	16	TLR2,IL15,ATP6V1G3,CSF2,FOS,TGFB3,HLA-DPB1,TCIRG1,ATP6AP1,HLA-DRA,TLR4,CTSK,CCL5,ATP6V1C1,CXCL1,ITGB2
ko04630	Jak-STAT signaling pathway	0.0306991	1	156	25	IL5RA,IL21R,STAT3,IL15,SOCS6,IL2RG,OSMR,CSF2,PIK3R1,STAT5A,CCND1,PRL,STAT1,LEP,SOCS1,IL13RA2,IL20RB,AKT3,LIFR,IFNA21,CDKN1A,IL21,EPO,TYK2,CSF3R
hsa_M00007	Pentose phosphate pathway, non-oxidative phase, fructose 6P => ribose 5P	0.032304	1	7	3	RPE,RPIA,TKTL1
M00092	Phosphatidylethanolamine (PE) biosynthesis, ethanolamine => PE	0.032304	1	7	3	CEPT1,ETNK1,ETNK2
ko04810	Regulation of actin cytoskeleton	0.0327207	1	211	32	NCKAP1,DIAPH3,FGF9,ITGA2,FN1,PIK3R1,DIAPH1,SSH1,DIAPH2,GNA13,PIP4K2C,ITGB6,PIKFYVE,MAPK1,PDGFC,FGF7,PFN2,ARHGAP35,ABI2,RAC2,VAV2,TMSB4Y,PPP1R12A,BRK1,ITGA11,PTK2,ITGB2,FGF14,FGFR2,MYH10,VAV3,APC

## Sheet: 12m_masculinizing_gain_5kb
12m masculinizing GAHT, gain of methylation promoter DMPs(< 5Kb to TSS): Most significant GO terms (or top 50 most significant if > 50 terms)
TermID	Biological Process Term	p-value	benjamini-hochberg	Genes in Term	Target Genes in Term	Gene Symbols
GO:0007267	cell-cell signaling	2.29179e-05	0.37991	1075	54	PSMA1,CYLD,GJA1,SLC30A8,EPHB2,SPIN1,ZRANB1,HCRTR2,CXCL9,CCL5,PSMD3,WNT9B,SYT12,DLG3,TRH,GJB2,ARRB2,ANXA1,PORCN,MAPK1,CACNA2D1,GABRB3,GJA4,WWOX,HIC1,PANX3,SNAP23,GNAO1,HTR6,SSH1,KCNJ3,STXBP3,MECP2,SST,SLC5A7,GDF5,MAPK8IP2,UNC13A,IL26,FOXA1,CLSTN3,ADARB1,STX19,WNT3A,GAL3ST4,CHRNA6,AGT,TSPAN12,SYT8,FZD7,PLCB1,ACHE,FGF14,CACNB4
GO:0060021	roof of mouth development	3.8179e-05	0.632855	89	11	TFAP2A,WNT3A,ARID5B,SGPL1,EPHB2,TBX2,GABRB3,DLX6,COL11A2,WNT9B,BMPR1A
GO:0030326	embryonic limb morphogenesis	4.95152e-05	0.820714	125	13	HOXC11,BMPR1A,GRHL2,CHST11,GDF5,DLX6,RUNX2,TBX2,GJA1,ZNF358,TFAP2A,MKS1,ECE1
GO:0035113	embryonic appendage morphogenesis	4.95152e-05	0.820665	125	13	ZNF358,GJA1,TBX2,RUNX2,ECE1,TFAP2A,MKS1,GRHL2,HOXC11,BMPR1A,DLX6,GDF5,CHST11
GO:0007154	cell communication	5.83921e-05	0.967732	5208	186	ACHE,AGT,RSAD2,MAP4K3,PLCB1,TSPAN12,SYT8,STX19,BTN3A2,ATP6AP1,ACOT11,RUNX2,TIFA,FOXA1,MAPK8IP2,PERP,OR7G2,DNAJC27,SLC5A7,SSH1,GNG11,ARID5B,GNAO1,HTR6,OR8B8,PDIA6,OR10G8,TEX2,FURIN,SNAP23,ZNF385A,STK33,TLR4,MKS1,KRT20,WWOX,NR2F6,ANXA1,PORCN,RPS6KA1,BTN3A3,WNT9B,MAP1LC3B,CREB3L2,IL21,GJB2,IGFBP6,STC2,MICAL1,FLT3,PSMA1,MRGPRD,DSG4,PTCH2,PSPN,CHRNA6,FZD7,ASB10,GPR18,WNT3A,OR13G1,CTSV,SORCS1,PPARGC1A,…
GO:0048513	animal organ development	8.76974e-05	1	3131	121	ARNT,KRT18,ABI2,TBX2,MAPK1,CDK5RAP2,KIF27,WT1,BASP1,ARNT2,BMPR1A,HOXB5,NR5A2,MYH10,DRC1,GJA1,EPHB2,HS6ST1,COL11A2,CHST11,ASPM,ARRB2,CLEC4D,POTEE,PHGDH,GPR18,ECE1,WNT3A,PPARGC1A,WDR35,CXCR2,CTSV,CCR2,PTCH2,DOCK11,CTNNA1,DNM2,FZD7,TFAP2A,FARP2,FOXB1,KRTAP24-1,SEMA3A,OTP,CASP5,RP1,DLX6,GDF5,POGLUT1,STXBP3,MECP2,WWOX,SH3PXD2B,KRT20,MKS1,IFI16,GABRB3,PLXNA3,POU2F2,SGPL1,KRT15,FURIN,AGTPBP1,MEF2A,NOX3,…
GO:0060322	head development	0.000115892	1	764	40	ASPM,ARRB2,PHGDH,POTEE,WNT9B,PADI2,MYH10,EPHB2,CDK5RAP2,KIF27,BASP1,AGTPBP1,ARNT2,BMPR1A,SYNJ2,NES,MKS1,PLXNA3,MAPK1,SGPL1,DLX6,SUN1,MECP2,STXBP3,UNCX,FOXB1,ARID5B,OTP,SEMA3A,HTR6,CASP5,GNAO1,HOXB3,HSD3B2,PLCB1,GRHL2,SMARCA1,WNT3A,CXCR2,PPARGC1A
GO:0009792	embryo development ending in birth or egg hatching	0.000123685	1	637	35	SMIM14,ARNT2,BMPR1A,PHACTR4,CDX4,ARNT,MKS1,MAPK1,HS6ST1,CHST11,PHGDH,WNT9B,HOXB5,NR5A2,MYO1E,MYH10,GJA1,GRHL2,HOXB3,WNT3A,ECE1,FOXA1,RIPPLY3,ZNF358,RUNX2,POGLUT1,SLC5A7,HOXC11,PPP4R4,FOXB1,TFAP2A,HUS1,ACSL4,EGFL8,UBE2A
GO:0021602	cranial nerve morphogenesis	0.000129071	1	29	6	EPHB2,ADARB1,HOXB3,PLXNA3,SEMA3A,TFAP2A
GO:0050896	response to stimulus	0.000146427	1	8044	266	GJA4,SLC16A1,ABI2,WT1,CYP2W1,PIGA,HIST1H4I,HIC1,CXCL9,ENTPD2,MYH10,RAB6B,NR5A2,TYK2,GJA1,HDAC6,PHGDH,WNT3A,SORCS1,PPARGC1A,OR13G1,CTSV,PSPN,DSN1,CHRNA6,SYP,FARP2,RAB27B,TREM1,HIVEP1,OR5B2,UBE2A,MASP2,DUSP9,COLEC12,MECP2,HBQ1,APOM,KRT20,WWOX,TLR4,ZNF385A,IGFBP6,DIAPH1,MICAL1,STC2,DSG4,MRGPRD,PSMA1,FLT3,RPS6KA1,ANXA1,CREB3L2,MAP1LC3B,ATP6AP1,TIFA,COPS6,METTL7A,PLCB1,TSPAN12,AGT,CDO1,GNG11,ARID5B,MS…
GO:0023052	signaling	0.000247361	1	5103	179	GNAO1,HTR6,PDIA6,OR10G8,OR8B8,SSH1,GNG11,ARID5B,OR7G2,DNAJC27,SLC5A7,MAPK8IP2,PERP,RUNX2,FOXA1,TIFA,BTN3A2,STX19,ACOT11,ATP6AP1,AGT,RSAD2,MAP4K3,PLCB1,TSPAN12,SYT8,ACHE,PSMA1,FLT3,DSG4,MRGPRD,STC2,IGFBP6,MICAL1,WNT9B,IL21,CREB3L2,GJB2,ANXA1,RPS6KA1,PORCN,BTN3A3,NR2F6,TLR4,MKS1,WWOX,ZNF385A,STK33,TEX2,FURIN,SNAP23,ANP32A,GPR37L1,CASP5,RGS14,TREM1,HIVEP1,OR5B2,SEMA3A,FARP2,RAB27B,MECP2,CD244,STXBP3…
GO:0035108	limb morphogenesis	0.000275488	1	148	13	TFAP2A,MKS1,ECE1,RUNX2,TBX2,GJA1,ZNF358,DLX6,CHST11,GDF5,BMPR1A,HOXC11,GRHL2
GO:0035107	appendage morphogenesis	0.000275488	1	148	13	DLX6,CHST11,GDF5,BMPR1A,HOXC11,GRHL2,MKS1,TFAP2A,ECE1,RUNX2,TBX2,GJA1,ZNF358
GO:0042733	embryonic digit morphogenesis	0.000287662	1	61	8	GJA1,TBX2,MKS1,ECE1,BMPR1A,HOXC11,GRHL2,CHST11
GO:0021675	nerve development	0.000358563	1	79	9	HOXB3,UNC13A,EPHB2,CTSV,ADARB1,PLXNA3,GABRB3,SEMA3A,TFAP2A
GO:0046697	decidualization	0.000463419	1	24	5	STC2,GJA1,CTSV,MAPK1,GJB2
GO:0009790	embryo development	0.000528804	1	961	45	SEMA3A,HUS1,FOXB1,TFAP2A,UBE2A,EGFL8,ACSL4,POGLUT1,GDF5,DLX6,PPP4R4,HOXC11,SLC5A7,WNT3A,ECE1,RUNX2,ZNF358,RIPPLY3,FOXA1,HOXB3,GRHL2,HOXB5,FN1,EPHB2,GJA1,MYO1E,MYH10,NR5A2,CHST11,HS6ST1,WNT9B,PHGDH,MKS1,ARNT,MAPK1,TBX2,BASP1,WT1,MMP8,SMIM14,NES,PHACTR4,CDX4,BMPR1A,ARNT2
GO:0051716	cellular response to stimulus	0.00065695	1	6423	215	REV3L,WNT9B,MAP1LC3B,AGR2,GJB2,IL21,CREB3L2,ANXA1,PORCN,RPS6KA1,BTN3A3,FLT3,PSMA1,DSG4,MRGPRD,STC2,DIAPH1,MICAL1,IGFBP6,ZNF385A,MDC1,STK33,TEX2,FURIN,NR2F6,TLR4,KRT20,MKS1,WWOX,RBM4,OR7G2,DNAJC27,MAPK8IP2,PERP,GNAO1,HTR6,OR8B8,OR10G8,PDIA6,MSH5,HUS1,SSH1,GNG11,ARID5B,AGT,RSAD2,CDO1,MAP4K3,PLCB1,SYT8,TSPAN12,COPS6,RUNX2,TIFA,FOXA1,BTN3A2,ATP6AP1,ACOT11,EDARADD,IL2RG,PHGDH,PIK3C2G,OR10A7,MUC5B,EPHB…
GO:0016264	gap junction assembly	0.000704172	1	7	3	CTNNA1,GJA1,GJB2
GO:0043009	chordate embryonic development	0.000705531	1	620	32	MKS1,ARNT,MAPK1,SMIM14,PHACTR4,CDX4,ARNT2,BMPR1A,HOXB5,GJA1,MYO1E,MYH10,CHST11,HS6ST1,WNT9B,PHGDH,ECE1,WNT3A,RUNX2,ZNF358,FOXA1,RIPPLY3,HOXB3,GRHL2,TFAP2A,FOXB1,EGFL8,UBE2A,POGLUT1,PPP4R4,SLC5A7,HOXC11
GO:2001074	regulation of metanephric ureteric bud development	0.000784005	1	2	2	BASP1,WT1
GO:2001076	positive regulation of metanephric ureteric bud development	0.000784005	1	2	2	BASP1,WT1
GO:2001045	negative regulation of integrin-mediated signaling pathway	0.000784005	1	2	2	CTNNA1,PHACTR4
GO:0046903	secretion	0.000804189	1	1094	49	METTL7A,CDO1,AGT,SYT8,ISG15,DSN1,CTSC,FTH1,STX19,BTN3A2,VAT1,CD63,ARFGAP3,CXCR2,UNC13A,NISCH,STXBP3,MECP2,SLC5A7,EPX,F5,RAB27B,SYT16,FOXB1,FURIN,MMP8,SNAP23,TLR4,MS4A3,POU2F2,TRIM27,MAPK1,TIMP2,ANXA1,PLA2G2C,CLEC4D,CCL5,PSMD3,AGR2,SYT12,AGL,KRT1,PLA2G3,DIAPH1,PADI2,FN1,GJA1,SLC30A8,MYH10
GO:0007399	nervous system development	0.000875631	1	2329	90	PHACTR4,NES,SYNJ2,IFRD1,AGTPBP1,MEF2A,PLXNA3,GABRB3,NR2F6,MKS1,TLR4,CREB3L2,PDLIM7,WNT9B,UNC5A,ANXA1,TIMP2,ONECUT2,FN1,PADI2,GALC,FRY,PLCB1,HOXB3,HSD3B2,GRHL2,SMARCA1,AGT,ACHE,GLIS2,ADARB1,FOXA1,RUNX2,FES,SUN1,MARVELD1,UNCX,TRIM3,MAPK8IP2,HTR6,ACSL4,GNAO1,BMPR1A,ARNT2,KIF27,CDK5RAP2,BASP1,ABI2,MAPK1,TBX2,PHGDH,POTEE,HS6ST1,ASPM,ARRB2,MYH10,EPHB2,HDAC6,GJA1,PCDHA4,FZD7,DNM2,PSPN,CCR2,FGF14,CTNNA1,…
GO:0007275	multicellular organism development	0.000958503	1	4967	171	HECA,THBS3,ADARB1,RIPPLY3,FES,HOXA13,TNNI3,GLIS2,HSD3B2,SMARCA1,FREM1,BGLAP,CACTIN,MARVELD1,SUN1,NKX2-4,IFI16,PLXNA3,GABRB3,SGPL1,POU2F2,KRT15,NOX3,MEF2A,KRTAP22-1,PHACTR4,CDX4,NES,LSR,FN1,PADI2,GALC,CBFA2T3,MYO1E,CRABP1,CYLD,UNC5A,TIMP2,PDLIM7,KRT1,NCKAP1,CXCR2,CLSTN3,WDR35,ZNF358,DDX25,DOCK11,CCR2,FGF14,CTNNA1,DNM2,AHR,TFAP2A,FOXB1,OTP,KRTAP24-1,RP1,EGFL8,ROBO3,DLX6,ERG,SCN9A,DNAI1,KRT18,MAPK1,…
GO:0007417	central nervous system development	0.00098097	1	962	44	PSPN,GLIS2,PLCB1,HSD3B2,HOXB3,GRHL2,SMARCA1,NCKAP1,WNT3A,CXCR2,ADARB1,PPARGC1A,SUN1,MECP2,UNCX,STXBP3,FOXB1,TFAP2A,OTP,SEMA3A,HTR6,CASP5,GNAO1,CDK5RAP2,KIF27,AGTPBP1,BASP1,ARNT2,BMPR1A,SYNJ2,NES,TLR4,PLXNA3,MAPK1,TBX2,ARRB2,TIMP2,ASPM,POTEE,PHGDH,WNT9B,PADI2,MYH10,EPHB2
GO:0021783	preganglionic parasympathetic fiber development	0.00108528	1	17	4	ADARB1,PLXNA3,TFAP2A,SEMA3A
GO:0048532	anatomical structure arrangement	0.00108528	1	17	4	PLXNA3,BMPR1A,TFAP2A,SEMA3A
GO:0007420	brain development	0.00118735	1	721	35	SMARCA1,HSD3B2,PLCB1,HOXB3,GRHL2,WNT3A,CXCR2,PPARGC1A,SUN1,MECP2,STXBP3,UNCX,OTP,SEMA3A,FOXB1,GNAO1,CASP5,HTR6,BASP1,AGTPBP1,CDK5RAP2,KIF27,NES,SYNJ2,ARNT2,BMPR1A,PLXNA3,ASPM,ARRB2,WNT9B,PHGDH,POTEE,PADI2,EPHB2,MYH10
GO:0009888	tissue development	0.00124347	1	1739	70	FOXA1,ADARB1,RUNX2,THBS3,GRHL2,HOXB3,AGT,TNNI3,BGLAP,ARID5B,KRTAP19-6,UNCX,HOXC11,KRT74,KRT27,PERP,MKS1,KRT20,SH3PXD2B,LCE4A,PHACTR4,KRTAP22-1,CERS3,KRT15,IFRD1,MEF2A,FURIN,DSG4,ONECUT2,MYO1E,FN1,STC2,KRT1,CREB3L2,GJB2,AGR2,WNT9B,ANXA1,PPARGC1A,CXCR2,CTSV,ZNF358,WNT3A,FZD7,PTCH2,TFAP2A,FOXB1,KRTAP24-1,SEMA3A,DLX6,GDF5,POGLUT1,KRT18,ABI2,TBX2,MAPK1,GJA4,BMPR1A,MMP8,WT1,BASP1,NR5A2,MYH10,GJA1,HOXB5…
GO:1903530	regulation of secretion by cell	0.00135378	1	754	36	TRIM27,KRT20,SLC16A1,TLR4,PANX3,MMP8,DDX58,MYH10,CLEC9A,SLC30A8,GJA1,FN1,MICAL1,TRH,SYT12,CCL5,FRMD4A,ANXA1,IL26,FES,ABCG1,ATP6AP1,SYT8,CHRNA6,AGT,RSAD2,RAB9A,CCR2,IL13RA2,ACHE,HLA-F,SYP,RAB27B,CD244,STXBP3,UNC13A
GO:0032940	secretion by cell	0.00144158	1	981	44	SYT16,F5,RAB27B,EPX,STXBP3,MECP2,SLC5A7,NISCH,UNC13A,CXCR2,ARFGAP3,CD63,VAT1,FTH1,CTSC,STX19,BTN3A2,SYT8,ISG15,DSN1,AGT,METTL7A,MYH10,SLC30A8,FN1,PADI2,DIAPH1,PLA2G3,SYT12,KRT1,AGL,CCL5,PSMD3,TIMP2,ANXA1,CLEC4D,POU2F2,TRIM27,MAPK1,TLR4,MS4A3,MMP8,SNAP23,FURIN
GO:0048483	autonomic nervous system development	0.00151556	1	45	6	ADARB1,PLXNA3,PHACTR4,TFAP2A,FN1,SEMA3A
GO:0072643	interferon-gamma secretion	0.00162055	1	9	3	TRIM27,ISG15,BTN3A2
GO:0048736	appendage development	0.00164428	1	179	13	GDF5,CHST11,DLX6,GRHL2,HOXC11,BMPR1A,ECE1,TFAP2A,MKS1,ZNF358,TBX2,GJA1,RUNX2
GO:0060173	limb development	0.00164428	1	179	13	HOXC11,BMPR1A,GRHL2,GDF5,CHST11,DLX6,RUNX2,TBX2,ZNF358,GJA1,MKS1,TFAP2A,ECE1
GO:0032609	interferon-gamma production	0.00169065	1	19	4	TLR4,BTN3A2,TRIM27,ISG15
GO:0048486	parasympathetic nervous system development	0.00169065	1	19	4	SEMA3A,TFAP2A,PLXNA3,ADARB1
GO:0099504	synaptic vesicle cycle	0.00178794	1	118	10	WNT3A,DENND1A,RAB27B,SYP,STX19,UNC13A,SNAP23,SYT12,DNM2,SYT8
GO:0014070	response to organic cyclic compound	0.00182052	1	851	39	CTSV,FES,FOXA1,PPARGC1A,AHR,CDO1,AGT,DNM2,HSD3B2,PMEPA1,CTNNA1,GNAO1,MGARP,SSH1,BGLAP,SST,COLEC12,ZCCHC3,DNTT,MAPK1,GABRB3,NR2F6,SLC26A3,SLC16A1,ARNT2,DDX58,WT1,GJA1,FLT3,NR5A2,DIAPH1,STC2,PADI2,CCL5,AGL,TRH,GJB2,DUSP1,ANXA1
GO:0071407	cellular response to organic cyclic compound	0.00196763	1	474	25	GJB2,CCL5,ANXA1,ZCCHC3,COLEC12,MGARP,NR5A2,FLT3,PADI2,BGLAP,SSH1,DIAPH1,PMEPA1,DNM2,AHR,WT1,DDX58,CTNNA1,PPARGC1A,GABRB3,NR2F6,FES,MAPK1,SLC16A1,SLC26A3
GO:0045920	negative regulation of exocytosis	0.00210307	1	33	5	ANXA1,IL13RA2,CCR2,HLA-F,STXBP3
GO:0060429	epithelium development	0.00213174	1	1088	47	KRT27,DLX6,POGLUT1,PERP,KRT74,FOXB1,TFAP2A,KRTAP19-6,SEMA3A,KRTAP24-1,PTCH2,GRHL2,FZD7,WNT3A,FOXA1,CXCR2,CTSV,ZNF358,ANXA1,SH3BP1,DLG3,PHGDH,KRT1,AGR2,WNT9B,HOXB5,ONECUT2,NR5A2,DSG4,MYO1E,GJA1,KRT15,WT1,FURIN,BASP1,LCE4A,BMPR1A,PHACTR4,KRTAP22-1,CERS3,GJA4,MKS1,KRT20,KRT18,ABI2,TBX2,MAPK1
GO:0050432	catecholamine secretion	0.00230824	1	3	2	NISCH,MECP2
GO:2000409	positive regulation of T cell extravasation	0.00230824	1	3	2	CD99L2,CCR2
GO:0030855	epithelial cell differentiation	0.00239427	1	669	32	CTSV,FOXA1,PTCH2,GRHL2,FZD7,KRTAP19-6,KRTAP24-1,FOXB1,PERP,DLX6,KRT27,KRT74,KRT20,KRT18,ABI2,FURIN,BASP1,KRT15,WT1,CERS3,KRTAP22-1,LCE4A,HOXB5,GJA1,NR5A2,DSG4,ONECUT2,MYO1E,SH3BP1,ANXA1,AGR2,KRT1
GO:0030901	midbrain development	0.00243326	1	84	8	CXCR2,CASP5,FOXB1,PADI2,WNT3A,WNT9B,POTEE,BASP1
GO:1904888	cranial skeletal system development	0.002434	1	66	7	GRHL2,WNT9B,RUNX2,FREM1,TFAP2A,SH3PXD2B,CHST11
GO:0016601	Rac protein signal transduction	0.00249735	1	21	4	NCKAP1,FARP2,ABI2,NISCH
TermID	KEGG Pathway Term	p-value	benjamini-hochberg	Genes in Term	Target Genes in Term	Gene Symbols
M00107	Steroid hormone biosynthesis, cholesterol => prognenolone => progesterone	0.00256611	1	3	2	HSD3B2,CYP11A1
hsa04725	Cholinergic synapse	0.00579479	1	112	9	CHRNA6,MAPK1,CREB3L2,KCNJ3,PLCB1,GNG11,ACHE,GNAO1,SLC5A7
hsa04145	Phagosome	0.014527	1	152	10	TLR4,ATP6AP1,THBS3,TUBA1C,HLA-B,COLEC12,HLA-DPB1,NOX3,HLA-F,STX18
hsa04726	Serotonergic synapse	0.0176851	1	112	8	PLCB1,KCNJ3,DUSP1,GNG11,GNAO1,GABRB3,HTR6,MAPK1
hsa00562	Inositol phosphate metabolism	0.0181722	1	71	6	SYNJ2,PIK3C2G,MTMR7,MTMR6,PLCB1,PIP4K2C
ko05412	Arrhythmogenic right ventricular cardiomyopathy (ARVC)	0.019351	1	72	6	CACNA2D1,GJA1,CTNNA1,CACNG6,CACNB4,CACNA2D4
hsa04142	Lysosome	0.0291501	1	123	8	MCOLN1,ATP6AP1,GALC,CTSV,CTSC,CD63,LITAF,IDUA
hsa04216	Ferroptosis	0.029695	1	40	4	FTH1,ACSL4,MAP1LC3B,CP
ko04916	Melanogenesis	0.0297535	1	101	7	MAPK1,WNT9B,FZD7,GNAO1,CREB3L2,WNT3A,PLCB1
hsa05164	Influenza A	0.0312567	1	172	10	TYK2,MAPK1,FURIN,TMPRSS2,TLR4,RSAD2,HNRNPUL1,HLA-DPB1,DDX58,CCL5
hsa05332	Graft-versus-host disease	0.0321671	1	41	4	HLA-DPB1,KLRC1,HLA-B,HLA-F
ko04010	MAPK signaling pathway	0.0390779	1	255	13	CACNG6,DUSP1,RASA2,MAPK8IP2,DUSP9,RPS6KA1,CACNB4,CACNA2D4,ARRB2,FGF14,MAP4K3,CACNA2D1,MAPK1

## Sheet: 12m_masculinizing_loss
12m masculinizing GAHT, loss of methylaiton DMPs (any distance to TSS): Most significant GO terms (or top 50 most significant if > 50 terms)
TermID	Biological Process Term	p-value	benjamini-hochberg	Genes in Term	Target Genes in Term	Gene Symbols
GO:0048009	insulin-like growth factor receptor signaling pathway	4.11492e-06	0.068213	13	5	IGF1R,PIK3R1,IGF2R,GHR,IGF1
GO:0004924	oncostatin-M receptor activity	8.74939e-06	0.14503	3	3	OSMR,LIFR,IL6ST
GO:0043502	regulation of muscle adaptation	1.32987e-05	0.220425	107	11	IL6ST,IGF1,AKAP6,MTPN,HDAC4,SMAD4,GLRX3,JARID2,CAMK2D,PPARGC1A,CTDP1
GO:0010611	regulation of cardiac muscle hypertrophy	2.3509e-05	0.389637	75	9	JARID2,CAMK2D,CTDP1,IL6ST,IGF1,AKAP6,MTPN,SMAD4,GLRX3
GO:0014743	regulation of muscle hypertrophy	3.23282e-05	0.535775	78	9	GLRX3,MTPN,SMAD4,AKAP6,IL6ST,IGF1,CTDP1,CAMK2D,JARID2
GO:0038165	oncostatin-M-mediated signaling pathway	3.44595e-05	0.571063	4	3	IL6ST,OSMR,LIFR
GO:0048638	regulation of developmental growth	3.87212e-05	0.64165	347	20	DSCAM,IGF1,SEMA5B,DIO3,TBX20,MEIS1,JARID2,IL7,HEY2,SEMA6D,CTTN,ACACB,CTDP1,BCL2L11,GHR,RIMS1,AKAP6,FN1,TRPV2,ADNP
GO:0051239	regulation of multicellular organismal process	4.55308e-05	0.754446	3262	98	IL7,SEMA6D,KCNMA1,BCL2L11,GTF2I,ACAP3,FBXO31,FLRT3,SERPINI1,HDAC4,UBE3A,EED,GLP1R,CACNB1,DACT1,HDAC7,PRCP,IGF1R,NCK1,PPARGC1A,SIPA1L1,MAP6,AKAP6,CRB2,FN1,SMAD4,IRF4,TRPV2,MARVELD3,JARID2,BRINP3,HEY2,CRTAM,MYC,AMIGO2,SOX2,PLCE1,CTDP1,IGF1,SMAD7,CD2,DSCAM,CD2AP,CLSTN1,IGF2BP2,SYT7,NIN,RAC1,HELT,ADNP,CD200,KLF13,COL4A2,POLR1C,USP50,LRRTM2,MTPN,CTLA4,LRRFIP1,CAMK2D,LRRTM1,CTTN,ACACB,SEMA5B,DIO3,ADIPO…
GO:1901861	regulation of muscle tissue development	9.29037e-05	1	155	12	CTDP1,PPARGC1A,HEY2,MEIS1,JARID2,TBX20,SMAD4,MTPN,HDAC4,AKAP6,FBXO22,IGF1
GO:0090257	regulation of muscle system process	9.83391e-05	1	258	16	PLCE1,CTTN,CTDP1,KCNMA1,CAMK2D,JARID2,GLRX3,HDAC4,SMAD7,IGF1,PPARGC1A,ADA,MTPN,SMAD4,AKAP6,IL6ST
GO:0046620	regulation of organ growth	0.000118049	1	113	10	TBX20,AKAP6,IGF1,BCL2L11,ACACB,CTDP1,HEY2,JARID2,MEIS1,IL7
GO:0048639	positive regulation of developmental growth	0.000121597	1	184	13	IL7,HEY2,ADNP,ACACB,IGF1,DSCAM,GHR,RIMS1,AKAP6,DIO3,FN1,TBX20,TRPV2
GO:0048856	anatomical structure development	0.000175065	1	5354	143	CSPG4,COL4A2,MEX3C,ASCL4,GAB2,FAM83D,FGFRL1,EFHD1,PSKH1,WEE1,SOX1,PLCE1,AMIGO2,MYC,TMED10,PKP1,BRINP3,SYNE1,RAC1,NIN,IGF2BP2,DSCAM,SMAD7,IGF1,PPARGC1A,SIAH2,IGF1R,HDAC7,IGF2R,FRG1,MTHFD1,IRF4,TRPV2,FRAS1,CXXC4,EHF,FN1,CRB2,PRDM13,DHCR24,SIPA1L1,GNRHR,ACAP3,BCL2L11,PICK1,TBL1XR1,HS6ST1,SEMA6D,SLC1A2,MCTP2,IL7,SERPINI1,FLRT3,FBXO31,BANP,LAMC1,CCDC47,HLF,NR2E1,VPS33A,SEBOX,FOXP2,WNK1,MEIS1,PHF6,SCML…
GO:0007275	multicellular organism development	0.000206487	1	4967	134	DCT,RIMS1,GABRB3,ACTG2,HIF3A,ADA,KAZN,GLUL,OLIG2,ABI1,TRIM15,WNT6,PIK3R1,EBF2,KCNIP2,SEMA5B,ADIPOR2,RASGRP4,PAX3,LTBP1,ETS2,IL6ST,NPR3,PTPN14,RBM11,TBX20,LRIG1,MAP6,RBMY1B,ADAR,SMAD4,NLGN4Y,PTPN18,PCLO,MAP3K4,DACT1,ENC1,TCL1A,NCK1,PRCP,NNAT,GCNT1,UBE3A,HDAC4,EED,CYP1A2,ATIC,PDLIM1,CD44,MTPN,FAM172A,ADNP,GGNBP2,ATP8B1,HELT,JARID2,SGCD,HEY2,KRT27,SOX2,DACT2,SCMH1,BAG3,NPAP1,HSD17B7,RSPO2,DIO3,HCCS,…
GO:0071345	cellular response to cytokine stimulus	0.00024728	1	1006	38	IL7,CAMK2D,ATIC,PTPN5,NUP35,ADIPOR2,HDAC4,EED,IL1RL1,TCL1A,PIK3R1,PPARGC1A,ADAR,RIF1,AKAP6,SMAD4,PTPN18,FN1,IRF4,WNK1,JARID2,LIFR,OSMR,SOX2,MYC,SOX1,SMAD7,IL23A,TRIM31,HNRNPF,TRIM26,HLA-DPB1,PTPN14,EPS8,GHR,IL6ST,CD44,GAB2
GO:0040008	regulation of growth	0.000286573	1	696	29	ING3,ADNP,TRPV2,SERTAD2,SMAD4,MTPN,FN1,RIMS1,AKAP6,GHR,CTDP1,ACACB,CTTN,PLCE1,BCL2L11,SEMA6D,HEY2,CAMK2D,JARID2,MEIS1,IL7,BRMS1L,TBX20,ADIPOR2,DIO3,CLSTN1,DSCAM,SEMA5B,IGF1
GO:0016202	regulation of striated muscle tissue development	0.000325533	1	152	11	MTPN,HDAC4,TBX20,SMAD4,IGF1,FBXO22,AKAP6,CTDP1,JARID2,MEIS1,HEY2
GO:0000122	negative regulation of transcription by RNA polymerase II	0.000327447	1	841	33	ZFHX4,BRMS1L,HELT,TBX20,ZNF205,EOMES,SMAD7,MYC,SOX2,BACH2,HEY2,PHF6,JARID2,NFE2L3,LRRFIP1,FOXP2,MAPK10,NR2E1,EED,HDAC4,DUSP26,ZNF175,TBL1XR1,ETS2,SMAD4,PRDM13,RIF1,NCOA2,BAG3,NCK1,DACT1,HDAC7,OLIG2
GO:0032502	developmental process	0.000330048	1	5697	149	FBXO31,FLRT3,BANP,SERPINI1,MCTP2,IL7,SLC1A2,SEMA6D,HS6ST1,TBL1XR1,GNRHR,ACAP3,BCL2L11,PICK1,SIPA1L1,CRB2,PRDM13,DHCR24,CXXC4,FRAS1,EHF,FN1,MTHFD1,IRF4,TRPV2,FRG1,IGF2R,HDAC7,IGF1R,PPARGC1A,SIAH2,DSCAM,SMAD7,IGF1,IGF2BP2,SYNE1,RAC1,NIN,BRINP3,PKP1,AMIGO2,TMED10,MYC,SOX1,PLCE1,WEE1,PSKH1,FGFRL1,EFHD1,FAM83D,GAB2,MEX3C,ASCL4,COL4A2,CSPG4,DIO3,HCCS,ADAMTS16,CTTN,DACT2,SCMH1,BAG3,RIF1,BCAP29,NPAP1,DHR…
GO:0060420	regulation of heart growth	0.000342018	1	84	8	ACACB,CTDP1,MEIS1,JARID2,HEY2,TBX20,IGF1,AKAP6
GO:0004896	cytokine receptor activity	0.00034817	1	46	6	IL1RL1,OSMR,LIFR,CD44,IL6ST,GHR
GO:0048731	system development	0.0003816	1	4365	119	NCK1,PRCP,NNAT,PPARGC1A,GCNT1,FRG1,MAP3K4,HDAC7,IGF2R,DACT1,ENC1,SMAD4,NLGN4Y,FRAS1,FN1,PCLO,IRF4,MTHFD1,TRPV2,MAP6,SIPA1L1,RBMY1B,ADAR,CRB2,PRDM13,DHCR24,TBL1XR1,ATIC,ACAP3,PDLIM1,BCL2L11,PICK1,CYP1A2,IL7,SLC1A2,SEMA6D,HS6ST1,UBE3A,HDAC4,EED,FBXO31,FLRT3,SERPINI1,GGNBP2,COL4A2,CSPG4,FAM172A,MEX3C,ASCL4,ADNP,FGFRL1,EFHD1,MTPN,GAB2,FAM83D,WEE1,PSKH1,CD44,AMIGO2,SOX2,TMED10,MYC,PLCE1,SOX1,BRINP3,JA…
GO:0048634	regulation of muscle organ development	0.0004066	1	156	11	MTPN,HDAC4,TBX20,SMAD4,AKAP6,IGF1,FBXO22,CTDP1,HEY2,JARID2,MEIS1
GO:0006212	uracil catabolic process	0.000425725	1	2	2	DPYD,DPYS
GO:0004923	leukemia inhibitory factor receptor activity	0.000425725	1	2	2	LIFR,IL6ST
GO:0048518	positive regulation of biological process	0.000561115	1	6081	156	BAG3,NCOA2,RIF1,TNRC6B,RSPO2,DIO3,TCTN3,RMND1,CAMK2D,LRRTM1,CTTN,ACACB,FOXP2,CYP7A1,RWDD1,NR2E1,HLF,MAPK10,LAMC1,EPS8,EOMES,SGIP1,IL23A,ZFHX4,WNK1,MEIS1,CRB2,AKAP6,EHF,FN1,IRF4,AKTIP,TRPV2,IGF2R,HDAC7,IGF1R,ING3,PPARGC1A,FLRT3,FBXO31,BANP,SAMD4A,SERPINI1,SH3D19,ABHD17B,IL7,SEMA6D,SLC1A2,TBL1XR1,PICK1,BCL2L11,LRRTM2,SUPT3H,GAB2,FAM83D,BIRC8,SYNPO2,ASCL4,KLF13,WRAP73,CSPG4,DSCAM,SMAD7,IGF1,TRIM31,R…
GO:0045165	cell fate commitment	0.000579404	1	244	14	IL7,OLIG2,HEY2,NR2E1,WNT6,ETS2,TRIM15,EBF2,SOX2,SOX1,EOMES,SMAD4,TBX20,IRF4
GO:0097009	energy homeostasis	0.000622663	1	34	5	SGIP1,MEX3C,ACACB,PPARGC1A,PRCP
GO:0048015	phosphatidylinositol-mediated signaling	0.000648792	1	71	7	PLCB3,IGF1,NPR3,PLCE1,GAB2,IGF1R,PIK3R1
GO:2000026	regulation of multicellular organismal development	0.000659298	1	2156	66	IL7,SEMA6D,ACAP3,GTF2I,FBXO31,FLRT3,SERPINI1,UBE3A,HDAC4,EED,HDAC7,DACT1,NCK1,MAP6,SIPA1L1,CRB2,AKAP6,SMAD4,FN1,IRF4,TRPV2,JARID2,BRINP3,HEY2,AMIGO2,SOX2,MYC,CTDP1,CD2,DSCAM,SMAD7,IGF1,CLSTN1,RAC1,HELT,NIN,ADNP,COL4A2,KLF13,LRRTM2,MTPN,CTLA4,LRRTM1,CTTN,ACACB,SEMA5B,DIO3,TNRC6B,GLUL,OLIG2,WNT6,RSPO2,PIK3R1,DCT,RIF1,RIMS1,ADA,WNK1,MEIS1,FBXO22,IL23A,TBX20,NR2E1,FOXP2,IL6ST,FGL2
GO:0051240	positive regulation of multicellular organismal process	0.000717616	1	1799	57	POLR1C,CD200,NR2E1,ADNP,LRRFIP1,MTPN,FOXP2,GHR,LRRTM2,USP50,IL6ST,AMIGO2,MYC,CRTAM,HEY2,ESRRG,BRINP3,HLA-DPB1,NIN,TBX20,IL23A,CLSTN1,DSCAM,CD2,IGF1,PPARGC1A,IGF1R,NCK1,EBF2,PIK3R1,TRIM15,HDAC7,WNT6,OLIG2,TRPV2,ADA,IRF4,SMAD4,FN1,CRB2,RIF1,RIMS1,AKAP6,MAP6,DCT,CTTN,ACACB,LRRTM1,CAMK2D,IL7,IL1RL1,HDAC4,SERPINI1,ADIPOR2,DIO3,FBXO31,FLRT3
GO:0007492	endoderm development	0.000767406	1	73	7	EOMES,FN1,TBX20,COL4A2,SOX2,SMAD4,LAMC1
GO:0048017	inositol lipid-mediated signaling	0.000832812	1	74	7	NPR3,GAB2,PLCE1,IGF1R,PIK3R1,PLCB3,IGF1
GO:0048522	positive regulation of cellular process	0.000886868	1	5358	139	DNA2,IL6ST,GHR,NFE2L3,ESRRG,STAG1,PPP1R10,TBX20,HLA-DPB1,FBXO22,NPAS3,PIK3R1,EBF2,DAXX,RNF19A,KCNIP2,WDFY1,OLIG2,ABI1,GLUL,WNT6,BID,TRIM15,HIF3A,SERTAD2,ADA,DCT,RIMS1,ETS2,PAX3,RASGRP4,GUCA2A,IL1RL1,EIF2A,NSMCE2,SEMA5B,ADNP,MTPN,CTLA4,USP50,CD44,SOX2,JARID2,LIFR,OSMR,HEY2,CRTAM,SYT7,HELT,CD2AP,CD2,CLSTN1,MAP2K2,ZNF205,NCK1,NNAT,MAP3K4,TCL1A,DACT1,SMAD4,ZCCHC4,MAP6,RBMY1B,KCNMA1,PDLIM1,HDAC4,UBE3A…
GO:0006930	substrate-dependent cell migration, cell extension	0.000942331	1	10	3	NCK1,CTTN,CD2AP
GO:0097062	dendritic spine maintenance	0.000942331	1	10	3	IGF1R,CTTN,PICK1
GO:0032464	positive regulation of protein homooligomerization	0.000942331	1	10	3	BID,USP50,BCL2L11
GO:0006144	purine nucleobase metabolic process	0.0009766	1	22	4	ADA,MTHFD1,DPYD,GMPR
GO:0055024	regulation of cardiac muscle tissue development	0.00109778	1	100	8	CTDP1,HEY2,JARID2,MEIS1,SMAD4,TBX20,AKAP6,IGF1
GO:0055021	regulation of cardiac muscle tissue growth	0.00113966	1	78	7	CTDP1,TBX20,HEY2,AKAP6,MEIS1,IGF1,JARID2
GO:0034097	response to cytokine	0.00124526	1	1096	38	SMAD7,TRIM31,IL23A,HNRNPF,HLA-DPB1,TRIM26,JARID2,WNK1,LIFR,OSMR,MYC,SOX2,SOX1,IL6ST,GHR,CD44,GAB2,PTPN14,EPS8,ADIPOR2,NUP35,HDAC4,IL1RL1,EED,IL7,CAMK2D,ATIC,PTPN5,AKAP6,RIF1,ADAR,PTPN18,FN1,SMAD4,IRF4,TCL1A,PIK3R1,PPARGC1A
GO:0046121	deoxyribonucleoside catabolic process	0.00125968	1	3	2	DPYD,ADA
GO:0019859	thymine metabolic process	0.00125968	1	3	2	DPYS,DPYD
GO:0005010	insulin-like growth factor-activated receptor activity	0.00125968	1	3	2	IGF1R,IGF2R
GO:0006210	thymine catabolic process	0.00125968	1	3	2	DPYD,DPYS
GO:0019860	uracil metabolic process	0.00125968	1	3	2	DPYD,DPYS
GO:0045927	positive regulation of growth	0.00153581	1	270	14	TRPV2,TBX20,MTPN,FN1,AKAP6,DIO3,RIMS1,DSCAM,GHR,IGF1,ACACB,ADNP,HEY2,IL7
GO:0035601	protein deacylation	0.00159244	1	61	6	BRMS1L,HDAC4,ABHD17B,TBL1XR1,HDAC7,SAP30L
GO:0032461	positive regulation of protein oligomerization	0.00160837	1	25	4	BID,TCL1A,USP50,BCL2L11
GO:0001227	DNA-binding transcription repressor activity, RNA polymerase II-specific	0.00163595	1	242	13	MYC,HEY2,NR2E1,BACH2,ETS2,NFE2L3,JARID2,PHF6,LRRFIP1,HELT,ZNF205,FOXP2,ZNF175
TermID	KEGG Pathway Terms	p-value	benjamini-hochberg	Genes in Term	Target Genes in Term	Gene Symbols
hsa04550	Signaling pathways regulating pluripotency of stem cells	7.98218e-06	0.00400706	139	13	WNT6,MYC,SMAD4,LIFR,IGF1,RIF1,SOX2,MEIS1,MAP2K2,JARID2,PIK3R1,IL6ST,IGF1R
hsa04933	AGE-RAGE signaling pathway in diabetic complications	0.00124742	0.624955	99	8	MAPK10,RAC1,COL4A2,PIK3R1,PLCE1,PLCB3,SMAD4,FN1
M00046	Pyrimidine degradation, uracil => beta-alanine, thymine => 3-aminoisobutanoate	0.00135911	0.679556	3	2	DPYS,DPYD
hsa05205	Proteoglycans in cancer	0.00136434	0.680804	203	12	IGF1,CAMK2D,WNT6,PLCE1,MYC,FN1,CTTN,MAP2K2,RAC1,CD44,PIK3R1,IGF1R
hsa04310	Wnt signaling pathway	0.00357503	1	143	9	MAPK10,RAC1,SMAD4,PLCB3,WNT6,MYC,TBL1XR1,CAMK2D,CXXC4
ko00232	Caffeine metabolism	0.00440335	1	5	2	NAT2,CYP1A2
hsa05200	Pathways in cancer	0.00468361	1	395	17	BID,MYC,FN1,PLCB3,IGF1,MAPK10,RAC1,MAP2K2,COL4A2,CUL2,WNT6,SMAD4,BIRC8,RASGRP4,PIK3R1,IGF1R,LAMC1
ko04215	Apoptosis - multiple species	0.0051802	1	33	4	MAPK10,BCL2L11,BID,BIRC8
ko05100	Bacterial invasion of epithelial cells	0.00568478	1	76	6	CD2AP,RAC1,PIK3R1,ARHGAP10,CTTN,FN1
hsa04066	HIF-1 signaling pathway	0.00590104	1	101	7	MAP2K2,IGF1,PIK3R1,IGF1R,CAMK2D,CUL2,PDHB
hsa05210	Colorectal cancer	0.00909699	1	60	5	MAPK10,SMAD4,MYC,PIK3R1,RAC1
ko05222	Small cell lung cancer	0.00919082	1	84	6	FN1,MYC,PIK3R1,BIRC8,LAMC1,COL4A2
hsa04014	Ras signaling pathway	0.00929034	1	226	11	MAP2K2,RAC1,GAB2,ETS2,RASA3,PIK3R1,IGF1R,RASGRP4,MAPK10,IGF1,PLCE1
ko04012	ErbB signaling pathway	0.00971785	1	85	6	MAPK10,MYC,PIK3R1,CAMK2D,NCK1,MAP2K2
ko05214	Glioma	0.0118621	1	64	5	MAP2K2,IGF1,PIK3R1,IGF1R,CAMK2D
hsa04919	Thyroid hormone signaling pathway	0.0122633	1	116	7	MAP2K2,DIO3,PIK3R1,PLCE1,NCOA2,MYC,PLCB3
hsa04071	Sphingolipid signaling pathway	0.0133847	1	118	7	PLCB3,MAPK10,BID,PIK3R1,GAB2,RAC1,MAP2K2
hsa04912	GnRH signaling pathway	0.0140257	1	92	6	PLCB3,MAPK10,MAP2K2,CAMK2D,GNRHR,MAP3K4
hsa00534	Glycosaminoglycan biosynthesis - heparan sulfate / heparin	0.0141752	1	24	3	HS6ST1,GLCE,HS3ST5
ko04664	Fc epsilon RI signaling pathway	0.014277	1	67	5	MAPK10,RAC1,MAP2K2,GAB2,PIK3R1
hsa04151	PI3K-Akt signaling pathway	0.014756	1	341	14	IGF1,FN1,BCL2L11,TCL1A,MYC,PIK3R1,GHR,LAMC1,IGF1R,COL4A2,MAP2K2,RAC1,OSMR,IL7
ko00983	Drug metabolism - other enzymes	0.0166651	1	46	4	UPP2,NAT2,DPYD,DPYS
ko04750	Inflammatory mediator regulation of TRP channels	0.0178198	1	97	6	PLCB3,MAPK10,TRPV2,CAMK2D,IGF1,PIK3R1
ko05220	Chronic myeloid leukemia	0.0179826	1	71	5	SMAD4,MYC,PIK3R1,GAB2,MAP2K2
ko04630	Jak-STAT signaling pathway	0.0189817	1	156	8	OSMR,IL7,IL6ST,GHR,PIK3R1,IL23A,MYC,LIFR
hsa_M00056	O-glycan biosynthesis, mucin type core	0.0195492	1	27	3	GALNT5,GALNTL5,GCNT1
M00101	Cholesterol biosynthesis, squalene 2,3-epoxide => cholesterol	0.022251	1	11	2	DHCR24,HSD17B7
ko04922	Glucagon signaling pathway	0.0222663	1	102	6	CAMK2D,ACACB,PLCB3,PPARGC1A,PDHB,PYGM
hsa04068	FoxO signaling pathway	0.0233758	1	132	7	IGF1R,IGF1,PIK3R1,MAP2K2,MAPK10,SMAD4,BCL2L11
ko05014	Amyotrophic lateral sclerosis (ALS)	0.02351	1	51	4	RAC1,DAXX,BID,SLC1A2
ko00240	Pyrimidine metabolism	0.0242375	1	104	6	PRIM2,DPYS,POLR1C,AK9,UPP2,DPYD
ko01521	EGFR tyrosine kinase inhibitor resistance	0.0271834	1	79	5	BCL2L11,PIK3R1,IGF1,IGF1R,MAP2K2
ko04659	Th17 cell differentiation	0.0274084	1	107	6	IL23A,IL6ST,IRF4,SMAD4,MAPK10,HLA-DPB1
hsa04931	Insulin resistance	0.0274084	1	107	6	ACACB,PIK3R1,SLC27A3,PYGM,PPARGC1A,MAPK10
hsa00410	beta-Alanine metabolism	0.0282326	1	31	3	DPYS,SMOX,DPYD
ko00512	Mucin type O-glycan biosynthesis	0.0282326	1	31	3	GCNT1,GALNTL5,GALNT5
ko00230	Purine metabolism	0.0326816	1	173	8	PRIM2,PGM2,PDE1A,AK9,ADA,GMPR,POLR1C,ATIC
ko05224	Breast cancer	0.0353003	1	144	7	PIK3R1,IGF1,HEY2,IGF1R,MAP2K2,WNT6,MYC
hsa05416	Viral myocarditis	0.0356011	1	58	4	RAC1,SGCD,BID,HLA-DPB1
hsa04911	Insulin secretion	0.0357548	1	85	5	CAMK2D,PLCB3,GLP1R,PCLO,KCNMA1
hsa04932	Non-alcoholic fatty liver disease (NAFLD)	0.0364472	1	145	7	RAC1,ADIPOR2,PIK3R1,NDUFB2,BID,BCL2L11,MAPK10
hsa05202	Transcriptional misregulation in cancer	0.0388147	1	179	8	SUPT3H,MEIS1,IGF1R,MYC,PAX3,JMJD1C,IGF1,UTY
ko04730	Long-term depression	0.0396074	1	60	4	PLCB3,IGF1R,IGF1,MAP2K2
hsa04211	Longevity regulating pathway	0.042301	1	89	5	PPARGC1A,IGF1R,IGF1,PIK3R1,ADIPOR2
hsa04152	AMPK signaling pathway	0.0442818	1	120	6	ACACB,IGF1R,IGF1,PIK3R1,ADIPOR2,PPARGC1A
ko04390	Hippo signaling pathway	0.0478874	1	154	7	SOX2,SMAD7,MYC,FRMD6,WNT6,CRB2,SMAD4
hsa05212	Pancreatic cancer	0.0483616	1	64	4	MAPK10,SMAD4,RAC1,PIK3R1
hsa05131	Shigellosis	0.0483616	1	64	4	CTTN,MAPK10,RAC1,CD44
hsa05211	Renal cell carcinoma	0.0483616	1	64	4	RAC1,MAP2K2,PIK3R1,CUL2

## Sheet: 12m_masculinizing_loss_5kb
12m masculinizing GAHT, loss of methylation DMPs (< 5Kb to TSS): Most significant GO terms (or top 50 most significant if > 50 terms)
TermID	Biological Process Term	pvalue	benjamini-hochberg	Genes in Term	Target Genes in Term	Gene Symbols
GO:0030521	androgen receptor signaling pathway	0.000784147	1	36	3	DAXX,RWDD1,PPARGC1A
GO:0015980	energy derivation by oxidation of organic compounds	0.00080206	1	217	6	PGM2,MYC,NDUFB2,PYGM,PPARGC1A,CYP1A2
GO:0043380	regulation of memory T cell differentiation	0.000884028	1	9	2	FGL2,IL23A
GO:0006012	galactose metabolic process	0.00189042	1	13	2	PGM2,PPARGC1A
GO:0198738	cell-cell signaling by wnt	0.00194702	1	350	7	TNRC6B,CSNK1G1,WNT6,RSPO2,PLCB3,HMGXB4,TMEM170B
GO:0016055	Wnt signaling pathway	0.00194702	1	350	7	TMEM170B,HMGXB4,PLCB3,WNT6,CSNK1G1,RSPO2,TNRC6B
GO:0032959	inositol trisphosphate biosynthetic process	0.00287988	1	16	2	PLCE1,PLCB3
GO:0043401	steroid hormone mediated signaling pathway	0.00317925	1	120	4	PPARGC1A,NR2E1,RWDD1,DAXX
GO:0005980	glycogen catabolic process	0.00325319	1	17	2	PYGM,PGM2
GO:0009251	glucan catabolic process	0.00364787	1	18	2	PYGM,PGM2
GO:0006112	energy reserve metabolic process	0.00377962	1	62	3	PYGM,MYC,PGM2
GO:0006091	generation of precursor metabolites and energy	0.00397236	1	398	7	PYGM,AK9,NDUFB2,MYC,PGM2,CYP1A2,PPARGC1A
GO:0032957	inositol trisphosphate metabolic process	0.00406372	1	19	2	PLCB3,PLCE1
GO:0044247	cellular polysaccharide catabolic process	0.00450049	1	20	2	PYGM,PGM2
GO:0010893	positive regulation of steroid biosynthetic process	0.00495799	1	21	2	CYP7A1,PPARGC1A
GO:0061565	dAMP phosphorylation	0.00504043	1	1	1	AK9
GO:0002616	regulation of macrophage antigen processing and presentation	0.00504043	1	1	1	FGL2
GO:0006214	thymidine catabolic process	0.00504043	1	1	1	DPYD
GO:1901860	positive regulation of mitochondrial DNA metabolic process	0.00504043	1	1	1	PPARGC1A
GO:0090095	regulation of metanephric cap mesenchymal cell proliferation	0.00504043	1	1	1	MYC
GO:0006174	dADP phosphorylation	0.00504043	1	1	1	AK9
GO:0061566	CMP phosphorylation	0.00504043	1	1	1	AK9
GO:1904633	regulation of glomerular visceral epithelial cell apoptotic process	0.00504043	1	1	1	PPARGC1A
GO:0061567	dCMP phosphorylation	0.00504043	1	1	1	AK9
GO:0061569	UDP phosphorylation	0.00504043	1	1	1	AK9
GO:0071615	oxidative deethylation	0.00504043	1	1	1	CYP1A2
GO:0006186	dGDP phosphorylation	0.00504043	1	1	1	AK9
GO:0090096	positive regulation of metanephric cap mesenchymal cell proliferation	0.00504043	1	1	1	MYC
GO:1904635	positive regulation of glomerular visceral epithelial cell apoptotic process	0.00504043	1	1	1	PPARGC1A
GO:0061570	dCDP phosphorylation	0.00504043	1	1	1	AK9
GO:0061568	GDP phosphorylation	0.00504043	1	1	1	AK9
GO:0006756	AMP phosphorylation	0.00504043	1	1	1	AK9
GO:0080033	response to nitrite	0.00504043	1	1	1	PPARGC1A
GO:0002617	negative regulation of macrophage antigen processing and presentation	0.00504043	1	1	1	FGL2
GO:0061508	CDP phosphorylation	0.00504043	1	1	1	AK9
GO:0150070	regulation of arginase activity	0.00504043	1	1	1	CD200
GO:0046127	pyrimidine deoxyribonucleoside catabolic process	0.00504043	1	1	1	DPYD
GO:0150072	positive regulation of arginase activity	0.00504043	1	1	1	CD200
GO:0071250	cellular response to nitrite	0.00504043	1	1	1	PPARGC1A
GO:2000011	regulation of adaxial/abaxial pattern formation	0.00504043	1	1	1	EED
GO:0061571	TDP phosphorylation	0.00504043	1	1	1	AK9
GO:0030518	intracellular steroid hormone receptor signaling pathway	0.00510524	1	69	3	PPARGC1A,DAXX,RWDD1
GO:1905114	cell surface receptor signaling pathway involved in cell-cell signaling	0.00511199	1	417	7	TMEM170B,HMGXB4,PLCB3,WNT6,CSNK1G1,RSPO2,TNRC6B
GO:0000272	polysaccharide catabolic process	0.00543599	1	22	2	PGM2,PYGM
GO:0050688	regulation of defense response to virus	0.00597343	1	73	3	FGL2,TRIM15,IL23A
GO:0021952	central nervous system projection neuron axonogenesis	0.00699089	1	25	2	NR2E1,NIN
GO:0031167	rRNA methylation	0.00754878	1	26	2	ZCCHC4,METTL15
GO:0042481	regulation of odontogenesis	0.00754878	1	26	2	WNT6,RSPO2
GO:0001227	DNA-binding transcription repressor activity, RNA polymerase II-specific	0.00758675	1	242	5	NR2E1,ZNF205,PHF6,BACH2,MYC
GO:0006706	steroid catabolic process	0.00812613	1	27	2	CYP7A1,CYP1A2
TermID	KEGG Pathway Term	pvalue	benjamini-hochberg	Genes in Term	Target Genes in Term	Gene Symbols
hsa01100	Metabolic pathways	0.000477532	0.239721	1256	16	ACACB,PLD3,CYP1A2,NDUFB2,DPYD,AK9,GALNT5,ATP6V1G1,POLR1C,PYGM,PGM2,PLCB3,CYP7A1,DHRS9,GLCE,PLCE1
hsa04922	Glucagon signaling pathway	0.00217656	1	102	4	PLCB3,PPARGC1A,ACACB,PYGM
hsa_M00130	Inositol phosphate metabolism, PI=> PIP2 => Ins(1,4,5)P3 => Ins(1,3,4,5)P4	0.00623288	1	22	2	PLCE1,PLCB3
hsa04010	MAPK signaling pathway	0.0117794	1	255	5	RASGRP4,PTPN5,CACNB1,DAXX,MYC
hsa05323	Rheumatoid arthritis	0.012283	1	89	3	IL23A,HLA-DPB1,ATP6V1G1
ko00500	Starch and sucrose metabolism	0.0162038	1	36	2	PGM2,PYGM
hsa_M00046	Pyrimidine degradation, uracil => beta-alanine, thymine => 3-aminoisobutanoate	0.0162519	1	3	1	DPYD
ko00240	Pyrimidine metabolism	0.0186262	1	104	3	DPYD,AK9,POLR1C
hsa04931	Insulin resistance	0.0200765	1	107	3	PPARGC1A,PYGM,ACACB
hsa04919	Thyroid hormone signaling pathway	0.0247943	1	116	3	MYC,PLCE1,PLCB3
hsa00232	Caffeine metabolism	0.0269433	1	5	1	CYP1A2
ko04910	Insulin signaling pathway	0.0386406	1	138	3	PPARGC1A,ACACB,PYGM
hsa04550	Signaling pathways regulating pluripotency of stem cells	0.0393473	1	139	3	RIF1,WNT6,MYC
ko00140	Steroid hormone biosynthesis	0.0394521	1	58	2	CYP7A1,CYP1A2
ko04310	Wnt signaling pathway	0.0422403	1	143	3	PLCB3,MYC,WNT6
hsa04514	Cell adhesion molecules (CAMs)	0.0422403	1	143	3	CD22,NLGN4Y,HLA-DPB1
hsa00830	Retinol metabolism	0.0484819	1	65	2	DHRS9,CYP1A2
hsa05321	Inflammatory bowel disease (IBD)	0.0484819	1	65	2	IL23A,HLA-DPB1

## Sheet: 12m_feminizing_gain
12m feminizing GAHT, gain of methylation DMPs (any distance to TSS): Most significant GO terms (or top 50 most significant if > 50 terms)
TermID	Biological Process Term	pvalue	benjamini-hochberg	Genes in Term	Target Genes in Term	Gene Symbols
GO:0007399	nervous system development	3.59756e-08	0.000596368	2329	124	GLDN,NME5,KNDC1,IRS2,PRKCZ,UNCX,UNC5B,OLFM1,ZIC3,GABRG2,PAX5,BEND6,BMPR2,PICALM,TCTN1,SEMA3C,ULK4,SEMA6A,MCF2,KANK1,FOXO3,GIGYF2,DLX1,BMP2,IL6ST,RALA,TRPM1,LYN,ZEB2,B3GNT5,CA10,CXCL1,TENM4,ANXA1,CIT,ZC4H2,GABRA5,PRDM1,SMARCA2,TP63,ATRN,YAP1,ABR,NPHP4,JARID2,ATP2B2,YWHAQ,PLXND1,CXCR2,SOX5,OTP,RAB35,HEXB,PHF8,SPG7,SHH,CDH11,SLITRK3,SEMA5A,HES1,H3F3A,NTN5,STAR,VSTM2L,BRCA2,MEF2C,SCN8A,PROX1,ARHGAP26…
GO:0048856	anatomical structure development	2.97052e-07	0.00492393	5354	234	ARF6,CITED2,RUNX2,FGF9,SLITRK2,PSME4,TGIF1,DCTN1,ATP11A,ZSWIM5,EXT1,KRTAP4-1,NTN4,ASH2L,PTPRK,MDGA2,EYA1,FOXN3,LRCH4,NEBL,GBX2,RANBP3L,NDNF,NTRK3,DTX1,PPP3CB,SSH1,INSC,PTPRR,HLA-G,PTPRC,EFNA5,CDNF,GPER1,BRCA2,VSTM2L,DNAJB6,FOXQ1,BMPR1A,HDAC4,CDH23,SGPL1,ZNF536,CDK4,NEUROD6,TPD52,PRDM2,ROBO3,PRDM6,BBX,FBXO31,ZFPM2,RPL24,GLUL,PRMT2,WNT7B,RNF165,CCBE1,ID2,CTSB,GNA12,AGO2,CMTM7,LPCAT1,PLXND1,TFRC,CXC…
GO:0022008	neurogenesis	3.82746e-07	0.00634401	1623	91	SMURF1,SLITRK2,AUTS2,TRPC6,RUNX2,ARF6,ZSWIM5,PDLIM7,IGSF10,SH3TC2,CTNNB1,PBX3,PTPRK,EYA1,MDGA2,NTN4,EXT1,DTX1,TRAPPC9,GBX2,NTRK3,NDNF,GPER1,CDNF,EFNA5,FOXA1,PPP3CB,CDH23,BMPR1A,NKX6-2,PROX1,MEF2C,VSTM2L,WNT7B,PRDM6,ROBO3,RPL24,FBXO31,MEGF8,ZNF536,FEZ2,ID2,SDK1,BHLHE40,RNF165,LTA,OTP,SOX5,RAB35,PLXND1,ATP2B2,NPHP4,YAP1,PRDM1,STAR,NTN5,SEMA5A,HES1,SLITRK3,CDH11,SHH,HEXB,KANK1,MCF2,GIGYF2,FOXO3,TCTN…
GO:0007275	multicellular organism development	4.93349e-07	0.00817677	4967	219	PDGFD,ERRFI1,LCE5A,B3GNT5,ZEB2,TRPM1,LYN,RALA,DLX1,BCOR,CIT,ANXA1,IL7,KDM5B,GABRG2,LMNA,OLFM1,MYO3A,RAPGEF3,AIMP2,GPD2,UNC5B,UNCX,KNDC1,SFXN1,ACTN2,GLDN,FOXO3,DLG1,SEMA6A,PICALM,ASGR2,BMPR2,DMTN,CDH11,SHH,SPG7,IL7R,NTN5,STAR,HES1,THBS1,SLITRK3,JARID2,NPHP4,RS1,ATRN,LPAR6,TP63,PLN,OTP,RAB35,SOX5,FOXL2,YWHAQ,ATP2B2,SDK1,TCF7L2,LOXL3,BHLHE40,LTA,TTC8,IGF2R,FZD6,CHRNA10,NOM1,MEGF8,PRL,FEZ2,PLCE1,NKX6…
GO:0048731	system development	5.23119e-07	0.00866965	4365	197	SHH,SPG7,DMTN,CDH11,THBS1,SLITRK3,HES1,STAR,NTN5,IL7R,TP63,ATRN,JARID2,RS1,NPHP4,ATP2B2,YWHAQ,FOXL2,PLN,OTP,SOX5,RAB35,DLX1,TRPM1,LYN,RALA,ZEB2,ERRFI1,LCE5A,B3GNT5,IL7,KDM5B,ANXA1,BCOR,CIT,ACTN2,SFXN1,KNDC1,GLDN,GPD2,UNC5B,UNCX,MYO3A,AIMP2,RAPGEF3,LMNA,GABRG2,OLFM1,BMPR2,ASGR2,PICALM,SEMA6A,DLG1,FOXO3,RBM20,ATOH7,SMYD2,TRAPPC9,ANKLE2,APOB,PBX3,COL8A1,CTNNB1,SH3TC2,SAV1,IGSF10,PDLIM7,TBL1XR1,TRPC6…
GO:0048699	generation of neurons	6.44975e-07	0.0106885	1524	86	BEND6,PICALM,BMPR2,TCTN1,SEMA3C,SEMA6A,ULK4,MCF2,KANK1,FOXO3,GIGYF2,GLDN,KNDC1,PRKCZ,IRS2,UNCX,UNC5B,OLFM1,TENM4,CIT,ZC4H2,GABRA5,DLX1,BMP2,IL6ST,LYN,TRPM1,ZEB2,ATP2B2,PLXND1,OTP,RAB35,SOX5,PRDM1,YAP1,NPHP4,SLITRK3,SEMA5A,HES1,STAR,SHH,CDH11,PPP3CB,FOXA1,EFNA5,CDNF,GPER1,MEF2C,VSTM2L,PROX1,NKX6-2,BMPR1A,CDH23,ZNF536,FEZ2,MEGF8,ROBO3,RPL24,FBXO31,WNT7B,RNF165,LTA,BHLHE40,ID2,SDK1,ARF6,TRPC6,RUNX2,…
GO:0016570	histone modification	1.14798e-06	0.0190231	358	31	SETD1A,VRK1,BRCA2,SETD6,HDAC4,TBL1XR1,SUPT3H,JARID2,KANSL3,RYBP,MORF4L2,KAT6B,ASH2L,KDM5B,SETD1B,POLE4,MIER2,PRDM6,HAT1,PRDM2,EYA1,PRMT2,BCOR,TRRAP,KAT7,ATXN7,MSL2,PHF8,DOT1L,NTMT1,SMYD2
GO:0032502	developmental process	1.79975e-06	0.0298219	5697	242	CITED2,ARF6,RUNX2,FGF9,SLITRK2,PSME4,TGIF1,DCTN1,ATP11A,GLRX2,ZSWIM5,EXT1,ASH2L,NTN4,KRTAP4-1,PTPRK,MDGA2,EYA1,FOXN3,LRCH4,RANBP3L,NTRK3,NDNF,NEBL,GBX2,DTX1,PTPRR,SSH1,INSC,PPP3CB,HLA-G,PTPRC,EFNA5,CDNF,GPER1,BRCA2,VSTM2L,DNAJB6,SGPL1,BMPR1A,FOXQ1,CDH23,HDAC4,NEUROD6,ZNF536,CDK4,TPD52,GLUL,RPL24,ZFPM2,FBXO31,PRMT2,BBX,PRDM2,PRDM6,ROBO3,GRK5,WNT7B,RNF165,CCBE1,ID2,CTSB,GNA12,AGO2,CXCR2,CMTM7,LPCAT…
GO:0030182	neuron differentiation	1.81883e-06	0.0301362	985	61	CDH11,TRAPPC9,GBX2,NTRK3,SHH,CTNNB1,PBX3,MDGA2,PTPRK,EYA1,SEMA5A,NTN4,HES1,EXT1,SLITRK3,NPHP4,PDLIM7,PRDM1,OTP,RAB35,PLXND1,SLITRK2,AUTS2,TRPC6,RUNX2,ATP2B2,ID2,ZEB2,RNF165,TRPM1,LYN,DLX1,ZC4H2,WNT7B,GABRA5,ROBO3,RPL24,MEGF8,FEZ2,TENM4,CDH23,NKX6-2,UNC5B,UNCX,PRKCZ,IRS2,PROX1,VSTM2L,GLDN,MEF2C,KNDC1,MCF2,GIGYF2,EFNA5,CDNF,FOXA1,SEMA3C,TCTN1,SEMA6A,PPP3CB,PICALM
GO:0016569	covalent chromatin modification	2.05241e-06	0.0340043	368	31	NTMT1,MSL2,ATXN7,PHF8,DOT1L,KAT7,SMYD2,SETD1B,KDM5B,ASH2L,KAT6B,BCOR,EYA1,TRRAP,PRMT2,PRDM6,PRDM2,HAT1,MIER2,POLE4,SETD6,BRCA2,VRK1,MORF4L2,KANSL3,RYBP,JARID2,SUPT3H,TBL1XR1,HDAC4,SETD1A
GO:1903507	negative regulation of nucleic acid-templated transcription	3.11775e-06	0.0516518	1253	72	SFMBT2,PEX2,MORF4L2,PAX5,BEND6,ZNF268,DLG1,ZNF281,FOXO3,DLX1,BMP2,KAT7,ZNF354B,DOT1L,ZEB2,KDM5B,KAT6B,BCOR,PRDM1,SMARCA2,STRN3,TP63,ZFP90,RYBP,YAP1,JARID2,TXN,YWHAQ,FOXL2,ZBTB20,SOX5,SHH,WWOX,RUNX1T1,H3F3A,HES1,CBFA2T3,MEF2C,BACH1,NFIX,PROX1,DNAJB6,NKX6-2,HDAC4,FOXQ1,BACH2,NKRF,FOXA1,ZNF254,BHLHE40,LOXL3,ID2,TCF7L2,ZNF536,CXXC5,HAT1,MIER2,PRDM6,PRMT2,ZFPM2,TGIF1,TBL1XR1,ZNF587,CITED2,RUNX2,FGF9,F…
GO:1902679	negative regulation of RNA biosynthetic process	3.29885e-06	0.0546487	1255	72	TGIF1,TBL1XR1,ZNF587,CITED2,RUNX2,FGF9,FOXN3,NDUFA13,ZBTB38,SMYD2,CTNNB1,PTPRK,MEF2C,BACH1,NFIX,PROX1,DNAJB6,BACH2,FOXQ1,NKX6-2,HDAC4,NKRF,FOXA1,BHLHE40,ZNF254,LOXL3,ID2,TCF7L2,ZNF536,CXXC5,PRDM6,HAT1,MIER2,PRMT2,ZFPM2,PRDM1,STRN3,SMARCA2,TP63,ZFP90,RYBP,YAP1,JARID2,TXN,YWHAQ,FOXL2,SOX5,ZBTB20,SHH,WWOX,RUNX1T1,CBFA2T3,HES1,H3F3A,SFMBT2,PEX2,MORF4L2,PAX5,BEND6,ZNF268,DLG1,ZNF281,FOXO3,DLX1,BMP2,KA…
GO:0045934	negative regulation of nucleobase-containing compound metabolic process	3.30106e-06	0.0546821	1443	80	ZEB2,BMP2,DLX1,DOT1L,ZNF354B,KAT7,BCOR,KDM5B,KAT6B,MORF4L2,PAX5,PEX2,SFMBT2,DLG1,FOXO3,ZNF281,BMPR2,BEND6,ZNF268,WWOX,SHH,OTUB1,HES1,H3F3A,CBFA2T3,RUNX1T1,YAP1,RYBP,JARID2,SMARCA2,STRN3,PRDM1,ZFP90,TP63,FOXL2,SOX5,XRN1,ZBTB20,TXN,YWHAQ,LOXL3,ZNF254,BHLHE40,TCF7L2,ID2,PRMT2,ZFPM2,HAT1,MIER2,PRDM6,ZNF536,CXXC5,DKC1,DNAJB6,FOXQ1,BACH2,HDAC4,NKX6-2,MEF2C,NFIX,PROX1,BACH1,FOXA1,GPER1,BLM,NKRF,SMYD2,ZC…
GO:0045892	negative regulation of transcription, DNA-templated	4.99182e-06	0.0826845	1200	69	SMYD2,NDUFA13,ZBTB38,FOXN3,CTNNB1,PTPRK,TBL1XR1,ZNF587,TGIF1,FGF9,RUNX2,CITED2,ID2,TCF7L2,BHLHE40,ZNF254,LOXL3,PRDM6,MIER2,HAT1,PRMT2,ZFPM2,CXXC5,ZNF536,NKX6-2,FOXQ1,BACH2,HDAC4,DNAJB6,BACH1,NFIX,PROX1,MEF2C,FOXA1,NKRF,WWOX,SHH,RUNX1T1,H3F3A,HES1,CBFA2T3,JARID2,RYBP,TP63,ZFP90,PRDM1,STRN3,SMARCA2,ZBTB20,SOX5,FOXL2,YWHAQ,TXN,ZEB2,KAT7,ZNF354B,DOT1L,DLX1,BMP2,BCOR,KAT6B,KDM5B,PAX5,MORF4L2,PEX2,ZNF2…
GO:0051253	negative regulation of RNA metabolic process	5.35644e-06	0.0887187	1343	75	PRMT2,ZFPM2,HAT1,MIER2,PRDM6,ZNF536,CXXC5,DKC1,LOXL3,BHLHE40,ZNF254,TCF7L2,ID2,FOXA1,NKRF,DNAJB6,NKX6-2,FOXQ1,HDAC4,BACH2,MEF2C,PROX1,NFIX,BACH1,PTPRK,CTNNB1,ZC3H14,SMYD2,FOXN3,ZBTB38,NDUFA13,FGF9,CITED2,RUNX2,ZNF587,TBL1XR1,TGIF1,RPS13,BCOR,KDM5B,KAT6B,ZEB2,BMP2,DLX1,ZNF354B,DOT1L,KAT7,DLG1,FOXO3,ZNF281,BEND6,ZNF268,MORF4L2,PAX5,PEX2,SFMBT2,CBFA2T3,HES1,H3F3A,RUNX1T1,WWOX,SHH,FOXL2,SOX5,ZBTB20,T…
GO:0010558	negative regulation of macromolecule biosynthetic process	5.94786e-06	0.0985085	1562	84	NDUFA13,ZBTB38,FOXN3,SMYD2,CTNNB1,PTPRK,TGIF1,TBL1XR1,ZNF587,RUNX2,CITED2,FGF9,DAPK1,ID2,TCF7L2,BHLHE40,ZNF254,LOXL3,CXXC5,ZNF536,MIER2,PRDM6,HAT1,PRMT2,ZFPM2,BACH1,PROX1,NFIX,BRCA2,MEF2C,BACH2,NKX6-2,FOXQ1,HDAC4,DNAJB6,NKRF,BLM,FOXA1,PTPRC,SHH,WWOX,RUNX1T1,HES1,CBFA2T3,H3F3A,TNRC6B,TP63,ZFP90,PRDM1,SMARCA2,STRN3,JARID2,RYBP,YAP1,AGO2,YWHAQ,TXN,SOX5,ZBTB20,XRN1,RBM23,FOXL2,KAT7,ZNF354B,DOT1L,DLX1…
GO:0009890	negative regulation of biosynthetic process	7.60539e-06	0.125953	1645	87	NKRF,BLM,GPER1,PTPRC,FOXA1,PROX1,NFIX,BACH1,MEF2C,BRCA2,HDAC4,FOXQ1,BACH2,NKX6-2,DNAJB6,CXXC5,ZNF536,PRMT2,ZFPM2,HAT1,PRDM6,MIER2,DAPK1,TCF7L2,ID2,LOXL3,BHLHE40,ZNF254,RUNX2,CITED2,MAEA,FGF9,TGIF1,ZNF587,TBL1XR1,PTPRK,CTNNB1,ZBTB38,NDUFA13,FOXN3,SMYD2,ZNF268,BMPR2,ABCA7,BEND6,GIGYF2,ZNF281,FOXO3,DLG1,PEX2,SFMBT2,PAX5,MORF4L2,KAT6B,KDM5B,BCOR,ZNF354B,DOT1L,KAT7,BMP2,DLX1,ERRFI1,ZEB2,YWHAQ,AGO2,TXN…
GO:0031327	negative regulation of cellular biosynthetic process	7.66734e-06	0.126971	1621	86	ABCA7,BMPR2,BEND6,ZNF268,DLG1,FOXO3,ZNF281,GIGYF2,PEX2,SFMBT2,MORF4L2,PAX5,KDM5B,KAT6B,BCOR,BMP2,DLX1,ZNF354B,DOT1L,KAT7,ZEB2,ERRFI1,TXN,YWHAQ,AGO2,FOXL2,RBM23,LPCAT1,XRN1,SOX5,ZBTB20,STRN3,SMARCA2,PRDM1,ZFP90,TP63,YAP1,RYBP,JARID2,HES1,CBFA2T3,H3F3A,RUNX1T1,TNRC6B,SHH,WWOX,BLM,NKRF,PTPRC,FOXA1,BRCA2,MEF2C,NFIX,PROX1,BACH1,DNAJB6,HDAC4,NKX6-2,FOXQ1,BACH2,ZNF536,CXXC5,ZFPM2,PRMT2,HAT1,PRDM6,MIER2,…
GO:0048513	animal organ development	8.51727e-06	0.141038	3131	145	ATRN,NPHP4,RS1,JARID2,TP63,FOXL2,OTP,PLN,YWHAQ,DMTN,SHH,NTN5,STAR,IL7R,HES1,MYO3A,AIMP2,OLFM1,LMNA,KNDC1,ACTN2,SFXN1,UNCX,GPD2,DLG1,FOXO3,ASGR2,PICALM,BMPR2,SEMA6A,ZEB2,B3GNT5,LCE5A,ERRFI1,DLX1,TRPM1,LYN,CIT,BCOR,KDM5B,IL7,ANXA1,TBL1XR1,PDLIM7,COL13A1,ATP7B,MAEA,GPCPD1,COL14A1,COL11A2,TRAPPC9,SMYD2,RBM20,ATOH7,CTNNB1,COL8A1,PBX3,SAV1,NKX6-2,PLCE1,MEF2C,PROX1,FOXA1,LBR,ADAMTS9,LOXL3,TCF7L2,SDK1,LT…
GO:0030324	lung development	1.21653e-05	0.201433	168	18	HES1,CTNNB1,ZFPM2,WNT7B,SAV1,SHH,LOXL3,CCBE1,ERRFI1,BMPR2,CRISPLD2,FOXA1,FGF9,PROX1,AIMP2,YAP1,BMPR1A,ZIC3
GO:2000113	negative regulation of cellular macromolecule biosynthetic process	1.3177e-05	0.218171	1474	79	SHH,WWOX,CBFA2T3,H3F3A,HES1,RUNX1T1,TNRC6B,ZFP90,TP63,STRN3,SMARCA2,PRDM1,JARID2,RYBP,AGO2,YWHAQ,TXN,ZBTB20,XRN1,SOX5,RBM23,FOXL2,ZNF354B,DOT1L,KAT7,BMP2,DLX1,ZEB2,KAT6B,KDM5B,BCOR,PEX2,PAX5,MORF4L2,ZNF268,ABCA7,BMPR2,GIGYF2,ZNF281,FOXO3,DLG1,ZBTB38,NDUFA13,FOXN3,SMYD2,PTPRK,CTNNB1,TGIF1,ZNF587,TBL1XR1,RUNX2,CITED2,FGF9,DAPK1,TCF7L2,ID2,LOXL3,ZNF254,BHLHE40,CXXC5,ZNF536,PRMT2,ZFPM2,PRDM6,HAT1,MIE…
GO:0030323	respiratory tube development	1.6815e-05	0.278389	172	18	BMPR2,CRISPLD2,FGF9,FOXA1,PROX1,YAP1,AIMP2,BMPR1A,ZIC3,HES1,ZFPM2,CTNNB1,SAV1,WNT7B,SHH,LOXL3,ERRFI1,CCBE1
GO:0045597	positive regulation of cell differentiation	1.8502e-05	0.306301	992	58	PDLIM7,TP63,OTP,SOX5,SMURF1,PLXND1,RUNX2,TRPC6,DMTN,NTRK3,NDNF,RANBP3L,SHH,MEDAG,SAV1,IL7R,STAR,CTNNB1,HES1,SEMA5A,APOB,HTR2A,BMPR1A,OLFM1,NKX6-2,MORF4L2,PROX1,PRKCZ,MEF2C,FOXO3,GPER1,ADAMTS9,EFNA5,AAMDC,HLA-G,PTPRC,FOXA1,SEMA6A,ZNF268,SEMA3C,BMPR2,BEND6,TCF7L2,ID2,CD83,ZEB2,LTA,LYN,IL6ST,BMP2,DLX1,WNT7B,ZC4H2,FBXO31,ANXA1,MEGF8,TENM4,IL7
GO:0051094	positive regulation of developmental process	1.95783e-05	0.324099	1418	76	ANXA1,KDM5B,IL7,TENM4,ZC4H2,IL6ST,LYN,DLX1,BMP2,PDGFD,ZEB2,CD83,SEMA3C,ZNF268,SEMA6A,BEND6,BMPR2,ACACB,FOXO3,PRKCZ,OLFM1,LMNA,MORF4L2,RAPGEF3,FGFBP1,SEMA5A,HES1,SLITRK3,HTR2A,THBS1,IL7R,STAR,SHH,MEDAG,DMTN,AGO2,SOX5,OTP,PLXND1,TFRC,CXCR2,TP63,YAP1,MEGF8,PRL,WNT7B,FBXO31,ZFPM2,LTA,CCBE1,ID2,TCF7L2,AAMDC,GPER1,ADAMTS9,EFNA5,FOXA1,PTPRC,HLA-G,PROX1,MEF2C,NKX6-2,BMPR1A,APOB,SAV1,CTNNB1,NDNF,NTRK3,RAN…
GO:0009653	anatomical structure morphogenesis	2.03352e-05	0.336609	2114	104	ID2,CCBE1,SDK1,RNF165,TTC8,IER3,CHRNA10,WNT7B,FZD6,ROBO3,GLUL,ZFPM2,RPL24,MEGF8,TPD52,FEZ2,FOXQ1,BMPR1A,SGPL1,DNAJB6,PROX1,MEF2C,VSTM2L,EFNA5,ADAMTS9,FOXA1,PPP3CB,SSH1,NEBL,GBX2,NDNF,FOXN3,SAV1,CTNNB1,COL8A1,EYA1,NTN4,APOB,EXT1,PDLIM7,SLITRK2,COL13A1,FGF9,AUTS2,CDH10,COL14A1,RUNX2,CITED2,ERRFI1,ZEB2,RALA,TRPM1,DLX1,BMP2,BCOR,FRMD6,KDM5B,RPL7L1,IL7,TENM4,OLFM1,ZIC3,PAX5,RAPGEF3,MYO3A,IRS2,UNCX,PRK…
GO:0001915	negative regulation of T cell mediated cytotoxicity	3.85155e-05	0.637508	7	4	HLA-G,PTPRC,IL7R,PPP3CB
GO:0060428	lung epithelium development	4.42427e-05	0.732261	30	7	WNT7B,SAV1,ERRFI1,FOXA1,AIMP2,YAP1,SHH
GO:0045669	positive regulation of osteoblast differentiation	4.45509e-05	0.737317	64	10	RUNX2,BMPR2,WNT7B,CTNNB1,PDLIM7,TP63,IL6ST,BMP2,MEF2C,BMPR1A
GO:0072359	circulatory system development	5.00812e-05	0.828794	866	51	ERRFI1,TCF7L2,ID2,CCBE1,BMP2,WNT7B,GLUL,ZFPM2,BCOR,MEGF8,TENM4,SGPL1,PLCE1,LMNA,ZIC3,OLFM1,BMPR1A,RAPGEF3,PROX1,UNC5B,ACTN2,SORBS2,MEF2C,ADAMTS9,SEMA3C,BMPR2,PPP3CB,NTRK3,SMYD2,NDNF,GBX2,NEBL,SHH,AMOTL2,RBM20,SAV1,EYA1,NFATC1,COL8A1,CTNNB1,HES1,SEMA5A,APOB,THBS1,YAP1,PDLIM7,PRDM1,PLN,FGF9,PLXND1,CITED2
GO:0048863	stem cell differentiation	5.78066e-05	0.956583	155	16	SHH,ZEB2,GBX2,SEMA5A,HES1,TP63,SETD6,MEF2C,BMPR1A,JARID2,SEMA3C,RUNX2,SEMA6A,ZNF281,FOXA1,PTPRC
GO:0035239	tube morphogenesis	5.926e-05	0.980574	648	41	ZEB2,CCBE1,ID2,BMP2,RALA,ZFPM2,GLUL,FZD6,WNT7B,KDM5B,MEGF8,RAPGEF3,SGPL1,ZIC3,BMPR1A,MEF2C,PROX1,UNC5B,DLG1,FOXA1,ADAMTS9,BMPR2,TCTN1,NDNF,GBX2,SHH,AMOTL2,EYA1,COL8A1,ADAMTS16,CTNNB1,THBS1,HES1,SEMA5A,APOB,YAP1,PRDM1,TP63,CXCR2,FGF9,PLXND1
GO:0031324	negative regulation of cellular metabolic process	7.6054e-05	1	2627	121	SEMA6A,ZNF268,ACACB,ABCA7,PICALM,BMPR2,BEND6,FOXO3,GIGYF2,ZNF281,DLG1,UBASH3B,PRKCZ,IRS2,PEX2,PZP,SFMBT2,PAX5,CNST,MORF4L2,KAT6B,KDM5B,BCOR,ZNF354B,DOT1L,LYN,KAT7,BMP2,DLX1,ERRFI1,ZEB2,YWHAQ,AGO2,TXN,XRN1,ZBTB20,SOX5,FOXL2,RBM23,LPCAT1,ZFP90,TP63,STRN3,SMARCA2,PRDM1,JARID2,YAP1,RYBP,H3F3A,CBFA2T3,HES1,RUNX1T1,BOD1L1,THBS1,TNRC6B,OTUB1,IVNS1ABP,XDH,SHH,DMTN,WWOX,MLLT1,AIDA,NKRF,BLM,PTPRR,GPER1,PME…
GO:0045595	regulation of cell differentiation	7.75995e-05	1	1878	92	LOXL3,BHLHE40,TCF7L2,SDK1,CTLA4,LDLRAD4,ID2,LTA,ZFPM2,FBXO31,PRDM6,WNT7B,ZNF536,MEGF8,NKX6-2,BMPR1A,HDAC4,MEF2C,PROX1,HLA-G,PTPRC,FOXA1,ADAMTS9,GPER1,EFNA5,AAMDC,RANBP3L,NDNF,NTRK3,DTX1,EYA1,CTNNB1,SAV1,ASH2L,APOB,ZSWIM5,IGSF10,PDLIM7,FGF9,PSME4,SMURF1,ARF6,RUNX2,TRPC6,CD83,ZEB2,ERRFI1,BMP2,DLX1,LYN,IL6ST,ZC4H2,TENM4,IL7,ANXA1,MORF4L2,OLFM1,KNDC1,PRKCZ,UNCX,UBASH3B,FOXO3,MCF2,KANK1,SETD1A,BMPR2,B…
GO:0048468	cell development	7.98594e-05	1	1628	82	EXT1,NTN4,CTNNB1,PBX3,PTPRK,SH3TC2,NEBL,GBX2,NTRK3,COL14A1,RUNX2,SLITRK2,AUTS2,MAEA,PSME4,PDLIM7,FEZ2,PDE4D,MEGF8,ROBO3,PRMT2,RPL24,WNT7B,RNF165,ID2,PPP3CB,FOXA1,PTPRC,EFNA5,CDNF,BRCA2,VSTM2L,MEF2C,SUN5,PROX1,ROPN1L,CDH23,NKX6-2,HDAC4,BMPR1A,SLITRK3,SEMA5A,HES1,H3F3A,NTN5,HEXB,SHH,DMTN,CDH11,PLXND1,FOXL2,RAB35,PRDM1,SMARCA2,TP63,NPHP4,TENM4,FRMD6,CATSPER3,GABRA5,BMP2,LYN,TRPM1,ZEB2,BMPR2,PICALM,S…
GO:0018205	peptidyl-lysine modification	8.12849e-05	1	304	24	SETD6,BRCA2,SUPT3H,HDAC4,MORF4L2,KANSL3,SETD1A,PLOD2,DOT1L,MSL2,KAT7,LOXL4,VCPKMT,LOXL3,SMYD2,ASH2L,KAT6B,SETD1B,POLE4,TRRAP,EYA1,PRDM2,PRDM6,HAT1
GO:0007507	heart development	8.28188e-05	1	528	35	CTNNB1,EYA1,NFATC1,SAV1,HES1,NEBL,NTRK3,SMYD2,RBM20,SHH,PLXND1,PLN,CITED2,YAP1,PRDM1,PDLIM7,BCOR,ZFPM2,TENM4,MEGF8,ID2,BMP2,ADAMTS9,PPP3CB,BMPR2,SEMA3C,OLFM1,BMPR1A,ZIC3,LMNA,PLCE1,SORBS2,MEF2C,ACTN2,PROX1
GO:0009887	animal organ morphogenesis	8.32935e-05	1	953	54	ZFPM2,BCOR,WNT7B,CHRNA10,FZD6,IL7,KDM5B,MEGF8,ID2,ERRFI1,SDK1,DLX1,BMP2,TRPM1,FOXA1,DLG1,FOXO3,BMPR2,SEMA3C,SEMA6A,MYO3A,ZIC3,BMPR1A,OLFM1,SGPL1,PAX5,MEF2C,UNCX,PROX1,CTNNB1,ADAMTS16,EYA1,NTN5,COL8A1,SAV1,NTN4,HES1,GBX2,WWOX,FOXN3,SHH,PLXND1,FGF9,COL13A1,FOXL2,CITED2,COL14A1,RUNX2,ATRN,YAP1,RS1,ABR,PRDM1,TP63
GO:0060541	respiratory system development	8.33536e-05	1	194	18	PROX1,YAP1,AIMP2,ZIC3,BMPR1A,BMPR2,CRISPLD2,FGF9,FOXA1,SHH,LOXL3,ERRFI1,CCBE1,HES1,ZFPM2,CTNNB1,SAV1,WNT7B
GO:0051172	negative regulation of nitrogen compound metabolic process	9.9344e-05	1	2433	113	MEF2C,DUSP6,BACH1,PROX1,NFIX,C4A,DNAJB6,BACH2,HDAC4,NKX6-2,FOXQ1,BLM,PTPRR,NKRF,AIDA,FOXA1,SMR3A,PTPRC,PMEPA1,GPER1,DAPK1,BHLHE40,ZNF254,LOXL3,ID2,LDLRAD4,TCF7L2,PDE4D,ZNF536,DKC1,CXXC5,HAT1,PRDM6,MIER2,PRMT2,ZFPM2,CHRNA10,TGIF1,RPS13,PARP14,TBL1XR1,ZNF587,CITED2,RUNX2,IGF1R,FGF9,FOXN3,NDUFA13,ZBTB38,ZC3H14,NTRK3,SMYD2,CTNNB1,PTPRK,SFMBT2,PEX2,PZP,PRKCZ,UBASH3B,MORF4L2,PAX5,BEND6,ABCA7,BMPR2,PICA…
GO:0050767	regulation of neurogenesis	0.000102525	1	822	48	TENM4,ZNF536,MEGF8,FBXO31,ZC4H2,BMP2,DLX1,LTA,LYN,IL6ST,ZEB2,BHLHE40,SDK1,ID2,BMPR2,BEND6,SEMA6A,ULK4,SEMA3C,FOXA1,EFNA5,GPER1,FOXO3,MCF2,KANK1,KNDC1,MEF2C,PROX1,NKX6-2,BMPR1A,OLFM1,HES1,SEMA5A,STAR,EYA1,CTNNB1,SHH,NDNF,NTRK3,DTX1,ARF6,TRPC6,PLXND1,SMURF1,OTP,IGSF10,YAP1,ZSWIM5
GO:0030154	cell differentiation	0.000113526	1	3675	159	ROPN1L,NKX6-2,MEF2C,DUSP6,PROX1,SUN5,FOXA1,LBR,NHSL2,BHLHE40,LOXL3,SDK1,TCF7L2,LTA,PDE4D,FEZ2,MEGF8,TBL1XR1,IGSF10,PDLIM7,AUTS2,COL13A1,SMURF1,MAEA,TRPC6,COL14A1,TRAPPC9,UTP14C,ATOH7,CTNNB1,COL8A1,PBX3,SAV1,SH3TC2,RAPGEF3,AIMP2,OLFM1,LMNA,SETD6,GLDN,KNDC1,SFXN1,ACTN2,UNC5B,UNCX,FOXO3,BMPR2,PICALM,SEMA6A,ZNF268,ZEB2,LCE5A,DLX1,TRPM1,LYN,CIT,KDM5B,IL7,FRMD6,ANXA1,NPHP4,JARID2,TP63,FOXL2,RAB35,SOX5,…
GO:0001763	morphogenesis of a branching structure	0.000130864	1	166	16	SEMA3C,COL13A1,DLG1,FOXA1,PLXND1,PROX1,TP63,PRDM1,YAP1,KDM5B,EYA1,ADAMTS16,CTNNB1,SHH,BMP2,GBX2
GO:0060485	mesenchyme development	0.000130978	1	219	19	BMP2,SHH,GBX2,ZEB2,RANBP3L,LOXL3,SEMA5A,HES1,CTNNB1,ZFPM2,MEF2C,YAP1,BMPR1A,OLFM1,BMPR2,CITED2,SEMA3C,SEMA6A,FGF9
GO:0048869	cellular developmental process	0.000133449	1	3769	162	GLRX2,ZSWIM5,PSME4,FGF9,SLITRK2,RUNX2,CITED2,ARF6,DTX1,NTRK3,NDNF,RANBP3L,GBX2,NEBL,PTPRK,EYA1,MDGA2,KRTAP4-1,NTN4,EXT1,SGPL1,FOXQ1,BMPR1A,HDAC4,CDH23,DNAJB6,VSTM2L,BRCA2,CDNF,GPER1,EFNA5,PTPRC,INSC,SSH1,PPP3CB,ID2,RNF165,WNT7B,GRK5,RPL24,PRMT2,ZFPM2,FBXO31,PRDM6,ROBO3,TPD52,NEUROD6,ZNF536,YAP1,SMARCA2,PRDM1,CMTM7,PLXND1,TFRC,GNA12,CTSB,WWOX,HEXB,THEMIS,CBFA2T3,H3F3A,CDH8,SEMA5A,PAX5,TOPAZ1,ZIC3,…
GO:0045685	regulation of glial cell differentiation	0.000139945	1	73	10	TENM4,HES1,CTNNB1,BMP2,DLX1,SHH,IL6ST,NTRK3,ID2,NKX6-2
GO:0022410	circadian sleep/wake cycle process	0.000141079	1	4	3	HCRTR2,STAR,BTBD9
GO:0051960	regulation of nervous system development	0.000141351	1	926	52	NTRK3,NDNF,GBX2,DTX1,SHH,EYA1,STAR,CTNNB1,SLITRK3,HES1,SEMA5A,YAP1,ZSWIM5,IGSF10,SLITRK2,PLXND1,SMURF1,OTP,ARF6,TRPC6,ZEB2,BHLHE40,SDK1,ID2,BMP2,DLX1,LTA,LYN,IL6ST,FBXO31,ZC4H2,TENM4,ZNF536,MEGF8,NKX6-2,BMPR1A,OLFM1,KNDC1,MEF2C,PROX1,DLG1,FOXA1,GPER1,FOXO3,EFNA5,MCF2,KANK1,BMPR2,BEND6,ULK4,SEMA6A,SEMA3C
GO:0050793	regulation of developmental process	0.000150843	1	2696	122	GNA12,AGO2,TFRC,PLXND1,CXCR2,OTP,SOX5,PRDM1,TP63,ATRN,YAP1,ABR,JARID2,SLITRK3,HTR2A,THBS1,SEMA5A,RUNX1T1,HES1,H3F3A,STAR,NFATC1,IL7R,TNRC6B,MEDAG,SHH,HEXB,XDH,FGL2,DMTN,BEND6,BMPR2,ACACB,SEMA3C,ZNF268,SEMA6A,ULK4,DLG1,FGD6,SETD1A,MCF2,KANK1,FOXO3,KNDC1,UNCX,UBASH3B,PRKCZ,FGFBP1,RAPGEF3,MORF4L2,OLFM1,LMNA,IL7,KDM5B,TENM4,ANXA1,BCOR,ZC4H2,DLX1,BMP2,IL6ST,LYN,ZEB2,CD83,ERRFI1,PDGFD,ARF6,CITED2,TRPC6…
GO:0035295	tube development	0.000166175	1	839	48	GBX2,NDNF,AMOTL2,SHH,SAV1,CTNNB1,EYA1,COL8A1,ADAMTS16,APOB,SEMA5A,HES1,THBS1,YAP1,TP63,PRDM1,PLXND1,CXCR2,FGF9,CITED2,CCBE1,ID2,ERRFI1,ZEB2,LOXL3,RALA,BMP2,WNT7B,FZD6,ZFPM2,GLUL,MEGF8,KDM5B,BMPR1A,ZIC3,SGPL1,AIMP2,RAPGEF3,UNC5B,PROX1,MEF2C,ADAMTS9,FOXA1,DLG1,SEMA3C,TCTN1,CRISPLD2,BMPR2
GO:0061024	membrane organization	0.00017465	1	749	44	LMNA,PPP6R3,VRK1,SUN5,GLDN,GPER1,PTPRC,DLG1,TSNARE1,ACTR3,PICALM,ABCA7,GULP1,RALA,TIMM22,IGF2R,OCRL,RAB34,ATP11A,DCTN1,TP63,SEC24D,RABIF,FCHSD2,SMURF1,TFRC,RFTN1,YWHAQ,SEC16B,OSBPL2,TAPBP,ANKLE2,TRAPPC9,NDUFA13,SPG7,STX12,STX7,SH3TC2,IL7R,XKR8,APOB,ELMO1,LRMP,THBS1
TermID	KEGG Pathway Term	pvalue	benjamini-hochberg	Genes in Term	Target Genes in Term	Gene Symbols
ko04390	Hippo signaling pathway	0.000483982	0.242959	154	15	SAV1,YWHAQ,PPP2R2B,FZD6,FRMD6,PRKCZ,TCF7L2,CTNNB1,BMP2,WNT7B,YAP1,BMPR1A,ID2,DLG1,BMPR2
ko05202	Transcriptional misregulation in cancer	0.00225921	1	179	15	MLLT1,RUNX1T1,IGF1R,MEF2C,AFF1,RUNX2,DOT1L,EYA1,PBX3,PAX5,DUSP6,ID2,H3F3A,CD14,SUPT3H
ko04360	Axon guidance	0.0111682	1	174	13	ROBO3,TRPC6,PRKCZ,NTN4,UNC5B,SSH1,EFNA5,PPP3CB,SEMA5A,SHH,SEMA6A,SEMA3C,BMPR2
hsa05217	Basal cell carcinoma	0.0146241	1	55	6	WNT7B,SHH,FZD6,BMP2,TCF7L2,CTNNB1
ko05412	Arrhythmogenic right ventricular cardiomyopathy (ARVC)	0.0157256	1	72	7	TCF7L2,CACNA2D4,CTNNB1,CACNA2D1,LMNA,ACTN2,CACNA1F
ko04022	cGMP-PKG signaling pathway	0.0161294	1	163	12	PPP3CB,CACNA1F,ATP1B3,ATP2B2,MEF2C,TRPC6,ITPR2,GNA12,PLN,NFATC1,KCNMA1,IRS2
M00683	Hippo signaling	0.0190427	1	16	3	YAP1,FRMD6,SAV1
hsa00310	Lysine degradation	0.020151	1	59	6	SETD1B,SETD1A,PRDM2,PRDM6,PLOD2,DOT1L
hsa04144	Endocytosis	0.0285838	1	260	16	ARF6,RAB11FIP2,SMURF1,TFRC,SH3GLB2,CXCR2,PRKCZ,RUFY1,HLA-G,IGF1R,IGF2R,RAB35,MVB12B,ARF5,VPS45,GRK5
ko04550	Signaling pathways regulating pluripotency of stem cells	0.0308387	1	139	10	IL6ST,FZD6,CTNNB1,IGF1R,JARID2,ZIC3,BMPR1A,BMPR2,ID2,WNT7B
hsa04350	TGF-beta signaling pathway	0.0335228	1	84	7	BMPR2,SMURF1,BMP2,ID2,BMPR1A,TGIF1,THBS1
hsa_M00679	BMP signaling	0.0348288	1	20	3	BMP2,BMPR2,BMPR1A
hsa04261	Adrenergic signaling in cardiomyocytes	0.0379768	1	144	10	MYL4,ATP2B2,ATP1B3,CACNA1F,PLN,CACNA2D1,PPP2R2B,CACNA2D4,RAPGEF3,KCNE1
hsa03460	Fanconi anemia pathway	0.0465111	1	54	5	BRCA2,POLH,HES1,BLM,RPA4
M00677	Wnt signaling	0.0488114	1	38	4	FZD6,CTNNB1,TCF7L2,WNT7B

## Sheet: 12m_feminizing_gain_5kb
12m feminizing GAHT, gain of methylation DMPs (< 5Kb to TSS): Most significant GO terms (or top 50 most significant if > 50 terms)
TermID	Biological Process Term	pvalue	benjamini-hochberg	Genes in Term	Target Genes in Term	Gene Symbols
GO:0010485	H4 histone acetyltransferase activity	8.73647e-05	1	10	3	KAT7,HAT1,BRCA2
GO:0006464	cellular protein modification process	0.0011096	1	3045	44	RNF13,ASGR2,ABCA7,DPY19L1,SSH1,NTRK3,VCPKMT,EXT1,LCMT1,PRMT2,LOXL3,KAT7,PEX2,PARP14,PTPRK,FBXL2,TNIP2,BRCA2,SETD1A,OTUB1,DCST1,TYK2,ACTN2,MYO3A,GRK5,EYA1,KANSL3,LCE5A,AGBL2,DPM3,RNF175,OPN5,ALG10B,DCAF15,AREL1,DUSP6,MIER2,UBE2C,C4A,KLHL21,GALNTL6,CDK4,SETD1B,HAT1
GO:0036211	protein modification process	0.0011096	1	3045	44	EYA1,MYO3A,GRK5,ACTN2,TYK2,OTUB1,DCST1,RNF175,OPN5,DPM3,AGBL2,LCE5A,KANSL3,MIER2,UBE2C,DUSP6,AREL1,DCAF15,ALG10B,HAT1,SETD1B,CDK4,GALNTL6,C4A,KLHL21,DPY19L1,ABCA7,ASGR2,RNF13,LCMT1,EXT1,VCPKMT,NTRK3,SSH1,PARP14,PEX2,KAT7,LOXL3,PRMT2,BRCA2,SETD1A,TNIP2,FBXL2,PTPRK
GO:0090315	negative regulation of protein targeting to membrane	0.00123032	1	6	2	DMTN,KCNE1
GO:0090102	cochlea development	0.0012304	1	51	4	MYO3A,GABRA5,EYA1,NTRK3
GO:0043967	histone H4 acetylation	0.00163212	1	55	4	BRCA2,HAT1,KANSL3,KAT7
GO:0090240	positive regulation of histone H4 acetylation	0.00171205	1	7	2	KAT7,AUTS2
GO:2001046	positive regulation of integrin-mediated signaling pathway	0.00171205	1	7	2	DMTN,LOXL3
GO:0018103	protein C-linked glycosylation	0.00171205	1	7	2	DPM3,DPY19L1
GO:0018211	peptidyl-tryptophan modification	0.00171205	1	7	2	DPY19L1,DPM3
GO:0018317	protein C-linked glycosylation via tryptophan	0.00171205	1	7	2	DPY19L1,DPM3
GO:0018406	protein C-linked glycosylation via 2'-alpha-mannosyl-L-tryptophan	0.00171205	1	7	2	DPM3,DPY19L1
GO:0007200	phospholipase C-activating G protein-coupled receptor signaling pathway	0.00175745	1	94	5	ACTN2,HCRTR2,CXCR2,P2RY6,HTR2A
GO:0018205	peptidyl-lysine modification	0.00204194	1	304	9	LOXL3,KAT7,EYA1,KANSL3,VCPKMT,BRCA2,HAT1,SETD1A,SETD1B
GO:0018193	peptidyl-amino acid modification	0.0022511	1	853	17	SETD1A,SETD1B,BRCA2,HAT1,GALNTL6,KAT7,PRMT2,LOXL3,NTRK3,VCPKMT,AGBL2,KANSL3,DPM3,TYK2,EYA1,ASGR2,DPY19L1
GO:2000427	positive regulation of apoptotic cell clearance	0.00226895	1	8	2	ABCA7,C4A
GO:0043412	macromolecule modification	0.0023526	1	3253	45	SETD1A,BRCA2,PTPRK,FBXL2,TNIP2,PEX2,PARP14,PRMT2,LOXL3,KAT7,EXT1,LCMT1,SSH1,NTRK3,VCPKMT,RNF13,ASGR2,DPY19L1,ABCA7,DKC1,GALNTL6,CDK4,SETD1B,HAT1,C4A,KLHL21,AREL1,DUSP6,MIER2,UBE2C,ALG10B,DCAF15,DPM3,RNF175,OPN5,KANSL3,LCE5A,AGBL2,MYO3A,GRK5,EYA1,OTUB1,DCST1,ACTN2,TYK2
GO:0032387	negative regulation of intracellular transport	0.00254012	1	62	4	TXN,KCNE1,PLN,DMTN
GO:0044267	cellular protein metabolic process	0.00299454	1	3670	49	RPL14,GALNTL6,SETD1B,HAT1,CDK4,RPL24,C4A,KLHL21,DUSP6,AREL1,UBE2C,MIER2,DCAF15,ALG10B,RNF175,OPN5,DPM3,KANSL3,LCE5A,AGBL2,GRK5,MYO3A,EYA1,DCST1,OTUB1,TYK2,ACTN2,SETD1A,BRCA2,H3F3A,PTPRK,TNIP2,FBXL2,PARP14,RPL17,PEX2,LOXL3,VARS,PRMT2,KAT7,EXT1,LCMT1,SSH1,VCPKMT,NTRK3,RNF13,DPY19L1,ABCA7,ASGR2
GO:0048665	neuron fate specification	0.00340144	1	33	3	NTRK3,FOXA1,EYA1
GO:2000425	regulation of apoptotic cell clearance	0.0036027	1	10	2	ABCA7,C4A
GO:0021532	neural tube patterning	0.00370566	1	34	3	GBX2,TCTN1,FOXA1
GO:1903827	regulation of cellular protein localization	0.00375043	1	531	12	KAT7,ACTN2,DKC1,RAPGEF3,KCNE1,ABCA7,TP63,DMTN,GPSM2,SH3TC2,SSH1,TXN
GO:0001942	hair follicle development	0.00415102	1	71	4	NOM1,FOXQ1,FZD6,TP63
GO:0050954	sensory perception of mechanical stimulus	0.00424677	1	165	6	MYO3A,EYA1,GABRA5,COL11A2,KCNE1,HTR2A
GO:0060525	prostate glandular acinus development	0.00437679	1	11	2	FOXA1,TP63
GO:0098773	skin epidermis development	0.00458468	1	73	4	FZD6,TP63,FOXQ1,NOM1
GO:0022404	molting cycle process	0.00481252	1	74	4	NOM1,FZD6,TP63,FOXQ1
GO:0022405	hair cycle process	0.00481252	1	74	4	NOM1,FZD6,TP63,FOXQ1
GO:0030049	muscle filament sliding	0.00508591	1	38	3	MYL4,MYH2,ACTN2
GO:0033275	actin-myosin filament sliding	0.00508591	1	38	3	ACTN2,MYH2,MYL4
GO:0060742	epithelial cell differentiation involved in prostate gland development	0.00522055	1	12	2	TP63,FOXA1
GO:0043267	negative regulation of potassium ion transport	0.00587727	1	40	3	KCNE1,HTR2A,ACTN2
GO:0016570	histone modification	0.00596582	1	358	9	EYA1,MIER2,PRMT2,KAT7,BRCA2,HAT1,SETD1A,SETD1B,KANSL3
GO:0010458	exit from mitosis	0.00613264	1	13	2	UBE2C,RPL24
GO:0090239	regulation of histone H4 acetylation	0.00613264	1	13	2	AUTS2,KAT7
GO:1901381	positive regulation of potassium ion transmembrane transport	0.00629899	1	41	3	ACTN2,ALG10B,KCNE1
GO:0090317	negative regulation of intracellular protein transport	0.00629899	1	41	3	KCNE1,DMTN,TXN
GO:0007409	axonogenesis	0.00674152	1	365	9	GBX2,SLITRK3,SEMA3C,VSTM2L,RPL24,TCTN1,EXT1,UNC5B,AUTS2
GO:0008213	protein alkylation	0.00704365	1	130	5	PRMT2,VCPKMT,SETD1B,LCMT1,SETD1A
GO:0006479	protein methylation	0.00704365	1	130	5	SETD1A,SETD1B,LCMT1,VCPKMT,PRMT2
GO:0016569	covalent chromatin modification	0.00709676	1	368	9	KANSL3,BRCA2,HAT1,SETD1A,SETD1B,KAT7,PRMT2,MIER2,EYA1
GO:2001044	regulation of integrin-mediated signaling pathway	0.00711176	1	14	2	DMTN,LOXL3
GO:0010863	positive regulation of phospholipase C activity	0.00719546	1	43	3	NTRK3,HTR2A,P2RY6
GO:1901985	positive regulation of protein acetylation	0.00719546	1	43	3	KAT7,RAPGEF3,AUTS2
GO:0048468	cell development	0.0075063	1	1628	25	TP63,CATSPER3,DMTN,ACTN2,GABRA5,NEBL,TCTN1,EXT1,FOXA1,UNC5B,NTRK3,SLITRK3,SEMA3C,PRMT2,GBX2,RAPGEF3,H3F3A,BRCA2,SMARCA2,AUTS2,PTPRK,NME5,RPL24,VSTM2L,SH3TC2
GO:0046683	response to organophosphorus	0.00797956	1	134	5	KCNE1,DMTN,P2RY6,SSH1,RAPGEF3
GO:0048839	inner ear development	0.00831937	1	190	6	MYO3A,EYA1,GABRA5,FZD6,GBX2,NTRK3
GO:0070252	actin-mediated cell contraction	0.00849405	1	87	4	KCNE1,MYH2,MYL4,ACTN2
GO:1900274	regulation of phospholipase C activity	0.00867524	1	46	3	NTRK3,P2RY6,HTR2A
TermID	KEGG Pathway Term	pvalue	benjamini-hochberg	Genes in Term	Target Genes in Term	Gene Symbols
hsa04261	Adrenergic signaling in cardiomyocytes	0.0154241	1	144	5	KCNE1,PLN,RAPGEF3,MYL4,CACNA1F
M00051	Uridine monophosphate biosynthesis, glutamine (+ PRPP) => UMP	0.0302758	1	3	1	UMPS
hsa_M00425	H/ACA ribonucleoprotein complex	0.0401654	1	4	1	DKC1
ko00640	Propanoate metabolism	0.0417593	1	32	2	ACACB,LDHB

## Sheet: 12m_feminizing_GAHT_loss
12m feminizing GAHT, loss of methylation DMPs (any distance to TSS): Most significant GO terms (or top 50 most significant if > 50 terms)
TermID	Biological Process Term	pvalue	benjamini hocberg	Genes in Term	Target Genes in Term	Gene Symbols
GO:0048856	anatomical structure development	5.57429e-29	9.24049e-25	5354	788	SLC9A4,BAG6,ITGAX,FGF7,GLI3,DLL1,PHB2,BNC2,GPSM1,PIM1,SLC12A6,SNAPIN,PGK1,CLEC3A,FN1,TRIM15,EDN1,ANXA2,TSSK1B,MNT,SMARCA1,CCBE1,GABRB2,SEMA6A,CHRNA9,TLE1,FAT1,PLEKHB1,SWAP70,IER3,BHLHB9,TBX15,PRICKLE1,NTRK1,CDH20,MSC,RTN4R,OSTM1,BATF,PTGFRN,TAF8,HMGB3,SH3KBP1,EXT1,FYN,BMPER,MAGI2,ZNF536,ACTN1,ECT2,RXFP2,EGR2,ITGB2,KAZN,TBX3,KCNC1,CHUK,RUNX1,CAPN3,S1PR1,IGF1R,BCL10,CTNNB1,SNTG2,LEP,RAG2,RUNX2,CDH3…
GO:0032502	developmental process	8.24091e-29	1.36601e-24	5697	827	ROBO1,ARHGAP22,SDCCAG8,PCID2,STC2,BCAS1,RHOBTB3,TBX20,IRAK1,SOX7,HOXD8,SDK1,SMPD3,IGF2,RALA,MBL2,CPE,FZD10,GADD45G,EDA2R,BBX,CDKN2C,PCDH18,IRF4,CLIP3,FGF18,SLC8A3,ANGPTL2,MBNL1,SLC1A2,THEMIS,NXF5,CDKL3,CHL1,FOXL1,FTO,FBXO5,KRTAP2-1,RBM19,TLE3,IGFBP3,AR,NFIB,NMT1,RHBDD1,NCAM1,HTR2B,BMP1,SLITRK1,OCA2,SEC16A,RAI14,TNFRSF13B,DLG3,DSG3,METRNL,ECE1,TENM4,NRP1,AKIRIN2,NUBPL,FOXK1,ABI2,CDH19,DPF3,RASAL1,…
GO:0048731	system development	3.16123e-28	5.23974e-24	4365	668	SIX2,CAT,TCF7L2,GRIK1,ALPK3,KCNA2,BMP4,ESRP1,PPP1R9B,FKTN,NPAS1,TACC2,KBTBD8,OPCML,BRINP3,FMR1,UHMK1,CNTN4,VEZF1,WASF3,EIF2AK1,SKI,NOTCH3,HES1,KRT72,RAB10,NRSN1,MAF,FARP2,RFX3,SHANK2,EMB,USP33,BCL6,CACNA1H,TRIOBP,CD34,RERE,DMRTA2,KCNK2,EPGN,EDNRB,RTN4RL2,NPY5R,SEC61A1,PDE6B,MAB21L1,PCLO,NFIA,PLPPR1,SOX9,KRT75,QKI,OSTN,C8orf37,SGCD,CTNNA1,TP63,KNDC1,SLC26A5,BMP6,TACC1,LRRC4C,PALLD,DOK6,DIXDC1,PCDH…
GO:0007275	multicellular organism development	4.49641e-28	7.45234e-24	4967	739	OTP,TRPC4,MORC3,POU4F3,GJA10,RB1CC1,DAAM2,ADORA2A,GPM6A,PRL,WDR36,GPER1,KCNIP2,UBE2Q1,FBXO31,PREX2,PTPRC,SOX14,INHBB,CYP1A2,GNPNAT1,ITPK1,AUTS2,WNT8A,CITED2,ATN1,EYA4,EGFR,MAP1B,PSKH1,ETV1,GABRG2,BHLHE40,IL15,TRAK1,RBPJ,MYCBP2,MTR,ASIC2,AMOTL1,NLGN4Y,USP21,ATP7A,ASB2,RIMS2,AHSP,KIF26B,PPP3CA,GABRA2,CALM1,ST8SIA4,SMAD2,ITGA6,AQP6,FGF1,MYOM2,UBD,TBX2,PRKDC,PAX6,HOXA3,IMPAD1,HSD17B7,GALC,PROM1,SEMA3…
GO:0009653	anatomical structure morphogenesis	2.07009e-26	3.43075e-22	2114	377	CTNNA2,MYOD1,CDH26,CNTN4,VEZF1,CDHR1,HES1,NOTCH3,RAB10,SKI,SHANK2,EMB,RTF1,TREH,TIAM1,WNT5A,USP33,WNT9A,MIB1,TBX2,MYOM2,PAX6,PRKDC,IMPAD1,SIX2,HOXA3,KCNA2,BMP4,PROM1,SEMA3D,KBTBD8,ANK2,LCTL,WT1,TSPAN12,CD109,FREM1,FAT4,VASP,ETV1,BMP6,TRAK1,MYCBP2,RBPJ,AMOTL1,PALLD,ATP7A,DOK6,SDC2,CSRP1,KIF26B,PAX3,ADAM12,LRTM1,SMAD2,AQP6,ITGA6,FGF1,CD34,ADORA2A,RERE,GPM6A,BCL6,CACNA1H,TRIOBP,POU4F3,EPGN,RHOBTB1,P…
GO:0007399	nervous system development	4.72829e-25	7.83572e-21	2329	401	YWHAG,ETS1,MYB,BMP5,ZHX2,SEMA3E,MYT1L,OPRM1,PARD3,TTLL7,DNMT3A,SYT1,CDON,SOX2,TENM2,NKX2-5,CDH4,CLN8,FOXG1,POU6F2,EML1,LRRK2,ZFP36L1,UNC5D,TGFBR2,DAB1,CA10,HCN1,XK,NRP2,VSTM5,SLITRK4,CXCL12,SEMA5B,TREM2,HIPK2,PHOX2B,GPR183,FBXO7,GPRC5B,DPF3,CTNND1,LMX1A,RASAL1,RP1,PIK3CA,FOXO6,ACSL4,LAMA1,PRKG1,PSMG1,FLRT2,TRIM32,NAV2,IRX3,BMP7,NRG3,SLITRK1,DLX6,SEC16A,LRRC7,MET,IGSF9B,TENM4,NRP1,ABI2,CDKL3,CHL1,…
GO:0022008	neurogenesis	1.27483e-22	2.11252e-18	1623	298	ZEB2,SH3KBP1,EXT1,HDAC9,SEMA4D,TNC,ZNF536,MAGI2,ECT2,FYN,SH3TC2,NUMB,EGR2,PPP1R9A,S1PR1,CTNNB1,GOLGA4,RUNX1,JUN,PBX3,TGFB2,YAP1,LEP,NCS1,SPTBN1,PLXNA3,RUNX2,RAPGEF1,ZNF521,NRXN1,BCL11A,GNAO1,LHX5,JAG2,BTG4,ERBB4,HDAC1,MTPN,STX1B,COBL,NRXN3,DLG5,DCT,DLL1,DCLK2,PLCG1,MME,GLI3,SYT4,HIF1A,FN1,NTF3,SNAPIN,ALKBH1,PAK4,SMARCA1,SATB2,PPP1CC,SEMA6A,GABRB2,BHLHB9,FOXA1,CCDC88A,RTN4R,NTRK1,TRPC4,OTP,DMRTA2,…
GO:0048699	generation of neurons	1.59181e-22	2.63764e-18	1524	284	FARP2,TIAM1,SHANK2,EMB,MIB1,USP33,WNT9A,WNT5A,BRINP3,FMR1,UHMK1,CDHR1,CNTN4,CTNNA2,MAP4,SKI,NOTCH3,HES1,RAB10,PPP1R9B,NEUROD4,SH3GL3,OPCML,FAT4,VASP,ASTN1,PAX6,SEMA3D,BMP4,ESRP1,PROM1,DIXDC1,RIMS2,SDC2,ITGA6,LRTM1,PPP3CA,BHLHE40,TRAK1,BMP6,ETV1,LRRC4C,MTR,USP21,DOK6,PALLD,ATP7A,RBPJ,MYCBP2,SOX14,SOX9,EGFR,C8orf37,MAP1B,OSTN,AUTS2,WNT8A,CTNNA1,KNDC1,TRIOBP,BCL6,POU4F3,DAAM2,ADORA2A,GPM6A,RERE,DMRT…
GO:0032501	multicellular organismal process	1.66504e-22	2.75881e-18	6841	928	GRXCR2,GRHL2,LHFPL2,EPAS1,PLAU,HNRNPC,EDNRA,GPC1,ATP2B2,NLGN3,DIO3,SPIN4,HTR7,MATR3,ING2,IGSF9B,MET,LRRC7,VTI1A,PAK6,HSD11B1,PLEKHA5,CXCL14,DLX6,BTG1,EBF3,SLC6A4,MMP19,MYOM1,TPRA1,VAV2,MACF1,HSF2BP,LMX1B,CXCL1,GFRA1,DAB2,ANLN,INHBA,PROK2,COL6A3,FUT10,BCHE,RAPGEF2,SPIRE2,CDH5,CRB2,SYCP2,FRY,TRAK2,CDH13,BCL2,MBP,TGFBR2,LRRK2,UNC5D,LMOD3,SENP2,CABYR,STON2,MEGF11,XK,VSTM5,SLITRK4,SLC2A2,WDR11,PLN,LMN…
GO:0030182	neuron differentiation	7.37318e-21	1.22159e-16	985	202	CHL1,CDKL3,C8orf37,MAP1B,DIO3,SOX9,NFIB,EGFR,CTNNA1,KNDC1,AUTS2,NLGN3,WNT8A,NCAM1,ATP2B2,GPC1,RERE,SLITRK1,ADORA2A,GPM6A,TRIOBP,POU4F3,MET,DMRTA2,OTP,NRP1,TENM4,PREX2,RTN4RL2,KCNIP2,ROBO1,SDC2,TBX20,GFRA1,LRTM1,LMX1B,INHBA,TRAK1,FZD10,ETV1,USP21,BCL2,PALLD,ATP7A,DOK6,MTR,RAPGEF2,TRAK2,MYCBP2,RBPJ,FRY,PPP1R9B,LRRK2,UNC5D,DAB1,NEUROD4,HCN1,OPCML,NRP2,FAT4,SLITRK4,VASP,PAX6,ZHX2,DNMT3A,PARD3,MYT1L,S…
GO:0051239	regulation of multicellular organismal process	8.13636e-20	1.34795e-15	3262	499	SEMA6D,AQP1,BARHL2,FGF23,NTRK3,DLX1,ABR,IGF2BP1,GJC3,IRX5,DCN,GAA,TSHZ3,DIO2,CMKLR1,BCL9L,HLA-G,LRRC32,BASP1,TRDN,CREB1,JAG1,ATP2B4,PRICKLE2,AP2A2,TCF4,IL7R,PRDM16,CCR6,FGFR2,FABP5,NEGR1,NR4A2,FEZF2,WNT7A,TRIB2,SOX6,POSTN,SGPP1,GAB1,SOX5,NGF,SIPA1L1,DOCK5,CCR7,ABCG5,SEMA3A,LITAF,EZH2,NCMAP,MAPK14,FA2H,ATF1,MAP3K13,THBS2,NRK,IL21,WWC1,CYP2J2,ADAM17,TH,MAP2,KCNMB2,LRRTM1,RRN3,SULF1,PRDM1,CD9,EFNB2,…
GO:0048869	cellular developmental process	1.38339e-18	2.29172e-14	3769	555	OTP,TRPC4,POU4F3,MORC3,ADORA2A,GPM6A,DAAM2,NUDT7,WDR36,GPER1,KCNIP2,FBXO31,RHOBTB1,PREX2,PTPRC,INHBB,CDH6,SOX14,CDH10,WNT8A,AUTS2,CITED2,EGFR,MAP1B,HUWE1,ETV1,HMGCR,RDH14,BHLHE40,TRAK1,IL15,RBPJ,MYCBP2,MTR,ASB2,ATP7A,USP21,RIMS2,AHSP,MYBBP1A,ADAM12,PPP3CA,ITGA6,FGF1,SMAD2,MYOM2,TBX2,UBD,IMPAD1,HSD17B7,PAX6,PRKDC,PROM1,SEMA3D,ANK2,NUP133,WT1,VASP,FAT4,CD109,ASTN1,ANKRD2,SH3GL3,NEUROD4,CDH26,MYOD1,…
GO:0030154	cell differentiation	3.54717e-17	5.87589e-13	3675	537	UHMK1,BRINP3,FMR1,CNTN4,VEZF1,TXNRD3,EIF2AK1,WASF3,HES1,NOTCH3,RAB10,DLK1,KRT72,SKI,ANXA4,MAF,FARP2,VSTM2A,SHANK2,EMB,RFX3,SPATA31E1,USP33,CAT,SIX2,TCF7L2,BMP4,ESRP1,ALPK3,PPP1R9B,KBTBD8,OPCML,LRRC4C,BMP6,DOK6,PALLD,RASGRP1,MORC1,DIXDC1,CSRP1,USP13,SDC2,PTGER4,LRTM1,CD34,RERE,CACNA1H,TRIOBP,BCL6,DMRTA2,EDNRB,RTN4RL2,OSTN,C8orf37,QKI,SOX9,KRT75,CTNNA1,TP63,KNDC1,SGCD,SMARCA1,GABRB2,SEMA6A,FAT1,BHL…
GO:0048468	cell development	1.32937e-16	2.20197e-12	1628	278	RUNX2,PLXNA3,SPTBN1,FOXC1,LEP,TGFB2,PBX3,JUN,GNAO1,BMP3,NRXN1,RAPGEF1,TNP1,MYOG,PRDM14,ERBB4,CDYL,TNC,SEMA4D,EXT1,ZEB2,SH3KBP1,NUMB,SH3TC2,SMYD3,FYN,ACTN1,RXFP2,MAGI2,TBX3,TPM1,EGR2,PPP1R9A,RUNX1,CAPN3,SPRY1,CTNNB1,FAM20C,SEMA6A,GABRB2,SATB2,FAT1,FOXA1,NTRK1,ITGB3,RTN4R,SLC9A4,ARID5B,NRXN3,FER,COBL,GLI3,HIF1A,PLCG1,FOXP1,DLL1,DCT,DCLK2,SNAPIN,NTF3,FN1,PAK4,TSSK1B,ALKBH1,EDN1,ANXA2,IL15,TRAK1,BMP6…
GO:0048518	positive regulation of biological process	8.39763e-16	1.3909e-11	6081	808	F10,LUM,MIB1,TEAD1,WNT9A,NCOA3,RAB8B,PLCE1,WNT5A,F2RL3,PRF1,TIAM1,RTF1,ZFHX4,HLA-DQA2,MAP2K6,ABHD17C,ANKFY1,TRERF1,C2,MYO6,MYOD1,FSHR,CTNNA2,APOA5,TOMM7,SH3GL3,NEUROD4,VASP,NLRC5,LIFR,ZRANB1,SIK3,KCNE1,PRLR,WT1,DHX29,ANK2,SEMA3D,PROM1,HOXA3,RPTOR,PRKDC,PAX6,UBD,TBX2,MMRN1,PPP1R15B,FGF1,ITGA6,SMAD2,CALM1,ADAM12,PPP3CA,KIF26B,PABPC1,MYBBP1A,RIMS2,ASIC2,AZIN1,STAU1,ATP7A,DENND6A,AMOTL1,USP21,MYCBP2,…
GO:0032989	cellular component morphogenesis	9.15274e-16	1.51588e-11	811	162	AGFG1,APBB2,FAT1,SEMA6A,CDH18,SEMA5A,NDN,SHROOM3,SPTBN2,ITGB3,PLXNA2,GAP43,RTN4R,SLIT2,EFNA5,CDH20,NTRK1,EFNB2,CD9,FER,COBL,NRXN3,MAP2,GLI3,SLITRK5,MYH6,PLCG1,VANGL2,NTF3,FN1,CTNND2,RAP1GAP,TBCC,NRG1,DTNBP1,SNX2,YAP1,TGFB2,POSTN,SOX6,WNT7A,NR4A2,PLXNA3,FGFR2,SPTBN1,LAMC3,CDH3,IL7R,CDH7,NGF,NRXN1,GAB1,NCMAP,OBSCN,SEMA3A,ADD1,ENAH,PRDM14,NRK,MAPK14,EXT1,ZEB2,GRB7,SH3KBP1,ACTN1,ECT2,ALCAM,NUMB,FYN,C…
GO:0000902	cell morphogenesis	1.33568e-15	2.21202e-11	706	146	APBB2,SEMA5A,CDH18,SEMA6A,FAT1,SPTBN2,SHROOM3,NDN,NTRK1,EFNA5,CDH20,ITGB3,PLXNA2,GAP43,SLIT2,RTN4R,NRXN3,MAP2,FER,COBL,EFNB2,PLCG1,GLI3,SLITRK5,RAP1GAP,TBCC,CTNND2,NTF3,VANGL2,FN1,DTNBP1,SNX2,NRG1,IL7R,PLXNA3,FGFR2,LAMC3,SPTBN1,CDH3,WNT7A,NR4A2,YAP1,TGFB2,SOX6,POSTN,NGF,NRXN1,GAB1,CDH7,SEMA3A,MAPK14,NRK,ADD1,ENAH,PRDM14,GRB7,ZEB2,SH3KBP1,EXT1,FYN,NUMB,ALCAM,ECT2,ACTN1,KIF5C,EGR2,CDH8,CREB1,CTNNB1…
GO:0051094	positive regulation of developmental process	1.55947e-15	2.58249e-11	1418	246	TBX20,SMAD2,ITGA6,FGF1,DAB2,ADAM12,LRTM1,ROBO1,MACF1,PCID2,RIMS2,BCL2,FGF18,ASIC2,RASGRP1,RAPGEF2,CDH5,RBPJ,CRB2,IGF2,ADAMTS20,TRAK1,INHBA,IL15,AKIRIN1,CD36,HMGCR,BMP6,MAP1B,IGFBP3,RBM19,DIO3,IL17A,SOX9,AR,CTNNA1,CITED2,TP63,BMP1,NLGN3,GPC1,CD83,CDKL3,FBXO5,PTPRC,METRNL,NRP1,TENM4,FBXO31,PRL,GPER1,CD34,SLITRK1,BAMBI,BCL6,TRIOBP,BTG1,LRRC7,SMOC2,DMRTA2,OTP,BMP7,IRX3,TRIM32,FLRT2,WNT5A,HSPB1,ITPKB,…
GO:2000026	regulation of multicellular organismal development	1.83339e-15	3.03592e-11	2156	342	HMGCR,LRRC4C,BMP6,IL15,TRAK1,AKIRIN1,BHLHE40,RBPJ,MYCBP2,ASIC2,RASGRP1,SDC2,RIMS2,DIXDC1,PPP3CA,ADAM12,LRTM1,SMAD2,FGF1,ITGA6,KCNK2,SMOC2,DMRTA2,OTP,CD34,DAAM2,BAMBI,BCL6,RTN4RL2,PRL,WDR36,GPER1,PTPRC,EDNRB,FBXO31,SOX14,CTNNA1,TP63,CITED2,KNDC1,OSTN,MAP1B,SOX9,EGFR,CTNNA2,MYOD1,VEZF1,CNTN4,CTH,BRINP3,FMR1,NOTCH3,HES1,SKI,WASF3,SHANK2,RFX3,TIAM1,MAF,WNT5A,WNT9A,NCOA3,MIB1,TBX2,TCF7L2,HIST1H4H,PAX6…
GO:0051240	positive regulation of multicellular organismal process	3.42546e-15	5.67188e-11	1799	295	WT1,PRLR,SH3GL3,APOA5,TCF7L2,TBX2,IGSF11,PRKDC,PAX6,BMP4,PROM1,SHANK2,RFX3,TIAM1,WNT5A,RAB8B,NCOA3,LUM,MYOD1,CTH,BRINP3,FMR1,HES1,WASF3,INHBB,CITED2,TP63,MAP1B,AFAP1L2,EGFR,SOX9,DMRTA2,SMOC2,OTP,CD34,ADORA2A,BAMBI,BCL6,PRL,GPER1,PTPRC,EDNRB,FBXO31,RIMS2,PPP3CA,ADAM12,PTGER4,LRTM1,SMAD2,ITGA6,FGF1,HMGCR,BMP6,HADH,IL15,TRAK1,PTGER2,RBPJ,AMOTL1,ASIC2,RASGRP1,FN1,NPR1,PIM1,ESRRG,ANXA2,EDN1,HTR2A,NPAS…
GO:0065008	regulation of biological quality	6.77288e-15	1.12139e-10	4051	570	NUBP1,FMN2,EFNB2,MAP2,PLSCR5,LRRTM1,KCNMB2,NLGN4X,C1QL3,CXCL13,ROCK2,LRFN2,RND3,SLITRK5,ZNF516,AP1AR,GBA,ATP6V1D,KITLG,CFTR,LGR4,CCAR2,ATF7IP,ANXA7,DTNBP1,FGF14,ABCB4,CLNS1A,LDB2,ADH1B,XDH,GCH1,SERPINA3,SLC12A2,RGS4,NPS,FZD1,APOB,RYR2,ACTA2,NELL2,GABRG3,SHROOM3,AZGP1,ANGPT1,TRPV5,ADRA1A,ABCD1,NTRK3,PRIMA1,IGF2BP1,FGF23,SEMA6D,ACKR3,TSHZ3,GAA,DCN,IRX5,TRDN,CREB1,LYAR,FASTKD3,ATP2B4,WNT7A,SLC12A8,F…
GO:0048513	animal organ development	7.50934e-15	1.24325e-10	3131	460	NKX2-5,SYT1,CDON,KRTAP26-1,SOX2,IGSF22,FOXG1,CLN8,ETS1,NCAPG2,ASB1,GTF3C5,ZHX2,BMP5,SEMA3E,CA10,PLN,LMNA,HCN1,WDR11,CELA1,NRP2,NOX3,SERPINH1,VSTM5,ODAM,XK,MEGF11,STON2,EML1,LIMS1,SENP2,DAB1,LMOD3,CRYBB2,LRRK2,ZFP36L1,TGFBR2,GPR183,KRT6A,COL14A1,AMELX,COL6A1,SEMA5B,COL27A1,CXCL12,SF1,TREM2,HIPK2,PHOX2B,BAAT,NOTCH4,FLRT2,AGPAT5,BMP7,MATN1,IRX3,PSMG1,ADAMTS18,ITPKB,NRG3,DNAJB6,RP1,SPO11,CTNND1,LMX1A…
GO:0048522	positive regulation of cellular process	1.55646e-14	2.57673e-10	5358	719	HTR2A,ANXA2,EDN1,TRIM15,OLFM4,KLF12,FN1,ESRRG,CAMTA1,PGK1,SPIRE1,PIM1,GPSM1,PCGF5,DLL1,PHB2,FGF7,GLI3,ITGAX,BAG6,ZSWIM2,RTN4R,POU2AF1,PSMD7,ABHD5,NTRK1,TRABD2B,PRICKLE1,BHLHB9,TBX15,SWAP70,YTHDF3,MMP3,TBL1X,MUC1,SEMA6A,RNF217,CCBE1,GPC5,SMARCA1,SCIN,MNT,MACC1,CTNNB1,CACNG4,CALCOCO1,ETAA1,S1PR1,BCL10,IGF1R,N6AMT1,RUNX1,CHUK,CAPN3,DUSP6,ZNF622,TBX3,CAMKK2,ITGB2,EGR2,CASP12,ECT2,ACTN1,HPSE2,RXFP2,BM…
GO:0050793	regulation of developmental process	1.82126e-14	3.01491e-10	2696	405	RPS6KA3,TRPS1,OLFM4,PAK4,EDN1,ANXA2,HTR2A,PIM1,SNAPIN,PGK1,NTF3,FN1,NPR1,PAX9,ITGAX,MME,PLCG1,FGF7,HIF1A,GLI3,SYT4,PHB2,DCT,DLL1,FOXP1,AKAP6,ITGB8,TBX18,DLG5,FBN2,BAG6,COBL,GPR171,NTRK1,PSMD7,EEF1E1,ITGB3,RTN4R,PLEKHB1,CCDC88A,BHLHB9,PRICKLE1,FOXA1,PROK1,CCBE1,LAMA4,SEMA6A,PPP1CC,EED,TNRC6C,FAM20C,SCIN,GOLGA4,RUNX1,CAPN3,S1PR1,RIPK2,ZMIZ1,CTNNB1,SPRY1,TPM1,ITGB2,PPP1R9A,TBX3,DUSP6,PSMD6,FYN,NUMB,…
GO:0051960	regulation of nervous system development	2.79986e-14	4.63461e-10	926	174	SOX14,CDKL3,NLGN3,KNDC1,CTNNA1,SOX9,DIO3,MAP1B,OSTN,OTP,DMRTA2,LRRC7,BCL6,SLITRK1,DAAM2,ABI2,WDR36,GPER1,RTN4RL2,TENM4,FBXO31,EDNRB,NRP1,RIMS2,SDC2,SLC6A4,MACF1,DIXDC1,ROBO1,LRTM1,PPP3CA,ITGA6,BMP6,LRRC4C,BHLHE40,SDK1,TRAK1,MYCBP2,TRAK2,RAPGEF2,ASIC2,BCL2,DAB1,UNC5D,LRRK2,VSTM5,SLITRK4,XK,SH3GL3,OPRM1,PARD3,MYB,ZHX2,BMP5,SEMA3E,LRFN3,PAX6,YWHAG,ESRP1,CDH4,BMP4,NKX2-5,SYT1,CDON,SEMA3D,SOX2,TIAM1,F…
GO:0016043	cellular component organization	3.75811e-14	6.22042e-10	5519	735	ERBB4,ADD1,HDAC1,RPL10L,ALDOB,GSTK1,MYF5,TCF7L1,CDC42BPB,CEL,MSR1,TNP1,MRPL32,APCS,ARHGAP21,EPB41L1,SPTBN1,APOC2,FOXC1,PLXNA3,SPRY1,BET1,ZMIZ1,HSPA8,GOLGA4,SIN3B,SH3BGR,CDH8,TERF2IP,KIF11,CADM1,PPP1R9A,TPM1,PIAS1,SH3TC2,NUMB,SMYD3,KCNC2,ATP9B,RRS1,ZEB2,SEMA4D,MAD1L1,TNC,SEC16B,HDAC9,DYNC1LI2,ITGB3,MRPS6,CTRB1,MMP16,FOXA1,DNLZ,DNAH7,UBE2E1,RNF19A,CCDC88A,SATB2,PTGES3,VRK1,HIST1H2BJ,LAMA4,TRIM34,SV…
GO:0071840	cellular component organization or biogenesis	9.17927e-14	1.51926e-09	5708	754	COL14A1,CNKSR2,FBLN2,FBXO7,MORF4L2,ARFGAP3,HIPK2,PHOX2B,CRISP1,COL27A1,SEMA5B,COX7A2L,FLRT2,BAAT,TRIM32,NAV2,BLM,MCCC2,ACSL4,PIK3CA,FAM161A,LAMA1,SLC25A46,ARVCF,CHMP6,DDX28,CTNND1,LMX1A,RP1,RAB1B,SOX2,EPS8,MAP7D3,BCAR1,GTF3C5,SMC5,SEMA3E,KCNV1,DNMT3A,YWHAG,DAAM1,LRFN3,ETS1,BAIAP2L2,NCAPG2,XK,CELF2,KIF24,SLITRK4,VSTM5,WDR11,PLN,LMNA,HCN1,HSPA4,LRRK2,UNC5D,LMOD3,KCTD12,PHIP,PFN2,STON2,SPIRE2,RAPGEF…
GO:0048666	neuron development	1.12393e-13	1.86011e-09	799	154	DCLK2,SLITRK5,GLI3,PLCG1,ARID1B,EFNB2,PRDM1,COBL,MAP2,NRXN3,ALKBH1,PAK4,DTNBP1,NTF3,VANGL2,SNAPIN,GBA,CTNND2,RAP1GAP,WNK1,GABRB2,SEMA6A,SEMA5A,APBB2,SLIT2,GAP43,RTN4R,PLXNA2,TSPAN2,EFNA5,NTRK1,THOC2,NDN,SPTBN2,OLFM3,ALCAM,IRX5,NUMB,FYN,EXT1,SH3KBP1,GRB7,ZEB2,TNC,ATP8B1,CTNNB1,RUNX1,CREB1,PPP1R9A,EGR2,KIF5C,GNAO1,USH1C,NRXN1,GAB1,NGF,POSTN,TGFB2,FEZF2,PBX3,NR4A2,JUN,WNT7A,SPTBN1,PLXNA3,FGFR2,LEP,T…
GO:0060284	regulation of cell development	1.21077e-13	2.00371e-09	955	176	LMOD3,DAB1,LRRK2,UNC5D,LIMS1,XK,SH3GL3,OPRM1,MYB,ZHX2,BMP5,SEMA3E,PAX6,YWHAG,ESRP1,BMP4,CDH4,NKX2-5,SYT1,CDON,SEMA3D,SOX2,TIAM1,RFX3,SHANK2,FOXO6,RASAL1,LMX1A,NRG3,WNT5A,FLRT2,TRIM32,IRX3,BMP7,MIB1,CNTN4,MYOD1,TREM2,CTNNA2,PHOX2B,FMR1,SEMA5B,BRINP3,CXCL12,SKI,NOTCH3,HES1,FBXO7,GPRC5B,GPR183,SOX14,CDKL3,NLGN3,KNDC1,CTNNA1,SOX9,DIO3,MAP1B,OSTN,OTP,DMRTA2,LRRC7,TRIOBP,BCL6,SLITRK1,DAAM2,ABI2,GPER1,W…
GO:0045597	positive regulation of cell differentiation	1.35112e-13	2.23583e-09	992	181	CDON,SYT1,SOX2,NKX2-5,PROM1,CDH4,BMP4,ETS1,PAX6,MYB,TCF7L2,BMP5,OPRM1,SH3GL3,NEUROD4,LIMS1,TGFBR2,ZFP36L1,DAB1,LMOD3,MORF4L2,GPRC5B,HES1,CXCL12,CTH,TESC,FMR1,BRINP3,TREM2,PHOX2B,CTNNA2,VEZF1,MYOD1,BMP7,IRX3,TRIM32,WNT5A,NCOA3,ITPKB,WNT9A,RASAL1,VSTM2A,HSPA1B,RGCC,FOXO6,SHANK2,RFX3,TIAM1,ADAMTS9,METRNL,PTPRC,FBXO31,TENM4,NRP1,GPER1,SLITRK1,BAMBI,CD34,BTG1,BCL6,TRIOBP,LRRC7,OTP,DMRTA2,IGFBP3,MAP1B,…
GO:0050767	regulation of neurogenesis	2.90046e-13	4.7994e-09	822	156	NLGN3,CTNNA1,KNDC1,SOX9,OSTN,MAP1B,DIO3,SOX14,CDKL3,ABI2,RTN4RL2,GPER1,WDR36,EDNRB,NRP1,TENM4,FBXO31,DMRTA2,OTP,LRRC7,BCL6,DAAM2,SLITRK1,PPP3CA,ITGA6,RIMS2,SLC6A4,SDC2,DIXDC1,MACF1,ROBO1,TRAK2,MYCBP2,RAPGEF2,BCL2,BMP6,LRRC4C,BHLHE40,SDK1,TRAK1,XK,SH3GL3,DAB1,UNC5D,LRRK2,BMP4,CDH4,ESRP1,NKX2-5,SOX2,CDON,SEMA3D,SYT1,OPRM1,ZHX2,SEMA3E,BMP5,MYB,PAX6,YWHAG,NRG3,WNT5A,BMP7,IRX3,TRIM32,FLRT2,MIB1,TIAM1,…
GO:0009887	animal organ morphogenesis	7.7615e-13	1.28422e-08	953	173	TGFB2,YAP1,WNT7A,JUN,RUNX2,FGFR2,LAMC3,FOXC1,TIPARP,ADAMTS16,GNAO1,USH1C,MYF5,JAG2,SEMA3A,HDAC1,TH,MYO3A,MAPK14,DLX1,ABR,TNC,AQP1,OLFM3,RAB23,GAA,DCN,IRX5,IRX4,TBX3,PITX2,TPM1,SALL1,ZMIZ1,SPRY1,CTNNB1,S1PR1,LRIG3,JAG1,FOXF2,FAM20C,CEBPB,SATB2,FAT1,TLE1,NKX3-1,FZD1,SEMA6A,CHRNA9,EFEMP1,FOXA1,TBX15,ACTA2,RYR2,MYLK,SLIT2,LRIG1,MMP16,PRDM1,EFNB2,ARID5B,FBN2,DLG5,SSUH2,DLL1,PHB2,FOXN3,PHEX,FGF7,HIF1A,…
GO:0045165	cell fate commitment	1.67798e-12	2.77622e-08	244	65	ZNF521,RBPJ,SOX5,BCL2,FEZF2,WNT7A,SOX6,IRF4,RUNX2,FGFR2,RAG2,ERBB4,PRDM14,TBX20,SMAD2,JAG2,MYF5,MYOG,TENM4,NRP1,NTRK3,DLX1,DMRTA2,BARHL2,BATF,WNT8A,CTNNB1,JAG1,SOX9,EPAS1,TBX3,RAB10,HES1,NOTCH3,SATB2,MYOD1,CEBPB,WNT5A,WNT9A,GAP43,NOTCH4,TBX15,RTF1,FOXA1,BMP4,DLL1,CDON,SOX13,SOX2,GLI3,NKX2-5,TCF7L2,TBX2,MYT1L,PRDM1,TBX18,SIX2,PAX6,PRKDC,NRG1,NEUROD4,NR2F2,TRIM15,POU6F2,WT1
GO:0023051	regulation of signaling	4.12519e-12	6.82471e-08	3580	499	MYB,PRKCB,BMP5,OPRM1,YWHAG,NCAPG2,RASA1,NETO1,CDON,SYT1,SOX2,EPS8,TARDBP,FAM53B,NKX2-5,MAP3K1,LRRK2,TGFBR2,DAB1,PHIP,SENP2,LIMS1,DGKB,PFN2,ARHGAP28,NPVF,SLC2A2,ARHGEF16,WDR11,LMNA,PLN,TAX1BP1,HIPK2,TREM2,COPS8,CXCL12,FICD,CNKSR2,PDE8A,GPR183,CHN2,GPRC5B,DAPK1,BLM,NEK10,RMI2,PIK3CA,CHMP6,CTNND1,RGS5,RASAL1,HSPA1B,HSPB1,ITPKB,NRG3,SOS2,NOTCH4,PATE1,TRIM32,BMP7,MET,IGSF9B,LRRC7,NFKBIA,GNAI1,DLG3,DUS…
GO:0090066	regulation of anatomical structure size	5.32788e-12	8.81392e-08	506	106	KCNMB2,RPTOR,BAIAP2L2,MAP2,FMN2,FER,SEMA3E,EPS8,CAPZA2,SEMA3D,ROCK2,ARHGAP42,RASA1,CLN8,CDH4,PFN2,SLC12A6,SPIRE1,AP1AR,LMOD3,NPR1,FN1,LRRK2,TMEM123,HTR2A,VASP,ANXA7,EDN1,ARHGAP28,XK,SEMA5B,TRIM27,CXCL12,CLNS1A,CTNNA2,SCIN,SEMA6A,SEMA5A,SLC12A2,UTS2,GCH1,SLC8A1,SWAP70,DOCK4,SPTBN2,PRKG1,ACTA2,ADRA1A,EFNA5,ADD3,SLIT2,RTN4R,WNT5A,SEMA4D,TRIOBP,SEMA6D,AQP1,ADORA2A,BARHL2,RB1CC1,NTRK3,ECE1,RHOBTB1,EDN…
GO:0045664	regulation of neuron differentiation	6.22848e-12	1.03031e-07	656	128	MAGI2,ZNF536,ECT2,FYN,ZEB2,NTRK3,DLX1,BARHL2,SEMA6D,SEMA4D,JAG1,GOLGA4,PPP1R9A,RAPGEF1,BCL11A,NGF,SIPA1L1,WNT7A,FEZF2,NEGR1,NCS1,TCF4,PLXNA3,ATF1,STX1B,MAP3K13,SEMA3A,EZH2,DLL1,RNF157,GLI3,SYT4,COBL,RRN3,EFNB2,MAP2,DLG5,HECW1,ITSN2,NTF3,FN1,SNAPIN,ZFHX3,SEMA5A,FZD1,SEMA6A,VWC2L,CUX1,PLXNA2,SLIT2,RTN4R,EIF4E,NTRK1,EFNA5,BHLHB9,FOXA1,PTPRG,CCDC88A,RTN4RL2,WDR36,ABI2,NRP1,EDNRB,FBXO31,LRRC7,SLITRK1,…
GO:0045595	regulation of cell differentiation	6.42242e-12	1.06233e-07	1878	291	HES1,NOTCH3,SKI,CTNNA2,MYOD1,CNTN4,VEZF1,CTH,BRINP3,FMR1,WNT5A,NCOA3,WNT9A,MIB1,SHANK2,RFX3,TIAM1,MAF,VSTM2A,BMP4,PROM1,ESRP1,SEMA3D,TCF7L2,HIST1H4H,PAX6,SIX2,CD109,FAT4,NEUROD4,SH3GL3,ANKRD2,MYCBP2,RBPJ,RASGRP1,LRRC4C,BMP6,IL15,TRAK1,AKIRIN1,BHLHE40,PPP3CA,SMAD2,ITGA6,SDC2,RIMS2,DIXDC1,RTN4RL2,GPER1,WDR36,PTPRC,EDNRB,FBXO31,DMRTA2,OTP,DAAM2,CD34,BAMBI,BCL6,TRIOBP,CTNNA1,TP63,KNDC1,MED28,MAP1B,OS…
GO:0010646	regulation of cell communication	6.54618e-12	1.08274e-07	3539	493	SLIT2,ANGPT1,EIF4E,STARD13,EFNA5,ADRA1A,SIPA1L2,RYR2,PIP4K2A,MAOA,SLC8A1,RAMP1,RFC5,NKX3-1,WNK1,DUSP22,NPS,RGS4,SEMA5A,SUMO1,NR3C2,FZD1,RNF216,FAM13B,VWC2L,MBD2,XDH,FNIP2,CFTR,HECW1,CCAR2,LGR4,NRG1,CARTPT,RHOJ,FGF14,CYP7B1,DTNBP1,ITSN2,VANGL2,HMGB4,LMO3,RGS22,RAP1GAP,GBA,CTNND2,KITLG,INTU,NLGN4X,USP47,PSD4,ARHGAP42,LRFN2,ROCK2,PHLPP1,PXDN,SULF1,RRN3,LRRTM1,ADAM17,WWC1,NUP93,MAPK14,IL21,NRK,TNFSF1…
GO:0031175	neuron projection development	8.54679e-12	1.41355e-07	652	127	PAK4,DTNBP1,ALKBH1,NRP2,VASP,FAT4,SLITRK4,RAP1GAP,PPP1R9B,GBA,SNAPIN,CTNND2,UNC5D,NTF3,VANGL2,LRRK2,DAB1,PLCG1,SEMA3D,ARID1B,SLITRK5,GLI3,CDH4,MAP2,NRXN3,PAX6,COBL,PARD3,EFNB2,NTRK1,FLRT2,BMP7,TRIM32,EFNA5,WNT5A,GAP43,SLIT2,RTN4R,USP33,TSPAN2,PLXNA2,LMX1A,SPTBN2,EMB,ACSL4,PIK3CA,SHANK2,NDN,TIAM1,PRKG1,LAMA1,SEMA5A,SEMA6A,RAB10,HES1,MAP4,UHMK1,CXCL12,APBB2,SEMA5B,PHOX2B,CTNNA2,CNTN4,MAP1B,NFIB,EGF…
GO:0120039	plasma membrane bounded cell projection morphogenesis	8.83767e-12	1.46157e-07	477	101	MYCBP2,TRAK2,GAB1,NRXN1,PALLD,DOK6,ATP7A,BCL2,NGF,POSTN,ETV1,NR4A2,WNT7A,SPTBN1,FGFR2,PLXNA3,TRAK1,LRTM1,ENAH,NRK,GFRA1,SDC2,ROBO1,SEMA3A,ALCAM,PREX2,NRP1,NUMB,FYN,EXT1,SH3KBP1,ZEB2,GRB7,POU4F3,RERE,GPM6A,ADORA2A,SLITRK1,GPC1,NCAM1,CTNNB1,AUTS2,NLGN3,NFIB,EGFR,MAP1B,CREB1,CDKL3,KIF5C,CHL1,EGR2,RAB10,SEMA6A,SEMA5A,CNTN4,PHOX2B,CTNNA2,SEMA5B,CXCL12,APBB2,SLIT2,GAP43,RTN4R,PLXNA2,USP33,WNT5A,FLRT2,E…
GO:0048589	developmental growth	1.07322e-11	1.77479e-07	388	87	OSTN,MAP1B,SOX9,AR,S1PR1,SPRY1,CTNNB1,NLGN3,AUTS2,ZMIZ1,CDKL3,SALL1,GRHL2,TENM4,NRP1,ALCAM,MAGI2,SLITRK1,POU4F3,PTGFRN,TNC,ZEB2,TAF8,FGF1,SMAD2,PPP3CA,KIF26B,ERBB4,ADD1,MTPN,SEMA3A,MYOG,EZH2,BCL2,SLC1A2,SMPD3,LEP,COL6A3,FOXC1,MBL2,AKIRIN1,PLXNA3,FGFR2,WNT7A,POSTN,TGFB2,YAP1,CELA1,WDR11,APOA5,ANXA2,ALKBH1,NRP2,TGFBR2,VANGL2,ZFP36L1,SOX2,STRA6,GLI3,FGF7,NKX2-5,NLGN4X,BMP4,DLL1,BNC2,NCAPG2,ARID5B,CO…
GO:0048812	neuron projection morphogenesis	1.23315e-11	2.03914e-07	473	100	CREB1,EGR2,CHL1,KIF5C,CDKL3,NLGN3,AUTS2,GPC1,NCAM1,CTNNB1,MAP1B,EGFR,NFIB,GRB7,ZEB2,SH3KBP1,EXT1,RERE,GPM6A,ADORA2A,SLITRK1,POU4F3,ALCAM,FYN,NUMB,NRP1,PREX2,SDC2,SEMA3A,ROBO1,ENAH,LRTM1,GFRA1,NRK,WNT7A,ETV1,NR4A2,POSTN,TRAK1,FGFR2,PLXNA3,SPTBN1,TRAK2,MYCBP2,BCL2,NGF,ATP7A,GAB1,PALLD,DOK6,NRXN1,NTF3,LRRK2,VANGL2,UNC5D,DAB1,RAP1GAP,CTNND2,SLITRK4,VASP,NRP2,DTNBP1,COBL,PARD3,EFNB2,NRXN3,MAP2,PAX6,CD…
GO:0048523	negative regulation of cellular process	1.24413e-11	2.05716e-07	4821	640	MNT,SCIN,KCNJ11,SEMA6A,CHRNA9,GABRB2,LAX1,MMP3,TBL1X,MUC1,TLE1,IER3,SWAP70,YTHDF3,MTRNR2L5,TRABD2B,PRICKLE1,BHLHB9,TBX15,NTRK1,MSC,RTN4R,PSMD7,BAG6,GLI3,PHB2,DLL1,SNAPIN,PIM1,FN1,SFMBT2,DCPS,KLF12,HTR2A,ANXA2,EDN1,INS,RUNX2,RCOR1,LEP,TGFB2,YAP1,PRR11,MUC21,PARP10,JUN,BCL11A,PPP1R17,DACT1,MYOG,BTG4,VRTN,UBR5,WFDC6,MEIS2,STX1B,NBAS,PRDM14,CDYL,GPR161,C1QTNF1,SKAP2,ATP1A1,GAL,HMGB3,SH3KBP1,SLC7A14,F…
GO:0035295	tube development	1.26529e-11	2.09204e-07	839	153	BMP5,SEMA3E,TBX2,PTPRB,CAT,PAX6,HOXA3,ETS1,SIX2,BMP4,RASA1,NKX2-5,TGFBR2,ZFP36L1,DAB1,WT1,NUP133,TSPAN12,NRP2,FAT4,VASP,VEZF1,HES1,NOTCH3,SKI,PIK3CA,ADAMTS9,LAMA1,WNT5A,MIB1,BMP7,IRX3,NOTCH4,MET,CD34,HSD11B1,EDNRB,EPGN,NRP1,GRHL2,NFIA,CYP1A2,FOXL1,EPAS1,ITPK1,EDNRA,TP63,CITED2,SGCD,QKI,NFIB,EGFR,SOX9,ING2,AR,RALA,PROK2,SMPD3,RBPJ,BCL2,AMOTL1,CDH13,ATP7A,FGF18,MMP19,ARHGAP22,VAV2,ROBO1,SDCCAG8,KIF…
GO:0048667	cell morphogenesis involved in neuron differentiation	1.42714e-11	2.35949e-07	422	92	NCAM1,GPC1,AUTS2,NLGN3,NFIB,C8orf37,MAP1B,CREB1,CHL1,EGR2,KIF5C,ALCAM,PREX2,NRP1,NUMB,FYN,EXT1,ZEB2,GRB7,SH3KBP1,POU4F3,TRIOBP,SLITRK1,RERE,LRTM1,ENAH,GFRA1,SDC2,ROBO1,SEMA3A,MYCBP2,TRAK2,DOK6,PALLD,GAB1,NRXN1,BCL2,NR4A2,ETV1,WNT7A,SPTBN1,FGFR2,PLXNA3,TRAK1,NRP2,VASP,SLITRK4,DTNBP1,DAB1,VANGL2,UNC5D,CTNND2,RAP1GAP,CDH4,GLI3,SLITRK5,SEMA3D,PLCG1,EFNB2,PARD3,COBL,PAX6,MAP2,NRXN3,GAP43,SLIT2,RTN4R,P…
GO:0048858	cell projection morphogenesis	1.47947e-11	2.44587e-07	481	101	ALCAM,FYN,NRP1,NUMB,PREX2,SH3KBP1,ZEB2,GRB7,EXT1,ADORA2A,GPM6A,SLITRK1,RERE,POU4F3,AUTS2,NLGN3,GPC1,CTNNB1,NCAM1,MAP1B,EGFR,NFIB,CREB1,KIF5C,EGR2,CHL1,CDKL3,TRAK2,MYCBP2,NGF,BCL2,GAB1,NRXN1,PALLD,ATP7A,DOK6,WNT7A,ETV1,NR4A2,POSTN,TRAK1,FGFR2,PLXNA3,SPTBN1,ENAH,LRTM1,GFRA1,NRK,SDC2,SEMA3A,ROBO1,CDH4,SEMA3D,PLCG1,SLITRK5,GLI3,COBL,PARD3,EFNB2,NRXN3,MAP2,PAX6,SLITRK4,NRP2,VASP,DTNBP1,SNX2,VANGL2,NTF…
GO:0040011	locomotion	1.57395e-11	2.60189e-07	1225	205	VASP,NRP2,ASTN1,ZRANB1,ARHGEF16,NEUROD4,CCL7,DAB1,UNC5D,ITGA9,LRRK2,PPP1R9B,ADCY3,BMP4,CDH4,BCAR1,EPS8,SEMA3D,SEMA3E,PAX6,SIX2,ETS1,USP33,NRG3,WNT5A,BMP7,CALCA,FLRT2,SLC26A8,RFX3,TIAM1,LAMA1,PRKG1,PIK3CA,EMB,LMX1A,DOCK4,SKI,HES1,IL16,GPR183,INPP5B,CNTN4,PHOX2B,CTNNA2,SEMA5B,CXCL12,AUTS2,HTR2B,GPC1,NCAM1,IL17A,NFIB,EGFR,ING2,MAP1B,GPR37,PLAU,CHL1,BDKRB1,ABI2,CORO6,EDNRB,NRP1,RHOBTB1,PTPRC,PGK2,PAK…
GO:0040007	growth	1.91093e-11	3.15877e-07	392	87	SLC1A2,BCL2,TGFB2,YAP1,POSTN,WNT7A,FGFR2,AKIRIN1,PLXNA3,COL6A3,MBL2,FOXC1,LEP,SMPD3,MTPN,ADD1,ERBB4,KIF26B,PPP3CA,SMAD2,FGF1,EZH2,SEMA3A,MYOG,MAGI2,ALCAM,NRP1,TENM4,TAF8,ZEB2,TNC,PTGFRN,POU4F3,SLITRK1,ZMIZ1,NLGN3,AUTS2,CTNNB1,SPRY1,S1PR1,AR,SOX9,OSTN,MAP1B,GRHL2,SALL1,CDKL3,COL14A1,COL6A1,SEMA5A,MYOD1,SEMA5B,COL27A1,SLIT2,GAP43,WNT5A,EFNA5,MATN1,ADRA1A,TIAM1,NDN,SHANK2,RTF1,SPTBN2,BNC2,BMP4,DLL1,…
GO:0061564	axon development	2.39728e-11	3.96246e-07	400	88	CTNNA2,PHOX2B,CNTN4,CXCL12,APBB2,SEMA5B,RAB10,SEMA5A,SEMA6A,EMB,PIK3CA,NDN,LAMA1,SPTBN2,LMX1A,WNT5A,GAP43,RTN4R,SLIT2,TSPAN2,PLXNA2,USP33,NTRK1,FLRT2,BMP7,TRIM32,EFNA5,COBL,EFNB2,PARD3,MAP2,NRXN3,PAX6,CDH4,SEMA3D,PLCG1,GLI3,SLITRK5,VANGL2,UNC5D,DAB1,RAP1GAP,NRP2,SLITRK4,VASP,FEZF2,ETV1,JUN,NR4A2,WNT7A,SPTBN1,PLXNA3,FGFR2,MYCBP2,NRXN1,GAB1,PALLD,DOK6,BCL2,MTR,ROBO1,SEMA3A,LRTM1,ENAH,GFRA1,ZEB2,SH3…
GO:0006928	movement of cell or subcellular component	2.40426e-11	3.97376e-07	1460	235	ABI2,CORO6,BDKRB1,RHOBTB1,NRP1,EDNRB,PTPRC,PAK6,PGK2,MET,TPM2,BTG1,POU4F3,CCDC65,CD47,BAMBI,RERE,GPM6A,CXCL14,CD34,GPC1,NCAM1,HTR2B,SGCD,AUTS2,ING2,NFIB,EGFR,IL17A,MAP1B,PLAU,CHL1,MYCBP2,CRB2,TRAK2,RAPGEF2,FUT8,RASGRP1,DOK6,TNPO1,PALLD,CDH13,AMOTL1,ANLN,ETV1,KIF7,ITGBL1,FUT10,AKIRIN1,TRAK1,LRTM1,DYNC1I1,KIF26B,CEACAM3,KCNJ3,ITGA6,CXCL1,GFRA1,TBX20,DNAH5,SDC2,KIF25,SDCCAG8,DIXDC1,VAV2,ROBO1,ADCY3,…
TermID	KEGG Pathway Term	pvalue	benjamini hocberg	Genes in Term	Target Genes in Term	Gene Symbols
hsa04015	Rap1 signaling pathway	1.03561e-05	0.00519879	210	46	FGF1,MAP2K6,INS,CTNNB1,KITLG,EFNA5,FGF7,RAPGEF1,RAP1GAP,BCAR1,VAV2,RAPGEF2,PIK3CA,PARD3,TIAM1,VASP,SIPA1L1,IGF1R,GNAO1,CALM1,ITGB2,FGF14,ANGPT1,FARP2,ADCY3,MET,PLCE1,FGF18,ADORA2A,PFN2,NGF,MAGI1,EGFR,DOCK4,MAPK14,F2RL3,PRKCB,ITGB3,FGF23,MAGI2,CTNND1,PLCG1,FGFR2,GNAI1,RALA,SIPA1L2
hsa04390	Hippo signaling pathway	0.000124326	0.0622872	154	34	BMP7,PPP2R2B,FGF1,BMP6,SMAD2,CTNNB1,PPP1CB,FZD10,BMP5,DLG2,TGFBR2,FZD1,WNT5A,PARD3,SOX2,YWHAG,BMP4,PPP2CB,DLG3,PPP2R2D,CTNNA2,YAP1,TCF7L1,WNT8A,ITGB2,WNT9A,TGFB2,WWC1,PPP1CC,CRB2,CTNNA1,WNT7A,TCF7L2,TEAD1
hsa04520	Adherens junction	0.000125329	0.0626647	72	20	TCF7L1,CTNNB1,FARP2,FYN,YES1,WASF3,SMAD2,PTPRB,MET,ACTN1,EGFR,FER,PARD3,CTNNA1,CTNND1,NLK,TGFBR2,IGF1R,TCF7L2,CTNNA2
hsa05200	Pathways in cancer	0.000378436	0.18884	395	68	CTNNA1,LAMA4,EGLN3,F2RL3,MAX,GLI3,RALA,GNAI1,GNG7,NTRK1,FGFR2,PLCG1,TCF7L2,BDKRB1,ADCY3,MET,FGF14,TFG,CDK2,ETS1,RUNX1,CBLB,FGF18,TGFB2,CHUK,PIK3CA,EPAS1,BMP4,PTGER2,NKX3-1,FGF1,BCL2,FZD10,HDAC1,PTGER4,FGF23,GNG2,PRKCB,EDNRB,RASGRP1,WNT7A,NFKBIA,HIF1A,ROCK2,WNT9A,WNT8A,GNB5,TCF7L1,EGFR,CXCL12,AR,WNT5A,FZD1,TGFBR2,ITGA6,LAMC3,LAMA1,CTNNA2,DAPK1,IGF1R,EDNRA,SOS2,FN1,CTNNB1,SMAD2,JUN,FGF7,KITLG
hsa04510	Focal adhesion	0.000510066	0.254013	198	39	PIK3CA,VAV2,LAMC3,ITGA6,BCAR1,IBSP,LAMA1,PAK4,TNC,IGF1R,VASP,SOS2,FN1,CTNNB1,JUN,FYN,COL6A1,MYL7,BCL2,RAPGEF1,PPP1CB,MYL12A,LAMA4,ITGB3,PRKCB,ITGB8,MYLK,ZYX,COL6A3,MYL12B,ROCK2,MET,PAK6,PPP1CC,EGFR,TNXB,ACTN1,THBS2,ITGA9
hsa04320	Dorso-ventral axis formation	0.000745182	0.370356	28	10	ETV6,SPIRE1,SPIRE2,CPEB2,ETS1,NOTCH4,FMN2,EGFR,NOTCH3,SOS2
ko05205	Proteoglycans in cancer	0.000847942	0.420579	203	39	SDC2,TIAM1,FN1,SOS2,IGF1R,FZD1,PIK3CA,WNT5A,IGF2,VAV2,ANK1,ERBB4,FZD10,PPP1CB,GAB1,SMAD2,CTNNB1,LUM,DCN,GPC1,HIF1A,WNT7A,PLCG1,HPSE2,PRKCB,ITGB3,TWIST2,EGFR,PPP1CC,MAPK14,TGFB2,ANK2,CBLB,PLAU,MET,PLCE1,ROCK2,WNT8A,WNT9A
hsa04261	Adrenergic signaling in cardiomyocytes	0.00180562	0.893782	144	29	ATP2B2,CACNG1,PPP2R5C,PPP1CB,ADRA1A,CACNA1C,PPP1CC,ADRA1B,MAPK14,BCL2,PPP2R2B,CALM1,MYH6,ADCY3,ATP1A1,ATP2B4,RYR2,PPP2CB,CREB1,KCNE1,CACNG4,PPP2R2D,SLC8A1,TPM1,GNAI1,PPP2R5A,PIK3R5,PLN,TPM2
hsa04670	Leukocyte transendothelial migration	0.00235459	1	114	24	PIK3CA,CTNNA1,CTNND1,PRKCB,BCAR1,VCAM1,VAV2,CTNNA2,GNAI1,NOX3,PLCG1,MYL12B,VASP,CDH5,ROCK2,CTNNB1,MYL7,CLDN20,ITGB2,CXCL12,CLDN8,MAPK14,ACTN1,MYL12A
ko04360	Axon guidance	0.00256937	1	174	33	SEMA6D,CXCL12,TRPC4,ROCK2,MET,SEMA5B,PAK6,PLXNA3,NRP1,GNAI1,SEMA6A,SEMA3E,PLCG1,EFNA5,PPP3CA,EFNB2,ENAH,ROBO1,SEMA5A,FYN,SEMA3D,SEMA3A,LRRC4C,BMP7,PLXNA2,PAK4,UNC5D,PARD3,SLIT2,WNT5A,PIK3CA,RASA1,SEMA4D
hsa05412	Arrhythmogenic right ventricular cardiomyopathy (ARVC)	0.0028331	1	72	17	CTNNA1,ITGB8,ITGA6,ITGB3,CTNNA2,SLC8A1,RYR2,TCF7L2,CACNG4,CTNNB1,TCF7L1,CACNA1C,LMNA,SGCD,CACNG1,ITGA9,SGCG
hsa04728	Dopaminergic synapse	0.00336031	1	130	26	GNAI1,GNG7,KIF5C,GRIA4,PPP2R2D,KCNJ3,GRIA3,CREB1,PPP2CB,GRIA1,PRKCB,GNG2,PPP2R5A,MAPK14,PPP1CC,CACNA1C,PPP3CA,PPP1CB,PPP2R5C,SCN1A,TH,CALM1,MAOA,GNAO1,PPP2R2B,GNB5
hsa04020	Calcium signaling pathway	0.0048846	1	181	33	EDNRA,HTR7,RYR2,MCU,PLN,GRPR,ERBB4,ADRA1B,PPP3CA,ATP2B4,ITPKB,RYR3,PLCG1,SLC8A1,SLC8A3,SLC25A31,EDNRB,HTR2B,PRKCB,HTR2A,MYLK,ADORA2A,ATP2B2,CACNA1E,EGFR,ADRA1A,CACNA1C,CACNA1H,CALM1,PLCE1,BDKRB1,ADCY3,HTR4
ko04151	PI3K-Akt signaling pathway	0.00579562	1	341	55	PRL,LAMA1,PPP2R2D,TNC,RPTOR,IGF1R,FN1,YWHAG,PPP2CB,SOS2,PRLR,PIK3CA,CHUK,MYB,PPP2R5A,PHLPP1,IBSP,LAMC3,ITGA6,FGF7,EFNA5,KITLG,PPP2R5C,INS,TCL1B,COL6A1,BCL2,FGF1,PPP2R2B,GNG7,FGFR2,COL6A3,CREB1,THEM4,FGF23,PIK3R5,LAMA4,ITGB3,ITGB8,GNG2,TNXB,EGFR,CDK2,THBS2,NGF,IL7R,IRS1,EIF4E,FGF18,ITGA9,FGF14,ANGPT1,MET,PHLPP2,GNB5
hsa04810	Regulation of actin cytoskeleton	0.00581608	1	211	37	MYLK,ITGB8,ITGB3,FGF23,SCIN,MYL12B,FGFR2,PAK6,ITGB2,FGF14,BDKRB1,ROCK2,FGF18,ITGA9,PFN2,ACTN1,PPP1CC,EGFR,BCAR1,ITGA6,VAV2,PIP4K2A,DIAPH3,PIK3CA,TIAM1,FN1,SOS2,PAK4,ABI2,FGF1,MYL7,ITGAX,INS,ENAH,PPP1CB,MYL12A,FGF7
hsa04919	Thyroid hormone signaling pathway	0.00626637	1	116	23	MED13L,PFKP,HIF1A,BMP4,PLCG1,NOTCH4,SLCO1C1,DIO2,ITGB3,PRKCB,PLN,PIK3CA,NOTCH3,MED30,HDAC1,MED24,NCOA3,DIO3,MYH6,TBC1D4,ATP1A1,CTNNB1,PLCE1
hsa04068	FoxO signaling pathway	0.00821765	1	132	25	NLK,RAG2,SETD7,CHUK,PIK3CA,TGFBR2,FOXO6,AGAP2,BCL6,S1PR1,FOXG1,GADD45G,IGF1R,SOS2,HOMER2,INS,SMAD2,CAT,MAPK14,CDK2,EGFR,CCNG2,IRS1,IL7R,TGFB2
hsa00120	Primary bile acid biosynthesis	0.00937925	1	17	6	CYP39A1,ACOX2,BAAT,CYP7B1,AKR1C4,AKR1D1
ko04010	MAPK signaling pathway	0.0104646	1	255	42	FGF1,MAP2K6,JUN,MAP3K8,CACNG1,PLA2G4B,DUSP1,PPP3CA,MAP3K1,FGF7,MAP3K13,NTF3,RASA1,TGFBR2,RAPGEF2,CHUK,NLK,DUSP6,SOS2,RPS6KA3,FGF14,HSPA1B,FGF18,TGFB2,NGF,HSPB1,RPS6KA2,CACNA1H,CACNA1C,EGFR,CACNA1E,MAPK14,PRKCB,FGF23,TAOK3,RASGRP1,FGFR2,CACNG4,NTRK1,HSPA8,MAX,GADD45G
hsa04024	cAMP signaling pathway	0.0109674	1	198	34	PPP1CB,JUN,ATP2B4,SOX9,PTGER2,GRIA4,RYR2,NPR1,TIAM1,EDNRA,PIK3CA,PLN,VAV2,CACNA1C,FSHR,PPP1CC,ADORA2A,ATP2B2,ADCY3,HTR4,ABCC4,PLCE1,ROCK2,ATP1A1,CNGB3,CALM1,GLI3,GNAI1,CREB1,GRIA3,NFKBIA,GABBR1,CFTR,GRIA1
ko04022	cGMP-PKG signaling pathway	0.0112276	1	163	29	ATP2B4,ROCK2,ATP1A1,INS,ADCY3,KCNMB2,CALM1,ADRA1B,PPP1CC,CACNA1C,ADRA1A,PPP3CA,IRS1,PPP1CB,ATP2B2,PRKG1,PLN,PIK3R5,KCNMA1,MYLK,GNAI1,SLC8A1,SLC8A3,SLC25A31,EDNRB,EDNRA,NPR1,VASP,CREB1
ko05414	Dilated cardiomyopathy	0.0119405	1	89	18	CACNG4,RYR2,TPM1,SLC8A1,ITGB3,ITGA6,ITGB8,PLN,TPM2,SGCG,TGFB2,CACNG1,ITGA9,SGCD,LMNA,CACNA1C,MYH6,ADCY3
hsa00232	Caffeine metabolism	0.0128241	1	5	3	NAT2,CYP1A2,XDH
hsa_M00414	Bloom's syndrome complex	0.0128241	1	5	3	TOP3A,RMI2,BLM
hsa05202	Transcriptional misregulation in cancer	0.0130838	1	179	31	PAX3,NTRK1,CEBPB,ZBTB17,IGFBP3,MAX,FUT8,DUSP6,CDK14,GRIA3,IGF1R,TGFBR2,CCR7,WT1,BCL6,ETV6,PBX3,CDKN2C,RUNX1,ETV1,GZMB,HDAC1,ATF1,PLAU,MET,RUNX2,H3F3C,MYCN,PROM1,MMP3,MAF
ko05224	Breast cancer	0.0131756	1	144	26	JAG2,NOTCH4,IGF1R,JAG1,SOS2,TCF7L2,WNT7A,PIK3CA,WNT5A,FGF23,FZD1,NCOA3,HES1,FGF7,EGFR,NOTCH3,FZD10,DLL1,FGF18,CTNNB1,FGF14,JUN,WNT9A,WNT8A,FGF1,TCF7L1
hsa04750	Inflammatory mediator regulation of TRP channels	0.0139559	1	97	19	NTRK1,HTR2B,CYP2J2,PLCG1,PIK3CA,PRKCB,ASIC2,HTR2A,MAPK14,PPP1CC,PTGER4,PPP1CB,PLA2G4B,NGF,ADCY3,BDKRB1,PTGER2,MAP2K6,CALM1
hsa04550	Signaling pathways regulating pluripotency of stem cells	0.0155778	1	97	25	SOX2,ACVR2A,FZD1,WNT5A,PIK3CA,PAX6,FGFR2,INHBB,INHBA,IGF1R,LHX5,MYF5,BMP4,WNT7A,CTNNB1,SMAD2,POU5F1B,LIFR,WNT9A,ZFHX3,WNT8A,MAPK14,PCGF5,FZD10,TBX3
ko04330	Notch signaling pathway	0.0186111	1	97	11	ADAM17,RBPJ,NUMB,DTX3L,DLL1,JAG1,NOTCH3,HDAC1,NOTCH4,JAG2,HES1
hsa04724	Glutamatergic synapse	0.0196966	1	97	21	KCNJ3,GRIA3,GNAI1,GNG7,GRIA4,GRIA1,GNG2,PRKCB,GRM3,SHANK2,DLGAP1,PLA2G4B,SLC1A2,PPP3CA,CACNA1C,GRIK1,GNAO1,GRM7,GNB5,HOMER2,ADCY3
M00681	Activin signaling	0.0209352	1	97	4	SMAD2,ACVR2A,INHBA,INHBB
ko04916	Melanogenesis	0.0209659	1	97	19	FZD10,KITLG,DCT,CTNNB1,ADCY3,WNT9A,CALM1,WNT8A,GNAO1,TCF7L1,GNAI1,EDNRB,WNT7A,TCF7L2,CREB1,WNT5A,FZD1,EDN1,PRKCB
hsa04723	Retrograde endocannabinoid signaling	0.0209659	1	97	19	ADCY3,MGLL,GNB5,GNAO1,GABRG2,MAPK14,CACNA1C,GABRA6,GABRG3,GABRA2,GRIA1,PRKCB,GNG2,GNG7,GNAI1,GRIA4,GABRB2,KCNJ3,GRIA3
hsa05031	Amphetamine addiction	0.0215032	1	97	14	CREB1,GRIA3,PPP1CB,HDAC1,GRIA4,PPP3CA,CACNA1C,PPP1CC,PRKCB,GRIA1,MAOA,CALM1,TH,JUN
hsa04514	Cell adhesion molecules (CAMs)	0.0217036	1	97	25	CD34,HLA-G,VCAM1,NCAM1,NLGN4X,ITGB8,ALCAM,ITGA6,CADM1,SDC2,NEGR1,NRXN3,PTPRC,CDH4,CDH3,CDH5,HLA-DQA2,ITGB2,CLDN20,LRRC4C,NLGN3,NRXN1,CLDN8,NLGN4Y,ITGA9
ko04727	GABAergic synapse	0.0220328	1	97	17	PRKCB,GNG2,PLCL1,GABRA2,GABRB2,GABBR1,GNAI1,GNG7,GNAO1,GNB5,ADCY3,GABRG3,GABRA6,TRAK2,GABRG2,CACNA1C,GPHN
hsa04512	ECM-receptor interaction	0.0236757	1	97	16	ITGA9,THBS2,TNXB,COL6A1,FN1,COL6A3,CD36,TNC,LAMA1,IBSP,LAMC3,ITGA6,ITGB8,LAMA4,ITGB3,CD47
ko04713	Circadian entrainment	0.0249673	1	97	18	GRIA4,GNG7,GNAI1,GRIA3,CREB1,RYR2,KCNJ3,PRKG1,PRKCB,GNG2,GRIA1,CACNA1H,CACNA1C,ADCY3,RYR3,GNB5,GNAO1,CALM1
hsa02010	ABC transporters	0.0256435	1	97	10	ABCG4,ABCD1,ABCC12,ABCB10,ABCB4,ABCC4,ABCA13,ABCG5,ABCA4,CFTR
hsa_M00677	Wnt signaling	0.0260111	1	97	9	WNT9A,WNT8A,TCF7L1,CTNNB1,WNT5A,FZD1,FZD10,WNT7A,TCF7L2
hsa05410	Hypertrophic cardiomyopathy (HCM)	0.0263054	1	97	16	SGCG,TGFB2,ITGA9,CACNG1,SGCD,LMNA,CACNA1C,MYH6,CACNG4,RYR2,SLC8A1,TPM1,ITGB3,ITGA6,ITGB8,TPM2
hsa05211	Renal cell carcinoma	0.0289891	1	97	13	HIF1A,TGFB2,SOS2,EPAS1,ETS1,RAPGEF1,PAK4,EGLN3,PAK6,JUN,GAB1,MET,PIK3CA
ko05032	Morphine addiction	0.0297584	1	97	17	OPRM1,GABRA6,GABRG3,GRK5,GABRG2,GNB5,GNAO1,ADCY3,GABBR1,GABRB2,KCNJ3,GNG7,GNAI1,PRKCB,GNG2,GABRA2,PDE8A
hsa_M00682	Notch signaling	0.0298842	1	97	5	NOTCH3,RBPJ,DLL1,ADAM17,NOTCH4
M00098	Acylglycerol degradation	0.0299505	1	97	4	PNLIPRP3,CEL,PNLIPRP1,MGLL
hsa04152	AMPK signaling pathway	0.0331069	1	97	21	PPP2R5A,PIK3CA,CFTR,CREB1,PPP2CB,PFKP,IGF1R,CD36,LEP,RAB10,RPTOR,PPP2R2D,CPT1C,PPP2R2B,PFKFB1,INS,IRS1,PPP2R5C,CAMKK2,ADRA1A,HMGCR
hsa04114	Oocyte meiosis	0.0331069	1	97	21	PPP1CB,PPP2R5C,AR,CDK2,PPP1CC,PPP3CA,RPS6KA2,RPS6KA3,CALM1,INS,ADCY3,PTTG1,PTTG2,IGF1R,SMC3,YWHAG,PPP2CB,FBXO5,ANAPC1,CPEB2,PPP2R5A
hsa_M00072	N-glycosylation by oligosaccharyltransferase	0.03758	1	97	3	DAD1,TUSC3,STT3B
ko05215	Prostate cancer	0.0390364	1	97	16	NKX3-1,CTNNB1,INS,BCL2,TCF7L1,CDK2,EGFR,AR,CHUK,PIK3CA,IGF1R,FGFR2,SOS2,CREB1,TCF7L2,NFKBIA
hsa04014	Ras signaling pathway	0.0418274	1	97	35	SOS2,TIAM1,IGF1R,HTR7,PAK4,RASA1,CHUK,PIK3CA,PLA2G4B,KITLG,EFNA5,FGF7,FGF1,GAB1,INS,PLCG1,RASGRP1,FGFR2,RALA,GNG7,GNG2,PRKCB,FGF23,FGF18,NGF,RASAL1,ETS1,EGFR,GNB5,PAK6,CALM1,MET,FGF14,ANGPT1,PLCE1

## Sheet: 12m_feminizing_GAHT_loss_5kb
12m feminizing GAHT, loss of methylation DMPs, (< 5Kb to TSS): Most significant GO terms (or top 50 most significant if > 50 terms)
TermID	Biological Process Terms	pvalue	benjamini hochberg	Genes in Term	Target Genes in Term	Gene Symbols
GO:0071697	ectodermal placode morphogenesis	8.44699e-05	1	11	4	TBX3,HDAC1,TBX2,CTNNB1
GO:0060788	ectodermal placode formation	8.44699e-05	1	11	4	CTNNB1,TBX2,HDAC1,TBX3
GO:0071696	ectodermal placode development	0.000124375	1	12	4	TBX3,HDAC1,TBX2,CTNNB1
GO:0030539	male genitalia development	0.000160132	1	23	5	BMP6,TBX3,LGR4,CTNNB1,AR
GO:0045995	regulation of embryonic development	0.000269046	1	132	11	BAG6,WNK1,LAMA1,LAMA4,MBP,AR,GPR161,TBX2,CRB2,CTNNB1,HES1
GO:0006955	immune response	0.000350753	1	1544	57	SEMA4D,CD1B,CCR6,KLRC4-KLRK1,RAB10,CD247,NLRC5,ZYX,CHUK,HSPA8,AIM2,PARP14,IL17A,ADAM17,ANXA2,BMP6,APCS,RNF125,DEGS1,ITLN1,RNF168,PLAU,ATP7A,C2,LAX1,PRKDC,CD79A,FABP5,FCAR,CCL7,CADM1,LRRC7,IRAK1,KLRD1,LGR4,TUBB,SIGLEC14,CD68,CAT,IL21,TRIM15,PRF1,CXCL1,TRIM4,CCR7,SBSPON,EIF2AK2,MICB,DTX3L,SEC61A1,MBP,SERPINA3,HLA-DQA2,CEACAM3,POU2AF1,UBD,KRT6A
GO:0050896	response to stimulus	0.000397197	1	8044	222	TRIM15,ITGB8,MUC1,LPIN3,PPP1CB,BLM,BTG1,NKX2-5,POLR2E,CD68,SIGLEC14,APLF,KLRD1,CCDC88A,IRAK1,KLF6,OR6C75,IL31,MTPN,RP1,WNK1,TWISTNB,CEACAM3,TRABD2B,EIF2AK2,ASB17,FGF18,OR2B2,GNG2,DCPS,RAP1GAP,EPGN,KCNIP3,CCR7,SBSPON,ADAM17,APOA5,CBX3,AIM2,PARP14,PPP2R5C,GPR26,OR5V1,CARTPT,SEMA4D,ABCG5,ZBTB17,KLRC4-KLRK1,LUM,JUN,CDC42BPB,PDE6B,FCAR,OR1C1,MYL12A,HNF4G,FGF23,FBXL20,RAB19,AR,RNF168,CDH6,CHRNA9,LAX1,O…
GO:0097022	lymphocyte migration into lymph node	0.000542511	1	2	2	WNK1,CCR7
GO:0060932	His-Purkinje system cell differentiation	0.000542511	1	2	2	TBX3,NKX2-5
GO:0010902	positive regulation of very-low-density lipoprotein particle remodeling	0.000542511	1	2	2	APOC2,APOA5
GO:0002376	immune system process	0.000649362	1	2451	81	CCR6,HIPK2,CD247,ZYX,NLRC5,CHUK,INS,AHSP,IL17A,RPS6KA3,ANXA2,BMP6,APCS,DEGS1,ATP7A,C2,PRKDC,CD79A,FABP5,BAG6,CADM1,HES1,LRRC7,TUBB,CAT,IL21,KIF4B,PIK3CA,PRF1,CXCL1,RUNX2,HOXA3,TRIM4,MICB,SEC61A1,MBP,SERPINA3,SLC7A6,HLA-DQA2,POU2AF1,KRT6A,EIF2AK1,SEMA4D,CD1B,KLRC4-KLRK1,RAB10,SDC2,HSPA8,AIM2,PARP14,ADAM17,RNF125,ITLN1,RNF168,PLAU,KRT75,LAX1,JUN,CCL7,FCAR,IRAK1,KLRD1,LGR4,KLF6,NKX2-5,HMSD,CD68,SIGL…
GO:0061036	positive regulation of cartilage development	0.000932553	1	33	5	ANXA2,BMP1,RUNX2,BMP6,FGF18
GO:0032332	positive regulation of chondrocyte differentiation	0.00127335	1	21	4	FGF18,ANXA2,RUNX2,BMP6
GO:0032330	regulation of chondrocyte differentiation	0.00127561	1	52	6	FGF18,SCIN,ANXA2,CTNNB1,BMP6,RUNX2
GO:0002449	lymphocyte mediated immunity	0.00141198	1	137	10	CADM1,CCR6,KLRC4-KLRK1,KLRD1,APCS,PRF1,C2,RNF168,MICB,TUBB
GO:0061035	regulation of cartilage development	0.00142607	1	72	7	SCIN,FGF18,BMP6,RUNX2,BMP1,ANXA2,CTNNB1
GO:0060769	positive regulation of epithelial cell proliferation involved in prostate gland development	0.00160235	1	3	2	AR,CTNNB1
GO:0060596	mammary placode formation	0.00160235	1	3	2	TBX3,TBX2
GO:0061198	fungiform papilla formation	0.00160235	1	3	2	HDAC1,CTNNB1
GO:0010159	specification of animal organ position	0.00160235	1	3	2	HOXA3,TBX3
GO:0033629	negative regulation of cell adhesion mediated by integrin	0.00180699	1	11	3	WNK1,MUC1,ACER2
GO:0033344	cholesterol efflux	0.00181588	1	23	4	APOC2,ABCG4,APOA5,ABCG5
GO:0001909	leukocyte mediated cytotoxicity	0.00281587	1	42	5	PRF1,KLRC4-KLRK1,MICB,TUBB,CADM1
GO:0051172	negative regulation of nitrogen compound metabolic process	0.00296768	1	2433	77	CBX3,CHMP1A,HSPA8,PARP14,MNT,PFKFB1,CC2D1B,SEMA4D,CRB2,A2ML1,JUN,ZEB2,TM4SF20,MEPCE,ZNF282,MORF4L2,RNF168,AR,LAX1,CHRNA9,TIA1,TRIM40,FBXO7,PRKAR2B,IGF2BP3,UBR5,MUC1,BLM,HMSD,NKX2-5,AGAP2,LGR4,WNK1,DTNBP1,PRMT3,DTX3L,MXI1,EIF2AK2,CTNNB1,KCNIP3,MALSU1,RPS6KA3,CELA1,INS,SIRT7,CREBZF,DGKQ,HIPK2,RAPGEF1,HDAC1,HIST1H4H,BAG6,PRKDC,TFPI2,ANXA2,JAZF1,APCS,BMP6,MAGEA1,EED,RPTOR,RFX3,TBX2,HES1,YAP1,WFDC6,SC…
GO:0048715	negative regulation of oligodendrocyte differentiation	0.00302532	1	13	3	CTNNB1,DAAM2,HES1
GO:0009794	regulation of mitotic cell cycle, embryonic	0.0031552	1	4	2	CTNNB1,HES1
GO:0097021	lymphocyte migration into lymphoid organs	0.0031552	1	4	2	WNK1,CCR7
GO:0010998	regulation of translational initiation by eIF2 alpha phosphorylation	0.0031552	1	4	2	EIF2AK1,EIF2AK2
GO:0060926	cardiac pacemaker cell development	0.0031552	1	4	2	TBX3,NKX2-5
GO:0060789	hair follicle placode formation	0.0031552	1	4	2	CTNNB1,HDAC1
GO:0004694	eukaryotic translation initiation factor 2alpha kinase activity	0.0031552	1	4	2	EIF2AK2,EIF2AK1
GO:0003166	bundle of His development	0.0031552	1	4	2	NKX2-5,TBX3
GO:0038116	chemokine (C-C motif) ligand 21 signaling pathway	0.0031552	1	4	2	WNK1,CCR7
GO:1901623	regulation of lymphocyte chemotaxis	0.00334416	1	27	4	KLRC4-KLRK1,ADAM17,CCL7,WNK1
GO:0001775	cell activation	0.00334608	1	1061	39	CTNNB1,PRF1,CXCL1,RUNX2,CCR7,MICB,GNG2,SERPINA3,CEACAM3,UBD,LRRC7,KLF6,TUBB,SIGLEC14,CD68,CAT,PIK3CA,ANXA2,DEGS1,PLAU,RNF168,ATP7A,LAX1,MYL12A,PRKDC,CD79A,FABP5,JUN,FCAR,CADM1,BAG6,CCR6,KLRC4-KLRK1,RAB10,DGKQ,HSPA8,INS,ADAM17,IL17A
GO:0009888	tissue development	0.00340313	1	1739	58	FGF18,SHROOM3,CTNNB1,TBX3,RUNX2,HOXA3,MTPN,KRT6A,SLC9A4,ADAMTS9,DCT,KRTAP19-8,RFX3,NKX2-5,TBX2,HES1,YAP1,LGR4,KRT26,ITGB8,TRIM15,VASP,KRTAP26-1,PIK3CA,BMP1,IBSP,CAT,XK,KRTAP11-1,AR,ABI2,KRT75,DSG3,ATP7A,ANXA2,SLC8A1,BMP6,LAMA1,LUM,JUN,ZEB2,PRKDC,KRTAP2-1,FABP5,DCN,RAB1B,RAPGEF1,CRB2,SEMA4D,RAB10,HDAC1,ZBTB17,ADAM17,LMOD3,CDON,ODAM,APOA5,EGR2
GO:0009605	response to external stimulus	0.00377423	1	2267	72	CYP1A2,ADAM17,PARP14,AIM2,HSPA8,DCN,PFKFB1,KLRC4-KLRK1,ABCG5,CARTPT,SEMA4D,CCL7,PDE6B,JUN,PRL,FGF23,CHRNA9,PLAU,ITLN1,TRIM15,VASP,PPP1CB,NAALADL2,SIGLEC14,CD68,LGR4,IRAK1,KLRD1,RP1,MTPN,UBD,DTX3L,EIF2AK2,CCR7,SHROOM3,RAP1GAP,RPS6KA3,IL17A,CHUK,EGR2,ZYX,NLRC5,DGKQ,PDC,TRDN,CREBZF,CCR6,LSM5,LAMA1,ALKBH1,PRKDC,C2,ATP7A,SLC8A1,BMP6,APCS,PIK3CA,LYPD8,CAT,RPTOR,TUBB,EIF2AK1,KRT6A,ANO3,KCNJ11,HLA-DQA2,A…
GO:0002228	natural killer cell mediated immunity	0.00436301	1	29	4	KLRC4-KLRK1,KLRD1,TUBB,MICB
GO:0051240	positive regulation of multicellular organismal process	0.00451843	1	1799	59	ANXA2,BMP6,NLGN3,IGSF11,SLC8A1,AR,PRL,PRKDC,FABP5,ZEB2,JUN,LUM,CADM1,SCIN,SEMA4D,CRB2,CARTPT,RAPGEF1,HDAC1,KLRC4-KLRK1,CCR6,TRDN,HIPK2,CHUK,BHLHB9,APOA5,AIM2,HADH,INS,CELA1,CDKL3,LMOD3,IL17A,ADAM17,CDON,CTNNB1,RUNX2,CCR7,EIF2AK2,FGF18,MBP,DCT,MTPN,YAP1,HES1,LRRC7,TBX2,IRAK1,LGR4,BTG1,RFX3,NKX2-5,POLR2E,BMP1,IL21,APOC2,TRIM15,ITGB8,ECT2
GO:0033077	T cell differentiation in thymus	0.0046182	1	47	5	ADAM17,PRKDC,CTNNB1,CCR6,CCR7
GO:0048806	genitalia development	0.0046182	1	47	5	AR,TBX3,LGR4,BMP6,CTNNB1
GO:0042693	muscle cell fate commitment	0.00464927	1	15	3	TBX3,TBX2,NKX2-5
GO:0045954	positive regulation of natural killer cell mediated cytotoxicity	0.00494301	1	30	4	CADM1,MICB,KLRC4-KLRK1,IL21
GO:0009607	response to biotic stimulus	0.00494616	1	1227	43	SEC61A1,MICB,DTX3L,EIF2AK2,TRIM4,CCR7,CXCL1,PRF1,KRT6A,UBD,HLA-DQA2,ADAMTS9,SIGLEC14,CD68,TUBB,TMCO1,LGR4,KLRD1,IRAK1,TRIM15,LYPD8,NAALADL2,ATP7A,C2,ITLN1,APCS,CCL7,JUN,PRKDC,NLRC5,ZYX,DCN,CREBZF,TRDN,KLRC4-KLRK1,LSM5,CYP1A2,RPS6KA3,IL17A,ADAM17,PARP14,AIM2,CHUK
GO:0006006	glucose metabolic process	0.00497897	1	113	8	SLC25A13,PFKFB1,PIK3CA,KCNJ11,PDK3,ALDOB,FABP5,INS
GO:0008284	positive regulation of cell population proliferation	0.00499578	1	948	35	TBRG4,HIPK2,HDAC1,CDON,ADAM17,ABCC4,INS,ODAM,ATP7A,AR,BMP6,ANXA2,JUN,RPS4X,PRKDC,PRL,NKX2-5,IRAK1,TBX2,YAP1,HES1,IL21,RPTOR,PHIP,FGF18,CDK2,TBX3,HOXA3,RUNX2,EPGN,ACER2,CTNNB1,KRT6A,DNAJA2,DCT
GO:0031343	positive regulation of cell killing	0.0050234	1	68	6	CADM1,MICB,KLRC4-KLRK1,IL21,CD1B,PRF1
GO:0045321	leukocyte activation	0.00510771	1	915	34	CCR6,KLRC4-KLRK1,RAB10,ADAM17,HSPA8,INS,PLAU,RNF168,DEGS1,LAX1,ATP7A,ANXA2,JUN,BAG6,CADM1,FCAR,PRKDC,CD79A,FABP5,TUBB,SIGLEC14,CD68,LRRC7,KLF6,CAT,MICB,SERPINA3,CXCL1,PRF1,CTNNB1,CCR7,RUNX2,UBD,CEACAM3
GO:0045636	positive regulation of melanocyte differentiation	0.00517762	1	5	2	ADAMTS9,ZEB2
GO:0061588	calcium activated phospholipid scrambling	0.00517762	1	5	2	ANO7,ANO3
TermID	KEGG Pathway Term	pvalue	benjamini hochberg	Genes in Term	Target Genes in Term	Gene Symbols
hsa04510	Focal adhesion	0.000206138	0.103481	198	15	LAMA1,PPP1CB,SOS2,MYL12A,MYL7,RAPGEF1,VASP,ITGB8,CTNNB1,ZYX,JUN,LAMA4,IBSP,PIK3CA,MYL12B
hsa04213	Longevity regulating pathway - multiple species	0.0054868	1	62	6	HSPA8,RPTOR,CAT,INS,HDAC1,PIK3CA
ko05215	Prostate cancer	0.00765743	1	87	7	PIK3CA,INS,CHUK,CDK2,SOS2,AR,CTNNB1
hsa00120	Primary bile acid biosynthesis	0.00923063	1	17	3	AKR1D1,BAAT,AKR1C4
ko04810	Regulation of actin cytoskeleton	0.00941528	1	211	12	ABI2,PIK3CA,MYL12B,SCIN,FGF23,ITGB8,INS,MYL12A,MYL7,PPP1CB,SOS2,FGF18
hsa05169	Epstein-Barr virus infection	0.0154367	1	199	11	IRAK1,HDAC1,CHUK,CDK2,PIK3CA,POLR2E,HSPA8,EIF2AK2,EIF2AK1,HLA-DQA2,JUN
ko00380	Tryptophan metabolism	0.0201276	1	40	4	CYP1A2,INMT,CAT,HADH
hsa04950	Maturity onset diabetes of the young	0.0297128	1	26	3	HES1,INS,HNF4G
hsa04151	PI3K-Akt signaling pathway	0.0341462	1	341	15	CHUK,CDK2,RPTOR,INS,PPP2R5C,PRL,SOS2,FGF18,GNG2,LAMA1,IBSP,PIK3CA,LAMA4,FGF23,ITGB8
ko04662	B cell receptor signaling pathway	0.0362476	1	70	5	CD79A,PIK3CA,CHUK,SOS2,JUN
ko04917	Prolactin signaling pathway	0.0362476	1	70	5	SOS2,PRL,INS,PIK3CA,CISH
hsa04330	Notch signaling pathway	0.0364948	1	48	4	ADAM17,HES1,DTX3L,HDAC1
hsa_M00182	RNA polymerase I, eukaryotes	0.0380632	1	12	2	TWISTNB,POLR2E
hsa_M00104	Bile acid biosynthesis, cholesterol => cholate/chenodeoxycholate	0.0380632	1	12	2	AKR1D1,AKR1C4
ko04114	Oocyte meiosis	0.0381168	1	120	7	CDK2,RPS6KA3,INS,PPP2R5C,PTTG1,PPP1CB,AR
