# Supplementary material for: Gender-affirming hormone therapy induces specific DNA methylation changes in blood
Source: Clin Epigenetics. 2022 Feb 17;14:24. doi: 10.1186/s13148-022-01236-4 (PMC8851870; doi:10.1186/s13148-022-01236-4)
Supplement: Supplementary file 8 — Additional file 8: Table S8. Differentially methylated regions (DMRs) in transgender women and transgender men comparisons. [file 13148_2022_1236_MOESM8_ESM.xlsx]

## Sheet: feminizingGAHT_6months
Differentially methylated regions: 6 months feminizing GAHT vs baseline (dB = change in beta value) (TW = transgender women, TM = transgender men)
Gene	Probe	DMR_chromosome	DMR_start	DMR_end	DMR_size_bp	probes_in_DMR	probe_position	P.Value	TM_Baseline_mean	TM_6month_mean	TM_12month_mean	TW_Baseline_mean	TW_6month_mean	TW_12month_mean	dB_TW_6month-Baseline	dB_TW_12month-Baseline
TAS1R2	cg13786083	chr1	19110734	19111089	356	5	19110734	0.00481204	0.732221	0.732856	0.721254	0.735456	0.747034	0.74006	0.011578	0.00460369
TAS1R2	cg14856563	chr1	19110734	19111089	356	5	19111089	0.0186445	0.546872	0.558208	0.559998	0.562325	0.590375	0.573256	0.0280501	0.010931
TAS1R2	cg19637330	chr1	19110734	19111089	356	5	19110922	0.0540743	0.56668	0.577715	0.585363	0.60544	0.63767	0.612382	0.0322297	0.00694143
TAS1R2	cg00440468	chr1	19110734	19111089	356	5	19110768	0.017638	0.566887	0.574246	0.570401	0.585426	0.619423	0.597725	0.0339965	0.0122992
TAS1R2	cg26220594	chr1	19110734	19111089	356	5	19110978	0.00498639	0.536913	0.546531	0.549061	0.556701	0.597058	0.559265	0.0403569	0.00256319
ZFP36L1	cg06572093	chr14	69095057	69095679	623	7	69095231	0.0906789	0.293893	0.291206	0.288569	0.257259	0.265778	0.257992	0.00851994	0.00073343
ZFP36L1	cg16028136	chr14	69095057	69095679	623	7	69095349	0.0920859	0.424585	0.424826	0.422666	0.395188	0.40512	0.391438	0.00993194	-0.00375071
ZFP36L1	cg12813394	chr14	69095057	69095679	623	7	69095057	0.0789753	0.322158	0.337389	0.336476	0.302346	0.314854	0.290154	0.0125078	-0.0121923
ZFP36L1	cg25582488	chr14	69095057	69095679	623	7	69095171	0.0586736	0.394179	0.401059	0.402569	0.370395	0.385724	0.365644	0.0153294	-0.00475021
ZFP36L1	cg02299497	chr14	69095057	69095679	623	7	69095570	0.0442417	0.367651	0.363854	0.364354	0.323105	0.343376	0.323125	0.0202705	1.92745e-05
ZFP36L1	cg18284575	chr14	69095057	69095679	623	7	69095594	0.017619	0.29417	0.293102	0.299857	0.251828	0.272403	0.255215	0.0205757	0.00338735
ZFP36L1	cg21123519	chr14	69095057	69095679	623	7	69095679	0.00225581	0.211412	0.214022	0.2292	0.176408	0.219477	0.17959	0.0430691	0.00318261
RTL1	cg06792448	chr14	101349120	101349698	579	10	101349632	0.0467904	0.881514	0.818055	0.878449	0.88606	0.876845	0.879932	-0.00921523	-0.00612825
RTL1	cg10726559	chr14	101349120	101349698	579	10	101349284	0.000353517	0.945667	0.937802	0.940839	0.935994	0.928426	0.940059	-0.00756798	0.00406506
RTL1	cg18862502	chr14	101349120	101349698	579	10	101349313	0.0440746	0.836731	0.83247	0.829266	0.834563	0.827253	0.81775	-0.0073099	-0.0168137
RTL1	cg02675985	chr14	101349120	101349698	579	10	101349698	0.108317	0.875791	0.866656	0.868784	0.871038	0.86425	0.872055	-0.00678819	0.00101707
RTL1	cg21217911	chr14	101349120	101349698	579	10	101349173	0.35997	0.861712	0.856405	0.859444	0.856682	0.852305	0.845268	-0.00437755	-0.0114141
RTL1	cg21103400	chr14	101349120	101349698	579	10	101349151	0.307061	0.804774	0.808153	0.804838	0.808576	0.807459	0.806272	-0.00111699	-0.00230416
RTL1	cg11205335	chr14	101349120	101349698	579	10	101349373	0.832438	0.898513	0.905245	0.898805	0.898467	0.899984	0.900288	0.00151759	0.00182098
RTL1	cg25063505	chr14	101349120	101349698	579	10	101349286	0.844723	0.843887	0.838597	0.841592	0.833454	0.839909	0.846245	0.00645504	0.0127903
RTL1	cg14937446	chr14	101349120	101349698	579	10	101349484	0.576643	0.882073	0.866759	0.877114	0.875311	0.882817	0.86924	0.00750555	-0.00607126
RTL1	cg05899507	chr14	101349120	101349698	579	10	101349120	0.00655537	0.838182	0.83072	0.835655	0.823487	0.847899	0.823392	0.024412	-9.50646e-05
RTL1	cg10931901	chr14	101433042	101433601	560	3	101433314	0.0140286	0.848523	0.856509	0.861809	0.859293	0.834864	0.852146	-0.024429	-0.00714688
RTL1	cg05417303	chr14	101433042	101433601	560	3	101433042	0.0018355	0.844877	0.852926	0.845016	0.859909	0.843899	0.845993	-0.0160102	-0.0139163
RTL1	cg02279953	chr14	101433042	101433601	560	3	101433601	0.0416988	0.8607	0.890258	0.882547	0.888051	0.88071	0.900952	-0.00734127	0.012901
MED31	cg21358336	chr17	6558064	6558815	752	4	6558440	0.00534036	0.425677	0.437307	0.436215	0.564893	0.589525	0.568178	0.0246321	0.00328505
MED31	cg08750459	chr17	6558064	6558815	752	4	6558815	0.0180763	0.324174	0.327798	0.328789	0.438311	0.435728	0.431247	-0.00258259	-0.00706374
MED31	cg08103988	chr17	6558064	6558815	752	4	6558365	0.00514896	0.438668	0.445228	0.45406	0.58147	0.596213	0.579887	0.0147438	-0.00158269
MED31	cg13207180	chr17	6558064	6558815	752	4	6558064	0.00903276	0.671462	0.67344	0.673933	0.703321	0.726811	0.714449	0.0234909	0.0111286
VMP1	cg16936953	chr17	57915665	57915773	109	4	57915665	0.0117112	0.398995	0.409862	0.419333	0.448124	0.40256	0.393791	-0.0455633	-0.054333
VMP1	cg12054453	chr17	57915665	57915773	109	4	57915717	0.00916641	0.237313	0.255085	0.25872	0.286768	0.245728	0.236635	-0.0410406	-0.0501336
VMP1	cg18942579	chr17	57915665	57915773	109	4	57915773	0.0240745	0.440144	0.452039	0.450422	0.471974	0.438968	0.414054	-0.0330066	-0.0579206
VMP1	cg01409343	chr17	57915665	57915773	109	4	57915740	0.101909	0.560897	0.560182	0.584821	0.577872	0.571575	0.542841	-0.0062966	-0.0350304
SLC35D3	cg03668793	chr6	137223704	137224053	350	3	137223704	0.84059	0.869221	0.860589	0.862299	0.865459	0.865106	0.872419	-0.000352548	0.00696012
SLC35D3	cg12342694	chr6	137223704	137224053	350	3	137224034	0.0001102	0.892035	0.903329	0.879098	0.880184	0.902956	0.888042	0.0227719	0.00785858
SLC35D3	cg12853765	chr6	137223704	137224053	350	3	137224053	0.0935851	0.803642	0.801813	0.816416	0.807414	0.831614	0.81997	0.0241999	0.0125559

## Sheet: feminizingGAHT_12months
Differentially methylated regions: 12 months feminizing GAHT vs baseline (dB = change in beta value) (TW = transgender women, TM = transgender men)
Gene	probe	DMR_chromosome	DMR_start	DMR_end	DMR_size_bp	probes_in_DMR	probe_position	P.Value	TM_Baseline_mean	TM_6month_mean	TM_12month_mean	TW_Baseline_mean	TW_6month_mean	TW_12month_mean	dB_TW_6month-Baseline	dB_TW_12month-Baseline
CAT	cg20234170	chr11	34460107	34461028	922	15	34460107	0.0174611	0.0821257	0.0830119	0.0831843	0.0806659	0.0817491	0.0801852	0.00108313	-0.000480686
CAT	cg25060988	chr11	34460107	34461028	922	15	34460140	0.110216	0.0529475	0.0617663	0.063755	0.0568689	0.0556294	0.0572548	-0.00123953	0.000385807
CAT	cg02564456	chr11	34460107	34461028	922	15	34460170	0.102078	0.0795615	0.0936623	0.0864367	0.0724687	0.0728456	0.0758812	0.000376999	0.00341253
CAT	cg24099074	chr11	34460107	34461028	922	15	34460172	0.35123	0.105217	0.105611	0.10839	0.0950432	0.0996123	0.0991902	0.00456913	0.00414699
CAT	cg22159421	chr11	34460107	34461028	922	15	34460182	0.0749029	0.0598494	0.0559685	0.0605842	0.0532183	0.0481451	0.0513045	-0.00507311	-0.00191379
CAT	cg20731136	chr11	34460107	34461028	922	15	34460298	0.00332833	0.112084	0.109424	0.109931	0.112614	0.100693	0.098758	-0.0119211	-0.0138559
CAT	cg06027906	chr11	34460107	34461028	922	15	34460318	0.0248769	0.193877	0.186127	0.188564	0.189042	0.187243	0.183427	-0.00179858	-0.00561474
CAT	cg07768201	chr11	34460107	34461028	922	15	34460336	0.000288677	0.0899411	0.0867718	0.0834779	0.0835483	0.074139	0.0693849	-0.00940931	-0.0141634
CAT	cg03720043	chr11	34460107	34461028	922	15	34460351	0.00250213	0.072039	0.0763642	0.0723201	0.067953	0.060759	0.0586272	-0.00719399	-0.00932574
CAT	cg02109652	chr11	34460107	34461028	922	15	34460386	0.0146964	0.0976553	0.0942343	0.0985595	0.0865541	0.084688	0.0851001	-0.00186607	-0.00145399
CAT	cg06908474	chr11	34460107	34461028	922	15	34460516	0.000651047	0.078169	0.0836258	0.078727	0.0745493	0.0671927	0.0629739	-0.00735659	-0.0115755
CAT	cg01847719	chr11	34460107	34461028	922	15	34460557	0.00489639	0.127448	0.131229	0.129343	0.111287	0.0887958	0.0871251	-0.0224915	-0.0241621
CAT	cg14316565	chr11	34460107	34461028	922	15	34460789	0.285749	0.0601381	0.0602412	0.066388	0.0574582	0.0627236	0.0627306	0.00526537	0.0052724
CAT	cg03728580	chr11	34460107	34461028	922	15	34460856	0.173313	0.0939549	0.0905991	0.0891274	0.0891859	0.0909676	0.0893032	0.00178165	0.000117295
CAT	cg17034036	chr11	34460107	34461028	922	15	34461028	0.15251	0.050916	0.0522629	0.0527889	0.0534555	0.0501824	0.0522964	-0.0032731	-0.00115912
LANCL3	cg19927161	chrX	37364379	37364943	565	3	37364379	0.00213143	0.846607	0.859394	0.858659	0.902174	0.900666	0.885908	-0.00150801	-0.0162661
LANCL3	cg17506050	chrX	37364379	37364943	565	3	37364625	0.0512794	0.818303	0.829949	0.836471	0.915873	0.912844	0.90669	-0.00302841	-0.0091826
LANCL3	cg03523884	chrX	37364379	37364943	565	3	37364943	0.00030687	0.640464	0.636769	0.631178	0.625807	0.621336	0.577323	-0.00447072	-0.0484841
HUS1	cg09760677	chr7	48008101	48008127	27	2	48008101	0.528589	0.928141	0.932224	0.927574	0.925984	0.927594	0.922171	0.00161001	-0.0038124
HUS1	cg25319337	chr7	48008101	48008127	27	2	48008127	8.30073e-05	0.922148	0.940902	0.87368	0.942109	0.930391	0.911351	-0.0117181	-0.0307576

## Sheet: masculinizingGAHT_12months
Differentially methylated regions: Transgender men, 12 months masculinizing GAHT vs baseline (dB = change in beta value) (TW = transgender women, TM = transgender men)
Gene	probe	DMR_chromosome	DMR_start	DMR_end	DMR_size_bp	probes_in_DMR	probe_position	P.Value	TM_Baseline_mean	TM_6month_mean	TM_12month_mean	TW_Baseline_mean	TW_6month_mean	TW_12month_mean	dB_TM_6month-Baseline	dB_TM_12month-Baseline
PRR4	cg23272369	chr12	11002071	11002609	539	5	11002071	0.245545	0.81489	0.821152	0.813163	0.812717	0.826201	0.81648	0.00626178	-0.00172689
PRR4	cg07658646	chr12	11002071	11002609	539	5	11002197	0.00328296	0.328617	0.300812	0.293713	0.29122	0.302449	0.293346	-0.0278046	-0.0349038
PRR4	cg23256579	chr12	11002071	11002609	539	5	11002403	5.95765e-05	0.675384	0.627024	0.591497	0.421147	0.421866	0.441804	-0.0483595	-0.0838867
PRR4	cg27615582	chr12	11002071	11002609	539	5	11002411	0.00162589	0.77322	0.736802	0.726751	0.619126	0.622027	0.616337	-0.0364184	-0.046469
PRR4	cg13942826	chr12	11002071	11002609	539	5	11002609	0.0504069	0.814823	0.807238	0.793238	0.740647	0.749487	0.752456	-0.007585	-0.0215855
PHF19	cg03808351	chr9	123631620	123631996	377	3	123631620	0.900509	0.0870627	0.0857353	0.0891679	0.0891032	0.0915523	0.0952618	-0.00132742	0.00210515
PHF19	cg14425045	chr9	123631620	123631996	377	3	123631825	8.21077e-05	0.742894	0.76257	0.76704	0.726297	0.722154	0.722801	0.0196758	0.0241464
PHF19	cg04000075	chr9	123631620	123631996	377	3	123631996	0.175573	0.79464	0.793609	0.804402	0.796284	0.796008	0.796909	-0.00103043	0.00976251
MMP17	cg16334554	chr12	132299973	132300008	36	3	132299973	9.97081e-05	0.866882	0.879943	0.890668	0.87333	0.881876	0.876931	0.0130612	0.0237867
MMP17	cg19346398	chr12	132299973	132300008	36	3	132300003	0.229503	0.835035	0.839295	0.840876	0.830344	0.837523	0.835964	0.00425993	0.00584061
MMP17	cg21303179	chr12	132299973	132300008	36	3	132300008	0.241231	0.867845	0.873836	0.854071	0.864366	0.86476	0.868012	0.00599058	-0.0137741
