# Supplementary material for: Gender-affirming hormone therapy induces specific DNA methylation changes in blood
Source: Clin Epigenetics. 2022 Feb 17;14:24. doi: 10.1186/s13148-022-01236-4 (PMC8851870; doi:10.1186/s13148-022-01236-4)
Supplement: Supplementary file 9 — Additional file 9: Table S9. Sex-specific DMPs affected by GAHT. [file 13148_2022_1236_MOESM9_ESM.xlsx]

## Sheet: affected_by_masculinizing_GAHT
Sex-associated CpGs (p <0.01 and dB > 0.05 difference in methylation between sexes at baseline) affected by (p-value < 0.05, change in methylation dB >0.02) 12 months masculinizing GAHT (dB = change in beta) (TW = transgender women, TM = transgender men)
Nearest Gene (Distance to TSS)	probe	UCSC_RefGene	chromosome	position	P.Value	TM_Baseline_mean	TM_6month_mean	TM_12month_mean	TW_Baseline_mean	dB_TM_12m_min_0m	dB_BaselineTM_minus_BaselineTW
HLA-DPB1 (-2006)	cg00798281	HLA-DPA1	chr6	33041697	0.0482737	0.349257	0.294857	0.271	0.267627	-0.0782575	0.08163
CBFA2T3 (+48872)	cg01712159	CBFA2T3	chr16	88994740	0.0233164	0.835179	0.845534	0.856365	0.779563	0.0211861	0.0556161
ACACB (+368)	cg03619736		chr12	109554767	0.0041629	0.714151	0.695877	0.687753	0.6409	-0.0263983	0.0732505
EPS8 (+160317)	cg05560479	EPS8	chr12	15782193	0.0120431	0.683903	0.654676	0.661123	0.631151	-0.02278	0.0527523
ACACB (-1041)	cg05719180		chr12	109553359	0.0211796	0.65845	0.652435	0.625985	0.58493	-0.0324651	0.0735199
TIMM22 (+8944)	cg09639964	ABR	chr17	909300	0.0424487	0.816762	0.797462	0.786065	0.758387	-0.0306974	0.0583757
DCT (+283899)	cg09879400	GPC6	chr13	94848037	0.00768577	0.539795	0.521692	0.514925	0.463473	-0.0248695	0.0763221
NXPH3 (-9810)	cg09932507	LOC100288866	chr17	47643410	0.0120185	0.397862	0.380137	0.363038	0.318084	-0.0348244	0.0797789
THG1L (-20213)	cg12128316		chr5	157137992	0.0463242	0.532759	0.497503	0.497357	0.468361	-0.0354023	0.0643979
ELMSAN1 (-30174)	cg13158272		chr14	74257174	0.0488813	0.637031	0.625478	0.61286	0.533337	-0.0241713	0.103694
C3orf17 (-83724)	cg14550975		chr3	112822409	0.0255466	0.624393	0.6042	0.594693	0.573249	-0.0297004	0.0511442
GUCA2A (-12886)	cg16306706	FOXJ3	chr1	42643274	0.0468786	0.634395	0.608858	0.612544	0.574658	-0.0218512	0.0597367
PRR4 (-330)	cg23256579	PRR4	chr12	11002403	5.95765e-05	0.675384	0.627024	0.591497	0.421147	-0.0838867	0.254236
PRR4 (-338)	cg27615582	PRR4	chr12	11002411	0.00162589	0.77322	0.736802	0.726751	0.619126	-0.046469	0.154094
CHMP1A (-45)	cg05358715	C16orf55;CHMP1A	chr16	89724297	0.0247571	0.317214	0.358653	0.345036	0.371746	0.0278227	-0.0545321
EPO (+12450)	cg07068956	ZAN;	chr7	100330872	0.0273201	0.73848	0.780782	0.800515	0.800234	0.0620348	-0.0617546
JADE1 (+52279)	cg07428959	PHF17	chr4	129783057	0.0144174	0.325306	0.374998	0.365717	0.381301	0.0404103	-0.055995
MTMR7 (-232)	cg12296772	MTMR7	chr8	17271067	0.0459237	0.128885	0.143517	0.150373	0.179267	0.0214884	-0.0503823
PHYH (-18706)	cg14975237	SEPHS1	chr10	13360806	0.0428758	0.657171	0.635847	0.628974	0.715559	-0.0281976	-0.0583879
TRERF1 (+49685)	cg16531578	TRERF1	chr6	42370098	0.00856593	0.269875	0.280924	0.303965	0.323651	0.0340907	-0.053776
AGBL4 (+587167)	cg18702977	AGBL4-IT1;AGBL4	chr1	49902418	0.00195511	0.762302	0.791878	0.790062	0.820637	0.0277601	-0.0583351
LEO1 (+56113)	cg20202267		chr15	52207890	0.0118199	0.83012	0.863855	0.859447	0.880652	0.0293268	-0.0505321
HOXA13 (+2793)	cg20978864	HOXA13	chr7	27236932	0.00987888	0.166145	0.169072	0.205939	0.23115	0.0397934	-0.0650046
FGF9 (+734229)	cg26138073		chr13	22979750	0.0194832	0.743236	0.788138	0.787529	0.798931	0.0442932	-0.055695

## Sheet: affected_by_feminizing_GAHT
Sex-associated CpGs (p <0.01 and dB > 0.05 difference in methylation between sexes at baseline) affected by (p-value < 0.05, change in methylation dB >0.02) 12 months feminizing GAHT (dB = change in beta) (TW = transgender women, TM = transgender men)
Nearest Gene (Distance to TSS)	probe	UCSC_RefGene_Name	chromosome	position	P.Value	TM_Baseline_mean	TW_Baseline_mean	TW_6month_mean	TW_12month_mean	dB_TW_12m_min_0m	dB_BaselineTM_minus_BaselineTW
CBFA2T3 (+48872)	cg01712159	CBFA2T3	chr16	88994740	0.00572197	0.835179	0.779563	0.847045	0.842654	0.0630909	0.0556161
ACACB (+368)	cg03619736		chr12	109554767	0.0421309	0.714151	0.6409	0.664259	0.66617	0.02527	0.0732505
RUNX2 (-5294)	cg04027040	SUPT3H	chr6	45290812	0.000512969	0.453982	0.403767	0.391728	0.45781	0.0540433	0.0502155
DMTN (-939)	cg08543134	DMTN	chr8	21915778	0.0170768	0.759149	0.706118	0.722199	0.726496	0.0203779	0.0530306
TIMM22 (+8944)	cg09639964	ABR	chr17	909300	0.0137712	0.816762	0.758387	0.776242	0.79649	0.0381033	0.0583757
KCNE1 (-1067)	cg10492858	KCNE1	chr21	35884679	0.0420561	0.448312	0.386341	0.398911	0.4304	0.0440597	0.061971
CACNA2D4 (-17809)	cg12250581		chr12	2045810	0.0154083	0.721868	0.642073	0.651789	0.668801	0.0267283	0.0797953
ZNF385C (-9321)	cg16024729		chr17	40224395	0.00466667	0.0883742	0.0347121	0.0765271	0.0703609	0.0356488	0.0536621
B3GNT5 (-38764)	cg16211224	MCF2L2	chr3	182932268	0.000346195	0.407846	0.295302	0.39275	0.438068	0.142766	0.112544
CDNF (+232541)	cg26877720	FAM107B	chr10	14647530	0.0280977	0.459741	0.408573	0.43063	0.433299	0.0247261	0.0511679
CD247 (+18652)	cg02091275	CD247	chr1	167469123	0.0366598	0.459173	0.512679	0.492754	0.462589	-0.0500896	-0.0535064
CHMP1A (-45)	cg05358715	C16orf55;CHMP1A	chr16	89724297	0.00855912	0.317214	0.371746	0.343566	0.339416	-0.0323299	-0.0545321
RERE (+70791)	cg09053616	RERE	chr1	8806733	0.00581246	0.484423	0.538718	0.539508	0.51757	-0.0211482	-0.0542951
TMEM235 (+46760)	cg13074526	LOC100996291	chr17	76274743	0.0299117	0.451587	0.540134	0.523661	0.514238	-0.0258953	-0.0885466
TRERF1 (+49685)	cg16531578	TRERF1	chr6	42370098	0.0369866	0.269875	0.323651	0.301896	0.288929	-0.0347219	-0.053776
TBX2 (-75170)	cg17712818	BCAS3	chr17	59402087	0.0234329	0.631885	0.690115	0.66837	0.660872	-0.029243	-0.0582298
CLEC3A (-8)	cg18243574	CLEC3A	chr16	78056404	0.0113294	0.530191	0.598973	0.594363	0.568917	-0.0300564	-0.0687827
TMEM235 (+46873)	cg19748455	LOC100996291	chr17	76274856	0.0205929	0.320466	0.378618	0.375673	0.356023	-0.0225954	-0.0581521
PZP (+37320)	cg20689224	PZP	chr12	9323646	0.014306	0.676963	0.746252	0.745888	0.726167	-0.0200848	-0.069289
